# Supplementary material for: Fused in sarcoma regulates DNA replication timing and kinetics
Source: J Biol Chem. 2021 Aug 8;297(3):101049. doi: 10.1016/j.jbc.2021.101049 (PMC8403768; doi:10.1016/j.jbc.2021.101049)
Supplement: Supplemental Table S1 [file mmc2.csv]

gene	W_1	W_2	W_3	C_1	C_2	C_3	F_1	F_2	F_3	symbol
ENSG00000000003	899.059867694283	814.834614047546	853.468559044014	992.105940017152	769.9327756514	749.674417430597	888.311588298331	875.302917608142	914.030482614761	TSPAN6
ENSG00000000419	1090.36358390292	964.961718696307	815.907595565304	1048.33866536225	920.675500004462	792.544362122376	942.330536235392	885.895142133654	786.241802548023	DPM1
ENSG00000000457	142.632806077815	142.225678088299	154.417294301362	174.05367368722	162.19153886089	190.166677735327	132.046317179482	140.587707338602	172.661041006204	SCYL3
ENSG00000000460	424.518493918804	325.933845619019	428.820999715269	293.213496442316	225.160018653941	348.455704289588	320.112284071471	246.509952593712	318.983957113156	C1orf112
ENSG00000000971	8.78780321806442	16.7905314409797	12.5203211595699	24.099739433615	17.1732217617413	10.9922935107126	11.0038597649568	9.62929502319189	17.5587499328343	CFH
ENSG00000001036	1268.82358771592	1088.42150870351	1205.0809116086	1895.84616877772	1311.8433290219	1195.96153396553	1683.59054403839	1458.83819601357	1377.38638362011	FUCA2
ENSG00000001084	1108.61517520197	1016.3209913393	1049.62025721061	966.667326170558	1192.58484456537	1131.10700225232	1243.43615344012	1281.65916758684	1015.48103778225	GCLC
ENSG00000001167	1819.75125100226	2208.44872364887	1805.01296717133	1329.50229208776	1915.7682943098	2003.8951070029	1315.4614173562	1413.58050940457	1355.92568925776	NFYA
ENSG00000001460	152.096594158807	216.301552092621	209.715379422796	228.947524619343	207.032729016548	200.059741894969	243.085265716773	234.954798565882	259.479304562995	STPG1
ENSG00000001461	422.49053933002	506.678978189565	615.582457012186	413.712193610391	588.659879277465	636.453794270257	546.191584696947	665.384286102559	706.251941742889	NIPAL3
ENSG00000001497	3002.72476112632	2715.12770183843	2801.42185945376	3011.1285547889	2118.98475182374	2188.56563798287	2531.88809682779	2113.63025759062	2086.56478368514	LAS1L
ENSG00000001561	272.421899759997	296.30349601729	287.967386670107	236.980771097214	214.665272021766	279.204255172099	297.104213653834	304.285722732864	324.836873757434	ENPP4
ENSG00000001617	1794.73981107393	2011.9007379574	2207.74996447082	635.965346164841	678.34225958878	763.964398994523	1236.43369722606	1333.65736071208	1437.86652227765	SEMA3F
ENSG00000001626	2.0279545887841	0	4.1734403865233	1.33887441297861	0.954067875652293	8.79383480857005	1.00035088772335	0	3.90194442951872	CFTR
ENSG00000001629	1378.33313551026	1412.37999768241	1556.69326417319	868.92949402312	1159.19246891754	1618.06560477689	1253.43966231735	1312.47291166105	1406.6509668415	ANKIB1
ENSG00000001630	181.163943264713	204.44941225193	222.235700582365	93.7212089085029	195.58391450872	214.349723458895	225.078949737753	213.77034951486	147.298402214332	CYP51A1
ENSG00000001631	201.443489152554	204.44941225193	189.89153758681	171.375924861262	177.456624871326	192.36513643747	181.063510677926	167.549733403539	153.15131885861	KRIT1
ENSG00000002016	300.137279140046	217.289230412679	318.224829472401	194.136789881899	165.053742487847	204.456659299254	255.089476369453	220.510856031094	261.430276777754	RAD52
ENSG00000002079	6.75984862928032	4.93839160028816	7.30352067641577	40.1662323893584	36.2545792747871	174.77746682033	18.0063159790202	13.4810130324686	24.387152684492	MYH16
ENSG00000002330	659.085241354831	693.350180680458	591.585174789677	1326.82454326181	748.94328238705	656.23992258954	747.26211312934	768.417742850713	688.693191810055	BAD
ENSG00000002549	1439.17177317378	1358.05769007924	1423.14317180444	1447.32324042988	1204.03365907319	1227.83918514659	1440.50527832162	1168.9964158155	1078.88763476193	LAP3
ENSG00000002586	1838.00284230132	1950.66468211382	1865.52785277591	2456.83454781575	1877.60557928371	1508.14266966976	2173.76247902283	2330.28939561244	2146.0694362353	CD99
ENSG00000002726	2.0279545887841	4.93839160028816	3.13008028989247	2.67774882595723	2.86220362695688	9.89306415964131	10.0035088772335	6.74050651623432	2.92645832213904	AOC1
ENSG00000002746	35.8271977351857	29.630349601729	31.3008028989247	76.3158415397809	84.9120409330541	85.739889383558	117.041053863632	155.994579375709	150.224860536471	HECW1
ENSG00000002822	2503.84793228543	2210.42408028898	2147.23507886624	3965.74601124265	2446.23003317248	2282.00013282393	2387.83756899563	1946.08052418708	1757.82596549818	MAD1L1
ENSG00000002834	12376.6068553493	11699.0497010827	11029.3595814844	10736.4339176755	11817.0847078293	10928.5382083504	12455.3689030434	12538.3050496982	11156.6346101014	LASP1
ENSG00000002919	567.151299996619	634.089481477	480.98900454681	652.031839120584	602.016829536597	448.485575237073	623.218603051645	672.124792618794	536.517359058824	SNX11
ENSG00000002933	107.481593205557	194.572629051354	215.975540002581	253.047264052958	193.675778757415	179.174384224615	120.042106526802	202.21519548703	237.043124093262	TMEM176A
ENSG00000003056	2929.04241106716	2258.8203179718	2290.17541210466	1802.12495986921	2037.8889823933	1909.36138281077	2538.89055304185	2351.47384466346	2161.67721395337	M6PR
ENSG00000003096	133.84500285975	141.237999768241	139.81025294853	109.787701864246	142.156113472192	142.899815639263	98.0343869968879	111.699822269026	91.69569409369	KLHL13
ENSG00000003137	1232.99638998073	1621.76780153463	1363.67164629649	941.228712323965	1865.20269690023	1797.2399890015	1428.50106766894	1922.97021613142	1596.87075778054	CYP26B1
ENSG00000003147	65.5705317040191	64.1990908037461	67.8184062810036	112.465450690203	124.028823834798	86.8391187346292	0	0	0	ICA1
ENSG00000003249	596.894633965452	618.286628356078	671.923902230251	689.520322683986	518.058856479195	496.851666684208	632.221761041155	685.605805651262	749.173330467595	DBNDD1
ENSG00000003393	691.532514775377	705.202320521149	734.5255080281	436.473058631028	740.356671506179	796.941279526661	673.236147437812	796.342698417969	774.535969259467	ALS2
ENSG00000003400	29.0673491059054	45.4332027226511	57.3848053146953	42.8439812153156	35.3005113991348	48.3660914471353	38.0133337334872	38.5171800927675	28.2890971140107	CASP10
ENSG00000003402	984.233960423215	1027.18545285994	1020.40617450495	1261.21969702585	1224.06908446189	1308.08292777479	1104.38738004657	1141.07146024824	1183.26464825155	CFLAR
ENSG00000003436	456.289782476422	491.863803388701	592.628534886308	423.084314501242	478.942073577451	592.484620227407	569.199655114584	556.573252340491	687.717705702675	TFPI
ENSG00000003509	498.20084397796	475.073271947721	446.558121357993	539.566388430381	516.15072072789	522.133941758847	599.210181746284	595.090432433259	611.62978932706	NDUFAF7
ENSG00000003756	1490.54662275631	1532.87675272944	1364.71500639312	1599.95492350944	1768.84184145935	1643.34787985153	1415.49650612853	1691.86713557481	1745.14464610225	RBM5
ENSG00000003987	12.8437123956326	21.7289230412679	9.39024086967741	13.3887441297861	13.3569502591321	24.1830457235676	27.0094739685303	10.5922245255111	16.5832638254546	MTMR7
ENSG00000003989	479.273267815975	448.405957306165	534.200369474982	270.45263142168	393.075964768745	429.798676268861	427.149829057869	303.322793230544	313.131040468878	SLC7A2
ENSG00000004059	1676.44246006152	1781.77168938397	1585.90734687885	2316.252734453	1445.41283161322	1289.39602880658	1473.51685761649	1540.6872037107	1477.86145268022	ARF5
ENSG00000004139	53.4028041713145	97.7801536857056	41.734403865233	61.5882229970162	98.2689911921861	52.7630088514203	35.0122810703171	36.5913210881292	38.0439581878075	SARM1
ENSG00000004142	2389.60649045059	2044.4941225193	1769.53872388588	2280.10312530258	1671.52691814282	1380.6320649455	1993.69931923263	1807.41867585312	1485.66534153925	POLDIP2
ENSG00000004399	2574.15035802995	3388.72431611774	3230.24285916903	5832.13694293484	6521.05393008342	7177.9676624953	4452.56180125661	5207.52274854217	6291.88539259894	PLXND1
ENSG00000004455	3743.60417089544	3232.67114154863	3222.93933849262	4007.25111804499	3177.04602592213	3034.97223830774	3523.23582656163	3028.41328479385	2779.15991992471	AK2
ENSG00000004468	0.675984862928032	0	1.04336009663082	1.33887441297861	0.954067875652293	2.19845870214251	1.00035088772335	2.88878850695757	4.8774305368984	CD38
ENSG00000004478	10657.5773489234	9117.258572452	9860.79627325792	7019.71854724687	4794.19107515277	4855.29604368174	6046.1207653999	4674.05980425734	4805.24456495231	FKBP4
ENSG00000004487	3340.71719259033	3028.2217292967	3640.28337714495	3797.04783520735	3094.99618861604	3438.38941015089	3630.27337154802	3200.77766570898	3561.49977804321	KDM1A
ENSG00000004534	1925.88087448196	1885.47791299002	1690.24335654193	2036.42798214047	1934.84965182285	1874.18604357649	2025.71054763978	1922.97021613142	1833.9138818738	RBM6
ENSG00000004660	622.582058756718	638.04019475723	564.457812277276	741.736424790151	645.903951816602	629.85841816383	546.191584696947	498.79748220134	467.257845434867	CAMKK1
ENSG00000004700	924.07130762262	764.463019724607	892.072882619354	573.038248754846	623.960390676599	891.475003718789	871.305623207035	898.413225663803	846.721941205563	RECQL
ENSG00000004766	293.377430510766	274.574572976022	333.875230921864	352.123970613375	336.785960105259	344.058786885303	263.09228347124	307.174511239821	272.160623958931	VPS50
ENSG00000004776	18.9275761619849	14.8151748008645	16.6937615460932	14.7276185427647	10.4947466321752	13.1907522128551	7.00245621406342	9.62929502319189	7.80388885903745	HSPB6
ENSG00000004777	352.188113585505	480.999341868067	630.189498365018	481.994788672301	628.730730054861	884.879627612361	511.17930362663	581.60941940079	822.334788521071	ARHGAP33
ENSG00000004779	1080.223810959	921.503872613771	829.471276821505	1528.99457962158	906.364481869678	745.277500026312	1019.35755459009	923.449392724102	784.290830333263	NDUFAB1
ENSG00000004799	22.9834853395531	25.6796363214984	91.8156885035125	92.3823344955243	73.4632264252265	228.639705022821	59.0207023756774	77.0343601855351	236.067637985883	PDK4
ENSG00000004838	34.4752280093296	25.6796363214984	15.6504014494624	42.8439812153156	19.0813575130459	4.39691740428503	28.0098248562537	37.5542505904484	40.9704165099466	ZMYND10
ENSG00000004846	9.46378808099245	11.8521398406916	28.1707226090322	24.099739433615	12.4028823834798	21.9845870214251	36.0126319580405	33.7025325811716	46.8233331542247	ABCB5
ENSG00000004848	2.0279545887841	1.97535664011526	1.04336009663082	1.33887441297861	1.90813575130459	0	1.00035088772335	0	0.975486107379681	ARX
ENSG00000004864	1050.48047699016	941.257439014923	947.370967740788	1006.83355855992	975.057368916643	948.634929974494	1051.36878299724	887.821001138292	940.368607514012	SLC25A13
ENSG00000004866	360.975916803569	354.57651690069	330.745150631971	251.708389639979	335.831892229607	291.295778033883	225.078949737753	238.806516575159	173.636527113583	ST7
ENSG00000004866	360.975916803569	354.57651690069	330.745150631971	251.708389639979	335.831892229607	291.295778033883	225.078949737753	238.806516575159	173.636527113583	ST7
ENSG00000004897	2244.26974492107	1878.56416474962	1978.21074321204	1731.16461598135	1687.74607202891	1959.92593296005	1928.67651153061	1869.04616400155	1814.40415972621	CDC27
ENSG00000004939	3.37992431464016	6.91374824040342	2.08672019326165	0	0.954067875652293	2.19845870214251	5.00175443861673	3.85171800927675	4.8774305368984	SLC4A1
ENSG00000004961	609.062361498157	529.395579550891	427.777639618638	535.549765191445	478.942073577451	408.913318598507	464.162811903633	438.132923555231	325.812359864813	HCCS
ENSG00000004975	1117.40297842004	1027.18545285994	1350.10796504029	1182.22610666011	1094.31585337318	1235.53379060409	1076.37755519032	1065.96295906734	1230.08798140578	DVL2
ENSG00000005001	0.675984862928032	2.9630349601729	0	10.7109953038289	2.86220362695688	5.49614675535628	3.00105266317004	6.74050651623432	6.82840275165777	PRSS22
ENSG00000005007	3509.03742345941	3687.9908470952	3291.80110487025	2717.91505834658	3330.65095390215	2934.94236736025	3548.24459875471	3321.14385349888	2880.6104750922	UPF1
ENSG00000005020	0	0.987678320057632	0	10.7109953038289	6.67847512956605	13.1907522128551	11.0038597649568	25.0361670602989	17.5587499328343	SKAP2
ENSG00000005022	8916.24034202074	8005.13278406711	7982.74809932243	12649.6854538219	9019.75769641678	8032.06886827767	8972.14711199069	8218.60330229428	8332.60232923723	SLC25A5
ENSG00000005059	244.03053551702	190.621915771123	227.45250106552	336.057477657632	221.343747151332	240.731227884605	230.08070417637	196.437618473114	241.920554630161	MCUB
ENSG00000005073	326.500688794239	210.375482172276	382.913155463512	386.934705350819	270.955276685251	295.692695438168	307.107722531067	326.433101286205	386.292498522354	HOXA11
ENSG00000005075	2153.01178842578	2147.21266780529	1837.35713016688	2917.4073458804	1899.54914042372	1641.14942114939	2154.75581215609	1818.97382988095	1836.84034019594	POLR2J
ENSG00000005100	1443.22768235135	1335.34108871792	1170.65002841978	872.946117262056	1102.90246425405	1143.19852511411	1167.40948597314	951.374348291358	836.967080131766	DHX33
ENSG00000005102	16.2236367102728	16.7905314409797	11.4769610629391	14.7276185427647	10.4947466321752	12.0915228617838	14.0049124281268	8.6663655208727	3.90194442951872	MEOX1
ENSG00000005108	1.35196972585606	0	5.21680048315412	0	11.4488145078275	9.89306415964131	1.00035088772335	0	0.975486107379681	THSD7A
ENSG00000005156	898.383882831355	815.822292367604	939.024086967742	641.320843816756	796.646676169664	898.070379825216	912.320009603692	832.934019506098	914.030482614761	LIG3
ENSG00000005175	723.979788195922	725.94356524236	595.7586151762	753.786294506959	606.787168914858	650.743775834184	674.236498325535	639.385189539941	536.517359058824	RPAP3
ENSG00000005187	31.7712885576175	26.6673146415561	34.4308831888172	76.3158415397809	44.8411901556578	136.304439532836	32.0112284071471	36.5913210881292	73.1614580534761	ACSM3
ENSG00000005189	204.823413467194	183.70816753072	228.49586116215	184.764668991049	148.834588601758	218.74664086318	216.075791748243	172.364380915135	226.312776912086	REXO5
ENSG00000005194	1426.32806077815	1277.06806783452	1051.70697740387	1462.05085897265	1175.41162280362	866.19272864415	1352.47440020196	1031.29749698385	994.020343419895	CIAPIN1
ENSG00000005206	631.369861974782	698.288572280746	785.65015276301	594.460239362504	569.578521764419	623.263042057402	540.189479370607	590.275784921663	695.521594561712	SPPL2B
ENSG00000005238	469.133494872054	635.077159797057	569.67461276043	1005.49468414694	895.869735237503	785.948986015948	491.172285872163	585.461137410067	781.364372011124	FAM214B
ENSG00000005243	241.326596065307	308.155635857981	237.886102031828	337.39635207061	245.195444042639	165.98363201176	234.082107727263	239.769446077478	240.945068522781	COPZ2
ENSG00000005249	532.676071987289	521.49415299043	471.598763677132	504.755653692937	581.981404147899	549.614675535628	634.222462816601	592.201643926301	457.50298436107	PRKAR2B
ENSG00000005302	633.397816563566	555.075215872389	471.598763677132	548.938509321231	489.436820209626	478.164767715996	539.189128482884	489.168187178148	466.282359327487	MSL3
ENSG00000005339	3331.92938937227	3857.87151814511	3015.31067926308	2052.49447509621	3867.7911678944	2977.81231205203	3372.1828425154	3889.2722598672	3007.42366905156	CREBBP
ENSG00000005379	48.6709101308183	97.7801536857056	115.812970726021	278.485877899551	551.451232127025	735.38443586667	113.039650312738	175.253169422092	297.523262750803	TSPOAP1
ENSG00000005436	488.061071034039	431.615425865185	396.476836719713	400.323449480605	440.779358551359	414.409465353864	474.166320780866	453.539795592338	388.243470737113	GCFC2
ENSG00000005448	1193.11328306798	1084.47079542328	1001.62569276559	1622.71578853008	942.619061144465	932.146489708425	1308.45896114214	1178.62571083869	1311.05332831829	WDR54
ENSG00000005469	183.191897853497	157.040852889163	146.070413528315	212.881031663599	190.813575130459	226.441246320679	178.062458014756	176.216098924412	188.268818724278	CROT
ENSG00000005471	91.9339413582124	110.619971846455	98.0758490832975	140.581813362754	177.456624871326	173.678237469258	80.0280710178677	121.329117292218	152.17583275123	ABCB4
ENSG00000005483	1168.77782800257	1357.07001175919	1316.7204419481	863.573996371205	1500.74876840106	1640.05019179831	1334.46808422294	1636.98015394262	1551.99839684107	KMT2E
ENSG00000005486	1164.04593396207	1304.72306079613	1044.40345672745	2304.20286473619	1834.67252487936	1355.34978987086	1285.4508907245	1200.77308939203	1162.77943999658	RHBDD2
ENSG00000005513	33.7992431464016	85.928013845014	98.0758490832975	22.7608650206364	48.6574616582669	46.1676327449928	43.0150881721039	51.035263622917	131.690624496257	SOX8
ENSG00000005700	594.866679376668	581.742530513945	540.460530054767	429.778686566135	511.380381349629	614.469207248832	551.193339135564	539.240521298746	566.757428387594	IBTK
ENSG00000005801	567.827284859547	522.481831310487	429.864359811899	544.921886082295	599.15462590964	521.034712407775	428.150179945592	459.317372606253	354.101456978824	ZNF195
ENSG00000005810	793.60622907751	766.438376364722	901.463123489032	411.034444784434	735.586332127918	896.971150474145	657.230533234238	810.786640952757	775.511455366846	MYCBP2
ENSG00000005812	357.595992488929	374.330083301843	296.314267443154	366.85158915614	444.595630053968	342.959557534232	313.109827857407	398.652813960144	344.346595905027	FBXL3
ENSG00000005844	0	0.987678320057632	2.08672019326165	0	2.86220362695688	2.19845870214251	1.00035088772335	0.962929502319189	0	ITGAL
ENSG00000005882	593.514709650812	571.865747313369	671.923902230251	810.019019852061	826.222780314886	762.865169643452	741.260007803	805.009063938842	923.785343688558	PDK2
ENSG00000005884	10413.5468134063	12435.8577278456	11458.1805811997	10396.3598167789	10766.6559767361	10661.4254760401	12078.2366183717	12943.6983701745	13495.8502955979	ITGA3
ENSG00000005889	371.11568974749	465.196488747145	363.089313627527	334.718603244653	461.76885181571	455.0809513435	374.131232008531	441.021712062188	355.076943086204	ZFX
ENSG00000005893	2655.94452644424	2792.16661080293	2738.82025365591	2114.08269809323	2345.09883835334	2368.83925155856	2895.01546907136	3433.80660527023	3223.98158488984	LAMP2
ENSG00000005961	47.3189404049622	35.5564195220748	52.1680048315412	33.4718603244653	43.8871222800055	54.9614675535628	26.009123080807	45.2576866090019	57.5536803354012	ITGA2B
ENSG00000006007	1209.33691977825	1129.90399814593	1189.43051015914	1278.62506439458	1040.88805233665	1159.68696538018	993.348431509283	987.965669379488	996.946801742034	GDE1
ENSG00000006015	682.068726694384	746.68480996357	722.00518686853	1053.69416301417	666.893445080953	511.141648248134	772.270885322423	692.346312167497	719.908747246204	C19orf60
ENSG00000006016	219.69508045161	296.30349601729	359.959233337634	232.964147858279	223.251882902637	226.441246320679	270.094739685303	452.576866090019	611.62978932706	CRLF1
ENSG00000006025	148.716669844167	234.079761853659	196.151698166595	267.774882595723	258.552394301771	309.982677002094	229.080353288646	268.657331147054	295.572290536043	OSBPL7
ENSG00000006042	1303.97480058817	1249.4130748729	1230.12155392774	1808.81933193411	1405.34198083583	1375.13591819014	1574.55229727655	1452.09768949734	1483.71436932449	TMEM98
ENSG00000006047	367.059780569921	402.972754583514	451.774921841147	235.641896684236	191.767643006111	189.067448384256	527.184917830203	489.168187178148	570.659372817113	YBX2
ENSG00000006062	815.237744691207	1425.21981584316	620.79925749534	1511.58921225285	1745.9442124437	1000.29870947484	1783.62563281073	1839.19534942965	860.378746708878	MAP3K14
ENSG00000006071	23.6594702024811	38.5194544822477	39.6476836719713	22.7608650206364	33.3923756478302	13.1907522128551	16.0056142035735	14.4439425347878	13.6568055033155	ABCC8
ENSG00000006118	3805.79477828482	4723.0777265156	4075.36453744	6824.24288295199	6045.92812800858	4797.03688807496	6826.39445782411	6871.46492854973	6686.95726608771	TMEM132A
ENSG00000006125	5962.18649102524	5402.60041071525	6299.80826345692	4580.28936679983	4429.7371466536	5081.73729000242	5911.07339555725	5595.5833379768	5613.92254797006	AP2B1
ENSG00000006194	826.053502498055	848.415676929506	677.140702713405	700.231317987814	767.070572024443	659.537610642754	738.258955139829	827.156442492183	713.080344494547	ZNF263
ENSG00000006210	87.2020473177161	128.398181607492	135.636812562007	162.003803970412	162.19153886089	305.585759597809	125.043860965418	144.439425347878	301.425207180321	CX3CL1
ENSG00000006282	1489.19465303045	1824.24185714645	1782.05904504545	2365.79108773321	2222.02408239419	1895.07140124685	1615.5666836732	1977.85719776361	2297.26978287915	SPATA20
ENSG00000006283	145.336745529527	149.139426328702	170.067695750824	101.754455386375	166.961878239151	148.39596239462	267.093687022133	359.172704365057	380.439581878076	CACNA1G
ENSG00000006327	8672.88579136665	10729.1495907861	6315.45866490638	8907.53146954671	8843.2551394211	5248.82015136525	9210.23062326885	9322.12051195207	6480.15421132322	TNFRSF12A
ENSG00000006432	1128.89472108981	1352.1316201589	1532.69598195068	492.70578397613	1167.77907979841	1336.66289090265	1002.35158949879	1148.77489626679	1163.75492610396	MAP3K9
ENSG00000006451	1305.32677031403	1291.88324263538	1141.43594571412	1836.93569460666	1492.16215752019	1343.25826700908	967.339308428476	955.226066300635	934.515690869734	RALA
ENSG00000006453	1120.78290273468	1336.32876703798	1300.02668040201	1550.41657022923	1667.71064664021	1476.2650184887	1686.59159670156	1896.00819006648	1643.69409093476	BAIAP2L1
ENSG00000006459	144.660760666599	199.511020651642	230.582581355412	121.837571581054	203.216457513938	281.402713874242	122.042808302248	177.179028426731	215.582429730909	KDM7A
ENSG00000006468	59.4866679376668	91.8540837653598	84.5121678270967	42.8439812153156	70.6010227982697	111.022164458197	0	0	0.975486107379681	ETV1
ENSG00000006530	527.944177946793	506.678978189565	469.512043483871	393.629077415712	381.627150260917	414.409465353864	496.17404031078	467.983738127126	416.532567851124	AGK
ENSG00000006534	2583.61414611094	2861.30409320696	2777.42457723125	2199.77066052386	1966.33389171938	1425.70046833942	3850.35056684716	3713.05616094279	3586.86241683509	ALDH3B1
ENSG00000006576	1226.91252621438	1179.28791414881	1269.76923759971	981.394944713323	1017.03635544534	1279.50296464694	1170.41053863632	1213.29117292218	1128.63742623829	PHTF2
ENSG00000006606	125.057199641686	127.410503287435	117.899690919283	224.930901380407	118.304416580884	70.3506784685604	229.080353288646	193.548829966157	198.023679798075	CCL26
ENSG00000006607	1047.10055267552	1026.19777453988	1116.39530339498	697.553569161857	987.460251300123	1064.05401183698	864.303166992971	836.785737515375	735.516524964279	FARP2
ENSG00000006611	85.174092728932	151.114782968818	148.157133721577	293.213496442316	372.086471504394	294.593466087097	352.123512478618	457.391513601615	432.140345569199	USH1C
ENSG00000006625	880.808276395226	878.046026531235	786.693512859641	1254.52532496096	783.289725910532	724.392142355958	615.215795949858	504.575059215255	527.737984092407	GGCT
ENSG00000006634	777.382592367237	664.707509398786	747.04582918767	666.759457663349	504.701906220063	640.850711674542	740.259656915276	666.347215604879	677.962844628878	DBF4
ENSG00000006638	39.2071220498259	40.4948111223629	63.6449658944803	89.7045856695671	110.671873575666	71.4499078196317	103.036141435505	124.217905799175	70.234999731337	TBXA2R
ENSG00000006652	781.438501544805	769.401411324895	579.064853630107	765.836164223766	781.381590159228	611.171519195618	720.252639160809	772.269460859989	621.384650400857	IFRD1
ENSG00000006695	454.261827887638	431.615425865185	387.086595850036	480.655914259322	456.998512437448	455.0809513435	455.159653914122	416.948474504209	352.150484764065	COX10
ENSG00000006704	943.674868647533	960.023327096018	1147.69610629391	1037.62767005842	1016.08228756969	1056.35940637948	1216.42667947159	1196.92137138275	1294.47006449284	GTF2IRD1
ENSG00000006712	2397.71830880573	2162.02784260616	2142.01827838308	3444.92386459397	2531.14207410553	2162.18413355716	1617.56738544865	1489.65194008778	1437.86652227765	PAF1
ENSG00000006715	1091.03956876584	1164.47273934795	1204.03755151197	1096.53814422948	1362.40892643147	1527.92879798905	1023.35895814098	1128.55337671809	1183.26464825155	VPS41
ENSG00000006740	228.482883669675	250.870293294639	341.178751598279	191.459041055942	316.750534716561	306.684988948881	389.136495324382	336.062396309397	384.341526307594	ARHGAP44
ENSG00000006744	1811.63943264713	1600.03887849336	1396.01580929204	1851.66331314942	1375.76587669061	1416.90663353085	1815.63686121787	1490.6148695901	1249.59770355337	ELAC2
ENSG00000006747	18.9275761619849	20.7412447212103	28.1707226090322	14.7276185427647	33.3923756478302	12.0915228617838	34.0119301825938	73.1826421762583	55.6027081206418	SCIN
ENSG00000006756	10.8157578068485	9.87678320057632	14.6070413528315	28.1163626725509	42.9330544043532	18.6868989682114	45.0157899475506	52.9611226275554	33.1665276509091	ARSD
ENSG00000006757	168.32023086908	155.065496249048	150.243853914839	247.691766401043	180.318828498283	137.403668883907	149.052282270779	141.550636840921	148.273888321711	PNPLA4
ENSG00000006788	224.426974492107	257.784041535042	241.01618232172	306.602240572102	331.061552851346	275.906567118885	205.071931983286	231.103080556605	227.288263019466	MYH13
ENSG00000006831	3258.24703931311	2992.66530977463	2616.74712235011	1831.58019695474	2015.94542125329	1842.30839239543	2391.83897254652	2314.88252357533	1877.81075670589	ADIPOR2
ENSG00000006837	14.1956821214887	20.7412447212103	13.5636812562007	12.0498697168075	18.1272896373936	17.5876696171401	9.00315798951012	11.5551540278303	34.1420137582888	CDKL3
ENSG00000007001	6.08386376635229	1.97535664011526	2.08672019326165	2.67774882595723	5.72440725391376	3.29768805321377	7.00245621406342	1.92585900463838	3.90194442951872	UPP2
ENSG00000007047	1068.05608342629	1275.0927111944	1102.83162213878	1045.6609165363	1070.46415648187	988.207186613059	877.307728533375	1022.63113146298	1137.41680120471	MARK4
ENSG00000007080	3106.15044515431	2904.7619392895	2760.73081568516	4459.79066963176	2662.80344094555	2232.53481202572	3064.07476909661	2295.62393352895	2188.99082496	CCDC124
ENSG00000007129	2.70393945171213	1.97535664011526	9.39024086967741	6.69437206489306	6.67847512956605	3.29768805321377	2.00070177544669	1.92585900463838	2.92645832213904	CEACAM21
ENSG00000007168	1772.4323105973	1704.73278041947	1668.33279451269	1771.3308483707	1737.35760156283	1777.45386068222	1790.62808902479	1701.49643059801	1673.93416026353	PAFAH1B1
ENSG00000007171	47.3189404049622	49.3839160028816	56.3414452180645	18.7442417817006	13.3569502591321	15.3892109149976	63.0221059265708	59.7016291437897	49.7497914763637	NOS2
ENSG00000007174	2.70393945171213	0.987678320057632	3.13008028989247	1.33887441297861	0	0	2.00070177544669	3.85171800927675	5.85291664427808	DNAH9
ENSG00000007202	3874.06924944055	3542.80213404673	3957.46484652072	3025.85617333166	3751.39488706482	3873.68423317511	3729.30810943263	3496.39702292097	3512.72547267423	KIAA0100
ENSG00000007237	253.494323598012	298.278852657405	238.929462128459	239.658519923172	265.230869431337	264.914273608173	383.134389998042	397.689884457825	318.983957113156	GAS7
ENSG00000007255	166.292276280296	293.340461057117	250.406423191398	302.585617333167	249.965783420901	209.95280605461	150.052633158502	170.438521910496	211.680485301391	TRAPPC6A
ENSG00000007264	30.4193188317614	57.2853425633427	68.8617663776344	145.937311014669	122.120688083493	105.526017702841	239.08386216588	221.473785533413	212.65597140877	MATK
ENSG00000007312	0.675984862928032	2.9630349601729	2.08672019326165	2.67774882595723	0.954067875652293	1.09922935107126	1.00035088772335	0	0.975486107379681	CD79B
ENSG00000007314	9.46378808099245	9.87678320057632	16.6937615460932	5.35549765191445	11.4488145078275	8.79383480857005	17.0059650912969	3.85171800927675	9.75486107379681	SCN4A
ENSG00000007341	351.512128722577	352.601160260575	299.444347733046	330.701980005717	305.301720208734	322.074199863878	356.124916029511	327.396030788524	331.665276509091	ST7L
ENSG00000007350	4.73189404049622	0.987678320057632	1.04336009663082	0	0	1.09922935107126	2.00070177544669	4.81464751159594	3.90194442951872	TKTL1
ENSG00000007372	0.675984862928032	5.92606992034579	1.04336009663082	1.33887441297861	2.86220362695688	4.39691740428503	0	4.81464751159594	0	PAX6
ENSG00000007376	874.048427765945	837.551215408872	681.314143099928	1344.22991063053	873.9261740975	680.422968313108	785.275446862827	675.97651062807	539.443817380963	RPUSD1
ENSG00000007384	689.504560186593	933.356012454462	831.557997014767	526.177644300595	691.699209847912	710.102160792032	631.221410153431	765.528954343755	906.226593755723	RHBDF1
ENSG00000007392	795.634183666294	853.354068529794	724.091907061792	859.557373132269	581.981404147899	544.118528780272	785.275446862827	784.787544390139	761.854649863531	LUC7L
ENSG00000007402	220.371065314538	299.266530977462	318.224829472401	179.409171339134	316.750534716561	261.616585554959	306.107371643344	476.650103647998	410.679651206846	CACNA2D2
ENSG00000007516	241.326596065307	476.060950267779	412.127238169175	384.256956524862	492.299023836583	451.783263290286	436.152987047379	644.199837051537	737.467497179039	BAIAP3
ENSG00000007520	1582.48056411452	1518.06157792858	1300.02668040201	2558.58900320213	1589.47708083672	1180.57232305053	1485.52106826917	1230.62390396392	1179.36270382203	TSR3
ENSG00000007541	502.932738018456	479.023985227952	467.425323290609	925.162219368221	645.903951816602	569.400803854911	499.17509297395	352.432197848823	488.71853979722	PIGQ
ENSG00000007545	400.183038853395	457.295062186684	506.02964686595	392.290203002734	446.503765805273	451.783263290286	426.149478170145	410.207967987974	420.434512280642	CRAMP1
ENSG00000007866	1693.34208163472	2111.65624828322	1986.55762398509	1622.71578853008	2075.09762954374	2048.96351039682	1377.48317239505	1662.97925050524	1584.1894383846	TEAD3
ENSG00000007923	766.566834560388	670.633579319132	566.544532470537	562.327253451017	654.490562697473	583.690785418837	735.257902476659	536.351732791788	477.012706508664	DNAJC11
ENSG00000007933	0.675984862928032	0	1.04336009663082	0	0.954067875652293	5.49614675535628	18.0063159790202	15.406872037107	21.460694362353	FMO3
ENSG00000007944	300.137279140046	312.106349138212	297.357627539785	261.080510530829	303.393584457429	294.593466087097	254.08912548173	354.358056853461	335.56722093861	MYLIP
ENSG00000007952	9.46378808099245	3.95071328023053	7.30352067641577	18.7442417817006	4.77033937826146	3.29768805321377	3.00105266317004	4.81464751159594	5.85291664427808	NOX1
ENSG00000007968	667.873044572896	528.407901230833	737.655588317993	595.799113775483	635.409205184427	681.522197664179	931.326676470435	754.936729818244	687.717705702675	E2F2
ENSG00000008018	3461.71848305445	3040.07386913739	2821.24570128975	5601.85054390252	3452.77164198565	2638.15044257101	3555.24705496877	3232.55433928552	2903.04665556193	PSMB1
ENSG00000008056	110.861517520197	135.311929847896	97.0324889866666	45.5217300412728	59.1522082904422	34.0761098832089	39.0136846212105	32.7396030788524	55.6027081206418	SYN1
ENSG00000008083	682.744711557312	733.844991802821	741.829028704516	625.254350861012	945.481264771422	913.459590740214	922.323518480925	983.151021867892	784.290830333263	JARID2
ENSG00000008086	108.833562931413	167.905314409797	166.937615460932	81.6713391916954	204.170525389591	200.059741894969	118.041404751355	205.103983993987	158.028749395508	CDKL5
ENSG00000008118	5.40787890342426	3.95071328023053	4.1734403865233	13.3887441297861	17.1732217617413	16.4884402660688	20.0070177544669	34.6654620834908	37.0684720804279	CAMK1G
ENSG00000008128	27.7153793800493	24.6919580014408	32.3441629955555	26.7774882595723	26.7139005182642	36.2745685853515	18.0063159790202	23.1103080556605	25.3626387918717	CDK11A
ENSG00000008130	1114.0230541054	1043.97598430092	1039.1866562443	1111.26576277225	830.993119693147	916.757278793428	1035.36316879366	828.119371994502	864.280691138397	NADK
ENSG00000008226	19.6035610249129	23.7042796813832	20.8672019326165	28.1163626725509	49.6115295339192	47.266862096064	14.0049124281268	22.1473785533413	7.80388885903745	DLEC1
ENSG00000008256	4197.19001392015	4215.41107000597	4698.2505151286	2783.51990458254	3957.47354820571	4030.8740303783	3145.1031910022	3377.95669413571	3247.39325146696	CYTH3
ENSG00000008277	150.068639570023	136.299608167953	178.414576523871	137.904064536797	155.513063731324	185.769760331042	214.075089972796	228.214292049648	236.067637985883	ADAM22
ENSG00000008282	1299.91889141061	1247.43771823279	1300.02668040201	1498.20046812307	1144.88145078275	1243.22839606159	1516.53194578859	1510.83638913881	1545.16999408941	SYPL1
ENSG00000008283	1322.90237675016	1220.77040359123	1252.03211595699	1723.13136950347	1599.9718274689	1294.89217556194	1884.66107247078	1747.71704670933	1501.27311925733	CYB561
ENSG00000008294	1855.57844873745	2061.28465396028	1942.73649992659	1151.43199516161	1745.9442124437	2002.79587765183	2001.70212633442	2096.29752654887	1996.82006180621	SPAG9
ENSG00000008300	952.462671865597	1067.6802639823	984.931931219498	232.964147858279	382.581218136569	397.921025087795	331.116143836428	411.170897490294	286.792915569626	CELSR3
ENSG00000008311	227.130913943819	261.734754815272	311.964668892616	127.193069232968	199.400186011329	252.822750746389	145.050878719885	241.695305082116	233.141179663744	AASS
ENSG00000008323	20.955530750769	28.6426712816713	31.3008028989247	8.03324647787168	14.3110181347844	18.6868989682114	25.0087721930837	25.9990965626181	20.4852082549733	PLEKHG6
ENSG00000008324	392.071220498259	344.699733700114	306.747868409462	494.044658389108	287.17443057134	274.807337767814	384.134740885765	353.395127351142	314.106526576257	SS18L2
ENSG00000008382	287.969551607342	330.872237219307	325.528350148817	648.015215881649	391.16782901744	350.654162991731	331.116143836428	356.2839158581	386.292498522354	MPND
ENSG00000008394	185.219852442281	176.794419290316	201.368498649749	247.691766401043	170.77814974176	154.991338501047	239.08386216588	204.141054491668	171.685554898824	MGST1
ENSG00000008405	1098.47540225805	1054.84044582155	1004.75577305548	702.909066813772	931.170246636638	945.33724192128	800.280710178677	800.194416427246	788.192774762782	CRY1
ENSG00000008438	8.11181835513638	1.97535664011526	11.4769610629391	0	1.90813575130459	4.39691740428503	8.00280710178677	4.81464751159594	9.75486107379681	PGLYRP1
ENSG00000008441	2317.27611011729	2354.62511501739	2419.55206408688	1820.86920165091	2425.24053990813	2034.6735288329	1864.65405471632	1946.08052418708	1790.01700704171	NFIX
ENSG00000008513	1387.12093872832	1555.59335409077	908.766644165448	579.732620819739	962.654486533163	1237.73224930623	681.238954539599	746.270364297371	666.257011340322	ST3GAL1
ENSG00000008516	23.6594702024811	43.4578460825358	40.6910437686021	33.4718603244653	45.7952580313101	46.1676327449928	46.0161408352739	48.1464751159594	53.6517359058824	MMP25
ENSG00000008517	1289.10313360376	1744.23991322178	1051.70697740387	4414.26893959049	3750.44081918916	2287.49627957928	3918.37442721235	3289.36717992235	1999.74652012835	IL32
ENSG00000008710	2046.20618008315	2216.35015020933	2643.87448486251	1415.19025451839	2534.00427773249	3293.29113580948	2128.74668907528	2596.05793825253	2468.95533777797	PKD1
ENSG00000008735	25.0114399283372	32.5933845619019	33.3875230921864	41.505106802337	22.897629015655	25.2822750746389	46.0161408352739	34.6654620834908	34.1420137582888	MAPK8IP2
ENSG00000008838	1388.47290845418	1388.67571800103	1410.62285064487	1471.4229798635	1274.63468187146	1297.09063426408	1631.57229787678	1611.94398688232	1598.8217299953	MED24
ENSG00000008853	483.329176993543	478.036306907894	410.040517975914	728.347680660365	668.801580832257	440.790969779574	1107.38843270974	1144.92317825752	849.648399527702	RHOBTB2
ENSG00000008869	616.498194990365	541.247719391582	600.975415659355	421.745440088263	747.989214511398	781.552068611663	807.28316639274	880.117565119738	785.266316440643	HEATR5B
ENSG00000008952	984.909945286143	1053.85276750149	781.476712376487	740.397550377173	751.805486014007	723.292913004887	1234.43299545061	1427.06152243704	1247.64673133861	SEC62
ENSG00000008988	23372.8526205996	22636.5994174009	21034.1395480774	29029.4750222023	18341.9549094153	14260.3023714474	20583.2198657956	19725.6108550086	19633.6088832308	RPS20
ENSG00000009307	18032.5722034682	17193.5041955633	16908.6937259991	17805.6908182026	15974.912509922	15923.4363796182	15715.5124461338	15373.1695045258	16276.9611877374	CSDE1
ENSG00000009335	1385.76896900247	1227.68415183164	1237.42507460416	780.563782766531	963.608554408816	833.215848112012	1110.38948537291	964.855361323827	869.158121675296	UBE3C
ENSG00000009413	504.284707744312	454.332027226511	520.636688218781	224.930901380407	501.839702593106	605.675372440262	481.168776994929	663.458427097921	466.282359327487	REV3L
ENSG00000009694	16.2236367102728	21.7289230412679	25.0406423191398	13.3887441297861	19.0813575130459	25.2822750746389	17.0059650912969	19.2585900463838	27.3136110066311	TENM1
ENSG00000009709	348.808189270865	509.642013149738	526.896848798566	203.508910772749	292.898837825254	251.723521395318	266.09333613441	343.76583232795	381.415067985455	PAX7
ENSG00000009724	20.955530750769	38.5194544822477	23.997282222509	38.8273579763798	62.014411917399	41.7707153407077	32.0112284071471	40.4430390974059	32.1910415435295	MASP2
ENSG00000009765	1.35196972585606	1.97535664011526	0	6.69437206489306	16.219153886089	4.39691740428503	8.00280710178677	5.77757701391513	3.90194442951872	IYD
ENSG00000009780	130.46507854511	101.730866965936	97.0324889866666	108.448827451268	77.2794979278357	104.426788351769	107.037544986398	104.959315752792	103.401527382246	FAM76A
ENSG00000009790	6.08386376635229	1.97535664011526	2.08672019326165	0	0.954067875652293	4.39691740428503	3.00105266317004	3.85171800927675	8.77937496641713	TRAF3IP3
ENSG00000009830	1144.44237293716	1136.81774638633	1012.0592937319	1369.66852447712	1316.61366840016	1270.70912983837	1185.41580195217	1090.99912612764	950.123468587809	POMT2
ENSG00000009844	1336.42207400872	1136.81774638633	1022.49289469821	1188.92047872501	1037.07178083404	904.665755931644	1130.39650312738	1053.44487553719	790.143746977541	VTA1
ENSG00000009950	4.73189404049622	3.95071328023053	6.26016057978494	13.3887441297861	12.4028823834798	19.7861283192826	14.0049124281268	25.0361670602989	33.1665276509091	MLXIPL
ENSG00000009954	4272.22433370516	3947.75024527036	3654.89041849778	3321.74741859994	3691.28861089872	3873.68423317511	4338.52180005615	4292.73972133894	3762.44991616343	BAZ1B
ENSG00000010017	1003.1615365852	1163.48506102789	925.460405711541	848.84637782844	1034.20957720709	948.634929974494	1026.36001080415	1042.85265101168	904.275621540964	RANBP9
ENSG00000010030	7.43583349220835	4.93839160028816	8.34688077304659	69.6214694748879	41.0249186530486	19.7861283192826	35.0122810703171	35.62839158581	16.5832638254546	ETV7
ENSG00000010072	473.189404049622	500.752908269219	390.216676139928	338.735226483589	442.687494302664	400.119483789937	478.167724331759	552.721534331214	409.704165099466	SPRTN
ENSG00000010165	1311.41063408038	1202.9921938302	1107.0050625253	1349.58540828244	1114.35127876188	1000.29870947484	1288.45194338767	1035.14921499313	987.191940668237	METTL13
ENSG00000010219	488.061071034039	495.814516668931	432.994440101792	436.473058631028	350.142910364391	305.585759597809	352.123512478618	333.173607802439	319.959443220535	DYRK4
ENSG00000010244	2666.08429938816	2487.96168822518	2527.01815403986	2778.16440693062	2648.49242281076	2762.36335924207	2726.95651993384	2769.38524866999	2655.27318428749	ZNF207
ENSG00000010256	4726.4861615928	4616.40846794937	4336.2045615977	8456.33079237292	5467.76299536329	4495.84804588144	5414.89935524647	4701.9847598246	4821.82782877776	UQCRC1
ENSG00000010270	1010.59737007741	944.220473975096	930.677206194695	958.634079692687	837.671594822713	801.338196930946	727.255095374873	681.754087641986	736.492011071659	STARD3NL
ENSG00000010278	4057.93713215698	3863.79758806546	4233.95527212788	2878.57998790402	2649.44649068642	2726.08879065672	3298.15687682387	3750.61041153324	3891.21408233755	CD9
ENSG00000010292	8232.8196456005	6957.20608648596	10266.6633508473	5769.20984552484	6231.01729588512	8161.77793170408	9356.28185287646	9112.20188044648	10680.5973897001	NCAPD2
ENSG00000010295	54.0787890342426	105.681580246167	51.1246447349104	50.8772276931873	46.7493259069623	74.7475958728454	49.017193498444	65.4792061577048	44.8723609394653	IFFO1
ENSG00000010310	29.7433339688334	33.5810628819595	65.7316860877419	37.4884835634012	48.6574616582669	60.4576143089191	24.0084213053603	59.7016291437897	80.9653469125135	GIPR
ENSG00000010318	277.153793800493	264.697789775445	392.30339633319	232.964147858279	221.343747151332	358.34876844923	323.113336734641	269.620260649373	414.581595636364	PHF7
ENSG00000010319	172.376140046648	198.523342331584	173.197776040717	125.85419481999	230.884425907855	187.968219033185	210.073686421903	210.881561007902	204.852082549733	SEMA3G
ENSG00000010322	3194.70446219788	3848.98241326459	2840.0261830291	2630.88822150297	3167.50534716561	3159.18515497879	2922.02494303989	3438.62125278182	3390.78970925177	NISCH
ENSG00000010327	2.0279545887841	1.97535664011526	3.13008028989247	0	6.67847512956605	3.29768805321377	2.00070177544669	6.74050651623432	7.80388885903745	STAB1
ENSG00000010361	271.745914897069	279.51296457631	272.316985220645	207.525534011685	147.880520726105	138.502898234978	101.035439660058	85.7007257064078	99.4995829527274	FUZ
ENSG00000010379	8.11181835513638	3.95071328023053	8.34688077304659	18.7442417817006	11.4488145078275	16.4884402660688	0	0.962929502319189	0	SLC6A13
ENSG00000010404	1398.6126813981	1443.98570392426	1264.55243711656	1171.51511135629	1477.8511393854	1441.08967925442	1324.46457534571	1309.5841231541	1512.00346643851	IDS
ENSG00000010539	365.031825981137	468.159523707318	365.176033820788	346.768472961461	454.136308810491	362.745685853515	298.104564541557	323.544312779247	329.714304294332	ZNF200
ENSG00000010610	23.6594702024811	19.7535664011526	21.9105620292473	14.7276185427647	23.8516968913073	17.5876696171401	23.008070417637	24.0732375579797	35.1174998656685	CD4
ENSG00000010626	226.454929080891	271.611538015849	253.53650348129	319.990984701888	214.665272021766	151.693650447833	260.09123080807	260.9538951285	278.013540603209	LRRC23
ENSG00000010671	1.35196972585606	0	0	1.33887441297861	0.954067875652293	1.09922935107126	1.00035088772335	2.88878850695757	1.95097221475936	BTK
ENSG00000010803	1091.03956876584	1210.89362039066	1285.41963904918	1038.9665444714	1187.8145051871	1281.70142334908	902.316500726458	1109.29478667171	1238.86735637219	SCMH1
ENSG00000010810	412.3507663861	492.851481708758	438.211240584946	322.668733527846	415.019525908747	342.959557534232	381.133688222595	427.54069902972	411.655137314225	FYN
ENSG00000010818	538.759935753642	720.017495322014	826.341196531613	318.65211028891	794.73854041836	809.032802388445	634.222462816601	748.19622330201	661.379580803424	HIVEP2
ENSG00000010932	0.675984862928032	0.987678320057632	2.08672019326165	6.69437206489306	0	1.09922935107126	0	1.92585900463838	0.975486107379681	FMO1
ENSG00000011007	1636.55935314877	1512.13550800823	1127.87226445792	1480.79510075435	1418.69893109496	1268.51067113623	1395.48948837407	1124.70165870881	971.584162950162	ELOA
ENSG00000011009	1777.84018950072	1843.00774522754	1437.75021315728	2837.07488110168	2079.867968922	1572.99720138297	1951.68458194825	1800.67816933688	1669.05672972663	LYPLA2
ENSG00000011021	462.373646242774	591.619313714522	699.051264742652	257.063887291894	379.719014509613	401.218713141009	329.115442060981	421.763122015805	421.409998388022	CLCN6
ENSG00000011028	5801.9780785113	7803.64640677535	6787.05742858351	9992.01974405939	9501.56197362118	8470.6613793551	9213.23167593202	12762.6676237385	12502.8054382854	MRC2
ENSG00000011052	1.35196972585606	5.92606992034579	0	4.01662323893584	1.90813575130459	6.59537610642754	1.00035088772335	0.962929502319189	2.92645832213904	NME1-NME2
ENSG00000011105	1512.17813837001	1622.75547985469	1521.21902088774	985.411567952259	1167.77907979841	960.726452836278	1264.44352208231	1446.32011248342	1394.94513355294	TSPAN9
ENSG00000011114	949.758732413885	972.863145256768	976.585050446451	364.173840330183	498.977498966149	441.890199130645	560.196497125074	577.757701391513	514.081178589092	BTBD7
ENSG00000011132	431.278342548084	416.800251064321	408.997157879283	465.928295716557	335.831892229607	352.852621693873	406.142460415679	411.170897490294	414.581595636364	APBA3
ENSG00000011143	523.888268769225	526.432544590718	456.991722324301	471.283793368472	475.125802074842	395.722566385652	527.184917830203	437.169994052912	452.625553824172	MKS1
ENSG00000011198	422.49053933002	396.05900634311	315.094749182509	365.512714743161	365.407996374828	339.661869481018	382.134039110318	303.322793230544	307.278123824599	ABHD5
ENSG00000011201	689.504560186593	972.863145256768	966.151449480143	510.111151344851	867.247698967934	721.094454302744	1230.43159189972	1715.94037313279	1897.32047885348	ANOS1
ENSG00000011243	476.569328364263	780.265872845529	608.27893633577	751.108545681002	746.081078760093	661.736069344896	591.207374644498	704.864395697646	641.86985865583	AKAP8L
ENSG00000011258	331.232582834736	366.428656741381	363.089313627527	187.442417817006	344.418503110478	353.951851044945	351.123161590894	428.503628532039	397.02284570353	MBTD1
ENSG00000011260	1516.9100324105	1394.60178792138	1400.18924967857	1321.46904560989	999.863133683603	1054.16094767733	1337.46913688611	1204.6248074013	1181.31367603679	UTP18
ENSG00000011275	3374.51643573674	3417.36698739941	3114.42988844301	2887.95210879487	2750.57768550556	2458.9760583464	2295.80528732508	2455.47023091393	2108.02547804749	RNF216
ENSG00000011295	413.702736111956	472.110236987548	361.002593434265	483.333663085279	471.309530572233	511.141648248134	523.18351427931	508.426777224532	464.331387112728	TTC19
ENSG00000011304	13260.7950560592	12818.0892377079	12604.833327397	9212.79483570583	11202.6649959092	10472.3580276559	11897.1731076938	10811.7724520398	9544.1560746028	PTBP1
ENSG00000011332	185.895837305209	176.794419290316	156.504014494624	170.037050448284	158.375267358281	136.304439532836	80.0280710178677	83.7748667017694	66.3330553018183	DPF1
ENSG00000011347	346.78023468208	433.5907825053	428.820999715269	412.373319197413	527.599535235718	530.927776567417	616.216146837581	657.680850084006	535.541872951445	SYT7
ENSG00000011376	656.381301903119	621.249663316251	639.579739234695	388.273579763798	423.606136789618	411.11177730065	560.196497125074	553.684463833533	446.772637179894	LARS2
ENSG00000011405	1454.0434401582	1459.78855704518	1415.83965112803	838.135382524612	1436.82622073235	1629.0578982876	1482.520015606	1525.28033167359	1370.55798086845	PIK3C2A
ENSG00000011422	1623.71564075313	1951.65236043388	1121.61210387814	887.67373580482	955.976011403597	689.216803121678	1365.47896174237	1117.96115219258	955.976385232087	PLAUR
ENSG00000011426	6689.54620353581	5999.15811603006	7807.46360308846	3242.7538282342	3732.31352955177	5897.36546849729	4474.56952078653	4652.87535520632	4928.15581448215	ANLN
ENSG00000011451	1280.31533038569	1323.48894887723	1253.07547605362	1375.02402212904	1519.8301259141	1275.10604724266	1452.5094889743	1258.54885953118	1129.61291234567	WIZ
ENSG00000011454	600.95054314302	684.461075799939	837.818157594552	481.994788672301	623.006322800947	803.536655633088	702.246323181789	773.232390362308	838.918052346525	RABGAP1
ENSG00000011454	600.95054314302	684.461075799939	837.818157594552	481.994788672301	623.006322800947	803.536655633088	702.246323181789	773.232390362308	838.918052346525	RABGAP1
ENSG00000011465	2.0279545887841	1.97535664011526	1.04336009663082	10.7109953038289	1.90813575130459	0	7.00245621406342	3.85171800927675	9.75486107379681	DCN
ENSG00000011478	578.643042666395	547.173789311928	589.498454596416	490.028035150172	314.842398965257	328.669575970306	403.141407752508	342.802902825631	290.694859999145	QPCTL
ENSG00000011485	2761.39816506101	2515.61668118679	2423.7255044734	1760.61985306688	1498.84063264975	1637.85173309617	1811.63545766698	1549.35356923157	1493.46923039829	PPP5C
ENSG00000011523	408.294857208531	361.490265141093	653.143420490896	423.084314501242	503.747838344411	676.026050908823	444.155794149166	444.873430071465	593.095553286846	CEP68
ENSG00000011566	788.874335037013	809.896222447258	822.167756145089	551.616258147188	872.018038346196	977.214893102347	987.346326182943	1131.44216522505	1056.45145429219	MAP4K3
ENSG00000011590	12.8437123956326	7.90142656046106	23.997282222509	14.7276185427647	7.63254300521834	16.4884402660688	15.0052633158502	11.5551540278303	21.460694362353	ZBTB32
ENSG00000011638	155.476518473447	182.720489210662	233.712661645305	333.379728831675	235.654765286116	282.501943225313	268.094037909857	249.39874110067	321.910415435295	TMEM159
ENSG00000011677	335.288492012304	327.909202259134	316.13810927914	263.758259356787	257.598326426119	297.89115414031	242.08491482905	236.88065757052	254.601874026097	GABRA3
ENSG00000012048	1004.51350631106	863.23085173037	835.73143740129	645.337467055691	706.964295858349	858.498123186651	1192.41825816623	925.37525172874	988.167426775617	BRCA1
ENSG00000012061	1666.97867198053	1607.94030505382	1488.87485789219	1362.97415241223	1043.75025596361	796.941279526661	840.294745687611	865.673622584951	863.305205031018	ERCC1
ENSG00000012124	7.43583349220835	9.87678320057632	7.30352067641577	20.0831161946792	14.3110181347844	23.0838163724964	42.0147372843805	31.7766735765332	20.4852082549733	CD22
ENSG00000012171	784.142440996517	938.29440405475	1080.92106010953	773.869410701638	777.565318656619	679.323738962036	1025.35965991643	1166.10762730854	1401.7735363046	SEMA3B
ENSG00000012174	242.002580928235	206.424768892045	267.100184737491	160.664929557434	130.707298964364	187.968219033185	201.070528432393	222.436715035733	218.508888053048	MBTPS2
ENSG00000012211	363.003871392353	342.724377059998	389.173316043297	437.811933044006	456.044444561796	550.713904886699	637.223515479772	470.872526634083	558.953539528557	PRICKLE3
ENSG00000012223	27.0393945171213	14.8151748008645	10.4336009663082	30.7941114985081	9.54067875652293	8.79383480857005	36.0126319580405	24.0732375579797	24.387152684492	LTF
ENSG00000012232	3168.34105254369	3281.06737923145	3235.45965965219	1843.63006667155	2295.48730881942	1957.72747425791	3491.22459815448	3268.18273087133	2670.88096200557	EXTL3
ENSG00000012660	3242.02340260284	3383.78592451745	3472.30240158738	2675.07107713127	2866.97396633514	2918.45392709419	3610.26635379356	3674.53898085002	3246.41776535958	ELOVL5
ENSG00000012779	260.93015709022	268.648503055676	251.449783288029	479.317039846343	482.75834508006	538.622382024916	246.086318379943	226.288433045009	252.650901811337	ALOX5
ENSG00000012822	859.852745644457	1207.93058543048	1124.74218416803	1057.7107862531	1659.12403575934	1514.73804577619	969.340010203922	1440.54253546951	1701.24777127016	CALCOCO1
ENSG00000012963	709.108121211506	654.83072619821	650.013340201003	303.924491746145	243.287308291335	278.105025821028	378.132635559425	348.580479839546	316.057498791017	UBR7
ENSG00000012983	1110.64312979076	1158.5466694276	1103.87498223541	811.357894265039	1025.62296632621	1120.11470874161	1138.39931022917	1089.073267123	1110.10319019808	MAP4K5
ENSG00000013016	574.587133488827	611.372880115674	576.978133436846	518.144397822723	732.724128500961	616.667665950975	574.201409553201	642.273978046899	614.556247649199	EHD3
ENSG00000013275	3258.92302417604	2884.02069456829	2501.97751172072	3112.88301017527	2227.7484896481	1946.73518074719	2108.73967132081	1741.93946969541	1432.98909174075	PSMC4
ENSG00000013288	790.226304762869	944.220473975096	856.598639333906	714.958936530579	969.332961662729	761.765940292381	1014.35580015147	1245.06784649871	1120.83353737925	MAN2B2
ENSG00000013297	8.11181835513638	7.90142656046106	3.13008028989247	2.67774882595723	1.90813575130459	1.09922935107126	2.00070177544669	4.81464751159594	9.75486107379681	CLDN11
ENSG00000013297	8.11181835513638	7.90142656046106	3.13008028989247	2.67774882595723	1.90813575130459	1.09922935107126	2.00070177544669	4.81464751159594	9.75486107379681	CLDN11
ENSG00000013306	6369.12937850792	6252.99144428487	6053.57528065204	9950.51463725705	6439.00409277732	5381.82690284487	6214.17971453743	5414.5525915408	5077.40518891124	SLC25A39
ENSG00000013364	3079.78703550011	3705.76905685624	3709.14514352258	6235.1381412414	4611.01004302753	4130.90390132578	3604.26424846722	4016.37895417334	4331.15831676578	MVP
ENSG00000013374	444.798039806645	431.615425865185	402.736997299498	401.662323893584	430.284611919184	366.043373906728	340.119301825938	352.432197848823	383.366040200215	NUB1
ENSG00000013375	646.241528959199	666.682866038902	585.325014209892	657.387336772499	678.34225958878	644.148399727756	590.207023756774	683.679946646624	622.360136508236	PGM3
ENSG00000013392	66.2465165669471	73.0881956842648	80.3387274405735	99.0767065604173	101.131194819143	89.0375774367718	45.0157899475506	63.5533471530664	57.5536803354012	RWDD2A
ENSG00000013441	905.819716323563	619.274306676135	750.175909477562	777.886033940574	826.222780314886	1061.85555313483	718.251937385363	730.863492260264	833.065135702247	CLK1
ENSG00000013503	419.11061501538	329.884558899249	246.232982804874	249.030640814022	250.919851296553	207.754347352467	261.091581695793	245.547023091393	165.832638254546	POLR3B
ENSG00000013523	504.96069260724	485.937733468355	624.972697881864	236.980771097214	322.474941970475	422.104070811362	343.120354489108	337.988255314035	407.753192884707	ANGEL1
ENSG00000013561	377.87553837677	289.389747776886	344.308831888172	401.662323893584	394.030032644397	345.158016236374	302.105968092451	412.133826992613	324.836873757434	RNF14
ENSG00000013563	297.433339688334	363.465621781209	368.306114110681	301.246742920188	362.545792747871	289.09731933174	320.112284071471	364.950281378972	410.679651206846	DNASE1L1
ENSG00000013573	1687.25821786837	1778.8086544238	1835.27040997362	1470.08410545052	1655.30776425673	2035.77275818397	2310.81055064093	2139.62935415324	2335.31374106696	DDX11
ENSG00000013583	869.992518588377	834.588180448699	979.715130736344	1553.09431905519	1057.10720622274	1053.06171832626	881.309132084268	904.190802677718	970.608676842782	HEBP1
ENSG00000013588	4123.507663861	4986.78783797098	7828.33080502107	5194.83272235702	7358.72552490613	8446.47833363153	8739.06535515115	11587.8936309091	12790.5738399624	GPRC5A
ENSG00000013619	398.831069127539	384.206866502419	337.005311211756	212.881031663599	296.715109327863	287.998089980669	253.088774594007	243.621164086755	223.386318589947	MAMLD1
ENSG00000013725	0.675984862928032	0	0	0	4.77033937826146	5.49614675535628	8.00280710178677	4.81464751159594	11.7058332885562	CD6
ENSG00000013810	4377.67797232194	3950.71328023053	4321.59752024487	4404.89681869964	2966.19702540298	3218.54353993664	3978.39548047575	3450.17640680965	3435.66207019124	TACC3
ENSG00000014123	374.49561406213	441.492209065762	401.693637202867	350.785096200397	439.825290675707	523.233171109918	370.129828457638	483.390610164233	484.816595367701	UFL1
ENSG00000014138	267.014020856573	244.944223374293	282.750586186953	307.941114985081	181.272896373936	226.441246320679	318.111582296024	259.990965626181	277.038054495829	POLA2
ENSG00000014164	1303.29881572525	1527.93836112916	1441.9236535438	1545.06107257732	1539.8655513028	1212.4499742316	1203.42211793119	1266.25229554973	1136.44131509733	ZC3H3
ENSG00000014216	2944.59006291451	3177.3611556254	2837.93946283584	5011.40692777895	4449.77257204229	3514.23623537481	4069.42741125857	4214.74243165109	3895.11602676707	CAPN1
ENSG00000014641	3477.2661349018	3144.7677710635	3075.82556486767	4244.2318891422	2804.95955441774	2550.21209448531	3475.2189839509	3367.3644696102	3264.95200139979	MDH1
ENSG00000014824	913.931534678699	884.959774771638	883.726001846308	834.118759285676	771.840911402705	888.177315665575	944.331238010839	910.931309193952	1034.01527382246	SLC30A9
ENSG00000014914	416.406675563668	463.221132107029	567.587892567168	447.184053934857	460.814783940057	562.805427748483	421.147723731529	544.055168810342	843.795482883424	MTMR11
ENSG00000014919	373.819629199202	342.724377059998	332.831870825233	421.745440088263	367.316132126133	363.844915204586	313.109827857407	311.026229249098	354.101456978824	COX15
ENSG00000015133	2.0279545887841	2.9630349601729	4.1734403865233	0	12.4028823834798	6.59537610642754	2.00070177544669	4.81464751159594	2.92645832213904	CCDC88C
ENSG00000015153	310.277052083967	302.229565937635	325.528350148817	465.928295716557	339.648163732216	344.058786885303	349.122459815448	336.062396309397	342.395623690268	YAF2
ENSG00000015171	479.949252678903	466.184167067202	478.902284353548	267.774882595723	375.902743007003	467.172474205284	380.133337334872	441.984641564508	492.620484226739	ZMYND11
ENSG00000015285	4.73189404049622	7.90142656046106	8.34688077304659	6.69437206489306	6.67847512956605	4.39691740428503	8.00280710178677	5.77757701391513	7.80388885903745	WAS
ENSG00000015475	525.240238495081	514.580404750026	472.642123773763	449.861802760814	341.556299483521	271.5096497146	368.129126682191	344.72876183027	281.915485032728	BID
ENSG00000015479	79.7662138255078	64.1990908037461	95.9891288900358	56.2327253451017	70.6010227982697	97.8314122453418	57.0200006002307	54.8869816321938	90.7202079863103	MATR3
ENSG00000015520	2.0279545887841	2.9630349601729	2.08672019326165	10.7109953038289	4.77033937826146	10.9922935107126	0	4.81464751159594	3.90194442951872	NPC1L1
ENSG00000015532	788.874335037013	904.713341172791	1243.68523518394	1004.15580973396	837.671594822713	1122.31316744375	1243.43615344012	1241.21612848943	1352.99923093562	XYLT2
ENSG00000015568	6.75984862928032	7.90142656046106	6.26016057978494	12.0498697168075	4.77033937826146	8.79383480857005	3.00105266317004	7.70343601855351	3.90194442951872	RGPD5
ENSG00000015592	0.675984862928032	0	0	2.67774882595723	0.954067875652293	0	5.00175443861673	1.92585900463838	0	STMN4
ENSG00000015676	2693.12369390528	2380.30475133889	2747.16713442896	2507.71177550894	2197.21831762723	2393.02229728212	2519.88388617511	2184.88704076224	2523.58255979123	NUDCD3
ENSG00000016082	0	0	1.04336009663082	0	2.86220362695688	3.29768805321377	1.00035088772335	4.81464751159594	8.77937496641713	ISL1
ENSG00000016391	60.8386376635229	91.8540837653598	94.945768793405	48.1994788672301	59.1522082904422	90.136806787843	124.043510077695	84.7377962040886	130.715138388877	CHDH
ENSG00000016402	7.43583349220835	6.91374824040342	6.26016057978494	20.0831161946792	18.1272896373936	7.69460545749879	2.00070177544669	6.74050651623432	1.95097221475936	IL20RA
ENSG00000016864	780.762516681877	704.214642201092	811.734155178781	692.198071509943	571.486657515723	593.583849578478	670.235094774642	744.344505292733	841.844510668664	GLT8D1
ENSG00000017260	1333.71813455701	1348.18090687867	1381.40876793921	1542.38332375136	1614.28284560368	1862.09452071471	1627.57089432588	1596.53711484521	1559.80228570011	ATP2C1
ENSG00000017427	0	0.987678320057632	2.08672019326165	0	1.90813575130459	1.09922935107126	2.00070177544669	0	2.92645832213904	IGF1
ENSG00000017483	16.8996215732008	20.7412447212103	12.5203211595699	34.8107347374439	20.0354253886981	17.5876696171401	28.0098248562537	20.221519548703	24.387152684492	SLC38A5
ENSG00000017797	3863.92947649663	3809.47528046229	3919.90388304201	2964.26795033465	2811.63802954731	2927.24776190276	1977.69370502906	2040.44761541436	2025.10915892022	RALBP1
ENSG00000018189	1059.94426507115	1109.16275342472	1172.73674861305	1004.15580973396	1378.62808031756	1431.19661509478	1175.41229307493	1292.25139211235	1306.17589778139	RUFY3
ENSG00000018236	37.8551523239698	55.3099859232274	63.6449658944803	42.8439812153156	76.3254300521834	75.8468252239167	44.0154390598272	89.5524437156845	110.229930133904	CNTN1
ENSG00000018280	8.11181835513638	9.87678320057632	9.39024086967741	14.7276185427647	10.4947466321752	5.49614675535628	8.00280710178677	4.81464751159594	17.5587499328343	SLC11A1
ENSG00000018408	382.607432417266	521.49415299043	466.381963193978	701.570192400793	958.838215030554	1211.35074488052	705.247375844959	808.860781948118	755.026247111873	WWTR1
ENSG00000018510	2783.02968067471	2679.57128231636	2424.76886457004	1792.75283897836	1792.69353835066	1944.53672204505	2495.87546486975	2603.76137427109	2553.82262912	AGPS
ENSG00000018610	423.166524192948	368.404013381497	343.265471791541	534.210890778466	440.779358551359	286.898860629598	390.136846212105	389.023518936952	329.714304294332	CXorf56
ENSG00000018625	25.0114399283372	30.6180279217866	38.6043235753405	28.1163626725509	28.6220362695688	48.3660914471353	31.0108775194237	51.035263622917	91.69569409369	ATP1A2
ENSG00000018699	582.698951843964	501.740586589277	530.026929088459	627.932099686969	547.634960624416	482.561685120281	424.148776394699	380.357153416079	396.04735959615	TTC27
ENSG00000018869	35.8271977351857	35.5564195220748	36.5176033820788	29.4552370855295	34.3464435234825	20.8853576703539	31.0108775194237	24.0732375579797	17.5587499328343	ZNF582
ENSG00000019102	9.46378808099245	9.87678320057632	2.08672019326165	12.0498697168075	23.8516968913073	25.2822750746389	11.0038597649568	10.5922245255111	3.90194442951872	VSIG2
ENSG00000019144	3428.59522477098	3508.23339284471	3208.33229713978	3280.2423117976	3799.09828084743	4185.86536887934	3484.22214194041	3219.07332625305	3999.49304025669	PHLDB1
ENSG00000019169	121.001290464118	131.361216567665	156.504014494624	325.346482353803	267.139005182642	217.647411512109	60.0210532634008	77.0343601855351	77.0634024829948	MARCO
ENSG00000019186	1212.04085922996	1107.18739678461	1321.93724243125	1452.67873808179	1497.8865647741	1293.79294621087	2367.83055124116	1684.16369955626	1470.05756382118	CYP24A1
ENSG00000019485	550.927663286346	627.175733236596	496.639405996272	408.356695958477	512.334449225281	560.606969046341	440.154390598272	407.319179481017	370.684720804279	PRDM11
ENSG00000019505	3.37992431464016	10.864461520634	7.30352067641577	9.37212089085029	14.3110181347844	18.6868989682114	3.00105266317004	6.74050651623432	10.7303471811765	SYT13
ENSG00000019549	184.543867579353	330.872237219307	129.376651982222	116.482073929139	259.506462177424	153.892109149976	265.092985246687	531.537085280192	317.032984898396	SNAI2
ENSG00000019582	22.3075004766251	12.8398181607492	7.30352067641577	16.0664929557434	14.3110181347844	10.9922935107126	18.0063159790202	23.1103080556605	8.77937496641713	CD74
ENSG00000019995	594.866679376668	590.631635394464	629.146138268387	348.107347374439	503.747838344411	414.409465353864	374.131232008531	439.09585305755	427.2629150323	ZRANB1
ENSG00000020129	1030.87691596525	1086.4461520634	808.604074888889	1298.70818058925	1480.71334301236	982.711039857703	1239.43474988923	1044.77851001632	823.310274628451	NCDN
ENSG00000020181	727.359712510562	877.058348211177	976.585050446451	364.173840330183	529.507670987022	503.447042790635	896.314395400118	1107.36892766707	1233.01443972792	ADGRA2
ENSG00000020256	934.887065429468	852.366390209736	996.408892282437	1017.54455386375	944.52719689577	988.207186613059	1160.40702975908	1058.25952304879	1149.12263449326	ZFP64
ENSG00000020426	583.374936706892	546.18611099187	510.203087252473	523.499895474638	422.652068913966	380.333355470655	409.143513078849	434.281205545954	395.071873488771	MNAT1
ENSG00000020577	4781.24093548997	5589.27161320614	4233.95527212788	2065.883219226	3612.10097721958	2844.80556057241	4445.55934504255	4939.82834689744	3720.5040135461	SAMD4A
ENSG00000020633	140.604851489031	249.882614974581	114.769610629391	216.897654902535	207.9867968922	163.785173309617	171.060001800692	153.105790868751	134.617082818396	RUNX3
ENSG00000020922	735.471530865699	680.510362519708	801.300554212473	649.354090294627	520.921060106152	762.865169643452	732.256849813489	675.013581125751	747.222358252835	MRE11
ENSG00000021300	111.537502383125	142.225678088299	161.720814977778	528.855393126552	436.009019173098	565.003886450626	273.095792348473	348.580479839546	547.247706240001	PLEKHB1
ENSG00000021355	453.58584302471	503.715943229392	530.026929088459	676.131578554199	565.76225026181	507.84396019492	381.133688222595	409.245038485655	458.47847046845	SERPINB1
ENSG00000021488	12.1677275327046	13.8274964808068	6.26016057978494	4.01662323893584	7.63254300521834	5.49614675535628	6.00210532634008	7.70343601855351	7.80388885903745	SLC7A9
ENSG00000021574	772.650698326741	771.376767965011	885.81272203957	722.992183008451	724.13751762009	824.422013303442	633.222111928878	582.572348903109	587.242636642568	SPAST
ENSG00000021645	216.991140999898	200.498698971699	236.842741935197	117.820948342118	213.711204146114	182.472072277829	304.106669867897	290.804709700395	212.65597140877	NRXN3
ENSG00000021762	1193.11328306798	1460.77623536524	1434.62013286738	1721.7924950905	1731.63319430891	1807.13305316115	1665.58422805937	1838.23241992733	1824.1590208	OSBPL5
ENSG00000021776	931.507141114828	942.245117334981	826.341196531613	615.882229970162	697.423617101826	743.079041324169	744.26106046617	746.270364297371	684.791247380536	AQR
ENSG00000021826	300.813264002974	312.106349138212	373.522914593835	324.007607940824	424.56020466527	452.882492641358	305.107020755621	410.207967987974	426.287428924921	CPS1
ENSG00000022267	2639.04490487104	2784.26518424246	2655.35144592545	2110.06607485429	2158.10153472549	1718.09547572437	2134.74879440162	2841.60496134393	1990.96714516193	FHL1
ENSG00000022277	2532.23929652841	2433.63938062201	2398.68486215426	2877.24111349104	2041.70525389591	1766.46156717151	2134.74879440162	2022.1519548703	2038.76596442353	RTFDC1
ENSG00000022355	4.73189404049622	1.97535664011526	0	5.35549765191445	5.72440725391376	2.19845870214251	2.00070177544669	1.92585900463838	0.975486107379681	GABRA1
ENSG00000022556	529.296147672649	539.272362751467	480.98900454681	516.805523409745	499.931566841801	396.821795736724	430.150881721039	474.72424464336	383.366040200215	NLRP2
ENSG00000022567	262.282126816076	316.057062418442	344.308831888172	247.691766401043	414.065458033095	361.646456502443	287.1007047766	358.209774862738	295.572290536043	SLC45A4
ENSG00000022840	3139.27370343778	3069.70421873912	3165.55453317792	3431.53512046418	2893.6878668534	2755.76798313564	2899.01687262226	2868.56698740886	2972.30616918589	RNF10
ENSG00000022976	81.1181835513638	73.0881956842648	81.3820875372043	44.1828556282942	58.1981404147899	83.5414306814155	55.019298824784	40.4430390974059	32.1910415435295	ZNF839
ENSG00000023041	798.338123118006	829.649788848411	613.495736818924	704.24794122675	660.214969951387	639.751482323471	782.274394199657	690.420453162858	650.649233622247	ZDHHC6
ENSG00000023171	140.604851489031	182.720489210662	255.623223674552	198.153413120835	232.792561659159	278.105025821028	186.065265116542	232.066010058924	278.013540603209	GRAMD1B
ENSG00000023191	2584.29013097387	2759.57322624102	2344.43013712946	3452.95711107184	2414.74579327595	1944.53672204505	2589.90844831574	2306.21615805446	1954.87415918888	RNH1
ENSG00000023228	2607.94960117635	2405.98438766039	2258.87460920573	2545.20025907234	2325.06341296464	2391.92306793105	2440.85616604496	2300.43858104054	2163.62818616813	NDUFS1
ENSG00000023287	1121.45888759761	1245.46236159267	1384.5388482291	872.946117262056	1044.70432383926	1309.18215712587	1276.44773273499	1425.1356634324	1818.30610415573	RB1CC1
ENSG00000023318	1041.01668890917	1007.43188645878	984.931931219498	1148.75424633565	930.216178760985	735.38443586667	1008.35369482513	996.63203490036	895.496246574547	ERP44
ENSG00000023330	968.010323712942	939.282082374808	941.110807161003	1309.41917589308	1202.12552332189	1127.80931419911	1376.48282150732	1222.92046794537	1202.77437039915	ALAS1
ENSG00000023445	150.068639570023	118.521398406916	62.6016057978494	428.439812153156	439.825290675707	422.104070811362	1375.4824706196	664.42135660024	311.180068254118	BIRC3
ENSG00000023516	841.6011543454	766.438376364722	808.604074888889	475.300416607408	645.903951816602	882.681168910219	850.298254564844	849.303821045524	812.579927447274	AKAP11
ENSG00000023572	98.0178051245646	83.9526572048987	58.4281654113261	151.292808666583	93.4986518139247	81.342971979273	86.0301763442078	82.8119371994502	71.2104858387167	GLRX2
ENSG00000023608	1526.3738204915	1438.05963400391	1886.39505470853	394.967951828691	382.581218136569	485.859373173495	355.124565141788	353.395127351142	412.630623421605	SNAPC1
ENSG00000023697	782.114486407733	714.091425401668	719.918466675269	769.852787462702	525.691399484413	591.385390876336	718.251937385363	710.641972711561	658.453122481284	DERA
ENSG00000023734	3655.7261387148	3206.00382690707	2999.66027781362	3742.15398427522	2776.33751814817	2605.17356203888	3065.07511998433	2519.98650756932	2352.87249099979	STRAP
ENSG00000023839	26.3634096541932	21.7289230412679	22.9539221258781	8.03324647787168	32.438307772178	35.1753392342802	35.0122810703171	23.1103080556605	12.6813193959358	ABCC2
ENSG00000023892	96.6658353987086	112.59532848657	148.157133721577	350.785096200397	312.934263213952	298.990383491382	202.070879320116	233.991869063563	247.773471274439	DEF6
ENSG00000023902	1479.73086494946	1642.50904625584	1442.96701364043	2282.78087412853	1705.8733616663	1398.21973456264	1558.54668307297	1722.68087964903	1780.26214596792	PLEKHO1
ENSG00000023909	644.889559233343	493.839160028816	550.894131021075	574.377123167825	560.037843007896	699.109867281319	592.207725532221	567.165476866002	532.615414629306	GCLM
ENSG00000024048	739.527440043267	782.241229485645	885.81272203957	602.493485840376	791.876336791403	957.428764783064	536.188075819714	525.759508266277	606.752358790161	UBR2
ENSG00000024422	1454.71942502112	1683.99153569826	1653.72575315986	874.284991675034	1082.86703886535	967.321828942705	1209.42422325753	1378.91504732108	1267.15645348621	EHD2
ENSG00000024526	1143.0904032113	904.713341172791	1300.02668040201	718.975559769515	614.419711920077	928.848801655212	990.347378846113	970.632938337742	1102.29930133904	DEPDC1
ENSG00000024862	210.231292370618	220.252265372852	248.319702998136	263.758259356787	204.170525389591	229.738934373893	241.084563941326	194.511759468476	259.479304562995	CCDC28A
ENSG00000025039	334.612507149376	342.724377059998	383.956515560143	519.483272235702	412.15732228179	457.279410045643	375.131582896255	384.208871425356	394.096387381391	RRAGD
ENSG00000025156	286.617581881486	268.648503055676	383.956515560143	353.462845026354	323.429009846127	425.401758864576	367.128775794468	330.284819295482	362.880831945241	HSF2
ENSG00000025293	723.303803332994	662.732152758671	851.381838850752	511.45002575783	463.676987567014	614.469207248832	608.213339735794	599.905079944854	675.036386306739	PHF20
ENSG00000025423	22.3075004766251	19.7535664011526	29.2140827056631	14.7276185427647	28.6220362695688	39.5722566385652	45.0157899475506	54.8869816321938	52.6762497985028	HSD17B6
ENSG00000025434	239.974626339451	222.227622012967	239.97282222509	396.306826241669	277.633751814817	296.791924789239	265.092985246687	242.658234584436	258.503818455615	NR1H3
ENSG00000025708	78.4142440996517	85.928013845014	82.4254476338351	95.0600833214815	59.1522082904422	71.4499078196317	82.0287727933144	105.922245255111	67.308541409198	TYMP
ENSG00000025770	2957.43377531014	2679.57128231636	2562.4923973253	3641.73840330183	2247.7839150368	2187.4664086318	2481.87055244162	2244.58866990603	2004.62395066524	NCAPH2
ENSG00000025772	2383.52262668424	2085.97661196172	2057.50611055598	2575.99437057085	1768.84184145935	1532.32571539333	2176.763531686	1858.45393947603	1611.50304939123	TOMM34
ENSG00000025796	924.747292485548	956.072613815788	783.563432569749	962.650702931623	967.424825911425	953.031847378779	947.332290674009	892.635648649888	931.589232547595	SEC63
ENSG00000025800	2230.75004766251	2258.8203179718	2226.53044621018	1778.0252204356	2391.8481642603	2371.0377102607	2113.74142575943	2233.99644538052	2308.9756161677	KPNA6
ENSG00000026025	14706.0506929993	13492.6735303073	12758.2072616017	27710.6837254183	15713.4979119933	14280.0884997667	14273.0064660367	13296.1305680234	16217.4565351872	VIM
ENSG00000026036	39.2071220498259	57.2853425633427	93.9024086967742	29.4552370855295	35.3005113991348	81.342971979273	18.0063159790202	35.62839158581	66.3330553018183	RTEL1-TNFRSF6B
ENSG00000026103	137.900912037319	145.188713048472	160.677454881147	245.014017575086	243.287308291335	290.196548682812	281.09859945026	351.469268346504	322.885901542674	FAS
ENSG00000026297	394.775159949971	499.765229949162	539.417169958136	846.168629002483	643.995816065298	641.949941025614	588.206321981328	618.200740488919	612.605275434439	RNASET2
ENSG00000026508	2372.70686887739	2611.42147823238	2564.57911751857	2221.19265113152	1907.18168342893	1978.61283192826	2365.82984946571	2442.95214738378	2398.72033804663	CD44
ENSG00000026559	833.489335990263	751.623201563858	657.316860877419	799.308024548232	503.747838344411	534.225464620631	927.325272919542	748.19622330201	767.707566507809	KCNG1
ENSG00000026652	267.690005719501	326.921523939076	429.864359811899	360.157217091247	501.839702593106	489.157061226709	440.154390598272	592.201643926301	550.17416456214	AGPAT4
ENSG00000026751	73.6823500591555	64.1990908037461	74.0785668607885	167.359301622327	172.686285493065	139.60212758605	79.0277201301443	76.0714306832159	36.0929859730482	SLAMF7
ENSG00000026950	78.4142440996517	127.410503287435	136.680172658638	151.292808666583	179.364760622631	220.945099565322	251.08807281856	273.47197865865	328.738818186952	BTN3A1
ENSG00000027001	312.980991535679	213.338517132449	279.620505897061	238.319645510193	190.813575130459	230.838163724964	227.0796515132	213.77034951486	225.337290804706	MIPEP
ENSG00000027075	423.166524192948	473.097915307606	342.22211169491	274.469254660616	275.725616063513	290.196548682812	281.09859945026	320.65552427229	318.008471005776	PRKCH
ENSG00000027644	0.675984862928032	4.93839160028816	4.1734403865233	1.33887441297861	8.58661088087064	2.19845870214251	13.0045615404035	9.62929502319189	3.90194442951872	INSRR
ENSG00000027697	586.078876158604	672.608935959247	594.71525507957	732.364303899301	749.897350262702	633.156106217044	719.252288273086	917.671815710187	610.65430321968	IFNGR1
ENSG00000027847	690.180545049521	775.327481245241	637.493019041433	722.992183008451	461.76885181571	501.248584088493	603.211585297178	571.980124377598	512.130206374332	B4GALT7
ENSG00000027869	0.675984862928032	11.8521398406916	3.13008028989247	1.33887441297861	0.954067875652293	0	1.00035088772335	1.92585900463838	1.95097221475936	SH2D2A
ENSG00000028116	854.444866741032	747.672488283627	768.956391216917	755.125168919938	702.193956480088	832.116618760941	904.317202501905	789.602191901735	797.947635836579	VRK2
ENSG00000028137	15.5476518473447	19.7535664011526	28.1707226090322	10.7109953038289	7.63254300521834	4.39691740428503	7.00245621406342	10.5922245255111	5.85291664427808	TNFRSF1B
ENSG00000028203	414.378720974884	425.689355944839	373.522914593835	409.695570371456	455.090376686144	475.966309013854	521.182812503863	441.021712062188	456.527498253691	VEZT
ENSG00000028277	85.8500775918601	94.8171187255327	52.1680048315412	85.6879624306312	131.661366840016	94.533724192128	43.0150881721039	31.7766735765332	40.9704165099466	POU2F2
ENSG00000028310	780.762516681877	706.189998841207	816.950955661935	806.002396613125	774.703115029662	836.513536165226	747.26211312934	736.641069274179	814.530899662033	BRD9
ENSG00000028528	3254.19113013555	3148.71848434373	3127.99356969921	3980.47362978542	4033.79897825789	3994.59946179295	3150.10494544082	3186.3337231742	3141.06526576257	SNX1
ENSG00000028839	596.218649102524	440.504530745704	469.512043483871	589.10474171059	426.468340416575	375.93643806637	430.150881721039	341.839973323312	386.292498522354	TBPL1
ENSG00000029153	1249.89601155393	1395.58946624143	1354.28140542681	1293.35268293734	1246.01264560189	1148.69467186946	1483.52036649372	1550.31649873389	1432.01360563337	ARNTL2
ENSG00000029363	2818.18089354697	2766.48697448143	2029.33538794695	2021.70036359771	2177.18289223853	2165.48182161037	2483.87125421707	2278.2912024872	1811.47770140407	BCLAF1
ENSG00000029364	2186.13504670926	2102.7671434027	1787.2758455286	1237.11995759224	1754.53082332457	1590.58487100011	1410.49475168992	1509.87345963649	1352.02374482824	SLC39A9
ENSG00000029534	56.7827284859547	48.396237682824	30.2574428022939	40.1662323893584	43.8871222800055	34.0761098832089	41.0143863966572	47.1835456136402	34.1420137582888	ANK1
ENSG00000029639	233.214777710171	177.782097610374	251.449783288029	267.774882595723	231.838493783507	240.731227884605	231.081055064093	278.286626170245	221.435346375188	TFB1M
ENSG00000029725	819.969638731703	797.056404286509	707.398145515699	706.925690052708	661.169037827039	743.079041324169	775.271937985593	745.307434795052	747.222358252835	RABEP1
ENSG00000029993	2146.2519397965	1921.03433251209	2239.05076736975	1997.60062416409	1522.69232954106	1648.84402660688	2027.71124941522	1903.71162608504	2205.57408878546	HMGB3
ENSG00000030066	2043.50224063144	1960.5414653144	2080.46003268186	1245.15320407011	1694.42454715847	1977.51360257719	2392.83932343424	2405.39789679333	2204.59860267808	NUP160
ENSG00000030110	1028.17297651354	856.317103489967	773.129831603441	1429.91787306116	955.976011403597	863.994269942007	733.257200701213	683.679946646624	596.997497716365	BAK1
ENSG00000030419	163.588336828584	167.905314409797	299.444347733046	95.0600833214815	192.721710881763	400.119483789937	118.041404751355	128.069623808452	198.999165905455	IKZF2
ENSG00000030582	3502.95355969306	4922.58874716724	4338.29128179097	6168.19442059247	5715.82064303289	4650.83938438249	4749.66601491045	5595.5833379768	6219.69942065284	GRN
ENSG00000031003	483.329176993543	627.175733236596	266.05682464086	445.845179521878	791.876336791403	414.409465353864	519.182110728417	746.270364297371	289.719373891765	FAM13B
ENSG00000031081	567.151299996619	540.260041071525	431.951080005161	512.788900170809	642.087680313993	750.773646781668	298.104564541557	270.583190151692	239.969582415401	ARHGAP31
ENSG00000031691	248.762429557516	202.474055611815	232.669301548674	190.120166642963	201.308321762634	215.448952809966	178.062458014756	210.881561007902	232.165693556364	CENPQ
ENSG00000031698	5870.25254966703	4832.71002004199	4342.46472217749	5406.37487960764	3755.21115856742	3328.46647504376	3884.36249702975	3414.54801522384	3184.96214059466	SARS
ENSG00000031823	1415.5123029713	1288.92020767521	1107.0050625253	1625.39353735604	1413.9285917167	1217.94612098695	1330.46668067205	1285.51088559612	1104.2502735538	RANBP3
ENSG00000032219	336.64046173816	321.983132338788	423.604199232115	291.874622029338	351.096978240044	537.523152673844	307.107722531067	364.950281378972	450.674581609413	ARID4A
ENSG00000032389	359.623947077713	309.143314178039	305.704508312831	461.911672477621	353.005113991348	315.478823757451	316.110880520577	297.545216216629	293.621318321284	EIPR1
ENSG00000032444	1794.73981107393	1993.1348498763	1840.48721045677	2628.21047267702	2180.04509586549	1863.19375006578	2121.74423286122	1977.85719776361	1913.90374267893	PNPLA6
ENSG00000032742	172.376140046648	202.474055611815	148.157133721577	132.548566884883	156.467131606976	133.006751479622	138.048422505822	147.328213854836	152.17583275123	IFT88
ENSG00000033011	353.540083311361	370.379370021612	259.796664061075	515.466648996766	383.535286012222	233.036622427106	374.131232008531	313.915017756055	238.994096308022	ALG1
ENSG00000033030	677.336832653888	624.212698276423	684.444223389821	487.350286324215	600.108693785292	659.537610642754	641.224919030665	615.311951981962	662.355066910803	ZCCHC8
ENSG00000033050	312.305006672751	249.882614974581	254.579863577921	262.419384943808	242.333240415682	173.678237469258	255.089476369453	207.992772500945	145.347429999572	ABCF2
ENSG00000033100	428.574403096372	582.730208834003	315.094749182509	368.190463569118	491.344955960931	328.669575970306	291.102108327494	441.021712062188	274.11159617369	CHPF2
ENSG00000033122	23.6594702024811	18.765888081095	32.3441629955555	28.1163626725509	25.7598326426119	24.1830457235676	23.008070417637	23.1103080556605	26.3381248992514	LRRC7
ENSG00000033170	1102.53131143562	1065.70490734218	1017.27609421505	729.686555073344	714.596838863567	645.247629078827	820.287727933144	929.226969738017	743.320413823317	FUT8
ENSG00000033178	1780.54412895244	1699.79438881918	1619.29486997104	1511.58921225285	1623.8235243602	1937.94134593862	1598.56071858191	1554.16821674317	1521.7583275123	UBA6
ENSG00000033327	390.043265909474	395.071328023053	551.937491117706	314.635487049974	513.288517100934	635.354564919186	399.140004201615	444.873430071465	471.159789864386	GAB2
ENSG00000033627	25.0114399283372	41.4824894424205	15.6504014494624	38.8273579763798	23.8516968913073	19.7861283192826	26.009123080807	39.4801095950867	23.4116665771123	ATP6V0A1
ENSG00000033800	890.272064476218	932.368334134405	950.501048030681	1028.25554916757	1239.33417047233	1339.96057895586	930.326325582712	1008.18718892819	991.093885097756	PIAS1
ENSG00000033867	573.235163762971	604.459131875271	876.422481169892	311.957738224017	439.825290675707	730.987518462385	604.211936184901	675.013581125751	724.786177783103	SLC4A7
ENSG00000034053	817.265699279991	937.306725734693	984.931931219498	1025.57780034162	1075.23449586013	888.177315665575	1048.36773033407	1069.81467707662	1019.38298221177	APBA2
ENSG00000034152	3415.75151237535	4313.19122369168	1834.22704987699	2081.94971218174	2399.48070726552	1089.33628691161	2618.91862405972	2565.24419417832	1151.07360670802	MAP2K3
ENSG00000034239	3.37992431464016	2.9630349601729	8.34688077304659	6.69437206489306	2.86220362695688	4.39691740428503	5.00175443861673	8.6663655208727	15.6077777180749	EFCAB1
ENSG00000034510	26663.5469333333	25415.926210043	23395.263446753	47975.8868402626	29747.8363628385	21470.1476851238	28871.1269705835	31120.9185854539	27751.6042688445	TMSB10
ENSG00000034533	134.520987722678	127.410503287435	85.5555279237276	120.498697168075	129.753231088712	117.617540564624	117.041053863632	95.3300207295997	85.8427774494119	ASTE1
ENSG00000034677	784.142440996517	985.702963417517	854.511919140645	672.114955315264	1088.59144611927	1145.39698381625	932.327027358159	1142.99731925288	1110.10319019808	RNF19A
ENSG00000034693	298.78530941419	237.042796813832	231.625941452043	265.097133769765	229.930358032203	198.960512543897	278.09754678709	263.842683635458	235.092151878503	PEX3
ENSG00000034713	1495.27851679681	1415.34303264259	1392.88572900215	2028.3947356626	1576.12013057759	1458.67734887156	1503.52738424819	1526.24326117591	1557.85131348535	GABARAPL2
ENSG00000035115	106.805608342629	93.829440405475	129.376651982222	65.604846235952	71.555090673922	106.625247053912	102.035790547781	77.9972896878543	93.6466663084494	SH3YL1
ENSG00000035141	2381.49467209546	2162.02784260616	1935.43297925018	3107.52751252336	2013.08321762634	1891.77371319363	2392.83932343424	2079.92772500945	1768.55631267936	FAM136A
ENSG00000035403	4614.94865920967	5604.086788007	4772.32908198939	2450.14017575086	4143.51678395791	4310.0782855504	5389.89058305339	6716.43327867634	4920.35192562311	VCL
ENSG00000035499	867.288579136665	645.941621317691	888.942802329462	441.828556282942	406.432915027877	582.591556067766	625.219304827091	646.125696056176	682.840275165777	DEPDC1B
ENSG00000035664	132.493033133894	152.102461288875	179.457936620502	175.392548100198	186.997303627849	182.472072277829	197.069124881499	233.991869063563	209.729513086631	DAPK2
ENSG00000035681	1040.34070404624	974.838501896883	945.284247547527	669.437206489306	690.74514197226	645.247629078827	1073.37650252715	962.929502319189	902.324649326205	NSMAF
ENSG00000035687	831.461381401479	699.276250600803	825.297836434982	708.264564465686	637.317340935732	745.277500026312	506.177549188013	453.539795592338	475.061734293905	ADSS
ENSG00000035862	7884.68744119257	9244.66907573944	9843.05915161519	6869.76461299326	9329.82975600377	9214.83965003034	12224.2878479793	14564.3087225777	15711.1792454571	TIMP2
ENSG00000035928	1938.04860201467	1950.66468211382	1873.87473354896	1704.38712772177	1685.8379362776	1915.9567589172	2105.73861865764	2061.63206446538	1923.65860375273	RFC1
ENSG00000036054	1389.82487818003	1236.57325671216	1546.25966320688	570.360499928889	615.373779795729	766.162857696666	792.27790307689	982.188092365572	976.46159348706	TBC1D23
ENSG00000036257	1771.08034087144	1802.51293410518	1673.54959499584	1239.7977064182	1408.20418446278	1442.18890860549	1449.50843631113	1469.43042053908	1245.69575912385	CUL3
ENSG00000036448	64.8945468410911	83.9526572048987	65.7316860877419	133.887441297861	89.6823803113155	78.0452839260592	113.039650312738	114.588610775983	89.7447218789306	MYOM2
ENSG00000036530	2.0279545887841	2.9630349601729	5.21680048315412	0	2.86220362695688	1.09922935107126	0	0.962929502319189	4.8774305368984	CYP46A1
ENSG00000036549	1104.5592660244	1135.83006806628	942.154167257634	777.886033940574	938.802789641856	983.810269208774	1116.39159069925	1029.37163797921	949.147982480429	ZZZ3
ENSG00000036672	94.6378808099245	116.546041766801	79.2953673439426	104.432204212332	136.431706218278	103.327559000698	81.028421905591	81.849007697131	56.5781942280215	USP2
ENSG00000037042	13.5196972585606	10.864461520634	6.26016057978494	6.69437206489306	11.4488145078275	4.39691740428503	8.00280710178677	5.77757701391513	6.82840275165777	TUBG2
ENSG00000037241	757.103046479396	781.253551165587	536.287089668244	816.713391916954	652.582426946168	348.455704289588	841.295096575334	857.970186566397	519.93409523337	RPL26L1
ENSG00000037280	474.541373775478	586.680922114233	605.148856045878	595.799113775483	643.041748189645	637.553023621329	657.230533234238	770.343601855351	664.306039125563	FLT4
ENSG00000037474	3847.02985492343	3608.97658149059	2605.27016128717	2526.45601729064	3000.54346892646	2442.48761808033	2706.94950217937	2376.51001172376	1744.16915999487	NSUN2
ENSG00000037637	559.715466504411	547.173789311928	535.243729571613	400.323449480605	331.061552851346	309.982677002094	391.137197099828	451.613936587699	364.831804160001	FBXO42
ENSG00000037749	525.916223358009	494.826838348874	482.032364643441	223.592026967428	441.733426427012	569.400803854911	478.167724331759	571.017194875279	414.581595636364	MFAP3
ENSG00000037757	415.73069070074	429.64006922507	496.639405996272	469.944918955493	406.432915027877	519.935483056704	349.122459815448	375.542505904484	450.674581609413	MRI1
ENSG00000037897	300.813264002974	337.78598545971	248.319702998136	393.629077415712	296.715109327863	240.731227884605	288.101055664324	207.029842998626	161.930693825027	METTL1
ENSG00000037965	249.438414420444	176.794419290316	238.929462128459	149.953934253605	165.053742487847	225.342016969608	188.065966891989	115.551540278303	167.783610469305	HOXC8
ENSG00000038002	198.739549700841	184.695845850777	176.327856330609	249.030640814022	171.732217617413	157.18979720319	175.061405351586	154.06872037107	158.028749395508	AGA
ENSG00000038210	117.621366149478	115.558363446743	163.807535171039	139.242938949776	104.947466321752	138.502898234978	127.044562740865	140.587707338602	159.004235502888	PI4K2B
ENSG00000038219	898.383882831355	974.838501896883	981.801850929605	460.572798064643	939.756857517508	1073.94707599662	808.283517280464	934.041617249613	948.17249637305	BOD1L1
ENSG00000038274	936.915020018252	736.808026762993	931.720566291326	981.394944713323	906.364481869678	902.467297229501	888.311588298331	930.189899240336	871.109093890055	MAT2B
ENSG00000038295	34.4752280093296	17.7782097610374	30.2574428022939	29.4552370855295	30.5301720208734	37.3737979364227	68.0238603651875	38.5171800927675	95.5976385232087	TLL1
ENSG00000038358	1708.21374861914	1804.48829074529	1682.93983586552	1456.69536132073	1719.23031192543	1657.63786141545	1729.60668487367	1608.09226887304	1526.6357580492	EDC4
ENSG00000038382	8075.9911574012	7868.83317589915	7263.8729927438	4166.57717318944	7086.81618034523	8375.0284258119	8034.81833019392	7420.33474487167	5976.8033799153	TRIO
ENSG00000038427	4.05590917756819	10.864461520634	11.4769610629391	0	3.81627150260917	3.29768805321377	4.00140355089338	5.77757701391513	10.7303471811765	VCAN
ENSG00000038532	1562.87700308961	1659.29957769682	1621.3815901643	1183.56498107309	1579.9364020802	1567.50105462761	1332.4673824475	1427.06152243704	1215.45568979508	CLEC16A
ENSG00000039068	64.8945468410911	70.1251607240919	45.9078442517563	66.9437206489306	83.0039051817495	27.4807337767814	52.018246161614	60.6645586461089	15.6077777180749	CDH1
ENSG00000039123	1817.04731155055	1478.55444512628	1614.07806948788	1495.52271929711	1441.59656011061	1657.63786141545	1678.58878959977	1471.35627954372	1645.64506314952	SKIV2L2
ENSG00000039139	46.6429555420342	40.4948111223629	60.5148856045878	87.0268368436098	99.2230590678384	118.716769915696	53.0185970493373	39.4801095950867	37.0684720804279	DNAH5
ENSG00000039319	744.935318946691	658.781439478441	741.829028704516	491.366909563151	699.331752853131	848.60505902701	716.251235609916	842.56331452929	759.903677648771	ZFYVE16
ENSG00000039523	1633.17942883413	1971.40592683503	1637.03199161376	1677.6096394622	2160.96373835244	1688.41628324545	2205.77370742998	2216.66371433877	1876.83527059851	RIPOR1
ENSG00000039560	3494.84174133793	3679.10174221468	3258.41358177806	2439.42918044703	3068.28228809777	3464.7709145766	2211.77581275632	2384.21344774231	2406.52422690567	RAI14
ENSG00000039650	991.669793915423	1181.26327078893	1192.56059044903	1474.10072868945	969.332961662729	1061.85555313483	622.218252163921	694.272171172135	902.324649326205	PNKP
ENSG00000039987	2.70393945171213	3.95071328023053	4.1734403865233	1.33887441297861	2.86220362695688	4.39691740428503	0	1.92585900463838	1.95097221475936	BEST2
ENSG00000040199	949.758732413885	1006.44420813873	975.54169034982	384.256956524862	870.109902594891	833.215848112012	857.300710778908	1005.29840042123	756.977219326632	PHLPP2
ENSG00000040275	1154.58214588108	817.797649007719	907.723284068817	898.384731108649	670.709716583562	833.215848112012	1039.36457234456	922.486463221783	1029.13784328556	SPDL1
ENSG00000040341	1060.62024993408	1014.34563469919	1134.13242503771	894.368107869713	799.508879796621	836.513536165226	996.349484172453	1083.29569010909	1120.83353737925	STAU2
ENSG00000040487	463.72561596863	449.393635626223	377.696354980358	554.294006973146	470.35546269658	347.356474938517	530.185970493373	495.908693694382	469.208817649626	PQLC2
ENSG00000040531	233.890762573099	255.808684894927	247.276342901505	285.180249964444	310.072059586995	214.349723458895	261.091581695793	253.250459109947	293.621318321284	CTNS
ENSG00000040608	427.222433370516	469.147202027375	581.151573823369	408.356695958477	356.821385493958	341.860328183161	785.275446862827	766.491883846074	835.016107917007	RTN4R
ENSG00000040633	1031.55290082818	1105.21204014449	869.118960493476	1379.04064536797	1045.65839171491	751.872876132739	1090.38246761845	943.670912272805	886.71687160813	PHF23
ENSG00000040731	7.43583349220835	3.95071328023053	4.1734403865233	4.01662323893584	3.81627150260917	16.4884402660688	6.00210532634008	4.81464751159594	5.85291664427808	CDH10
ENSG00000040933	1291.13108819254	1150.64524286714	1253.07547605362	840.813131350569	1371.949605188	1551.01261436154	1395.48948837407	1353.87888026078	1383.23930026439	INPP4A
ENSG00000041353	12.1677275327046	11.8521398406916	19.8238418359857	20.0831161946792	22.897629015655	28.5799631278527	45.0157899475506	51.9981931252362	84.8672913420322	RAB27B
ENSG00000041357	4310.07948602913	3673.17567229433	3733.14242574509	7736.01635819042	5078.50330209715	4296.88753333754	4319.51513318941	3888.30933036488	3552.7204030768	PSMA4
ENSG00000041515	70.3024257445153	133.33657320778	127.289931788961	76.3158415397809	114.488145078275	131.907522128551	97.0340361091646	127.106694306133	146.322916106952	MYO16
ENSG00000041802	1366.84139284048	1253.36378815314	1107.0050625253	855.540749893334	837.671594822713	688.117573770606	1632.5726487645	1387.58141284195	1173.50978717776	LSG1
ENSG00000041880	268.365990582429	287.414391136771	277.533785703799	364.173840330183	359.683589120914	361.646456502443	311.109126081961	352.432197848823	296.547776643423	PARP3
ENSG00000041982	2473.42861345367	2376.35403805866	2256.78788901247	1055.03303742715	1107.67280363231	1908.2621534597	1296.45475048946	857.007257064078	800.874094158718	TNC
ENSG00000041988	197.387579974985	153.090139608933	193.021617876702	250.369515227001	168.870013990456	205.555888650325	208.072984646456	176.216098924412	186.317846509519	THAP3
ENSG00000042062	10.1397729439205	16.7905314409797	18.7804817393548	9.37212089085029	31.4842398965257	29.6791924789239	15.0052633158502	25.0361670602989	11.7058332885562	RIPOR3
ENSG00000042088	407.618872345603	327.909202259134	412.127238169175	187.442417817006	158.375267358281	176.975925522472	221.07754618686	171.401451412816	216.557915838289	TDP1
ENSG00000042286	1560.1730636379	1322.50127055717	1175.86682890294	2782.18103016956	1990.18558861068	1629.0578982876	2280.80002400923	1929.71072264765	1662.22832697498	AIFM2
ENSG00000042317	63.542577115235	73.0881956842648	92.8590486001433	69.6214694748879	47.7033937826146	71.4499078196317	38.0133337334872	53.9240521298746	84.8672913420322	SPATA7
ENSG00000042429	196.711595112057	224.202978653082	174.241136137348	152.631683079562	219.435611400027	167.082861362831	180.063159790202	179.104887431369	163.881666039786	MED17
ENSG00000042445	494.820919663319	500.752908269219	626.016057978494	788.597029244403	810.003626428797	710.102160792032	660.231585897408	706.790254702284	690.644164024814	RETSAT
ENSG00000042493	774.678652915525	861.255495090255	738.698948414623	2130.14919104897	1589.47708083672	1232.23610255088	1400.49124281268	1533.94669719447	1631.01277153883	CAPG
ENSG00000042753	4358.07441129702	3673.17567229433	3231.28621926566	4506.65127408601	2425.24053990813	1897.26985994899	2898.01652173453	2302.36444004518	1977.31033965861	AP2S1
ENSG00000042832	0.675984862928032	0.987678320057632	4.1734403865233	4.01662323893584	6.67847512956605	2.19845870214251	5.00175443861673	10.5922245255111	5.85291664427808	TG
ENSG00000042980	12.8437123956326	30.6180279217866	37.5609634787097	214.219906076578	289.082566322645	422.104070811362	146.051229607609	246.509952593712	397.02284570353	ADAM28
ENSG00000043039	24.3354550654092	25.6796363214984	20.8672019326165	88.3657112565884	69.6469549226174	116.518311213553	39.0136846212105	40.4430390974059	35.1174998656685	BARX2
ENSG00000043093	520.508344454585	572.853425633427	539.417169958136	460.572798064643	464.631055442667	471.569391609569	511.17930362663	495.908693694382	514.081178589092	DCUN1D1
ENSG00000043143	802.394032295574	537.297006111352	774.173191700071	598.47686260144	671.663784459214	734.285206515599	845.296500126228	701.975607190688	667.232497447702	JADE2
ENSG00000043355	1.35196972585606	3.95071328023053	4.1734403865233	2.67774882595723	6.67847512956605	6.59537610642754	2.00070177544669	2.88878850695757	9.75486107379681	ZIC2
ENSG00000043462	0.675984862928032	0	0	1.33887441297861	4.77033937826146	0	4.00140355089338	0	1.95097221475936	LCP2
ENSG00000043514	548.899708697562	561.001285792735	440.297960778208	619.898853209098	535.232078240936	477.065538364925	541.18983025833	449.688077583061	415.557081743744	TRIT1
ENSG00000044090	1207.98495005239	1684.97921401832	1659.98591373964	1538.36670051243	1852.79981451675	1918.15521761934	1496.52492803413	1853.63929196444	2111.92742247701	CUL7
ENSG00000044115	5237.53071796639	4937.4039219681	4741.02827909046	5401.01938195572	5562.21571505287	4965.21897878886	4933.73057825154	4896.49651929307	4819.876856563	CTNNA1
ENSG00000044446	434.658266862725	451.368992266338	545.677330537921	390.951328589755	489.436820209626	545.217758131343	476.167022556313	580.646489898471	588.218122749947	PHKA2
ENSG00000044459	168.32023086908	236.055118493774	180.501296717133	153.97055749254	213.711204146114	238.532769182463	208.072984646456	230.140151054286	210.704999194011	CNTLN
ENSG00000044524	0	0.987678320057632	1.04336009663082	2.67774882595723	3.81627150260917	4.39691740428503	1.00035088772335	0.962929502319189	7.80388885903745	EPHA3
ENSG00000044574	15551.7077565223	15929.2759458895	10955.2810146237	13457.026724848	11900.088613011	7659.43011826451	14281.0092731385	12884.9596705331	9218.34371473798	HSPA5
ENSG00000046604	588.782815610316	544.210754351755	653.143420490896	364.173840330183	606.787168914858	850.803517729152	657.230533234238	648.051555060814	665.281525232942	DSG2
ENSG00000046647	111.537502383125	97.7801536857056	99.1192091799283	89.7045856695671	93.4986518139247	91.2360361389143	108.037895874121	132.884271320048	115.107360670802	GEMIN8
ENSG00000046651	214.963186411114	277.537607936195	259.796664061075	346.768472961461	333.923756478302	302.288071544595	304.106669867897	358.209774862738	327.763332079573	OFD1
ENSG00000046653	43.9390160903221	35.5564195220748	52.1680048315412	24.099739433615	45.7952580313101	40.6714859896365	37.0129828457638	49.1094046182786	45.847847046845	GPM6B
ENSG00000046774	0.675984862928032	1.97535664011526	4.1734403865233	2.67774882595723	5.72440725391376	4.39691740428503	21.0073686421903	24.0732375579797	10.7303471811765	MAGEC2
ENSG00000046889	20.279545887841	14.8151748008645	26.0840024157706	4.01662323893584	7.63254300521834	12.0915228617838	26.009123080807	22.1473785533413	36.0929859730482	PREX2
ENSG00000047056	203.471443741338	205.437090571987	173.197776040717	129.870818058925	208.940864767852	173.678237469258	202.070879320116	250.361670602989	204.852082549733	WDR37
ENSG00000047188	539.43592061657	508.654334829681	458.035082420932	447.184053934857	483.712412955712	582.591556067766	439.154039710549	454.502725094657	450.674581609413	YTHDC2
ENSG00000047230	217.667125862826	221.23994369291	271.273625124014	281.163626725509	236.608833161769	328.669575970306	288.101055664324	317.766735765332	326.787845972193	CTPS2
ENSG00000047249	486.033116445255	443.467565705877	447.601481454623	471.283793368472	402.616643525268	308.883447651023	620.217550388475	560.424970349768	561.879997850696	ATP6V1H
ENSG00000047315	3932.87993251529	3561.56802212782	3429.52463762552	2865.19124377423	3211.39246944562	3427.39711664018	3318.16389457834	3224.85090326696	3035.71276616557	POLR2B
ENSG00000047346	53.4028041713145	67.162125763919	88.68560821362	196.814538707856	323.429009846127	319.875741161736	114.040001200461	204.141054491668	208.754026979252	FAM214A
ENSG00000047365	757.103046479396	1088.42150870351	548.807410827813	502.07790486698	740.356671506179	726.5906010581	447.156846812336	545.018098312661	469.208817649626	ARAP2
ENSG00000047410	2864.14786422607	2707.22627527797	2626.13736321978	2055.17222392217	2615.10004716293	3331.76416309698	2847.99897734837	2876.27042342742	2859.14978072984	TPR
ENSG00000047457	0	0	2.08672019326165	2.67774882595723	3.81627150260917	3.29768805321377	0	0.962929502319189	0	CP
ENSG00000047578	542.139860068282	652.855369558095	640.623099331326	544.921886082295	864.385495340977	784.849756664877	625.219304827091	729.900562757945	691.619650132194	KIAA0556
ENSG00000047579	296.081369962478	275.562251296079	218.062260195842	520.82214664868	402.616643525268	325.371887917092	409.143513078849	416.948474504209	338.493679260749	DTNBP1
ENSG00000047597	43.2630312273941	34.5687412020171	41.734403865233	28.1163626725509	40.0708507773963	23.0838163724964	48.0168426107206	43.3318276043635	50.7252775837434	XK
ENSG00000047617	1242.46017806172	1309.66145239642	1241.59851499068	599.815737014419	534.278010365284	490.25629057778	345.121056264554	251.324600105308	148.273888321711	ANO2
ENSG00000047621	461.021676516918	409.886502823917	345.352191984803	317.313235875931	248.057647669596	286.898860629598	354.124214254065	336.062396309397	284.841943354867	C12orf4
ENSG00000047634	252.818338735084	240.005831774005	300.487707829677	186.103543404027	212.757136270461	257.219668150674	236.08280950271	291.767639202714	212.65597140877	SCML1
ENSG00000047644	207.527352918906	213.338517132449	210.758739519426	188.781292229984	151.696792228715	164.884402660688	241.084563941326	249.39874110067	294.596804428664	WWC3
ENSG00000047648	45.2909858161781	47.4085593627663	60.5148856045878	30.7941114985081	34.3464435234825	40.6714859896365	51.0178952738907	51.035263622917	45.847847046845	ARHGAP6
ENSG00000047662	4.73189404049622	7.90142656046106	6.26016057978494	16.0664929557434	7.63254300521834	9.89306415964131	3.00105266317004	7.70343601855351	11.7058332885562	FAM184B
ENSG00000047849	9393.48565524793	9599.24559264013	10358.4790393508	7956.9306363319	9159.05160626201	9347.84640150996	10405.6499340982	10381.3429645032	9889.4781566152	MAP4
ENSG00000047932	1370.22131715512	1159.53434774766	1402.27596987183	1117.96013483714	1128.66229689666	1370.73900078586	1208.4238723698	1221.95753844305	1267.15645348621	GOPC
ENSG00000047936	87.2020473177161	91.8540837653598	107.466089952975	70.9603438878665	102.085262694795	100.029870947484	335.117547387321	368.801999388249	295.572290536043	ROS1
ENSG00000048028	1348.58980154142	1250.40075319296	1637.03199161376	1041.64429329736	1199.26331969493	1557.60799046797	1320.46317179482	1440.54253546951	1611.50304939123	USP28
ENSG00000048052	319.740840164959	263.710111455388	300.487707829677	386.934705350819	533.323942489632	674.926821557751	445.156145036889	406.356249978698	400.924790133049	HDAC9
ENSG00000048140	3087.22286899232	2714.14002351837	2762.81753587842	4502.63465084708	3074.96076322734	2629.35660776245	3194.12038450064	2981.22973918021	2780.13540603209	TSPAN17
ENSG00000048162	890.272064476218	793.105691006279	557.15429160086	767.175038636745	646.858019692255	479.263997067068	670.235094774642	471.835456136402	358.978887515723	NOP16
ENSG00000048342	352.864098448433	268.648503055676	302.574428022939	330.701980005717	365.407996374828	302.288071544595	340.119301825938	282.138344179522	287.768401677006	CC2D2A
ENSG00000048392	1814.34337209884	2031.65430435855	2193.14292311799	2266.71438117279	3032.98177669864	3634.05223464157	2817.98845071667	3857.49558629067	3864.8759574383	RRM2B
ENSG00000048405	319.740840164959	390.132936422765	368.306114110681	212.881031663599	261.414597928728	349.554933640659	289.101406552047	338.951184816354	264.356735099894	ZNF800
ENSG00000048471	281.209702978061	259.759398175157	270.230265027383	342.751849722525	630.638865806166	607.873831142405	464.162811903633	609.534374968046	598.948469931124	SNX29
ENSG00000048540	4.05590917756819	1.97535664011526	0	4.01662323893584	6.67847512956605	16.4884402660688	0	5.77757701391513	3.90194442951872	LMO3
ENSG00000048544	1498.65844111145	1287.93252935515	1214.47115247828	1645.47665355072	1287.9916321306	1108.02318587983	996.349484172453	924.412322226421	824.28576073583	MRPS10
ENSG00000048649	976.798126931006	1095.33525694391	1279.15947846939	953.278582040772	1238.38010259668	1568.60028397868	972.341062867092	1100.62842115083	1244.72027301647	RSF1
ENSG00000048707	1109.2911600649	1134.84238974622	1264.55243711656	365.512714743161	781.381590159228	862.895040590936	750.26316579251	850.266750547844	830.138677380108	VPS13D
ENSG00000048740	126.409169367542	93.829440405475	180.501296717133	137.904064536797	193.675778757415	238.532769182463	122.042808302248	107.848104259749	111.205416241284	CELF2
ENSG00000048828	3456.98658901396	3482.55375652321	3831.21827482839	2612.14397972127	3155.10246478213	3807.73047211083	3377.18459695402	3386.62305965659	3504.92158381519	FAM120A
ENSG00000048991	1034.25684027989	928.417620854174	1004.75577305548	775.208285114617	973.149233165339	1202.55691007195	1176.41264396266	1081.36983110445	1186.19110657369	R3HDM1
ENSG00000049089	807.12592633607	1349.16858519873	1319.85052223799	2075.25534011685	2281.17629068463	2616.16585554959	1298.4554522649	2161.77673270658	3574.18109743915	COL9A2
ENSG00000049130	258.226217638508	245.93190169435	180.501296717133	164.681552796369	264.276801555685	156.090567852118	623.218603051645	645.162766553856	347.273054227166	KITLG
ENSG00000049167	233.890762573099	196.547985691469	184.674737103656	188.781292229984	159.329335233933	138.502898234978	170.059650912969	153.105790868751	184.36687429476	ERCC8
ENSG00000049192	648.945468410911	557.050572512504	420.474118942222	631.948722925905	875.834309848805	735.38443586667	5717.00532333892	6561.40162880295	4467.72637179894	ADAMTS6
ENSG00000049239	732.091606551059	991.629033337863	942.154167257634	803.324647787168	821.452440936624	750.773646781668	918.322114930032	1170.92227482013	1159.85298167444	H6PD
ENSG00000049245	1082.92775041071	1076.56936886282	1053.79369759713	1191.59822755097	1130.57043264797	1173.9769469441	1008.35369482513	977.373444853976	948.17249637305	VAMP3
ENSG00000049246	1299.91889141061	1104.22436182443	1437.75021315728	822.068889568868	1073.32636010883	1264.11375373194	1263.44317119459	1163.21883880158	1215.45568979508	PER3
ENSG00000049249	281.885687840989	357.539551860863	143.983693335054	621.237727622076	548.589028500068	222.044328916394	660.231585897408	544.055168810342	182.41590208	TNFRSF9
ENSG00000049283	20.279545887841	17.7782097610374	29.2140827056631	66.9437206489306	51.5196652852238	50.5645501492778	69.0242112529109	52.9611226275554	77.0634024829948	EPN3
ENSG00000049323	1725.78935505527	1853.87220674818	1918.73921770409	972.022823822473	1260.32366373668	1644.4471092026	1432.50247121983	1414.54343890689	2498.21992099936	LTBP1
ENSG00000049449	2972.98142715748	3223.78203666811	2741.95033394581	2962.92907592167	2625.59479379511	2097.32960184396	3119.09406792139	3071.74511239821	2858.17429462246	RCN1
ENSG00000049449	2972.98142715748	3223.78203666811	2741.95033394581	2962.92907592167	2625.59479379511	2097.32960184396	3119.09406792139	3071.74511239821	2858.17429462246	RCN1
ENSG00000049540	2.0279545887841	5.92606992034579	3.13008028989247	9.37212089085029	12.4028823834798	4.39691740428503	6.00210532634008	1.92585900463838	7.80388885903745	ELN
ENSG00000049541	1532.45768425785	1337.31644535803	1234.29499431426	2032.41135890153	1162.05467254449	1093.7332043159	1607.56387657142	1289.36260360539	1057.42694039957	RFC2
ENSG00000049618	2212.49845636345	2301.29048573428	2676.21864785806	1886.47404788687	2652.30869431337	2948.13311957311	2776.97406432001	2873.38163492046	2802.57158650182	ARID1B
ENSG00000049656	11409.2725164993	9808.63339649234	7500.71573467899	16449.4110378552	10290.5761067856	8916.94849589003	6004.10602811552	4473.77046777495	3989.73817918289	CLPTM1L
ENSG00000049759	1457.42336447284	1617.8170882544	1787.2758455286	1187.58160431203	1464.49418912627	1684.01936584116	1411.49510257764	1350.99009175382	1246.67124523123	NEDD4L
ENSG00000049768	23.6594702024811	18.765888081095	12.5203211595699	16.0664929557434	23.8516968913073	9.89306415964131	17.0059650912969	11.5551540278303	13.6568055033155	FOXP3
ENSG00000049769	79.7662138255078	80.9896222447258	65.7316860877419	81.6713391916954	82.0498373060972	59.3583849578478	117.041053863632	113.625681273664	89.7447218789306	PPP1R3F
ENSG00000049860	727.359712510562	786.191942765875	911.89672445534	820.73001515589	636.363273060079	794.742820824518	1000.35088772335	1048.6302280256	1237.89187026481	HEXB
ENSG00000049883	282.561672703917	250.870293294639	239.97282222509	186.103543404027	241.37917254003	283.601172576384	239.08386216588	207.029842998626	231.190207448984	PTCD2
ENSG00000050030	2.70393945171213	11.8521398406916	9.39024086967741	1.33887441297861	5.72440725391376	2.19845870214251	7.00245621406342	14.4439425347878	19.5097221475936	NEXMIF
ENSG00000050130	1098.47540225805	1062.74187238201	998.495612475699	863.573996371205	931.170246636638	791.445132771305	945.331588898562	1061.14831155575	941.344093621392	JKAMP
ENSG00000050165	4654.83176612243	4552.20937714563	4154.65990478394	3602.91104532545	3786.69539846395	3225.13891604307	4538.59197760082	4721.24334987098	4784.75935669733	DKK3
ENSG00000050327	23.6594702024811	18.765888081095	18.7804817393548	21.4219906076578	26.7139005182642	10.9922935107126	25.0087721930837	32.7396030788524	24.387152684492	ARHGEF5
ENSG00000050327	23.6594702024811	18.765888081095	18.7804817393548	21.4219906076578	26.7139005182642	10.9922935107126	25.0087721930837	32.7396030788524	24.387152684492	ARHGEF5
ENSG00000050344	53.4028041713145	90.8664054453021	33.3875230921864	61.5882229970162	126.891027461755	79.1445132771304	34.0119301825938	50.0723341205978	24.387152684492	NFE2L3
ENSG00000050393	920.69138330798	957.060292135845	773.129831603441	1038.9665444714	865.33956321663	758.468252239167	946.331939786285	880.117565119738	658.453122481284	MCUR1
ENSG00000050405	2983.79718496433	3616.87800805105	2665.78504689176	2089.98295865961	2779.19972177513	2163.28336290823	2606.91441340704	2955.23064261759	1720.75749341776	LIMA1
ENSG00000050426	901.763807145995	844.464963649275	1057.96713798366	1116.62126042416	1135.34077202623	1232.23610255088	1043.36597589545	1134.330953732	1363.72957811679	LETMD1
ENSG00000050438	333.26053742352	320.007775698673	572.804693050322	182.086920165091	224.205950778289	389.127190279225	343.120354489108	375.542505904484	593.095553286846	SLC4A8
ENSG00000050555	855.796836466889	896.81191461233	953.631128320573	578.393746406761	516.15072072789	546.316987482414	936.328430909052	892.635648649888	760.879163756151	LAMC3
ENSG00000050628	9.46378808099245	2.9630349601729	8.34688077304659	2.67774882595723	6.67847512956605	6.59537610642754	18.0063159790202	19.2585900463838	10.7303471811765	PTGER3
ENSG00000050730	6.75984862928032	14.8151748008645	14.6070413528315	135.22631571084	192.721710881763	82.4422013303442	257.0901781449	230.140151054286	119.984791207701	TNIP3
ENSG00000050748	984.233960423215	933.356012454462	956.761208610466	843.490880176526	879.650581351414	927.74957230414	1022.35860725326	991.817387388764	951.098954695189	MAPK9
ENSG00000050767	0.675984862928032	0.987678320057632	1.04336009663082	0	5.72440725391376	0	2.00070177544669	0	1.95097221475936	COL23A1
ENSG00000050820	5263.89412762059	8763.66973387137	4404.02296787871	6382.41432666905	7697.4196207627	4269.40679956076	6779.37796610112	8782.87999065332	4969.12623099209	BCAR1
ENSG00000051009	620.554104167933	802.982474206855	728.265347448315	637.30422057782	753.713621765311	754.071334834882	600.210532634008	706.790254702284	695.521594561712	FAM160A2
ENSG00000051108	1333.04214969408	1954.61539539405	836.774797497921	1669.57639298433	1951.06880570894	946.436471272352	1515.53159490087	1753.49462372324	946.22152415829	HERPUD1
ENSG00000051128	968.68630857587	1127.92864150582	1068.40073894996	1516.94470990477	1032.30144145578	915.658049442356	1149.40316999412	1041.88972150936	1244.72027301647	HOMER3
ENSG00000051180	2.0279545887841	4.93839160028816	3.13008028989247	9.37212089085029	6.67847512956605	5.49614675535628	5.00175443861673	5.77757701391513	2.92645832213904	RAD51
ENSG00000051341	802.394032295574	641.990908037461	843.034958077706	255.725012878915	291.944769949602	460.577098098856	478.167724331759	456.428584099295	454.576526038931	POLQ
ENSG00000051382	456.96576733935	474.085593627663	539.417169958136	569.02162551591	725.091585495742	759.567481590238	706.247726732682	696.198030176773	720.884233353584	PIK3CB
ENSG00000051523	2.0279545887841	12.8398181607492	4.1734403865233	20.0831161946792	15.2650860104367	6.59537610642754	8.00280710178677	25.9990965626181	9.75486107379681	CYBA
ENSG00000051596	817.265699279991	614.335915075847	769.999751313548	807.341271026104	604.879033163554	614.469207248832	757.265622006573	635.533471530664	607.727844897541	THOC3
ENSG00000051620	1727.14132478112	1683.99153569826	1630.77183103398	3044.60041511337	2182.90729949245	2024.78046467325	1738.60984286318	1714.01451412816	1681.73804912257	HEBP2
ENSG00000051825	1004.51350631106	852.366390209736	1116.39530339498	678.809327380157	750.851418138354	1092.63397496483	969.340010203922	952.337277793678	993.044857312515	MPHOSPH9
ENSG00000052126	713.164030389074	776.315159565299	833.644717208028	597.137988188461	849.120409330541	987.107957261988	779.273341536487	872.414129101185	959.878329661606	PLEKHA5
ENSG00000052344	7.43583349220835	8.88910488051869	5.21680048315412	8.03324647787168	6.67847512956605	4.39691740428503	7.00245621406342	3.85171800927675	9.75486107379681	PRSS8
ENSG00000052723	1459.45131906162	1445.96106056437	1341.76108426724	1281.30281322053	1421.56113472192	1339.96057895586	1244.43650432784	1397.21070786514	1194.97048154011	SIKE1
ENSG00000052749	1723.08541560355	1741.27687826161	1121.61210387814	2072.57759129089	1560.85504456715	1023.38252584734	1419.49790967943	1071.74053608126	695.521594561712	RRP12
ENSG00000052795	667.873044572896	777.302837885356	670.88054213362	603.832360253354	1007.49567668882	655.140693238469	852.298956340291	1266.25229554973	607.727844897541	FNIP2
ENSG00000052802	487.385086171111	510.629691469796	518.54996802552	556.971755799103	449.36596943223	473.767850311711	426.149478170145	485.316469168871	499.448886978397	MSMO1
ENSG00000052841	899.059867694283	1037.06223606051	876.422481169892	693.536945922921	1042.79618808796	889.276545016646	796.279306627784	1016.85355444906	978.41256570182	TTC17
ENSG00000052850	58.1346982118108	60.2483775235156	99.1192091799283	74.9769671268023	73.4632264252265	93.4344948410568	88.0308781196545	89.5524437156845	109.254444026524	ALX4
ENSG00000053108	8.78780321806442	16.7905314409797	16.6937615460932	25.4386138465936	34.3464435234825	36.2745685853515	37.0129828457638	37.5542505904484	48.774305368984	FSTL4
ENSG00000053254	2568.06649426359	2684.50967391664	2884.89066718423	866.251745197162	1483.57554663932	1572.99720138297	1612.56563101003	1692.83006507713	1717.83103509562	FOXN3
ENSG00000053328	1.35196972585606	0	3.13008028989247	4.01662323893584	2.86220362695688	14.2899815639263	4.00140355089338	5.77757701391513	17.5587499328343	METTL24
ENSG00000053371	1134.30259999324	1167.43577430812	1202.99419141534	1506.23371460094	1089.54551399492	971.718746346991	1506.52843691136	1518.53982515736	1456.40075831786	AKR7A2
ENSG00000053372	2724.21899759997	2339.80994021653	1727.80432002064	3677.88801245225	1806.05048860979	1356.44901922193	2086.7319517909	1510.83638913881	1144.24520395637	MRTO4
ENSG00000053438	31.0953036946895	22.7166013613255	17.737121642724	9.37212089085029	18.1272896373936	24.1830457235676	10.0035088772335	21.1844490510221	21.460694362353	NNAT
ENSG00000053501	332.584552560592	293.340461057117	251.449783288029	590.443616123568	384.489353887874	316.578053108522	294.103160990664	289.841780198076	259.479304562995	USE1
ENSG00000053524	33.7992431464016	56.297664243285	78.2520072473118	36.1496091504225	50.5655974095715	65.9537610642754	42.0147372843805	67.4050651623432	74.1369441608557	MCF2L2
ENSG00000053702	50.0228798566744	58.2730208834003	76.1652870540502	54.8938509321231	51.5196652852238	50.5645501492778	43.0150881721039	56.8128406368321	44.8723609394653	NRIP2
ENSG00000053747	4.73189404049622	8.88910488051869	0	46.8606044542514	42.9330544043532	67.0529904153466	6.00210532634008	5.77757701391513	4.8774305368984	LAMA3
ENSG00000053770	727.359712510562	641.003229717403	759.56615034724	753.786294506959	709.826499485306	760.666710941309	690.242112529109	718.345408730115	694.546108454333	AP5M1
ENSG00000053900	373.143644336274	320.99545401873	340.135391501649	315.974361462953	338.694095856564	341.860328183161	379.132986447148	367.83906988593	366.78277637476	ANAPC4
ENSG00000053918	4.73189404049622	10.864461520634	13.5636812562007	13.3887441297861	13.3569502591321	20.8853576703539	21.0073686421903	16.3698015394262	32.1910415435295	KCNQ1
ENSG00000054116	1358.05358962242	1207.93058543048	1177.9535490962	1798.10833663028	1159.19246891754	980.512581155561	1310.45966291758	1202.69894839667	1042.79464878888	TRAPPC3
ENSG00000054118	4581.14941606327	4515.66527930349	3955.37812632745	4102.31120136647	4359.13612385533	3928.64570072867	4527.58811783586	4237.85273970675	3480.5344311307	THRAP3
ENSG00000054148	2445.03724921069	2791.17893248287	2503.02087181735	4316.53110744305	3007.22194405603	2349.05312323927	2033.71335474156	2116.51904609758	2351.89700489241	PHPT1
ENSG00000054267	586.078876158604	638.04019475723	610.365656529032	432.456435392092	682.158531091389	800.238967579874	796.279306627784	953.300207295997	970.608676842782	ARID4B
ENSG00000054277	14.8716669844167	13.8274964808068	17.737121642724	2.67774882595723	4.77033937826146	6.59537610642754	5.00175443861673	3.85171800927675	4.8774305368984	OPN3
ENSG00000054282	77.0622743737956	80.0019439246682	81.3820875372043	81.6713391916954	91.5905160626201	92.3352654899855	85.0298254564844	79.9231486924927	78.0388885903745	SDCCAG8
ENSG00000054356	2881.04748579927	2846.4889184061	1874.91809364559	2865.19124377423	2170.50441710897	1387.22744105193	3689.2940739237	3366.40154010788	2137.29006126888	PTPRN
ENSG00000054392	851.064942426392	951.1342222155	1028.75305527799	1087.16602333863	1123.8919575184	1752.17158560758	756.26527111885	842.56331452929	994.995829527274	HHAT
ENSG00000054523	1644.6711715039	1714.60956362005	1662.0726339329	1052.35528860119	1615.23691347933	1930.24674048113	1738.60984286318	1750.60583521628	1790.99249314909	KIF1B
ENSG00000054598	309.601067221039	344.699733700114	428.820999715269	277.147003486573	202.262389638286	320.974970512807	405.142109527955	376.505435406803	380.439581878076	FOXC1
ENSG00000054611	914.607519541627	748.660166603685	773.129831603441	1103.23251629438	782.33565803488	645.247629078827	722.253340936256	660.569638590963	620.409164293477	TBC1D22A
ENSG00000054654	2111.77671178717	2395.11992613976	2901.58442873032	1179.54835783416	1974.92050260025	3226.23814539414	2494.87511398203	3105.44764497938	3497.11769495616	SYNE2
ENSG00000054690	668.549029435824	682.485719159824	862.858799913691	364.173840330183	731.770060625309	951.932618027708	623.218603051645	645.162766553856	880.863954963852	PLEKHH1
ENSG00000054793	1578.42465493695	2007.95002467717	1883.26497441864	1034.94992123247	2255.41645804202	1981.91051998148	1914.67159910248	2387.10223624927	2092.41770032942	ATP9A
ENSG00000054803	3.37992431464016	4.93839160028816	11.4769610629391	0	0.954067875652293	2.19845870214251	0	1.92585900463838	0	CBLN4
ENSG00000054938	3.37992431464016	4.93839160028816	7.30352067641577	2.67774882595723	6.67847512956605	7.69460545749879	2.00070177544669	0.962929502319189	0.975486107379681	CHRDL2
ENSG00000054965	1918.44504098975	1958.56610867428	1961.51698166595	1492.84497047115	2117.07661607244	2188.56563798287	2291.80388377419	2469.91417344872	2331.41179663744	FAM168A
ENSG00000054967	333.26053742352	507.666656509623	391.260036236559	294.552370855295	359.683589120914	319.875741161736	366.128424906745	441.021712062188	347.273054227166	RELT
ENSG00000054983	506.312662333096	540.260041071525	563.414452180645	116.482073929139	129.753231088712	125.312146022123	220.077195299136	221.473785533413	202.901110334974	GALC
ENSG00000055044	2723.54301273704	2593.64326847134	1845.70401093993	2764.77566280084	2187.67763887071	1777.45386068222	2507.87967552243	2083.77944301872	1688.56645187423	NOP58
ENSG00000055070	5355.15208411587	5078.64192173634	4154.65990478394	4217.45440088263	3530.05113991348	2681.02038726279	4085.43302546215	3895.04983688112	3189.83957113156	SZRD1
ENSG00000055118	283.237657566845	327.909202259134	335.961951115125	685.50369944505	584.843607774856	464.974015503141	405.142109527955	458.354443103934	379.464095770696	KCNH2
ENSG00000055130	588.106830747388	560.013607472677	512.289807445735	502.07790486698	436.96308704875	413.310236002792	470.164917229973	445.836359573784	464.331387112728	CUL1
ENSG00000055147	353.540083311361	318.032419058558	343.265471791541	310.618863811038	300.531380830472	293.494236736025	344.120705376831	306.211581737502	367.75826248214	FAM114A2
ENSG00000055163	1320.19843729845	1617.8170882544	1687.11327625204	1867.72980610516	1911.95202280719	1749.97312690544	1767.62001860715	1965.33911423346	2094.36867254417	CYFIP2
ENSG00000055208	1981.98761810499	1918.07129755192	2099.24051442122	1559.78869112008	1956.79321296285	2047.86428104575	1823.63966831966	2058.74327595843	1907.07533992728	TAB2
ENSG00000055211	733.443576276915	747.672488283627	720.961826771899	796.630275722275	675.480055961823	590.286161525265	751.263516680233	835.822808013056	841.844510668664	GINM1
ENSG00000055332	1715.64958211135	1786.71008098426	1980.2974634053	1250.50870172202	1670.57285026716	1921.45290567256	2451.86002580992	2508.43135354149	2452.37207395252	EIF2AK2
ENSG00000055483	2267.25323026062	2820.8092820846	1763.27856330609	1993.58400092515	2866.01989845949	1970.91822647076	2603.91336074387	2536.35630910874	1841.71777073284	USP36
ENSG00000055609	506.988647196024	522.481831310487	501.856206479426	253.047264052958	470.35546269658	566.103115801697	385.135091773488	474.72424464336	402.875762347808	KMT2C
ENSG00000055732	2.70393945171213	1.97535664011526	1.04336009663082	0	0.954067875652293	0	1.00035088772335	1.92585900463838	0	MCOLN3
ENSG00000055813	54.7547738971706	82.9649788848411	45.9078442517563	105.77107862531	147.880520726105	65.9537610642754	214.075089972796	231.103080556605	107.303471811765	CCDC85A
ENSG00000055917	2952.70188126964	2717.10305847855	3077.91228506093	2123.45481898408	2545.45309224032	3006.39227517989	2186.76704056323	2269.62483696633	2366.52929650311	PUM2
ENSG00000055950	1304.6507854511	1136.81774638633	1193.60395054566	2049.81672627026	1449.22910311583	1283.89988205123	1200.42106526802	1180.55156984333	1159.85298167444	MRPL43
ENSG00000055955	2.70393945171213	1.97535664011526	4.1734403865233	5.35549765191445	5.72440725391376	2.19845870214251	0	2.88878850695757	3.90194442951872	ITIH4
ENSG00000056050	342.048340641584	282.475999536483	303.61778811957	427.100937740177	291.944769949602	280.30348452317	350.122810703171	327.396030788524	305.32715160984	HPF1
ENSG00000056097	2872.25968258121	2408.94742262056	2422.68214437677	1897.18504319069	2367.99646736899	2601.87587398566	2067.72528492416	2067.4096414793	1824.1590208	ZFR
ENSG00000056277	119.649320738262	80.9896222447258	121.029771209176	73.6380927138237	73.4632264252265	136.304439532836	102.035790547781	103.996386250472	124.862221744599	ZNF280C
ENSG00000056291	320.416825027887	282.475999536483	301.531067926308	472.62266778145	414.065458033095	438.592511077431	458.160706577293	448.725148080742	411.655137314225	NPFFR2
ENSG00000056487	403.562963168035	460.258097146857	593.671894982939	196.814538707856	282.404091193079	405.615630545294	224.07859885003	278.286626170245	307.278123824599	PHF21B
ENSG00000056558	56.1067436230267	86.9156921650716	11.4769610629391	137.904064536797	145.018317099149	36.2745685853515	205.071931983286	142.51356634324	25.3626387918717	TRAF1
ENSG00000056586	1026.14502192475	960.023327096018	991.192091799283	670.776080902285	899.686006740112	954.13107672985	772.270885322423	856.044327561759	871.109093890055	RC3H2
ENSG00000056736	116.94538128655	126.422824967377	107.466089952975	99.0767065604173	125.936959586103	118.716769915696	155.054387597119	178.14195792905	173.636527113583	IL17RB
ENSG00000056972	174.404094635432	147.164069688587	219.105620292473	354.801719439332	320.56680621917	373.737979364227	339.118950938214	363.987351876653	361.905345837862	TRAF3IP2
ENSG00000056998	408.970842071459	441.492209065762	394.390116526451	389.612454176776	418.835797411357	371.539520662085	423.148425506975	510.35263622917	557.978053421177	GYG2
ENSG00000057019	7357.4192481087	6940.41555504498	6779.75390790709	2972.30119681252	3588.24928032827	3854.9973342069	5871.05936004832	5528.17827281446	5145.68921642782	DCBLD2
ENSG00000057252	1003.83752144813	886.935131411754	823.21111624172	927.839968194179	942.619061144465	824.422013303442	1110.38948537291	1028.40870847689	806.727010802996	SOAT1
ENSG00000057294	769.946758875028	795.081047646394	991.192091799283	634.626471751862	769.9327756514	978.314122453418	1034.36281790594	918.634745212506	1140.34325952685	PKP2
ENSG00000057468	8.78780321806442	16.7905314409797	4.1734403865233	9.37212089085029	8.58661088087064	8.79383480857005	12.0042106526802	7.70343601855351	3.90194442951872	MSH4
ENSG00000057608	6496.21453273839	5762.11531921623	5899.15798635068	8497.83589917526	6054.51473888945	5676.42036893197	6240.18883761823	5948.01553582563	5970.95046327103	GDI2
ENSG00000057657	62.1906073893789	32.5933845619019	100.162569276559	129.870818058925	134.523570466973	260.517356203888	267.093687022133	254.213388612266	358.978887515723	PRDM1
ENSG00000057663	578.643042666395	544.210754351755	452.818281937778	690.859197096964	544.772756997459	447.386345886001	606.212637960348	557.53618184281	458.47847046845	ATG5
ENSG00000057704	14.1956821214887	16.7905314409797	29.2140827056631	20.0831161946792	41.9789865287009	83.5414306814155	14.0049124281268	17.3327310417454	27.3136110066311	TMCC3
ENSG00000057757	1255.30389045736	1056.81580246167	848.25175856086	1206.32584609373	853.890748708802	717.79676624953	1272.4463291841	1047.66729852328	900.373677111445	PITHD1
ENSG00000057935	1376.9811657844	1266.20360631388	1364.71500639312	1486.15059840626	1280.35908912538	1474.06655978655	1637.57440320312	1710.16279611888	1877.81075670589	MTA3
ENSG00000058056	1186.3534344387	1047.92669758115	1382.45212803584	551.616258147188	614.419711920077	816.727407845943	1034.36281790594	1230.62390396392	1241.79381469433	USP13
ENSG00000058063	1815.69534182469	1763.99347962293	1896.82865567484	831.441010459719	1200.21738757058	1537.82186214869	1477.51826116738	1714.97744363047	1580.28749395508	ATP11B
ENSG00000058085	438.714176040293	378.280796582073	353.699072757849	1251.847576135	1036.11771295839	1333.36520284943	929.325974694989	832.934019506098	582.365206105669	LAMC2
ENSG00000058091	1504.06632001487	1514.11086464835	1624.51167045419	1162.14299046544	1270.81841036885	1815.92688796972	1350.47369842652	1354.8418097631	1581.26298006246	CDK14
ENSG00000058262	7263.4573521617	7227.82994618175	5608.06051939068	10755.1781594572	8600.92189900542	6612.96377604468	7412.60007803	6971.60959679093	5997.28858817028	SEC61A1
ENSG00000058272	1064.67615911165	1087.43383038345	1121.61210387814	717.636685356536	1013.22008394273	1278.40373529587	1169.41018774859	1197.88430088507	1118.88256516449	PPP1R12A
ENSG00000058335	1069.40805315215	1137.80542470639	959.891288900358	1156.78749281352	1257.46146010972	1745.57620950115	806.282815505017	735.67813977186	906.226593755723	RASGRF1
ENSG00000058404	62.866592252307	78.0265872845529	59.471525507957	83.010213604674	91.5905160626201	57.1599262557053	95.0333343337179	99.1817387388764	77.0634024829948	CAMK2B
ENSG00000058453	688.828575323665	891.873523012042	905.636563875555	753.786294506959	776.611250780966	859.597352537722	783.27474508738	840.637455524652	1056.45145429219	CROCC
ENSG00000058600	1478.37889522361	1393.61410960132	1049.62025721061	1384.39614301989	1376.71994456626	1128.90854355018	1404.49264636358	1120.84994069954	919.883399259039	POLR3E
ENSG00000058600	1478.37889522361	1393.61410960132	1049.62025721061	1384.39614301989	1376.71994456626	1128.90854355018	1404.49264636358	1120.84994069954	919.883399259039	POLR3E
ENSG00000058668	1139.71047889666	1414.35535432253	1848.83409122982	972.022823822473	1819.40743886892	2186.36717928073	1425.50001500577	1851.7134329598	1841.71777073284	ATP2B4
ENSG00000058673	6.75984862928032	4.93839160028816	6.26016057978494	2.67774882595723	4.77033937826146	16.4884402660688	3.00105266317004	7.70343601855351	9.75486107379681	ZC3H11A
ENSG00000058729	413.026751249028	424.701677624782	344.308831888172	419.067691262306	321.520874094823	280.30348452317	362.127021355851	330.284819295482	290.694859999145	RIOK2
ENSG00000058799	388.691296183618	375.3177616219	372.479554497204	601.154611427397	467.493259069623	419.90561210922	461.161759240463	436.207064550592	438.968748320856	YIPF1
ENSG00000058804	1562.87700308961	1223.73343855141	1351.15132513692	954.617456453751	847.212273579236	1055.26017702841	1260.44211853142	1178.62571083869	1041.8191626815	NDC1
ENSG00000058866	41.911061501538	18.765888081095	14.6070413528315	62.9270974099948	60.1062761660944	58.2591556067766	109.038246761845	70.2938536693008	77.0634024829948	DGKG
ENSG00000059122	871.344488314233	1133.85471142616	1231.16491402437	1222.39233904947	1379.58214819322	1445.4865966587	1365.47896174237	1696.68178308641	1727.58589616941	FLYWCH1
ENSG00000059145	865.936609410809	771.376767965011	1040.23001634093	602.493485840376	737.494467879222	909.062673335929	914.320711379138	740.492787283456	939.393121406633	UNKL
ENSG00000059377	28.3913642429773	27.6549929616137	37.5609634787097	18.7442417817006	17.1732217617413	17.5876696171401	20.0070177544669	25.0361670602989	8.77937496641713	TBXAS1
ENSG00000059378	458.317737065206	485.937733468355	445.514761261362	479.317039846343	515.196652852238	427.600217566719	463.162461015909	439.09585305755	337.51819315337	PARP12
ENSG00000059573	3203.49226541594	3116.12509978183	2716.90969162667	2438.09030603405	2534.00427773249	2219.34405981287	2628.92213293695	2402.50910828638	2022.18270059808	ALDH18A1
ENSG00000059588	157.504473062231	126.422824967377	172.154415944086	84.3490880176526	108.763737824361	151.693650447833	136.047720730375	155.994579375709	151.200346643851	TARBP1
ENSG00000059691	333.26053742352	264.697789775445	274.403705413907	263.758259356787	233.746629534812	200.059741894969	258.090529032623	208.955702003264	222.410832482567	GATB
ENSG00000059728	70.3024257445153	35.5564195220748	63.6449658944803	66.9437206489306	58.1981404147899	91.2360361389143	62.0217550388475	40.4430390974059	53.6517359058824	MXD1
ENSG00000059758	318.388870439103	342.724377059998	302.574428022939	254.386138465936	347.280706737435	410.012547949579	295.103511878387	402.504531969421	338.493679260749	CDK17
ENSG00000059769	187.247807031065	158.028531209221	133.550092368745	151.292808666583	132.615434715669	133.006751479622	147.051580495332	143.476495845559	131.690624496257	DNAJC25
ENSG00000059804	709.784106074434	973.850823576825	1160.21642745348	860.896247545248	1431.10181347844	1224.54149709338	929.325974694989	1170.92227482013	1341.29339764706	SLC2A3
ENSG00000059915	193.331670797417	240.005831774005	210.758739519426	254.386138465936	158.375267358281	172.579008118187	98.0343869968879	101.107597743515	166.808124361925	PSD
ENSG00000060069	1190.40934361626	1305.71073911619	1200.90747122208	1408.4958824535	1314.70553264886	1067.35169989019	1197.42001260485	1147.81196676447	896.471732681927	CTDP1
ENSG00000060138	9479.33573283979	10246.1748922779	10329.2649566452	11178.2624739584	9421.42027206639	8920.24618394325	8767.07518000741	8745.32574006287	9171.52038158376	YBX3
ENSG00000060140	33.7992431464016	17.7782097610374	38.6043235753405	72.2992183008451	81.0957694304449	79.1445132771304	61.0214041511241	84.7377962040886	57.5536803354012	STYK1
ENSG00000060237	5319.32488638068	4815.91948860101	5603.88707900416	1819.53032723793	3445.13909898043	4137.49927743221	3978.39548047575	3863.27316330458	3731.23436072728	WNK1
ENSG00000060339	1706.18579403035	1330.40269711763	1533.73934204731	1554.43319346817	1528.41673679497	1855.49914460828	1377.48317239505	1374.10039980948	1569.55714677391	CCAR1
ENSG00000060491	2253.73353300206	2621.29826143296	2437.2891857296	3948.34064387393	2973.8295684082	2439.18993002712	2714.95230928116	2748.20079961896	2586.98915677091	OGFR
ENSG00000060558	3.37992431464016	5.92606992034579	0	0	3.81627150260917	1.09922935107126	5.00175443861673	2.88878850695757	1.95097221475936	GNA15
ENSG00000060566	2.70393945171213	0.987678320057632	3.13008028989247	1.33887441297861	1.90813575130459	1.09922935107126	6.00210532634008	7.70343601855351	5.85291664427808	CREB3L3
ENSG00000060642	242.678565791163	203.461733931872	274.403705413907	218.236529315514	252.827987047858	208.853576703539	245.08596749222	213.77034951486	295.572290536043	PIGV
ENSG00000060656	1150.52623670351	1351.14394183884	1392.88572900215	1684.30401152709	1674.38912176977	1732.3854572883	2129.747039963	2183.92411125992	2514.80318482482	PTPRU
ENSG00000060688	1604.11207972822	1412.37999768241	1326.11068281778	1593.26055144455	1099.08619275144	1072.84784664555	1444.50668187251	1216.17996142914	1199.84791207701	SNRNP40
ENSG00000060709	47.9949252678903	78.0265872845529	99.1192091799283	40.1662323893584	50.5655974095715	60.4576143089191	136.047720730375	181.030746436007	198.023679798075	RIMBP2
ENSG00000060718	1195.81722251969	1600.03887849336	1603.64446852158	1309.41917589308	1656.26183213238	2062.15426260968	1518.53264756404	2283.1058499988	3055.22248831316	COL11A1
ENSG00000060749	2366.62300511104	2152.15105940558	2472.76342901505	1088.50489775161	1703.96522591499	2382.03000377141	2149.75405771747	2164.66552121354	1952.92318697412	QSER1
ENSG00000060762	542.139860068282	480.999341868067	407.953797782652	736.380927138237	593.430218655726	535.324693971702	464.162811903633	388.060589434633	389.218956844493	MPC1
ENSG00000060971	589.458800473244	539.272362751467	540.460530054767	1042.98316771034	864.385495340977	722.193683653815	578.202813104094	549.832745824257	487.74305368984	ACAA1
ENSG00000060982	2505.19990201129	2154.1264160457	2396.598141961	2110.06607485429	1958.70134871416	2325.96930686678	2406.84423586237	2066.44671197698	2734.28755898525	BCAT1
ENSG00000061273	4438.51660998546	5103.33387973778	4529.22617947441	4712.83793368472	4918.21989898757	4349.65054218896	5037.76707057477	5636.02637707421	5069.6013000522	HDAC7
ENSG00000061337	268.365990582429	300.25420929752	351.612352564588	167.359301622327	216.57340777307	253.92198009746	413.144916629742	430.429487536677	384.341526307594	LZTS1
ENSG00000061455	4.73189404049622	2.9630349601729	8.34688077304659	0	0	6.59537610642754	4.00140355089338	5.77757701391513	0.975486107379681	PRDM6
ENSG00000061656	141.956821214887	170.86834936997	217.018900099211	136.565190123818	159.329335233933	167.082861362831	169.059300025246	158.883367882666	249.724443489198	SPAG4
ENSG00000061676	3732.78841308859	3534.90070748627	3957.46484652072	2608.12735648234	3006.26787618037	3842.90581134511	3518.23407212301	3631.20715324566	3707.82269415017	NCKAP1
ENSG00000061794	866.612594273737	834.588180448699	695.92118445276	1091.18264657757	798.554811920969	612.27074854669	850.298254564844	777.084108371585	649.673747514867	MRPS35
ENSG00000061918	63.542577115235	66.1744474438614	91.8156885035125	57.5715997580803	56.2900046634853	64.8545317132041	75.026316579251	101.107597743515	89.7447218789306	GUCY1B3
ENSG00000061936	1324.25434647601	1437.07195568385	1447.14045402695	1334.85778973968	1287.9916321306	1304.78523972158	1391.48808482317	1364.47110478629	1369.58249476107	SFSWAP
ENSG00000061938	1378.33313551026	1697.81903217907	1795.62272630165	1150.09312074863	1231.70162746711	1227.83918514659	1451.50913808658	1758.30927123484	1900.24693717562	TNK2
ENSG00000061987	834.165320853191	813.846935727489	834.688077304659	277.147003486573	514.242584976586	636.453794270257	568.199304226861	661.532568093283	624.311108722996	MON2
ENSG00000062038	1.35196972585606	1.97535664011526	5.21680048315412	4.01662323893584	0.954067875652293	2.19845870214251	0	2.88878850695757	0	CDH3
ENSG00000062194	1229.61646566609	1306.69841743625	1413.75293093477	1366.99077565116	1360.50079068017	1483.9596239462	1141.40036289234	1292.25139211235	1468.10659160642	GPBP1
ENSG00000062282	254.846293323868	299.266530977462	275.447065510538	337.39635207061	349.188842488739	196.762053841755	555.194742686457	550.795675326576	336.54270704599	DGAT2
ENSG00000062370	70.3024257445153	96.7924753656479	63.6449658944803	46.8606044542514	59.1522082904422	63.7553023621329	49.017193498444	71.25678317162	76.0879163756151	ZNF112
ENSG00000062485	5150.32867064868	4858.38965636349	5026.90894556731	4916.34684445747	5083.27364147542	4860.7921904371	5290.85584516878	5075.60140672444	4814.02393991872	CS
ENSG00000062524	8.11181835513638	12.8398181607492	13.5636812562007	13.3887441297861	2.86220362695688	9.89306415964131	18.0063159790202	25.0361670602989	19.5097221475936	LTK
ENSG00000062582	75.0343197850115	91.8540837653598	73.0352067641577	77.6547159527595	83.9579730574018	67.0529904153466	57.0200006002307	56.8128406368321	34.1420137582888	MRPS24
ENSG00000062598	1444.5796520772	1383.73732640074	1335.50092368745	930.517717020136	1331.8787544106	1288.29679945551	1331.46703155977	1344.24958523759	1277.88680066738	ELMO2
ENSG00000062650	2396.36633907987	2622.28593975301	2292.26213229792	1810.15820634708	2106.58186944026	2394.1215266332	2147.75335594202	2259.99554194314	1954.87415918888	WAPL
ENSG00000062716	5904.72777767636	4862.34036964372	6010.79751669018	8384.03157407207	7979.82371195578	8880.67392730468	10030.518351202	10591.2615960088	15608.7532041823	VMP1
ENSG00000062725	1455.39540988405	1501.2710464876	1510.78541992143	1368.32965006414	1724.95471917935	1878.58296098078	1495.5245771464	1664.90510950988	1597.84624388792	APPBP2
ENSG00000062822	3972.76303942804	4137.38448272142	4296.55687792573	3128.94950313102	2342.23663472638	2982.20922945632	2522.88493883828	2099.18631505583	2281.66200516107	POLD1
ENSG00000063015	0	1.97535664011526	2.08672019326165	1.33887441297861	4.77033937826146	4.39691740428503	2.00070177544669	7.70343601855351	4.8774305368984	SEZ6
ENSG00000063046	12534.1113284116	12890.1897550722	14534.0061460674	17022.4492866101	16382.2994928255	16571.9816967503	14716.1619092981	15778.5628250022	16970.5318100843	EIF4B
ENSG00000063127	164.264321691512	201.486377291757	232.669301548674	143.259562188712	152.650860104367	171.479778767116	184.064563341096	186.808323449923	287.768401677006	SLC6A16
ENSG00000063169	957.194565906093	1138.79310302645	1112.22186300846	635.965346164841	790.922268915751	727.689830409172	701.245972294066	729.900562757945	764.78110818567	BICRA
ENSG00000063176	433.982281999797	442.479887385819	382.913155463512	357.47946826529	255.690190674814	213.250494107824	311.109126081961	310.063299746779	294.596804428664	SPHK2
ENSG00000063177	16185.7815579488	16679.9114691333	15393.7348656912	18286.3467324619	12011.7145544624	9764.45432556597	10760.77449924	10274.4577897457	10796.6802364783	RPL18
ENSG00000063180	686.800620734881	853.354068529794	824.254476338351	539.566388430381	394.030032644397	345.158016236374	488.171233208993	676.93944013039	640.89437254845	CA11
ENSG00000063241	1253.9519207315	1249.4130748729	1110.1351428152	2280.10312530258	1360.50079068017	1082.74091080519	1268.4449256332	1065.00002956502	962.804787983745	ISOC2
ENSG00000063244	6768.63643249838	6451.51478661645	6137.04408838251	5352.81990308849	5062.28414821107	4819.02147509639	5969.09374704521	5046.71352165487	4692.08817649626	U2AF2
ENSG00000063245	3479.29408949058	3646.50835765278	3315.79838709276	5506.79046058103	3574.89233006914	3012.98765128631	3534.23968632658	3281.66374390379	3077.65866878289	EPN1
ENSG00000063322	1177.56563122063	1159.53434774766	1074.66089952975	1377.70177095499	1229.79349171581	954.13107672985	847.297201901674	846.415032538567	812.579927447274	MED29
ENSG00000063438	210.907277233546	218.276908732737	136.680172658638	136.565190123818	188.905439379154	133.006751479622	129.045264516312	128.069623808452	85.8427774494119	AHRR
ENSG00000063515	2.0279545887841	0	0	1.33887441297861	0	0	3.00105266317004	3.85171800927675	0	GSC2
ENSG00000063587	593.514709650812	897.799592932388	754.349349864086	424.42318891422	942.619061144465	889.276545016646	610.214041511241	782.8616853855	710.153886172408	ZNF275
ENSG00000063587	593.514709650812	897.799592932388	754.349349864086	424.42318891422	942.619061144465	889.276545016646	610.214041511241	782.8616853855	710.153886172408	ZNF275
ENSG00000063601	666.52107484704	605.446810195328	635.406298848172	394.967951828691	489.436820209626	464.974015503141	540.189479370607	509.389706726851	510.179234159573	MTMR1
ENSG00000063660	9794.34467896426	10401.2403885269	10337.6118374182	12543.9143751966	9166.68414926723	8414.60068245047	11689.1001230473	10550.8185569114	9020.32003493991	GPC1
ENSG00000063761	128.437123956326	117.533720086858	83.4688077304659	104.432204212332	87.7742445600109	60.4576143089191	133.046668067205	100.144668241196	109.254444026524	ADCK1
ENSG00000063854	732.091606551059	728.906600202532	801.300554212473	832.779884872697	703.14802435574	689.216803121678	696.244217855449	741.455716785775	858.427774494119	HAGH
ENSG00000063978	1305.32677031403	1358.05769007924	1122.65546397477	898.384731108649	1116.25941451318	945.33724192128	1232.43229367516	1233.51269247088	1038.89270435936	RNF4
ENSG00000064012	518.480389865801	502.728264909335	492.465965609749	681.487076206114	585.797675650508	558.408510344198	587.205971093604	550.795675326576	491.644998119359	CASP8
ENSG00000064042	1762.29253765338	2463.26973022373	1919.78257780072	1511.58921225285	2140.92831296375	1536.72263279762	1768.62036949488	2333.17818411939	1750.99756274653	LIMCH1
ENSG00000064102	720.599863881282	648.904656277864	749.132549380932	757.802917745895	557.175639380939	671.629133504538	711.249481171299	627.830035512111	613.580761541819	INTS13
ENSG00000064115	1538.5415480242	1634.60761969538	1602.60110842495	1650.83215120263	1775.52031658892	1873.08681422542	2613.9168696211	3027.45035529153	2944.01707207188	TM7SF3
ENSG00000064195	16.2236367102728	18.765888081095	22.9539221258781	26.7774882595723	65.8306834200082	20.8853576703539	46.0161408352739	96.2929502319189	61.4556247649199	DLX3
ENSG00000064199	100.721744576277	86.9156921650716	102.249289469821	84.3490880176526	80.1417015547926	98.9306415964131	104.036492323228	102.070527245834	147.298402214332	SPA17
ENSG00000064201	1.35196972585606	0.987678320057632	1.04336009663082	0	1.90813575130459	2.19845870214251	0	8.6663655208727	9.75486107379681	TSPAN32
ENSG00000064205	8.78780321806442	24.6919580014408	16.6937615460932	22.7608650206364	20.9894932643504	12.0915228617838	12.0042106526802	31.7766735765332	26.3381248992514	WISP2
ENSG00000064218	4.05590917756819	3.95071328023053	8.34688077304659	4.01662323893584	1.90813575130459	7.69460545749879	3.00105266317004	5.77757701391513	2.92645832213904	DMRT3
ENSG00000064225	115.593411560693	114.570685126685	156.504014494624	66.9437206489306	57.2440725391376	71.4499078196317	58.0203514879541	80.8860781948118	107.303471811765	ST3GAL6
ENSG00000064270	45.9669706791062	45.4332027226511	44.8644841551254	36.1496091504225	69.6469549226174	34.0761098832089	42.0147372843805	48.1464751159594	45.847847046845	ATP2C2
ENSG00000064300	78.4142440996517	81.9773005647835	106.422729856344	92.3823344955243	97.3149233165339	120.915228617838	80.0280710178677	84.7377962040886	80.9653469125135	NGFR
ENSG00000064309	210.231292370618	169.880671049913	219.105620292473	78.9935903657382	196.537982384372	219.845870214251	228.080002400923	297.545216216629	279.964512817968	CDON
ENSG00000064313	1600.05617055065	1598.06352185325	1375.14860735943	982.733819126302	1292.76197150886	1496.05114680798	1497.52527892185	1653.34995548205	1469.0820777138	TAF2
ENSG00000064393	1758.91261333874	1917.08361923186	2001.16466533792	753.786294506959	1597.10962384194	1725.79008118187	1229.43124101199	1348.10130324686	1280.81325898952	HIPK2
ENSG00000064419	1659.54283848832	1625.71851481486	1510.78541992143	1225.07008787543	1362.40892643147	1403.71588131799	1433.50282210756	1474.24506805068	1271.05839791572	TNPO3
ENSG00000064489	3.37992431464016	3.95071328023053	3.13008028989247	0	3.81627150260917	1.09922935107126	7.00245621406342	5.77757701391513	3.90194442951872	BORCS8-MEF2B
ENSG00000064490	630.017892248926	731.869635162705	614.539096915555	1172.85398576926	893.007531610546	595.782308280621	619.217199500751	658.643779586325	597.972983823744	RFXANK
ENSG00000064545	436.686221451509	474.085593627663	382.913155463512	518.144397822723	404.524779276572	352.852621693873	511.17930362663	425.614840025081	437.017776106097	TMEM161A
ENSG00000064547	81.1181835513638	187.65888081095	151.287214011469	87.0268368436098	140.247977720887	171.479778767116	87.0305272319311	103.996386250472	190.219790939038	LPAR2
ENSG00000064601	2285.50482155968	2466.23276518391	2414.33526360373	2770.13116045275	2414.74579327595	1924.75059372577	2724.95581815839	2887.82557745525	3012.30109958845	CTSA
ENSG00000064607	1997.53526995233	2205.48568868869	2858.80666476846	1798.10833663028	1987.32338498373	2601.87587398566	2376.83370923067	2367.84364620288	3143.99172408471	SUGP2
ENSG00000064651	1032.2288856911	1004.46885149861	894.159602812616	795.291401309296	844.350069952279	1037.67250741127	998.350185947899	868.562411091908	742.344927715937	SLC12A2
ENSG00000064652	409.646826934387	422.726320984667	483.075724740072	486.011411911236	470.35546269658	515.538565652419	463.162461015909	507.463847722212	610.65430321968	SNX24
ENSG00000064655	71.6543954703714	65.1867691238037	77.208647150681	179.409171339134	145.972384974801	149.495191745691	159.055791148012	145.402354850197	178.513957650482	EYA2
ENSG00000064666	5175.34011057701	6324.10428332902	4928.83309648401	4206.7434055788	4477.44054043621	3798.93663730226	5777.02637660232	6490.14484563133	5159.34602193113	CNN2
ENSG00000064687	120.32530560119	116.546041766801	148.157133721577	242.336268749129	270.001208809599	227.54047567175	151.052984046225	159.846297384985	198.023679798075	ABCA7
ENSG00000064692	6.08386376635229	2.9630349601729	2.08672019326165	14.7276185427647	26.7139005182642	24.1830457235676	11.0038597649568	51.9981931252362	34.1420137582888	SNCAIP
ENSG00000064703	955.842596180237	1101.26132686426	772.08647150681	701.570192400793	767.070572024443	716.697536898459	834.292640361271	855.081398059439	644.796316977969	DDX20
ENSG00000064726	1375.62919605855	1374.84822152022	1399.14588958193	1484.81172399328	1747.852348195	1913.75830021506	1248.43790787874	1253.73421201958	1413.47936959316	BTBD1
ENSG00000064763	62.866592252307	61.2360558435732	73.0352067641577	77.6547159527595	113.534077202623	112.121393809268	139.048773393545	123.254976296856	104.377013489626	FAR2
ENSG00000064787	1.35196972585606	5.92606992034579	2.08672019326165	6.69437206489306	2.86220362695688	4.39691740428503	9.00315798951012	2.88878850695757	10.7303471811765	BCAS1
ENSG00000064886	4.73189404049622	1.97535664011526	3.13008028989247	4.01662323893584	9.54067875652293	9.89306415964131	1.00035088772335	4.81464751159594	2.92645832213904	CHI3L2
ENSG00000064932	1507.44624432951	1731.40009506103	1603.64446852158	2017.68374035877	2062.69474716026	1825.81995212936	1998.70107367125	1748.67997621165	1731.48784059893	SBNO2
ENSG00000064933	424.518493918804	339.761342099825	488.292525223226	269.113757008701	256.644258550467	356.150309747087	362.127021355851	358.209774862738	378.488609663316	PMS1
ENSG00000064961	3118.31817268701	3259.33845619019	3539.07744777176	4635.18321773196	3303.93705338389	3004.19381647774	2852.00038089926	2934.04619356657	3032.78630784343	HMG20B
ENSG00000064989	4.73189404049622	3.95071328023053	2.08672019326165	8.03324647787168	11.4488145078275	10.9922935107126	4.00140355089338	7.70343601855351	5.85291664427808	CALCRL
ENSG00000064995	1075.4919169185	984.715285097459	896.246323005878	1237.11995759224	984.598047673166	812.330490441658	765.26842910836	780.935826380862	731.614580534761	TAF11
ENSG00000064999	1589.2404127438	1719.54795522034	1829.01024939383	1203.64809726777	1805.09642073414	1966.52130906648	1543.54141975712	1733.27310417454	1673.93416026353	ANKS1A
ENSG00000065000	2874.96362203292	3012.41887617578	2630.31080360631	3369.94689746717	3220.93314820214	2800.83638652956	2559.89792168404	2443.9150768861	2387.01450475808	AP3D1
ENSG00000065029	765.89084969746	706.189998841207	750.175909477562	947.923084388858	855.798884460107	757.369022888096	848.297552789398	758.788447827521	936.466663084494	ZNF76
ENSG00000065054	865.936609410809	943.232795655039	969.281529770035	1678.94851387518	1135.34077202623	954.13107672985	920.322816705478	928.264040235698	1074.01020422503	SLC9A3R2
ENSG00000065057	343.40031036744	366.428656741381	364.132673724158	598.47686260144	381.627150260917	358.34876844923	388.136144436658	311.026229249098	307.278123824599	NTHL1
ENSG00000065060	2399.07027853159	2144.24963284512	2914.10474988989	1000.13918649502	1566.57945182106	2062.15426260968	1885.66142335851	1770.82735476499	1797.82089590075	UHRF1BP1
ENSG00000065135	3884.8850072474	3414.40395243923	3424.30783714236	4088.92245723668	3443.23096322912	3198.75741161736	3628.27266977258	3424.17731024703	3072.78123824599	GNAI3
ENSG00000065150	3910.57243203867	3390.69967275785	3610.02593434265	3236.05945616931	2923.26397099863	3009.6899632331	3829.34319820497	3135.29845955128	3032.78630784343	IPO5
ENSG00000065154	2130.02830308623	1868.68738154904	1935.43297925018	1807.48045752113	1701.10302228804	1920.35367632148	1822.63931743194	1786.23422680209	1771.4827710015	OAT
ENSG00000065183	1947.51239009566	1648.43511617619	1562.95342475297	1450.00098925584	1413.9285917167	1324.57136804086	1668.58528072254	1209.4394549129	1074.98569033241	WDR3
ENSG00000065243	1128.21873622689	1024.22241789976	1154.99962697032	753.786294506959	911.13482124794	1314.67830388122	1105.3877309343	1076.55518359285	1086.69152362096	PKN2
ENSG00000065268	1606.140034317	1588.18673865267	1489.91821798882	2055.17222392217	1345.23570466973	1184.96924045481	1321.46352268254	1078.48104259749	1074.98569033241	WDR18
ENSG00000065308	2885.77937983977	2832.66142192529	2901.58442873032	1304.06367824117	2163.8259419794	2275.4047567175	1701.59686001741	1856.5280804714	1600.77270221006	TRAM2
ENSG00000065320	1491.89859248217	1675.10243081774	1619.29486997104	1108.58801394629	1066.64788497926	1248.72454281695	2077.72879380139	1871.9349525085	1675.88513247829	NTN1
ENSG00000065325	550.251678423418	434.578460825358	381.869795366882	958.634079692687	1023.71483057491	718.895995600602	912.320009603692	933.078687747294	791.119233084921	GLP2R
ENSG00000065328	1817.04731155055	1535.83978768962	1464.87757566968	1204.98697168075	1051.38279896883	1159.68696538018	1751.61440440358	1385.65555383731	1065.23082925861	MCM10
ENSG00000065357	321.092809890815	358.52723018092	398.563556912975	305.263366159124	347.280706737435	416.607924056006	336.117898275044	412.133826992613	488.71853979722	DGKA
ENSG00000065361	97.3418202616366	119.509076726973	208.672019326165	179.409171339134	240.425104664378	383.631043523868	174.061054463862	212.807420012541	307.278123824599	ERBB3
ENSG00000065413	227.806898806747	202.474055611815	253.53650348129	208.864408424664	251.873919172205	394.623337034581	329.115442060981	370.727858392888	355.076943086204	ANKRD44
ENSG00000065427	5707.34019770137	5173.45904046188	5117.68127397419	7950.236264267	5592.74588707374	5078.4396019492	5333.87093334088	4389.99560107318	4409.19720535616	KARS
ENSG00000065457	752.3711524389	569.890390673254	518.54996802552	500.739030454001	537.140213992241	491.355519928852	788.276499525997	614.349022479642	494.571456441498	ADAT1
ENSG00000065485	603.654482594733	651.867691238037	701.137984935914	635.965346164841	618.235983422686	560.606969046341	607.212988848071	671.161863116474	544.321247917862	PDIA5
ENSG00000065491	839.573199756616	847.427998609448	726.178627255053	808.680145439082	856.752952335759	823.322783952371	636.223164592048	650.940343567771	569.683886709734	TBC1D22B
ENSG00000065518	2019.16678556603	1944.73861219348	1930.21617876702	1680.28738828816	1384.35248757148	1241.02993735945	1453.50983986202	1327.87978369816	1427.13617509647	NDUFB4
ENSG00000065526	2535.61922084305	3054.88904393826	2640.74440457262	913.112349651414	2001.63440311851	1911.55984151291	2045.71756539424	2201.25684230167	1959.75158972578	SPEN
ENSG00000065534	1065.35214397458	1131.87935478605	1519.13230069448	951.939707627794	1642.90488187325	1936.84211658755	1361.47755819147	1484.83729257619	1202.77437039915	MYLK
ENSG00000065548	1706.86177889328	1613.86637497417	1402.27596987183	1693.67613241795	1434.91808498105	1475.16578913763	1378.48352328277	1195.95844188043	1238.86735637219	ZC3H15
ENSG00000065559	692.208499638305	604.459131875271	621.842617591971	495.383532802087	572.440725391376	547.416216833486	597.209479970838	663.458427097921	597.972983823744	MAP2K4
ENSG00000065600	258.226217638508	304.204922577751	323.441629955555	223.592026967428	254.736122799162	205.555888650325	319.111933183747	272.50904915633	262.405762885134	TMEM206
ENSG00000065609	31.7712885576175	47.4085593627663	44.8644841551254	18.7442417817006	50.5655974095715	36.2745685853515	24.0084213053603	54.8869816321938	41.9459026173263	SNAP91
ENSG00000065613	1055.21237103066	1168.42345262818	1121.61210387814	844.829754589505	1127.70822902101	1492.75345875477	1236.43369722606	1225.80925645233	1279.83777288214	SLK
ENSG00000065615	431.278342548084	413.837216104148	322.398269858925	428.439812153156	456.998512437448	370.440291311013	453.158952138676	368.801999388249	361.905345837862	CYB5R4
ENSG00000065618	80.4421986884358	71.1128390441495	78.2520072473118	73.6380927138237	59.1522082904422	59.3583849578478	137.048071618098	77.9972896878543	49.7497914763637	COL17A1
ENSG00000065621	454.937812750566	432.603104185243	511.246447349104	473.961542194429	396.892236271354	469.370932907426	498.174742086226	510.35263622917	551.14965066952	GSTO2
ENSG00000065665	469.133494872054	409.886502823917	455.94836222767	388.273579763798	476.079869950494	431.997134971004	398.139653313892	412.133826992613	404.826734562568	SEC61A2
ENSG00000065675	211.583262096474	216.301552092621	224.322420775627	119.159822755097	212.757136270461	193.464365788541	238.083511278156	193.548829966157	247.773471274439	PRKCQ
ENSG00000065717	999.105627407631	1358.05769007924	1331.32748330093	1432.59562188712	1356.68451917756	1225.64072644445	1042.36562500773	1366.39696379093	1485.66534153925	TLE2
ENSG00000065802	1594.64829164723	1637.57065465555	1450.27053431685	1215.69796698458	1484.52961451497	1489.45577070155	1345.4719439879	1251.80835301495	1242.76930080171	ASB1
ENSG00000065809	767.918804286244	669.645900999075	595.7586151762	645.337467055691	572.440725391376	577.09540931241	763.267727332913	583.535278405428	505.301803622675	FAM107B
ENSG00000065833	494.820919663319	393.095971382938	371.436194400573	569.02162551591	394.030032644397	435.294823024217	466.163513679079	364.950281378972	303.376179395081	ME1
ENSG00000065882	3660.45803275529	3677.12638557456	4579.30746411269	3900.1411650067	3767.6140409509	3808.8297014619	3881.36144436658	3954.75146602491	4044.36540119616	TBC1D1
ENSG00000065883	1846.79064551938	2164.00319924627	1883.26497441864	1429.91787306116	1987.32338498373	2121.51264756752	1632.5726487645	1653.34995548205	1481.76339710974	CDK13
ENSG00000065911	5593.77474072946	4347.7599648937	4621.04186797792	3128.94950313102	2715.27717410643	2563.40284669817	4227.48285151886	3210.40696073217	2959.62484978995	MTHFD2
ENSG00000065923	671.252968887536	770.389089644953	776.259911893333	591.782490536547	856.752952335759	1059.65709443269	875.307026757928	856.044327561759	967.682218520643	SLC9A7
ENSG00000065970	1217.44873813339	1205.95522879037	1645.37887238681	996.122563256088	1361.45485855582	1641.14942114939	1434.50317299528	1365.43403428861	1551.99839684107	FOXJ2
ENSG00000065978	50575.8354745495	45938.8940225206	45354.8634005419	55912.7343603998	38094.0221390447	38031.1370883633	44767.7029273952	37509.9558333417	35535.9834057344	YBX1
ENSG00000065989	756.427061616468	956.072613815788	765.826310927025	764.497289810788	881.558717102719	707.903702089889	828.290535034931	784.787544390139	810.628955232515	PDE4A
ENSG00000066027	632.04584683771	657.793761158383	791.910313342795	783.241531592489	643.041748189645	977.214893102347	639.224217255218	645.162766553856	710.153886172408	PPP2R5A
ENSG00000066032	7.43583349220835	8.88910488051869	10.4336009663082	4.01662323893584	19.0813575130459	9.89306415964131	3.00105266317004	11.5551540278303	16.5832638254546	CTNNA2
ENSG00000066044	2837.10846970895	2550.18542238881	2449.80950688917	2562.60562644106	2243.01357565854	1974.21591452398	2505.87897374698	2043.33640392132	1954.87415918888	ELAVL1
ENSG00000066056	2.70393945171213	9.87678320057632	8.34688077304659	1.33887441297861	0	4.39691740428503	2.00070177544669	3.85171800927675	8.77937496641713	TIE1
ENSG00000066084	1216.09676840753	1127.92864150582	1295.85324001548	745.753048029087	1241.24230622363	1582.89026554261	1192.41825816623	1144.92317825752	1224.2350647615	DIP2B
ENSG00000066117	2102.98890856911	2177.83069572708	1923.95601818724	1914.59041055942	2031.21050726373	1744.47698015008	1946.68282750963	1903.71162608504	1619.30693825027	SMARCD1
ENSG00000066135	695.588423952945	851.378711889679	874.33576097663	838.135382524612	1082.86703886535	916.757278793428	937.328781796775	1096.77670314156	1038.89270435936	KDM4A
ENSG00000066136	1715.64958211135	1647.44743785613	1297.93996020875	1834.2579457807	1615.23691347933	1269.6099004873	1809.63475589153	1718.82916163975	1315.93075885519	NFYC
ENSG00000066185	3.37992431464016	2.9630349601729	3.13008028989247	2.67774882595723	2.86220362695688	5.49614675535628	0	4.81464751159594	1.95097221475936	ZMYND12
ENSG00000066230	28.3913642429773	60.2483775235156	75.1219269574193	16.0664929557434	26.7139005182642	35.1753392342802	32.0112284071471	40.4430390974059	80.9653469125135	SLC9A3
ENSG00000066248	129.113108819254	167.905314409797	162.764175074409	378.901458872947	271.909344560903	300.089612842453	319.111933183747	347.617550337227	353.125970871444	NGEF
ENSG00000066279	1500.0104108373	1085.45847374334	1783.10240514208	728.347680660365	1027.53110207752	1737.88160404366	1520.53334933949	1366.39696379093	1717.83103509562	ASPM
ENSG00000066322	2299.70050368116	2058.32161900011	1727.80432002064	2409.9739433615	1990.18558861068	1444.38736730763	2289.80318199874	2168.51723922281	1584.1894383846	ELOVL1
ENSG00000066336	1.35196972585606	0.987678320057632	5.21680048315412	6.69437206489306	2.86220362695688	3.29768805321377	1.00035088772335	1.92585900463838	14.6322916106952	SPI1
ENSG00000066379	181.839928127641	172.843706010086	200.325138553118	290.535747616359	137.38577409393	158.289026554261	101.035439660058	104.959315752792	113.156388456043	ZNRD1
ENSG00000066382	33.7992431464016	47.4085593627663	40.6910437686021	28.1163626725509	50.5655974095715	75.8468252239167	44.0154390598272	57.7757701391513	81.9408330198932	MPPED2
ENSG00000066405	8.11181835513638	10.864461520634	19.8238418359857	10.7109953038289	26.7139005182642	38.473027287494	13.0045615404035	9.62929502319189	22.4361804697327	CLDN18
ENSG00000066422	491.440995348679	614.335915075847	452.818281937778	297.230119681252	433.146815546141	470.470162258498	380.133337334872	393.838166448548	317.032984898396	ZBTB11
ENSG00000066427	360.975916803569	394.083649702995	444.471401164731	242.336268749129	235.654765286116	235.235081129249	186.065265116542	239.769446077478	205.827568657113	ATXN3
ENSG00000066455	377.199553513842	363.465621781209	442.384680971469	176.731422513177	218.481543524375	198.960512543897	177.062107127032	178.14195792905	214.60694362353	GOLGA5
ENSG00000066468	320.416825027887	288.402069456829	363.089313627527	239.658519923172	291.944769949602	342.959557534232	278.09754678709	287.915921193437	278.989026710589	FGFR2
ENSG00000066557	500.228798566744	503.715943229392	478.902284353548	362.834965917204	363.499860623524	423.203300162434	525.184216054757	515.167283740766	493.595970334118	LRRC40
ENSG00000066583	792.254259351654	687.424110760112	650.013340201003	764.497289810788	614.419711920077	597.980766982763	720.252639160809	603.756797954131	531.639928521926	ISOC1
ENSG00000066629	140.604851489031	145.188713048472	138.7668928519	56.2327253451017	93.4986518139247	96.7321828942706	45.0157899475506	82.8119371994502	43.8968748320856	EML1
ENSG00000066651	269.041975445357	270.623859695791	265.013464544229	164.681552796369	189.859507254806	237.433539831391	254.08912548173	214.733279017179	251.675415703958	TRMT11
ENSG00000066654	623.934028482574	721.005173642071	551.937491117706	621.237727622076	746.081078760093	711.201390143103	622.218252163921	694.272171172135	594.071039394226	THUMPD1
ENSG00000066697	2110.42474206132	1915.10826259175	1599.47102813505	1772.66972278368	1640.99674612194	1221.24380904017	1650.57896474352	1555.13114624549	1273.00937013048	MSANTD3
ENSG00000066735	510.368571510664	524.457187950603	618.712537302079	310.618863811038	232.792561659159	216.548182161037	388.136144436658	415.985545001889	318.983957113156	KIF26A
ENSG00000066739	255.522278186796	243.956545054235	280.663865993692	60.2493485840376	103.9933984461	104.426788351769	153.053685821672	151.179931864113	126.813193959359	ATG2B
ENSG00000066777	1206.63298032654	1265.21592799383	1269.76923759971	586.426992884632	943.573129020118	1139.90083706089	1124.39439780104	1179.58864034101	1154.00006503016	ARFGEF1
ENSG00000066827	309.601067221039	249.882614974581	294.227547249892	285.180249964444	290.990702073949	296.791924789239	320.112284071471	240.732375579797	223.386318589947	ZFAT
ENSG00000066855	787.522365311157	741.746418363282	884.769361942939	652.031839120584	497.069363214845	558.408510344198	775.271937985593	781.898755883181	743.320413823317	MTFR1
ENSG00000066923	100.045759713349	101.730866965936	149.200493818208	121.837571581054	180.318828498283	271.5096497146	130.045615404035	155.031649873389	244.8470129523	STAG3
ENSG00000066926	639.481680329918	572.853425633427	588.455094499785	498.061281628044	545.726824873111	441.890199130645	573.201058665477	508.426777224532	492.620484226739	FECH
ENSG00000066933	538.759935753642	517.543439710199	581.151573823369	326.685356766782	608.695304666163	845.307370973796	566.198602451414	610.497304470366	608.703331004921	MYO9A
ENSG00000067057	2934.45028997059	2744.75805144016	2419.55206408688	2304.20286473619	1932.94151607155	2267.71015126	2488.87300865569	1929.71072264765	1854.39909012877	PFKP
ENSG00000067064	223.075004766251	260.747076495215	220.148980389104	235.641896684236	240.425104664378	234.135851778178	218.076493523689	224.362574040371	227.288263019466	IDI1
ENSG00000067066	394.099175087043	411.861859464033	393.346756429821	646.67634146867	540.002417619198	517.737024354562	503.176496524843	459.317372606253	416.532567851124	SP100
ENSG00000067082	1055.21237103066	793.105691006279	952.587768223942	713.620062117601	973.149233165339	1274.00681789159	1018.35720370237	986.039810374849	771.609510937328	KLF6
ENSG00000067113	150.744624432951	163.954601129567	166.937615460932	257.063887291894	209.894932643504	207.754347352467	158.055440260289	182.956605440646	156.077777180749	PLPP1
ENSG00000067141	988.289869600783	1134.84238974622	1104.91834233204	986.750442365238	1732.58726218456	1504.84498161655	1112.39018714836	1247.95663500567	1143.26971784899	NEO1
ENSG00000067167	2904.03097113883	2814.88321216425	2616.74712235011	2324.28598093087	2456.72477980465	1987.40666673683	2866.00529332739	3642.76230727349	3235.6874181784	TRAM1
ENSG00000067177	471.161449460838	522.481831310487	599.932055562724	382.918082111883	485.620548707017	557.309280993127	506.177549188013	545.98102781498	555.051595099038	PHKA1
ENSG00000067182	2401.09823312037	2099.80410844253	2566.66583771183	2077.93308894281	1431.10181347844	1442.18890860549	1815.63686121787	1600.38883285449	2079.73638093348	TNFRSF1A
ENSG00000067191	413.702736111956	489.888446748585	424.647559328745	415.05106802337	418.835797411357	448.485575237073	403.141407752508	421.763122015805	405.802220669947	CACNB1
ENSG00000067208	460.34569165399	520.506474670372	512.289807445735	552.955132560167	601.062761660944	651.843005185255	459.161057465016	530.574155777873	610.65430321968	EVI5
ENSG00000067221	359.623947077713	221.23994369291	196.151698166595	431.117560979113	197.492050260025	182.472072277829	214.075089972796	128.069623808452	134.617082818396	STOML1
ENSG00000067225	56548.1617385187	52450.6571866606	46901.1230637488	102561.796657401	72632.2333055334	58360.2847070751	61818.6838086396	53719.9110753829	45450.8242011415	PKM
ENSG00000067248	877.428352080586	784.21658612576	722.00518686853	816.713391916954	753.713621765311	815.628178494872	784.275095975103	806.93492294348	639.918886441071	DHX29
ENSG00000067334	1186.3534344387	1101.26132686426	814.864235468674	1470.08410545052	1046.61245959057	906.864214633786	969.340010203922	954.263136798316	792.094719192301	DNTTIP2
ENSG00000067365	502.932738018456	461.245775466914	504.986286769319	781.90265717951	550.497164251373	541.920070078129	536.188075819714	537.314662294107	543.345761810482	METTL22
ENSG00000067369	1058.5922953453	948.171187255327	1047.53353701735	1214.3590925716	1648.62928912716	1677.42398973474	1017.35685281464	1014.92769544442	1022.30944053391	TP53BP1
ENSG00000067445	1132.27464540445	1255.33914479325	1220.73131305806	1499.53934253605	1733.54133006022	1555.40953176583	1256.44071498052	1612.90691638464	1612.47853549861	TRO
ENSG00000067533	534.704026576073	487.91309010847	301.531067926308	475.300416607408	404.524779276572	296.791924789239	368.129126682191	337.025325811716	173.636527113583	RRP15
ENSG00000067560	10163.432414123	8888.11720219863	8982.28707189476	13710.073988901	10228.5616948682	9229.12963159427	9993.50536835623	9595.59249061071	8831.07573010825	RHOA
ENSG00000067596	1292.4830579184	1213.85665535083	1243.68523518394	1100.55476746842	1246.01264560189	1135.50391965661	1287.45159249995	1335.58321971671	1290.56812006332	DHX8
ENSG00000067601	83.1461381401479	62.2237341636308	75.1219269574193	107.109953038289	75.3713621765311	59.3583849578478	78.027369242421	66.442135660024	62.4311108722996	PMS2P4
ENSG00000067606	529.296147672649	602.483775235156	514.376527638996	848.84637782844	796.646676169664	606.774601791333	526.18456694248	658.643779586325	604.801386575402	PRKCZ
ENSG00000067704	2692.44770904235	2531.41953430771	2655.35144592545	2483.61203607533	2158.10153472549	2288.59550893036	2482.87090332935	2176.22067524137	2225.08381093305	IARS2
ENSG00000067715	20.955530750769	32.5933845619019	27.1273625124014	133.887441297861	199.400186011329	304.486530246738	148.051931383055	198.363477477753	245.82249905968	SYT1
ENSG00000067798	359.623947077713	304.204922577751	260.840024157706	234.303022271257	316.750534716561	304.486530246738	800.280710178677	570.05426537296	484.816595367701	NAV3
ENSG00000067829	861.880700233241	901.750306212618	845.121678270967	1733.8423648073	1296.57824301147	925.551113601998	1049.36808122179	1106.40599816475	1039.86819046674	IDH3G
ENSG00000067836	535.380011439001	624.212698276423	508.116367059211	1045.6609165363	695.515481350521	589.186932174193	611.214392398964	543.092239308022	598.948469931124	ROGDI
ENSG00000067840	734.795546002771	828.662110528353	768.956391216917	743.07529920313	553.35936787833	614.469207248832	759.26632378202	830.045230999141	1030.11332939294	PDZD4
ENSG00000067842	106.805608342629	135.311929847896	135.636812562007	41.505106802337	60.1062761660944	61.5568436599903	143.050176944439	131.921341817729	97.5486107379681	ATP2B3
ENSG00000067900	1374.95321119562	1302.74770415602	1349.06460494366	942.567586736943	1295.62417513581	1681.82090713902	1499.5259806973	1567.64922977564	1532.48867469348	ROCK1
ENSG00000067955	2197.62678937903	2272.64781445261	1736.15120079369	1776.68634602262	1881.42185078632	1912.65907086399	2244.78739205119	2188.73875877152	1930.48700650439	CBFB
ENSG00000067992	185.895837305209	165.929957769682	206.585299132903	137.904064536797	144.064249223496	143.999044990335	214.075089972796	250.361670602989	164.857152147166	PDK3
ENSG00000068001	987.613884737855	896.81191461233	877.465841266523	839.47425693759	743.218875133136	597.980766982763	1038.36422145683	1015.89062494674	982.314510131339	HYAL2
ENSG00000068024	114.241441834837	169.880671049913	173.197776040717	99.0767065604173	197.492050260025	219.845870214251	85.0298254564844	113.625681273664	156.077777180749	HDAC4
ENSG00000068028	1092.3915384917	1025.21009621982	919.200245131756	773.869410701638	762.300232646182	766.162857696666	960.336852214412	942.707982770486	915.98145482952	RASSF1
ENSG00000068078	164.264321691512	317.0447407385	263.970104447598	183.42579457807	332.96968860265	240.731227884605	340.119301825938	534.42587378715	406.777706777327	FGFR3
ENSG00000068079	8.11181835513638	6.91374824040342	8.34688077304659	85.6879624306312	78.233565803488	62.6560730110616	9.00315798951012	10.5922245255111	3.90194442951872	IFI35
ENSG00000068097	1018.70918843254	905.701019492849	1054.83705769376	727.008806247387	928.308043009681	997.001021421629	901.316149838735	938.856264761209	854.5258300646	HEATR6
ENSG00000068120	1944.13246578102	1875.60112978944	1978.21074321204	2535.82813818149	1901.45727617502	1850.00299785292	1717.60247422099	1553.20528724085	1666.13027140449	COASY
ENSG00000068137	614.470240401581	1328.42734047752	1046.49017692072	1222.39233904947	1325.20027928103	1058.55786508162	1348.47299665107	1788.16008580673	1327.63659214375	PLEKHH3
ENSG00000068305	796.98615339215	1020.27170461953	749.132549380932	689.520322683986	1134.38670415058	1036.57327806019	577.202462216371	738.566928278818	502.375345300536	MEF2A
ENSG00000068308	1889.37769188385	2285.48763261336	1898.9153758681	2624.19384943808	2483.43868032292	1950.03286880041	2061.72317959782	2256.14382393386	2216.30443596663	OTUD5
ENSG00000068323	4016.02607065544	3761.07904277946	3531.77392709534	3544.00057115439	3899.27540779092	3368.03873168233	3802.33372423644	3764.09142456571	3418.1033202584	TFE3
ENSG00000068354	733.443576276915	814.834614047546	679.227422906666	846.168629002483	833.855323320104	745.277500026312	769.269832659253	816.564217966672	712.104858387167	TBC1D25
ENSG00000068366	818.617669005847	760.512306444377	716.788386385376	544.921886082295	626.822594303556	698.010637930248	655.229831458792	691.383382665177	676.987358521498	ACSL4
ENSG00000068383	734.795546002771	601.496096915098	479.945644450179	946.584209975879	808.095490677492	591.385390876336	752.263867567956	741.455716785775	526.762497985028	INPP5A
ENSG00000068394	1014.65327925498	961.998683736134	1001.62569276559	1511.58921225285	1198.30925181928	1061.85555313483	913.320360491415	920.560604217144	1005.72617670845	GPKOW
ENSG00000068400	1365.48942311462	1418.30606760276	1304.20012078853	1507.57258901392	1531.27894042193	1372.937459488	1399.49089192496	1417.43222741385	1495.42020261305	GRIPAP1
ENSG00000068438	2168.55944027313	1939.80022059319	1766.40864359599	2422.02381307831	1762.16336632978	1527.92879798905	1866.65475649176	1623.49914091015	1436.89103617027	FTSJ1
ENSG00000068489	5302.42526480748	4497.88706954246	5697.78948770093	4761.03741255195	4048.10999639268	4797.03688807496	5302.86005582146	5551.28858087012	5512.47199280258	PRR11
ENSG00000068615	81.1181835513638	88.8910488051869	97.0324889866666	129.870818058925	114.488145078275	76.9460545749879	142.049826056715	129.99548281309	109.254444026524	REEP1
ENSG00000068650	3342.74514717912	3626.75479125162	3813.48115318566	1480.79510075435	3276.26908498997	3659.33450971621	3098.0866992792	3259.51636535045	2615.27825388492	ATP11A
ENSG00000068654	3740.2242465808	3293.9071973922	2829.59258206279	2717.91505834658	3326.83468239954	3081.13987105273	3408.19547447344	2689.46209997749	2165.57915838289	POLR1A
ENSG00000068697	4650.77585694486	4055.40718215664	4687.81691416229	5024.79567190873	4067.19135390572	4042.96555324008	3561.24916029511	3742.90697551469	3557.5978336137	LAPTM4A
ENSG00000068724	814.561759828279	748.660166603685	896.246323005878	930.517717020136	1041.8421202123	1070.6493879434	1181.41439840127	1084.25861961141	1170.58332885562	TTC7A
ENSG00000068745	1059.26828020823	1480.52980176639	1300.02668040201	1460.71198455967	1726.86285493065	1468.5704130312	1154.40492443274	1534.90962669679	1565.65520234439	IP6K2
ENSG00000068784	450.205918710069	413.837216104148	389.173316043297	334.718603244653	334.877824353955	378.134896768512	658.230884121962	519.981931252362	563.830970065456	SRBD1
ENSG00000068796	1080.223810959	949.158865575384	1100.74490194552	851.524126654398	808.095490677492	1066.25247053912	1198.42036349257	1019.74234295602	1052.54950986268	KIF2A
ENSG00000068831	53.4028041713145	70.1251607240919	90.7723284068817	73.6380927138237	78.233565803488	74.7475958728454	37.0129828457638	30.813744074214	34.1420137582888	RASGRP2
ENSG00000068878	3014.21650379609	2963.0349601729	2955.83915375512	2928.11834118423	3237.15230208823	3382.32871324626	2743.96248502514	2580.65106621543	2581.13624012664	PSME4
ENSG00000068885	184.543867579353	142.225678088299	154.417294301362	139.242938949776	245.195444042639	282.501943225313	199.069826656946	231.103080556605	311.180068254118	IFT80
ENSG00000068903	502.932738018456	482.974698508182	450.731561744516	735.042052725258	572.440725391376	490.25629057778	337.118249162768	395.764025453186	355.076943086204	SIRT2
ENSG00000068912	1332.36616483115	1346.20555023855	1365.75836648975	1325.48566884883	1263.18586736364	1104.72549782661	1235.43334633833	1345.21251473991	1393.96964744556	ERLEC1
ENSG00000068971	436.010236588581	475.073271947721	424.647559328745	443.167430695921	527.599535235718	449.584804588144	402.141056864785	521.907790257	472.135275971766	PPP2R5B
ENSG00000068976	37.1791674610418	61.2360558435732	31.3008028989247	30.7941114985081	49.6115295339192	34.0761098832089	34.0119301825938	59.7016291437897	44.8723609394653	PYGM
ENSG00000068985	62.866592252307	58.2730208834003	47.9945644450179	851.524126654398	519.9669922305	477.065538364925	7.00245621406342	12.5180835301495	4.8774305368984	PAGE1
ENSG00000069011	815.237744691207	781.253551165587	845.121678270967	961.311828518644	610.603440417467	696.911408579177	892.312991849225	650.940343567771	793.07020529968	PITX1
ENSG00000069018	4.73189404049622	2.9630349601729	4.1734403865233	0	4.77033937826146	1.09922935107126	1.00035088772335	1.92585900463838	1.95097221475936	TRPC7
ENSG00000069020	175.756064361288	221.23994369291	280.663865993692	174.05367368722	358.729521245262	508.943189545992	265.092985246687	296.58228671431	306.30263771722	MAST4
ENSG00000069122	8.78780321806442	13.8274964808068	7.30352067641577	12.0498697168075	26.7139005182642	9.89306415964131	11.0038597649568	7.70343601855351	0.975486107379681	ADGRF5
ENSG00000069188	473.189404049622	712.116068761553	603.062135852616	385.595830937841	642.087680313993	679.323738962036	608.213339735794	761.677236334478	691.619650132194	SDK2
ENSG00000069206	0	0	0	1.33887441297861	0.954067875652293	2.19845870214251	3.00105266317004	2.88878850695757	0.975486107379681	ADAM7
ENSG00000069248	1257.33184504614	1022.24706125965	1145.60938610064	822.068889568868	885.374988605328	1023.38252584734	1106.38808182202	1179.58864034101	1168.63235664086	NUP133
ENSG00000069275	9054.14125405806	7762.16391733293	10257.2731099776	6261.91562950097	5494.47689588155	7962.81741916018	7376.58744607196	7282.63582604002	8757.91427205477	NUCKS1
ENSG00000069329	2279.42095779332	2033.62966099866	2407.03174292731	2187.72079080705	2018.80762488025	2223.74097721715	2114.74177664715	2155.99915569266	2174.35853334931	VPS35
ENSG00000069345	1727.81730964405	1669.1763608974	1392.88572900215	1661.54314650646	1476.89707150975	1321.27367998765	1430.50176944438	1351.95302125614	1299.34749502973	DNAJA2
ENSG00000069399	600.95054314302	413.837216104148	796.083753729319	764.497289810788	348.234774613087	507.84396019492	667.234042111472	346.654620834908	475.061734293905	BCL3
ENSG00000069424	684.772666146096	766.438376364722	789.823593149534	842.152005763547	903.502278242721	887.078086314504	1158.40632798363	1066.92588856966	921.834371473798	KCNAB2
ENSG00000069431	2.0279545887841	2.9630349601729	2.08672019326165	2.67774882595723	5.72440725391376	0	4.00140355089338	4.81464751159594	0	ABCC9
ENSG00000069493	62.866592252307	52.3469509630545	84.5121678270967	50.8772276931873	61.0603440417467	128.609834075337	53.0185970493373	39.4801095950867	124.862221744599	CLEC2D
ENSG00000069509	378.551523239698	340.749020419883	321.354909762294	381.579207698905	328.199349224389	258.318897501745	331.116143836428	256.139247616904	270.209651744172	FUNDC1
ENSG00000069535	80.4421986884358	76.0512306444377	80.3387274405735	89.7045856695671	90.6364481869678	94.533724192128	79.0277201301443	69.3309241669816	87.7937496641713	MAOB
ENSG00000069667	189.951746482777	228.153691933313	310.921308795986	153.97055749254	290.990702073949	560.606969046341	171.060001800692	255.176318114585	344.346595905027	RORA
ENSG00000069696	121.677275327046	187.65888081095	146.070413528315	172.714799274241	131.661366840016	129.709063426408	110.038597649568	94.3670912272805	132.666110603637	DRD4
ENSG00000069702	123.029245052902	122.472111687146	162.764175074409	77.6547159527595	123.074755959146	123.113687319981	160.056142035735	158.883367882666	124.862221744599	TGFBR3
ENSG00000069764	2.70393945171213	2.9630349601729	0	6.69437206489306	6.67847512956605	0	1.00035088772335	1.92585900463838	0.975486107379681	PLA2G10
ENSG00000069849	1337.09805887165	1232.62254343192	1110.1351428152	1858.35768521431	1354.77638342626	1284.9991114023	1643.57650852946	1678.38612254235	1470.05756382118	ATP1B3
ENSG00000069869	669.90099916168	677.547327559536	580.108213726738	648.015215881649	765.162436273139	949.734159325565	586.205620205881	543.092239308022	462.380414897969	NEDD4
ENSG00000069943	97.3418202616366	97.7801536857056	116.856330822652	157.987180731476	164.099674612194	152.792879798905	109.038246761845	135.773059827006	111.205416241284	PIGB
ENSG00000069956	1440.52374289964	1401.51553616178	1145.60938610064	1598.61604909646	1865.20269690023	1630.15712763867	1430.50176944438	1557.05700525013	1383.23930026439	MAPK6
ENSG00000069966	700.996302856369	661.744474438613	628.102778171756	830.10213604674	960.746350781859	916.757278793428	704.247024957236	723.160056241711	725.761663890483	GNB5
ENSG00000069974	316.360915850319	328.896880579191	250.406423191398	582.410369645697	434.100883421793	483.660914471353	340.119301825938	293.693498207353	265.332221207273	RAB27A
ENSG00000069998	1036.9607797316	863.23085173037	897.289683102509	602.493485840376	480.850209328756	383.631043523868	956.335448663519	730.863492260264	738.442983286418	HDHD5
ENSG00000070010	3276.49863061217	3047.97529569785	2773.25113684473	3689.93788216906	2584.56987514206	2151.19184004645	2841.99687202203	2513.24600105308	2294.34332455701	UFD1
ENSG00000070018	2536.9711905689	2617.34754815272	2633.4408838962	1167.49848811735	2254.46239016637	2857.99631278527	2633.92388737557	2603.76137427109	2233.86318589947	LRP6
ENSG00000070019	0.675984862928032	0.987678320057632	1.04336009663082	0	0	2.19845870214251	1.00035088772335	2.88878850695757	0.975486107379681	GUCY2C
ENSG00000070031	29.0673491059054	57.2853425633427	29.2140827056631	45.5217300412728	43.8871222800055	27.4807337767814	17.0059650912969	41.4059685997251	32.1910415435295	SCT
ENSG00000070047	1416.86427269716	1732.38777338109	1364.71500639312	1447.32324042988	1715.41404042282	1342.159037658	1635.57370142767	1792.01180381601	1359.82763368728	PHRF1
ENSG00000070061	1575.04473062231	1436.0842773638	1402.27596987183	980.056070300345	1280.35908912538	1304.78523972158	1360.47720730375	1322.10220668425	1257.40159241241	ELP1
ENSG00000070081	1538.5415480242	1525.96300448904	1486.78813769892	2039.10573096643	1331.8787544106	1416.90663353085	1533.53791087989	1700.53350109569	1797.82089590075	NUCB2
ENSG00000070087	3171.72097685833	2652.9039676748	2874.45706621792	5770.54871993782	4968.78549639714	5401.61303116415	5249.84145877212	4676.9485927643	4350.66803891338	PFN2
ENSG00000070159	610.414331224013	676.559649239478	700.094624839283	421.745440088263	677.388191713128	761.765940292381	659.231235009685	656.717920581687	670.158955769841	PTPN3
ENSG00000070182	1347.9138166785	1380.77429144057	984.931931219498	1348.24653386946	1557.03877306454	1263.01452438087	1070.37544986398	1108.33185716939	1144.24520395637	SPTB
ENSG00000070190	2.70393945171213	0.987678320057632	0	5.35549765191445	6.67847512956605	1.09922935107126	6.00210532634008	3.85171800927675	10.7303471811765	DAPP1
ENSG00000070193	0.675984862928032	1.97535664011526	0	1.33887441297861	3.81627150260917	2.19845870214251	3.00105266317004	0	9.75486107379681	FGF10
ENSG00000070214	1055.88835589359	1006.44420813873	1075.70425962638	972.022823822473	1244.10450985059	1342.159037658	1326.46527712116	1578.24145430115	1471.03304992856	SLC44A1
ENSG00000070269	284.589627292701	268.648503055676	308.834588602724	137.904064536797	220.38967927568	238.532769182463	241.084563941326	251.324600105308	299.474234965562	TMEM260
ENSG00000070366	671.928953750464	606.434488515386	563.414452180645	520.82214664868	604.879033163554	654.041463887397	660.231585897408	660.569638590963	582.365206105669	SMG6
ENSG00000070367	2489.65225016394	2290.42602421365	2431.02902514982	1585.22730496668	1917.67643006111	2418.30457235676	2041.71616184335	2046.22519242828	1923.65860375273	EXOC5
ENSG00000070371	777.382592367237	710.140712121437	722.00518686853	875.623866088013	711.73463523661	794.742820824518	587.205971093604	487.242328173509	598.948469931124	CLTCL1
ENSG00000070388	48.6709101308183	61.2360558435732	19.8238418359857	25.4386138465936	33.3923756478302	7.69460545749879	84.0294745687611	75.1085011808967	33.1665276509091	FGF22
ENSG00000070404	6119.01497922455	6300.40000364763	4377.93896546294	6986.2466869224	4917.26583111192	3200.9558703195	4606.61583796601	4032.74875571276	3358.59866770824	FSTL3
ENSG00000070413	1476.35094063482	1363.98375999959	1572.34366562265	1121.97675807608	1032.30144145578	989.306415964131	1535.53861265534	1471.35627954372	1593.9442994584	DGCR2
ENSG00000070423	1183.64949498698	1361.02072503942	907.723284068817	1405.81813362754	1127.70822902101	829.918160058798	1073.37650252715	1020.70527245834	701.374511205991	RNF126
ENSG00000070444	296.081369962478	395.071328023053	514.376527638996	516.805523409745	592.476150780074	567.202345152768	496.17404031078	532.500014782511	623.335622615616	MNT
ENSG00000070476	718.571909292498	695.325537320573	838.861517691182	706.925690052708	991.276522802732	1225.64072644445	658.230884121962	666.347215604879	730.639094427381	ZXDC
ENSG00000070495	1064.00017424872	1391.6387529612	936.93736677448	1247.83095289607	1101.9483963784	925.551113601998	1065.37369542536	1028.40870847689	880.863954963852	JMJD6
ENSG00000070501	285.941597018558	282.475999536483	246.232982804874	222.25315255445	186.997303627849	163.785173309617	239.08386216588	308.13744074214	293.621318321284	POLB
ENSG00000070526	2.0279545887841	0	0	4.01662323893584	0	3.29768805321377	2.00070177544669	0	0.975486107379681	ST6GALNAC1
ENSG00000070540	287.293566744414	329.884558899249	308.834588602724	393.629077415712	405.478847152224	347.356474938517	272.09544146075	317.766735765332	336.54270704599	WIPI1
ENSG00000070601	15.5476518473447	17.7782097610374	20.8672019326165	28.1163626725509	35.3005113991348	51.663779500349	37.0129828457638	45.2576866090019	44.8723609394653	FRMPD1
ENSG00000070610	1834.62291798668	2041.53108755913	1975.08066292215	1526.31683079562	2002.58847099416	2006.09356570504	1680.58949137522	1858.45393947603	1954.87415918888	GBA2
ENSG00000070614	7358.09523297163	6753.74435255409	6327.97898606595	5018.10129984384	6648.89902542083	6939.43489331284	6127.1491873055	5766.0218598873	5903.64192186183	NDST1
ENSG00000070669	106.805608342629	69.1374824040342	114.769610629391	44.1828556282942	63.9225476687036	86.8391187346292	96.0336852214412	66.442135660024	53.6517359058824	ASNS
ENSG00000070718	380.579477828482	337.78598545971	415.257318459068	207.525534011685	258.552394301771	284.700401927455	473.165969893143	449.688077583061	530.664442414546	AP3M2
ENSG00000070729	3.37992431464016	4.93839160028816	0	5.35549765191445	10.4947466321752	8.79383480857005	20.0070177544669	26.9620260649373	7.80388885903745	CNGB1
ENSG00000070731	1.35196972585606	6.91374824040342	3.13008028989247	4.01662323893584	9.54067875652293	5.49614675535628	7.00245621406342	6.74050651623432	2.92645832213904	ST6GALNAC2
ENSG00000070748	5.40787890342426	2.9630349601729	5.21680048315412	1.33887441297861	2.86220362695688	4.39691740428503	1.00035088772335	0	0.975486107379681	CHAT
ENSG00000070756	28702.3172799242	30261.4760482458	31163.0793661695	37331.8352570827	36131.504518828	35990.9674127751	42936.0604519737	40701.1042040275	39721.7942925006	PABPC1
ENSG00000070759	91.2579564952843	139.262643128126	218.062260195842	132.548566884883	233.746629534812	284.700401927455	113.039650312738	154.06872037107	251.675415703958	TESK2
ENSG00000070761	1005.86547603691	942.245117334981	785.65015276301	1029.59442358055	889.191260107937	695.812179228105	924.324220256372	942.707982770486	756.977219326632	CFAP20
ENSG00000070770	2492.35618961565	2579.81577199053	2169.14564089548	2317.59160886598	2226.79442177245	2098.42883119503	1999.70142455897	1901.7857670804	1895.36950663872	CSNK2A2
ENSG00000070778	1158.63805505865	1184.2263057491	1026.66633508473	523.499895474638	676.434123837476	638.6522529724	616.216146837581	644.199837051537	552.125136776899	PTPN21
ENSG00000070785	1011.94933980326	783.228907805702	820.081035951828	914.451224064392	565.76225026181	584.790014769908	820.287727933144	645.162766553856	661.379580803424	EIF2B3
ENSG00000070808	37.1791674610418	19.7535664011526	17.737121642724	13.3887441297861	23.8516968913073	14.2899815639263	16.0056142035735	13.4810130324686	23.4116665771123	CAMK2A
ENSG00000070814	4268.84440939052	3969.47916831162	4000.24261048258	4027.33423423967	3448.95537048304	3779.15050898298	4234.48530773292	3509.87803595344	3358.59866770824	TCOF1
ENSG00000070831	18.2515912990569	14.8151748008645	10.4336009663082	32.1329859114867	18.1272896373936	13.1907522128551	34.0119301825938	9.62929502319189	16.5832638254546	CDC42
ENSG00000070882	1340.47798318629	1497.32033320737	1456.53069489663	989.428191191195	1438.73435648366	1828.0184108315	1299.45580315263	1305.73240514482	1221.30860643936	OSBPL3
ENSG00000070886	98.0178051245646	156.053174569106	164.85089526767	151.292808666583	113.534077202623	195.662824490684	180.063159790202	165.6238743989	149.249374429091	EPHA8
ENSG00000070915	2.0279545887841	0.987678320057632	2.08672019326165	0	2.86220362695688	2.19845870214251	0	0	0	SLC12A3
ENSG00000070950	598.922588554236	605.446810195328	527.940208895197	477.978165433365	449.36596943223	496.851666684208	600.210532634008	528.648296773235	379.464095770696	RAD18
ENSG00000070961	992.345778778351	1069.65562062242	719.918466675269	818.052266329932	973.149233165339	898.070379825216	961.337203102136	987.002739877168	714.055830601926	ATP2B1
ENSG00000071051	1958.32814790251	1897.33005283071	1799.79616668817	1653.50990002859	1743.08200881674	1850.00299785292	1836.64422986006	1797.78938082993	1882.68818724278	NCK2
ENSG00000071054	5178.04405002872	5245.55955782608	5251.23136634294	4639.19984097089	5736.81013629724	5776.45023987945	6698.34954419553	7080.42063055299	6973.75018165734	MAP4K4
ENSG00000071073	137.900912037319	188.646559131008	159.634094784516	163.342678383391	174.59442124437	172.579008118187	144.050527832162	187.771252952242	203.876596442353	MGAT4A
ENSG00000071082	21413.1725029713	21672.6253770246	20315.2644414988	34340.7898184884	25665.3799229223	21873.5648569669	18747.5759868232	20281.2211778467	22143.5346375188	RPL31
ENSG00000071127	7307.39636825203	8274.76896544284	6037.92487920258	7486.9857173764	6730.94886272693	5190.56099575847	7144.50604012014	7630.25337637725	5501.7416456214	WDR1
ENSG00000071189	758.455016205252	822.736040608007	763.739590733763	538.227514017402	676.434123837476	825.521242654513	524.183865167033	583.535278405428	625.286594830375	SNX13
ENSG00000071203	2.0279545887841	2.9630349601729	3.13008028989247	17.405367368722	11.4488145078275	2.19845870214251	3.00105266317004	6.74050651623432	5.85291664427808	MS4A12
ENSG00000071205	448.853948984213	395.071328023053	378.739715076989	472.62266778145	347.280706737435	341.860328183161	395.138600650722	272.50904915633	256.552846240856	ARHGAP10
ENSG00000071242	414.378720974884	435.566139145416	424.647559328745	368.190463569118	494.207159587888	550.713904886699	252.088423706283	300.434004723587	288.743887784385	RPS6KA2
ENSG00000071243	179.135988675928	233.092083533601	149.200493818208	230.286399032321	256.644258550467	207.754347352467	202.070879320116	218.584997026456	167.783610469305	ING3
ENSG00000071246	827.405472223911	929.405299174232	982.845211026236	619.898853209098	887.283124356632	947.535700623423	982.344571744326	1138.18267174128	1210.57825925818	VASH1
ENSG00000071282	934.887065429468	850.391033569621	865.988880203584	1360.29640358627	869.155834719239	1168.48080018875	401.140705977062	433.318276043635	688.693191810055	LMCD1
ENSG00000071462	3256.89506958726	3038.09851249728	2879.67386670107	3877.38029998606	2575.02919638554	2429.29686586748	3152.10564721626	2724.12756206098	2497.24443489198	BUD23
ENSG00000071537	2207.09057746002	2240.05442989071	2037.68226872	860.896247545248	1189.72264093841	1249.82377216802	1526.53545466583	1505.05881212489	1379.33735583487	SEL1L
ENSG00000071539	1455.39540988405	1260.27753639354	1340.71772417061	1100.55476746842	831.947187568799	1020.08483779413	1522.53405111493	1191.14379436884	1246.67124523123	TRIP13
ENSG00000071553	2795.19740820741	3200.07775698673	2783.68473781104	3515.88420848184	3058.74160934125	2455.67837029319	3139.10108567586	3315.36627648497	3399.56908421819	ATP6AP1
ENSG00000071564	5120.58533667984	4959.13284500937	4801.54316469505	4936.42996065215	4031.89084250659	3795.63894924905	4941.73338535333	4415.03176813348	4339.9376917322	TCF3
ENSG00000071575	1594.64829164723	1922.02201083215	2149.3217990595	1391.09051508478	1744.99014456804	1768.66002587365	1390.48773393545	1869.04616400155	2290.44138012749	TRIB2
ENSG00000071626	6266.37967934286	5961.62633986787	6455.26891785491	5769.20984552484	4573.80139587709	4407.90969779574	5984.09901036106	5317.29671180656	5146.6647025352	DAZAP1
ENSG00000071655	2511.95975064057	2564.01291886961	2113.84755577405	2961.59020150869	1910.99795493154	1496.05114680798	2152.75511038064	1891.19354255489	1769.53179878674	MBD3
ENSG00000071794	805.773956610214	848.415676929506	928.590486001433	839.47425693759	1159.19246891754	1877.48373162971	893.313342736948	1060.18538205343	1196.92145375487	HLTF
ENSG00000071859	2223.99019903323	2368.4526114982	2190.0128428281	3934.95189974414	2537.8205492351	2216.04637175965	2024.71019675205	2155.03622619034	2309.95110227508	FAM50A
ENSG00000071889	627.313952797214	664.707509398786	607.23557623914	769.852787462702	547.634960624416	503.447042790635	522.183163391587	550.795675326576	654.551178051766	FAM3A
ENSG00000071894	6701.71393106851	7408.5750787523	7344.21172018437	6639.47821396094	6485.75341868429	6774.55049065215	6160.16076660037	6143.49022479642	6807.91754340279	CPSF1
ENSG00000071909	6.08386376635229	5.92606992034579	11.4769610629391	8.03324647787168	12.4028823834798	7.69460545749879	6.00210532634008	8.6663655208727	3.90194442951872	MYO3B
ENSG00000071967	565.799330270763	619.274306676135	804.430634502365	611.865606731226	623.960390676599	773.857463154164	566.198602451414	671.161863116474	739.418469393798	CYBRD1
ENSG00000071994	1870.45011572186	1599.05120017331	1606.77454881147	2475.57878959745	1785.06099534544	1614.76791672368	1774.62247482122	1562.83458226404	1445.67041113669	PDCD2
ENSG00000072041	210.907277233546	218.276908732737	246.232982804874	157.987180731476	166.961878239151	263.815044257101	229.080353288646	153.105790868751	232.165693556364	SLC6A15
ENSG00000072042	1703.48185457864	1692.88064057878	1568.17022523613	1487.48947281924	1225.02315233754	1105.82472717768	1102.38667827113	1053.44487553719	1041.8191626815	RDH11
ENSG00000072062	1883.2938281175	2029.67894771843	1930.21617876702	1670.91526739731	1850.89167876545	1574.09643073404	2031.71265296612	1870.00909350386	2034.86401999401	PRKACA
ENSG00000072071	2568.74247912652	3047.97529569785	2613.61704206021	2703.18743980382	2902.27447773427	2368.83925155856	3436.20529932969	3317.2921354896	2898.16922502503	ADGRL1
ENSG00000072110	17097.6851380387	20260.2453793422	16224.2495026093	11111.3187533095	13097.4437969547	12981.8986361515	13869.8650582842	14782.8937196042	12247.2280781519	ACTN1
ENSG00000072121	1172.83373718014	990.641355017805	1337.58764388072	894.368107869713	1134.38670415058	1333.36520284943	1143.40106466778	1177.66278133637	1454.4497861031	ZFYVE26
ENSG00000072133	140.604851489031	175.806740970259	194.064977973333	149.953934253605	241.37917254003	324.272658566021	114.040001200461	155.031649873389	187.293332616899	RPS6KA6
ENSG00000072134	866.612594273737	904.713341172791	789.823593149534	717.636685356536	934.986518139247	821.124325250228	956.335448663519	984.113951370211	980.363537916579	EPN2
ENSG00000072135	1186.3534344387	1177.3125575087	1433.57677277075	1898.52391760367	1605.69623472281	1789.54538354401	2037.71475829246	1810.30746436007	2047.54533938995	PTPN18
ENSG00000072163	656.381301903119	770.389089644953	594.71525507957	1038.9665444714	766.116504148791	543.019299429201	536.188075819714	645.162766553856	436.042289998717	LIMS2
ENSG00000072182	33.7992431464016	38.5194544822477	18.7804817393548	4.01662323893584	12.4028823834798	5.49614675535628	57.0200006002307	87.6265847110462	76.0879163756151	ASIC4
ENSG00000072195	4489.89145956799	5429.2677253568	5624.75428093677	3404.75763220461	4115.84881556399	4416.70353260431	3660.28389817972	4562.35998198832	4950.59199495188	SPEG
ENSG00000072195	4489.89145956799	5429.2677253568	5624.75428093677	3404.75763220461	4115.84881556399	4416.70353260431	3660.28389817972	4562.35998198832	4950.59199495188	SPEG
ENSG00000072201	87.8780321806442	83.9526572048987	74.0785668607885	148.615059840626	117.350348705232	136.304439532836	76.0266674669743	57.7757701391513	51.7007636911231	LNX1
ENSG00000072210	847.009033248824	874.095313251004	849.295118657491	1028.25554916757	1061.877545601	926.650342953069	1026.36001080415	1130.47923572273	916.9569409369	ALDH3A2
ENSG00000072274	5412.61079746475	4004.04790951364	3589.15873241003	1743.21448569815	1939.61999120111	2015.98662986468	4482.57232788831	3245.07242281567	2500.17089321412	TFRC
ENSG00000072310	3401.55583025386	3954.66399351076	3822.87139405534	4178.62704290625	4201.7149243727	3562.60232682194	4066.4263585954	4134.8192829586	3664.90130542546	SREBF1
ENSG00000072315	0.675984862928032	0	1.04336009663082	1.33887441297861	2.86220362695688	1.09922935107126	2.00070177544669	0.962929502319189	0	TRPC5
ENSG00000072364	2554.54679700503	2955.13353361244	2785.7714580043	1475.43960310243	3014.85448706124	3408.71021767197	2576.90388677534	3194.03715919275	2793.79221153541	AFF4
ENSG00000072401	646.917513822127	648.904656277864	567.587892567168	609.187857905269	687.882938345303	579.293868014552	676.237200100982	654.792061577048	641.86985865583	UBE2D1
ENSG00000072415	3670.59780569921	3840.09330838407	4115.01222111197	2348.38572036449	3499.52096789261	3557.10618006659	5291.8561960565	6431.40614598986	4900.84220347552	MPP5
ENSG00000072422	1458.77533419869	1490.40658496697	1525.39246127426	1930.65690351516	2568.35072125597	1819.22457602293	2820.98950337984	3123.74330552345	2542.11679583145	RHOBTB1
ENSG00000072501	4846.81146719399	4084.04985343831	4715.98763677132	2440.76805486001	3374.53807618216	4068.24782831472	4454.56250303206	4154.07787300498	3984.860748646	SMC1A
ENSG00000072506	1819.75125100226	1488.43122832685	1354.28140542681	2981.67331770337	1903.36541192632	1498.24960551012	1508.52913868681	1149.73782576911	1132.53937066781	HSD17B10
ENSG00000072518	1083.60373527364	1255.33914479325	997.452252379068	1171.51511135629	1315.65960052451	1012.39023233663	1194.41895994168	1229.6609744616	1033.03978771508	MARK2
ENSG00000072571	805.773956610214	619.274306676135	812.777515275412	566.343876689953	456.998512437448	658.438381291683	739.259306027553	751.085011808967	877.937496641713	HMMR
ENSG00000072609	229.158868532603	282.475999536483	239.97282222509	313.296612636995	332.015620726998	294.593466087097	269.09438879758	280.212485174884	230.214721341605	CHFR
ENSG00000072657	131.817048270966	157.040852889163	159.634094784516	133.887441297861	193.675778757415	224.242787618536	287.1007047766	393.838166448548	397.02284570353	TRHDE
ENSG00000072682	1777.1642046378	1828.19257042668	1711.11055847455	1812.83595517304	1381.49028394452	1348.75441376443	1885.66142335851	1952.82103070331	1709.0516601292	P4HA2
ENSG00000072736	481.301222404759	445.442922345992	479.945644450179	319.990984701888	490.390888085279	539.721611375987	546.191584696947	599.905079944854	544.321247917862	NFATC3
ENSG00000072756	479.949252678903	425.689355944839	396.476836719713	411.034444784434	414.065458033095	385.829502226011	471.165268117696	416.948474504209	337.51819315337	TRNT1
ENSG00000072778	4979.30450032788	5312.72168359	5091.59727155842	6156.14455087566	5122.39042437716	5044.363492066	5441.908829215	5474.25422068459	6091.91074058611	ACADVL
ENSG00000072786	1207.98495005239	1230.64718679181	901.463123489032	1618.69916529114	1459.72384974801	1217.94612098695	1318.46247001937	1291.28846261003	1002.79971838631	STK10
ENSG00000072803	1454.0434401582	1374.84822152022	1352.19468523355	997.461437669067	1212.62026995406	1147.59544251839	825.289482371761	837.748667017694	814.530899662033	FBXW11
ENSG00000072818	127.08515423047	150.12710464876	128.333291885591	200.831161946792	131.661366840016	101.129100298556	132.046317179482	119.403258287579	173.636527113583	ACAP1
ENSG00000072832	1205.95699546361	1392.62643128126	1147.69610629391	1210.34246933267	1147.74365440971	978.314122453418	1217.42703035931	1320.17634767961	1288.61714784856	CRMP1
ENSG00000072840	249.438414420444	211.363160492333	317.18146937577	164.681552796369	301.485448706125	389.127190279225	288.101055664324	254.213388612266	316.057498791017	EVC
ENSG00000072849	731.415621688131	795.081047646394	506.02964686595	966.667326170558	747.989214511398	480.363226418139	680.238603651875	632.644683023707	505.301803622675	DERL2
ENSG00000072858	3.37992431464016	1.97535664011526	3.13008028989247	0	3.81627150260917	3.29768805321377	0	1.92585900463838	4.8774305368984	SIDT1
ENSG00000072864	859.176760781529	793.105691006279	1184.21370967599	540.90526284336	664.985309329648	857.39889383558	902.316500726458	891.672719147569	1182.28916214417	NDE1
ENSG00000072952	2.70393945171213	0	5.21680048315412	9.37212089085029	18.1272896373936	28.5799631278527	11.0038597649568	9.62929502319189	10.7303471811765	MRVI1
ENSG00000072954	262.282126816076	284.451356176598	196.151698166595	266.436008182744	301.485448706125	173.678237469258	282.098950337984	314.877947258375	223.386318589947	TMEM38A
ENSG00000072958	1610.8719283575	1466.70230528558	1414.7962910314	1593.26055144455	1440.64249223496	1257.51837762552	1678.58878959977	1397.21070786514	1319.83270328471	AP1M1
ENSG00000073008	2556.57475159382	2367.46493317814	2060.63619084588	1017.54455386375	1101.9483963784	1103.62626847554	1271.44597829637	945.596771277443	1010.60360724535	PVR
ENSG00000073050	903.115776871851	834.588180448699	927.547125904803	681.487076206114	537.140213992241	557.309280993127	676.237200100982	645.162766553856	664.306039125563	XRCC1
ENSG00000073060	2211.82247150052	2349.68672341711	2336.08325635641	2219.85377671854	2038.84305026895	1859.89606201257	3385.1874040558	2847.38253835784	2633.81248992514	SCARB1
ENSG00000073067	16.8996215732008	27.6549929616137	14.6070413528315	20.0831161946792	35.3005113991348	35.1753392342802	11.0038597649568	12.5180835301495	13.6568055033155	CYP2W1
ENSG00000073111	3373.84045087381	2980.81316993393	3341.88238950853	2835.7360066887	2818.31650467687	3540.61773980052	3529.23793188797	2821.38344179522	2504.07283764364	MCM2
ENSG00000073146	22.9834853395531	19.7535664011526	23.997282222509	60.2493485840376	54.3818689121807	59.3583849578478	19.0066668667436	30.813744074214	37.0684720804279	MOV10L1
ENSG00000073150	205.499398330122	300.25420929752	268.143544834122	528.855393126552	506.610041971367	401.218713141009	877.307728533375	1036.11214449545	939.393121406633	PANX2
ENSG00000073169	1020.0611581584	1241.51164831244	1131.00234474781	1103.23251629438	952.159739900988	892.57423306986	723.253691823979	746.270364297371	713.080344494547	SELENOO
ENSG00000073282	4.73189404049622	2.9630349601729	0	25.4386138465936	19.0813575130459	8.79383480857005	8.00280710178677	7.70343601855351	7.80388885903745	TP63
ENSG00000073331	242.002580928235	306.180279217866	428.820999715269	222.25315255445	327.245281348736	442.989428481716	349.122459815448	496.871623196701	583.340692213049	ALPK1
ENSG00000073350	55.4307587600986	94.8171187255327	97.0324889866666	147.276185427647	148.834588601758	116.518311213553	238.083511278156	261.916824630819	260.454790670375	LLGL2
ENSG00000073417	817.265699279991	931.380655814347	735.568868124731	748.430796855044	975.057368916643	926.650342953069	724.254042711703	810.786640952757	628.213053152514	PDE8A
ENSG00000073464	346.78023468208	284.451356176598	307.791228506093	215.558780489557	361.591724872219	309.982677002094	506.177549188013	436.207064550592	359.954373623102	CLCN4
ENSG00000073536	994.373733367135	930.392977494289	836.774797497921	992.105940017152	770.886843527053	778.254380558449	926.324922031819	662.495497595602	620.409164293477	NLE1
ENSG00000073578	2420.02580928235	2404.99670934033	2451.89622708244	2681.76544919616	2303.11985182463	2166.58105096145	2530.88774594007	2476.65467996495	2379.21061589904	SDHA
ENSG00000073584	95.9898505357805	99.7555103258208	86.5988880203584	95.0600833214815	75.3713621765311	90.136806787843	89.0312290073778	100.144668241196	91.69569409369	SMARCE1
ENSG00000073598	3.37992431464016	6.91374824040342	6.26016057978494	4.01662323893584	7.63254300521834	6.59537610642754	10.0035088772335	12.5180835301495	3.90194442951872	FNDC8
ENSG00000073605	415.73069070074	398.034362983226	501.856206479426	246.352891988065	320.56680621917	414.409465353864	426.149478170145	386.134730429995	557.002567313798	GSDMB
ENSG00000073614	1242.46017806172	1299.78466919584	1307.33020107842	856.879624306312	1232.65569534276	1418.00586288192	1161.4073806468	1506.98467112953	1386.16575858653	KDM5A
ENSG00000073670	208.203337781834	263.710111455388	365.176033820788	303.924491746145	337.740027980912	383.631043523868	394.138249762998	447.762218578423	447.748123287273	ADAM11
ENSG00000073711	277.153793800493	312.106349138212	292.140827056631	449.861802760814	587.705811401812	614.469207248832	319.111933183747	440.058782559869	425.311942817541	PPP2R3A
ENSG00000073712	2887.13134956562	3443.04662372091	2273.48165055857	1745.89223452411	2116.12254819679	1874.18604357649	1886.66177424623	2383.25051823999	1355.92568925776	FERMT2
ENSG00000073737	0	0	1.04336009663082	5.35549765191445	0.954067875652293	4.39691740428503	0	0	0	DHRS9
ENSG00000073754	0.675984862928032	3.95071328023053	0	1.33887441297861	0.954067875652293	3.29768805321377	0	2.88878850695757	0	CD5L
ENSG00000073756	10.1397729439205	15.8028531209221	5.21680048315412	20.0831161946792	34.3464435234825	17.5876696171401	4.00140355089338	19.2585900463838	4.8774305368984	PTGS2
ENSG00000073792	2806.68915087719	2978.83781329382	3020.52747974624	1590.58280261859	1943.43626270372	2089.63499638646	2893.01476729592	3211.36989023449	3227.88352931936	IGF2BP2
ENSG00000073803	444.798039806645	456.307383866626	413.170598265806	398.984575067627	312.934263213952	296.791924789239	355.124565141788	372.653717397526	388.243470737113	MAP3K13
ENSG00000073849	62.866592252307	96.7924753656479	127.289931788961	95.0600833214815	94.452719689577	162.685943958546	184.064563341096	231.103080556605	352.150484764065	ST6GAL1
ENSG00000073861	2.0279545887841	0.987678320057632	3.13008028989247	1.33887441297861	0	3.29768805321377	3.00105266317004	6.74050651623432	3.90194442951872	TBX21
ENSG00000073905	1.35196972585606	2.9630349601729	3.13008028989247	2.67774882595723	0.954067875652293	2.19845870214251	4.00140355089338	2.88878850695757	1.95097221475936	VDAC1P1
ENSG00000073910	53.4028041713145	88.8910488051869	172.154415944086	42.8439812153156	143.110181347844	162.685943958546	218.076493523689	322.581383276928	801.849580266098	FRY
ENSG00000073921	2792.4934687557	3261.3138128303	2352.77701790251	3024.51729891869	3133.15890364213	3036.07146765881	2896.01581995909	3086.189054933	2688.4397119384	PICALM
ENSG00000073969	753.047137301828	707.177677161265	759.56615034724	764.497289810788	805.233287050535	740.880582622027	885.310535635161	846.415032538567	869.158121675296	NSF
ENSG00000074047	2395.01436935402	1984.24574499578	2190.0128428281	1583.8884305537	1796.50980985327	2015.98662986468	2516.88283351194	2171.40602772977	2134.36360294674	GLI2
ENSG00000074054	1502.71435028902	1555.59335409077	1735.10784069706	1213.02021815862	1925.30897306633	2057.75734520539	1747.61300085269	1870.97202300618	1860.25200677305	CLASP1
ENSG00000074071	2523.45149331034	2404.00903102028	2072.11315190882	3890.76904411585	2237.28916840463	1863.19375006578	2365.82984946571	1932.59951115461	1673.93416026353	MRPS34
ENSG00000074181	1752.15276470946	2066.22304556057	2118.02099616057	953.278582040772	1843.25913576023	1592.78332970225	1568.55019195021	2087.631161028	1741.24270167273	NOTCH3
ENSG00000074201	2487.62429557516	2035.60501763878	2414.33526360373	2614.82172854723	1834.67252487936	1788.44615419293	2090.73335534179	1891.19354255489	1914.87922878631	CLNS1A
ENSG00000074211	1442.55169748842	1317.56287895688	1349.06460494366	1227.74783670139	1113.39721088623	1309.18215712587	1605.56317479597	1361.58231627933	1164.73041221134	PPP2R2C
ENSG00000074219	1120.10691787175	1302.74770415602	1462.79085547642	1041.64429329736	962.654486533163	957.428764783064	782.274394199657	942.707982770486	1148.14714838588	TEAD2
ENSG00000074266	785.494410722373	789.154977726048	635.406298848172	728.347680660365	673.571920210519	669.430674802395	788.276499525997	792.490980408692	635.041455904172	EED
ENSG00000074276	7.43583349220835	5.92606992034579	10.4336009663082	12.0498697168075	13.3569502591321	17.5876696171401	9.00315798951012	8.6663655208727	13.6568055033155	CDHR2
ENSG00000074317	63.542577115235	85.928013845014	68.8617663776344	38.8273579763798	41.0249186530486	23.0838163724964	55.019298824784	49.1094046182786	36.0929859730482	SNCB
ENSG00000074319	878.104336943514	846.440320289391	947.370967740788	1108.58801394629	875.834309848805	813.42971979273	871.305623207035	910.931309193952	1007.67714892321	TSG101
ENSG00000074356	1063.32418938579	1142.74381630668	980.758490832975	843.490880176526	955.021943527945	1087.13782820947	932.327027358159	984.113951370211	944.270551943531	NCBP3
ENSG00000074370	178.460003813	267.660824735618	273.360345317276	246.352891988065	314.842398965257	305.585759597809	292.102459215217	319.692594769971	396.04735959615	ATP2A3
ENSG00000074410	449.529933847141	449.393635626223	514.376527638996	310.618863811038	406.432915027877	378.134896768512	935.328080021329	796.342698417969	814.530899662033	CA12
ENSG00000074416	1193.11328306798	1236.57325671216	1070.48745914323	2605.44960765638	3115.03161400474	3279.00115424556	923.323869368649	1103.51720965779	821.359302413691	MGLL
ENSG00000074527	584.05092156982	759.524628124319	808.604074888889	289.19687320338	483.712412955712	513.340106950277	673.236147437812	1019.74234295602	894.520760467167	NTN4
ENSG00000074582	989.641839326639	904.713341172791	896.246323005878	801.985773374189	702.193956480088	612.27074854669	813.28527171908	649.014484563133	671.13444187722	BCS1L
ENSG00000074590	2562.65861536017	2787.22821920264	2337.12661645305	1782.04184367453	3225.7034875804	2712.89803844386	3109.09055904416	4017.34188367566	2487.48957381819	NUAK1
ENSG00000074603	896.35592824257	858.292460130082	963.021369190251	830.10213604674	1120.07568601579	1148.69467186946	852.298956340291	939.819194263528	920.858885366419	DPP8
ENSG00000074621	260.93015709022	231.116726893486	268.143544834122	218.236529315514	247.103579793944	295.692695438168	335.117547387321	331.247748797801	382.390554092835	SLC24A1
ENSG00000074657	2114.48065123888	2074.12447212103	2229.66052650007	1567.82193759796	2154.28526322288	2552.41055318746	2428.85195539228	2722.20170305635	2506.99929596578	ZNF532
ENSG00000074660	6.75984862928032	17.7782097610374	7.30352067641577	6.69437206489306	13.3569502591321	8.79383480857005	23.008070417637	10.5922245255111	7.80388885903745	SCARF1
ENSG00000074695	3885.56099211033	4198.62053856499	4304.90375869878	2871.88561583912	3165.59721141431	3874.78346252618	3834.34495264359	4146.37443698643	4110.69845649797	LMAN1
ENSG00000074696	4251.94478781732	3764.04207773964	4082.66805811641	4221.47102412157	3654.07996374828	4008.88944335687	4316.51408052624	4072.22886530785	3687.33748589519	HACD3
ENSG00000074706	1.35196972585606	3.95071328023053	2.08672019326165	1.33887441297861	0.954067875652293	0	0	0.962929502319189	0.975486107379681	IPCEF1
ENSG00000074755	821.997593320487	723.968208602244	755.392709960717	615.882229970162	810.003626428797	774.956692505236	794.278604852337	778.047037873904	769.658538722568	ZZEF1
ENSG00000074800	72322.9444998072	61923.4799543333	61011.5250105841	94512.4836865733	52771.4023380796	51579.1388403166	65439.9540221981	52145.521339091	46355.0998226824	ENO1
ENSG00000074842	3437.38302798904	3482.55375652321	2957.92587394839	4751.6652916611	2983.37024716472	2310.58009595178	3275.14880640624	3088.11491393764	2408.47519912043	MYDGF
ENSG00000074855	271.745914897069	443.467565705877	442.384680971469	361.496091504225	528.55360311137	572.698491908125	422.148074619252	563.313758856725	708.202913957648	ANO8
ENSG00000074935	266.338035993645	241.98118841412	215.975540002581	210.203282837642	206.078661140895	211.052035405681	232.081405951816	199.326406980072	222.410832482567	TUBE1
ENSG00000074964	728.035697373491	953.109578855615	766.869671023656	581.071495232718	570.532589640071	485.859373173495	504.176847412566	581.60941940079	517.007636911231	ARHGEF10L
ENSG00000075035	6.75984862928032	9.87678320057632	4.1734403865233	4.01662323893584	12.4028823834798	12.0915228617838	8.00280710178677	20.221519548703	7.80388885903745	WSCD2
ENSG00000075043	64.8945468410911	89.8787271252445	80.3387274405735	46.8606044542514	33.3923756478302	43.9691740428502	201.070528432393	188.734182454561	216.557915838289	KCNQ2
ENSG00000075073	11.4917426697765	11.8521398406916	5.21680048315412	4.01662323893584	10.4947466321752	2.19845870214251	10.0035088772335	10.5922245255111	5.85291664427808	TACR2
ENSG00000075089	237.270686887739	236.055118493774	228.49586116215	224.930901380407	188.905439379154	168.182090713902	164.057545586629	203.178124989349	193.146249261177	ACTR6
ENSG00000075131	398.155084264611	340.749020419883	263.970104447598	621.237727622076	339.648163732216	323.173429214949	427.149829057869	322.581383276928	260.454790670375	TIPIN
ENSG00000075142	1624.39162561606	1489.41890664691	1423.14317180444	2360.43559008129	1551.31436581063	1428.99815639263	1537.53931443078	1579.20438380347	1512.00346643851	SRI
ENSG00000075151	1483.1107892641	1476.57908848616	1586.95070697548	1022.90005151566	1430.14774560279	1501.54729356334	1866.65475649176	1901.7857670804	1934.38895093391	EIF4G3
ENSG00000075188	417.082660426596	367.416335061439	340.135391501649	336.057477657632	255.690190674814	231.937393076035	346.121407152278	259.990965626181	238.018610200642	NUP37
ENSG00000075213	44.6150009532501	38.5194544822477	125.203211595699	52.2161021061659	88.7283124356632	107.724476404983	373.130881120808	523.833649261639	574.561317246632	SEMA3A
ENSG00000075218	4560.86987017543	3751.20225957889	4889.18541281204	2523.77826846468	2491.07122332814	3285.59653035198	3515.23301945984	3197.88887720203	3218.12866824557	GTSE1
ENSG00000075223	955.166611317309	800.019439246682	1018.31945431168	705.586815639729	670.709716583562	899.169609176288	1153.40457354502	1107.36892766707	1854.39909012877	SEMA3C
ENSG00000075234	610.414331224013	673.596614279305	677.140702713405	560.988379038039	494.207159587888	534.225464620631	511.17930362663	538.277591796426	479.939164830803	TTC38
ENSG00000075239	971.390248027582	894.836557972215	935.894006677849	1113.94351159821	882.512784978371	798.040508877732	908.318606052798	765.528954343755	718.933261138825	ACAT1
ENSG00000075240	549.57569356049	743.721775003397	820.081035951828	563.666127863996	681.204463215737	723.292913004887	776.272288873317	754.936729818244	945.246038050911	GRAMD4
ENSG00000075275	20.279545887841	40.4948111223629	12.5203211595699	10.7109953038289	17.1732217617413	18.6868989682114	35.0122810703171	51.9981931252362	44.8723609394653	CELSR1
ENSG00000075290	1.35196972585606	1.97535664011526	3.13008028989247	6.69437206489306	5.72440725391376	2.19845870214251	0	4.81464751159594	0	WNT8B
ENSG00000075292	2597.80982823243	2467.22044350396	2135.7581178033	2077.93308894281	2466.26545856118	2626.05891970923	2376.83370923067	2531.54166159715	2292.39235234225	ZNF638
ENSG00000075303	374.49561406213	294.328139377174	432.994440101792	297.230119681252	300.531380830472	458.378639396714	375.131582896255	372.653717397526	482.865623152942	SLC25A40
ENSG00000075336	1197.16919224554	956.072613815788	806.517354695627	1108.58801394629	787.105997413141	654.041463887397	1019.35755459009	772.269460859989	595.046525501605	TIMM21
ENSG00000075340	562.419405956123	561.001285792735	783.563432569749	646.67634146867	851.982612957497	1054.16094767733	1134.39790667827	1128.55337671809	1092.54444026524	ADD2
ENSG00000075388	5.40787890342426	5.92606992034579	11.4769610629391	1.33887441297861	1.90813575130459	2.19845870214251	3.00105266317004	11.5551540278303	11.7058332885562	FGF4
ENSG00000075391	1417.54025756008	1363.98375999959	1486.78813769892	923.823344955243	1555.13063731324	1588.38641229797	1235.43334633833	1281.65916758684	1083.76506529883	RASAL2
ENSG00000075399	536.055996301929	696.313215640631	536.287089668244	665.420583250371	580.073268396594	645.247629078827	438.153688822826	488.205257675829	624.311108722996	VPS9D1
ENSG00000075407	500.904783429672	540.260041071525	463.251882904086	433.795309805071	621.098187049643	619.965354004188	545.191233809224	598.942150442535	590.169094964707	ZNF37A
ENSG00000075413	980.178051245646	1097.31061358403	982.845211026236	627.932099686969	671.663784459214	575.996179961338	506.177549188013	569.09133587064	538.468331273584	MARK3
ENSG00000075415	6594.23233786295	6287.56018548689	6066.09560181161	9373.45976526327	7296.71111298874	6299.68341098937	6097.1386606738	5780.46580242209	5478.32997904429	SLC25A3
ENSG00000075420	1619.65973157556	1677.07778745786	1625.55503055082	646.67634146867	1049.47466321752	1128.90854355018	2455.86142936081	2517.09771906236	2052.42276992685	FNDC3B
ENSG00000075426	12120.4085922996	12682.7773078601	10353.2622388677	5438.50786551912	9074.13956532896	7997.99275839446	8835.09904037259	10253.2733406947	6038.25900468022	FOSL2
ENSG00000075429	4.73189404049622	7.90142656046106	6.26016057978494	9.37212089085029	14.3110181347844	8.79383480857005	7.00245621406342	12.5180835301495	7.80388885903745	CACNG5
ENSG00000075539	1568.28488199303	1611.89101833406	1864.48449267928	969.345074996516	1563.71724819411	2040.16967558825	1713.60107067009	1824.75140689486	1742.21818778011	FRYL
ENSG00000075568	1252.59995100564	1412.37999768241	1410.62285064487	1001.478060908	1592.33928446368	1604.87485256403	1632.5726487645	1802.60402834152	1561.75325791487	TMEM131
ENSG00000075618	9169.05868075583	10004.1937038638	8080.82394840573	2987.02881535529	2474.85206944205	1624.66098088332	5017.7600528203	4963.90158445542	5053.99352233413	FSCN1
ENSG00000075624	124878.06365301	136461.587412443	110854.923546832	127965.599769257	112084.848099507	91517.4388527885	112187.351356398	121013.276415457	99476.1712861503	ACTB
ENSG00000075643	409.646826934387	337.78598545971	357.872513144373	357.47946826529	290.990702073949	330.868034672448	432.151583496486	319.692594769971	299.474234965562	MOCOS
ENSG00000075651	573.235163762971	603.471453555213	748.089189284301	332.040854418696	390.213761141788	379.234126119583	962.337553989859	1109.29478667171	831.114163487488	PLD1
ENSG00000075673	2.0279545887841	5.92606992034579	1.04336009663082	2.67774882595723	1.90813575130459	2.19845870214251	2.00070177544669	5.77757701391513	2.92645832213904	ATP12A
ENSG00000075702	1439.84775803671	1415.34303264259	1751.80160224315	1458.03423573371	1125.80009326971	1524.63110993583	1060.37194098675	978.336374356296	1118.88256516449	WDR62
ENSG00000075711	1512.85412323294	1403.4908928019	1482.6146973124	887.67373580482	1085.72924249231	1346.55595506229	1572.5515955011	1516.61396615272	1512.97895254588	DLG1
ENSG00000075785	4287.09600068958	4121.5816296005	3814.52451328229	5023.45679749576	4885.78159121539	4815.72378704317	4245.48916749788	4042.37805073595	3925.35609609584	RAB7A
ENSG00000075790	704.376227171009	677.547327559536	636.449658944803	733.70317831228	650.674291194864	652.942234536326	836.293342136717	833.896949008417	723.810691675723	BCAP29
ENSG00000075826	97.3418202616366	135.311929847896	167.980975557563	72.2992183008451	157.421199482628	173.678237469258	160.056142035735	207.992772500945	264.356735099894	SEC31B
ENSG00000075856	1406.72449975323	1368.92215159988	1247.85867557047	1013.52793062481	1180.18196218189	1191.56461656124	1351.47404931424	1248.91956450799	1177.41173160727	SART3
ENSG00000075886	53.4028041713145	68.1498040839766	53.211364928172	72.2992183008451	55.335936787833	80.2437426282017	48.0168426107206	53.9240521298746	40.9704165099466	TUBA3D
ENSG00000075891	32.4472734205455	40.4948111223629	41.734403865233	77.6547159527595	67.7388191713128	94.533724192128	83.0291236810377	77.0343601855351	72.1859719460964	PAX2
ENSG00000075914	996.401687955919	876.07066989112	913.983444648602	867.590619610141	550.497164251373	559.507739695269	754.264569343403	678.865299135028	710.153886172408	EXOSC7
ENSG00000075945	403.562963168035	353.588838580632	397.520196816344	270.45263142168	358.729521245262	394.623337034581	375.131582896255	414.059685997251	481.890137045562	KIFAP3
ENSG00000075975	899.059867694283	916.565481013483	849.295118657491	779.224908353553	873.9261740975	839.81122421844	906.317904277352	1099.66549164851	899.398191004066	MKRN2
ENSG00000076003	2355.80724730419	1903.25612275106	2033.50882833348	2130.14919104897	1501.70283627671	1697.21011805402	2516.88283351194	1888.30475404793	1949.99672865198	MCM6
ENSG00000076043	2299.02451881824	1990.17181491613	1811.27312775111	2272.06987882471	1650.53742487847	1592.78332970225	1775.62282570894	1454.98647800429	1465.18013328428	REXO2
ENSG00000076053	532.000087124361	601.496096915098	520.636688218781	574.377123167825	501.839702593106	447.386345886001	494.173338535333	594.127502930939	530.664442414546	RBM7
ENSG00000076067	2100.2849691174	2338.82226189647	2414.33526360373	1413.85138010542	1945.34439845502	2057.75734520539	2065.72458314871	2597.02086775485	2560.65103187166	RBMS2
ENSG00000076108	2995.96491249704	3103.28528162108	3664.28065936745	2020.36148918473	2970.01329690559	3703.30368375906	2813.98704716577	3092.92956144923	3305.92241790974	BAZ2A
ENSG00000076201	1887.34973729507	2099.80410844253	2209.83668466409	1919.94590821133	2477.714273069	2272.10706866429	2404.84353408692	2415.99012131884	2321.65693556364	PTPN23
ENSG00000076242	1427.00404564108	1145.70685126685	1335.50092368745	1233.1033343533	923.537703631419	1042.06942481555	1286.45124161222	1147.81196676447	1160.82846778182	MLH1
ENSG00000076248	1363.46146852584	1305.71073911619	1177.9535490962	1044.32204212332	861.52329171402	902.467297229501	1325.46492623343	1043.815580514	827.212219057969	UNG
ENSG00000076258	18.2515912990569	25.6796363214984	17.737121642724	28.1163626725509	27.6679683939165	36.2745685853515	29.010175743977	38.5171800927675	38.0439581878075	FMO4
ENSG00000076321	318.388870439103	376.305439941958	304.661148216201	247.691766401043	402.616643525268	384.73027287494	325.114038510087	367.83906988593	349.224026441926	KLHL20
ENSG00000076351	165.616291417368	154.077817928991	153.373934204731	171.375924861262	203.216457513938	203.357429948182	181.063510677926	171.401451412816	128.764166174118	SLC46A1
ENSG00000076356	396.803114538755	409.886502823917	343.265471791541	223.592026967428	322.474941970475	450.684033939215	290.10175743977	298.508145718948	397.02284570353	PLXNA2
ENSG00000076382	3064.9153685157	2395.11992613976	3127.99356969921	2397.9240736447	2165.7340777307	2671.12732310315	2749.96459035148	2682.72159346126	2889.38985005861	SPAG5
ENSG00000076513	479.273267815975	485.937733468355	470.555403580502	436.473058631028	509.472245598324	523.233171109918	440.154390598272	447.762218578423	469.208817649626	ANKRD13A
ENSG00000076554	817.265699279991	843.477285329218	846.165038367598	1057.7107862531	772.794979278357	717.79676624953	1054.36983566041	975.447585849338	775.511455366846	TPD52
ENSG00000076555	127.08515423047	141.237999768241	139.81025294853	111.126576277225	199.400186011329	173.678237469258	170.059650912969	208.955702003264	173.636527113583	ACACB
ENSG00000076604	1397.93669653517	2346.72368845693	1290.63643953233	1843.63006667155	1931.98744819589	1315.77753323229	1871.65651093038	2246.51452891067	1512.00346643851	TRAF4
ENSG00000076641	48.6709101308183	28.6426712816713	29.2140827056631	16.0664929557434	36.2545792747871	35.1753392342802	54.0189479370607	59.7016291437897	52.6762497985028	PAG1
ENSG00000076650	322.444779616671	330.872237219307	305.704508312831	277.147003486573	275.725616063513	261.616585554959	189.066317779712	173.327310417454	144.371943892193	GPATCH1
ENSG00000076685	676.66084779096	670.633579319132	585.325014209892	451.200677173792	554.313435753982	575.996179961338	718.251937385363	818.49007697131	742.344927715937	NT5C2
ENSG00000076706	5438.97420711895	5078.64192173634	4330.98776111455	2926.77946677125	2937.57498913341	2524.92981941068	3294.15547327298	3006.26590624051	2445.54367120086	MCAM
ENSG00000076716	891.624034202074	1116.07650166512	1230.12155392774	743.07529920313	846.258205703584	1089.33628691161	870.305272319311	800.194416427246	961.829301876365	GPC4
ENSG00000076770	27.7153793800493	21.7289230412679	41.734403865233	14.7276185427647	25.7598326426119	61.5568436599903	22.0077195299136	18.2956605440646	21.460694362353	MBNL3
ENSG00000076826	187.923791893993	260.747076495215	359.959233337634	328.02423117976	330.107484975693	407.814089247436	276.096845011644	326.433101286205	459.45395657583	CAMSAP3
ENSG00000076864	256.198263049724	272.599216335906	254.579863577921	362.834965917204	389.259693266135	306.684988948881	462.162110128186	488.205257675829	373.611179126418	RAP1GAP
ENSG00000076924	1927.23284420782	2034.61733931872	1889.52513499842	2917.4073458804	2022.62389638286	1907.16292410863	1863.65370382859	1797.78938082993	1973.40839522909	XAB2
ENSG00000076928	1875.85799462529	2044.4941225193	2172.27572118538	2258.68113469492	2144.74458446635	2499.64754433604	1044.36632678317	1033.22335598849	1221.30860643936	ARHGEF1
ENSG00000076928	1875.85799462529	2044.4941225193	2172.27572118538	2258.68113469492	2144.74458446635	2499.64754433604	1044.36632678317	1033.22335598849	1221.30860643936	ARHGEF1
ENSG00000076944	452.909858161781	509.642013149738	503.942926672688	1095.19926981651	799.508879796621	643.049170376685	564.197900675967	630.718824019069	601.874928253263	STXBP2
ENSG00000076984	1392.52881763175	1522.01229120881	1445.05373383369	1395.10713832371	1575.16606270194	1503.74575226548	1471.51615584104	1480.98557456691	1445.67041113669	MAP2K7
ENSG00000077009	0	0.987678320057632	2.08672019326165	1.33887441297861	0.954067875652293	4.39691740428503	0	0.962929502319189	0.975486107379681	NMRK2
ENSG00000077044	4168.12266481425	5174.44671878193	3136.34045047226	3726.08749131948	5519.28266064851	4324.36826711432	3975.39442781258	4195.48384160471	2523.58255979123	DGKD
ENSG00000077063	46.6429555420342	44.4455244025934	43.8211240584946	22.7608650206364	57.2440725391376	81.342971979273	46.0161408352739	43.3318276043635	59.5046525501605	CTTNBP2
ENSG00000077092	15.5476518473447	12.8398181607492	22.9539221258781	26.7774882595723	42.9330544043532	34.0761098832089	20.0070177544669	35.62839158581	41.9459026173263	RARB
ENSG00000077097	2687.03983013893	2924.51550569065	2869.24026573477	2695.15419332595	3212.34653732127	3650.54067490764	2864.00459155194	3303.81112245714	3428.83366743958	TOP2B
ENSG00000077147	3728.0565190481	3742.31315469837	3355.44607076473	2875.90223907806	3305.84518913519	3208.650475777	3884.36249702975	3674.53898085002	3273.73137636621	TM9SF3
ENSG00000077150	2100.2849691174	2743.7703731201	1923.95601818724	3862.6526814433	3732.31352955177	2887.67550526419	3345.17336854687	3267.21980136901	2269.95617187252	NFKB2
ENSG00000077152	1128.89472108981	1002.4934948585	1164.38986784	909.095726412478	614.419711920077	765.063628345594	1015.3561510392	881.080494622058	909.153052077863	UBE2T
ENSG00000077157	335.964476875232	280.500642896367	406.910437686021	212.881031663599	397.846304147006	497.950896035279	350.122810703171	344.72876183027	408.728678992086	PPP1R12B
ENSG00000077232	2872.25968258121	2755.62251296079	2347.56021741935	2211.82053024067	2156.19339897418	2282.00013282393	2952.03546967159	2870.4928464135	2516.75415703958	DNAJC10
ENSG00000077235	2010.37898234797	2036.59269595884	1948.99666050638	2025.71698683664	1969.19609534633	1955.52901555576	2039.7154600679	2114.59318709294	1891.4675622092	GTF3C1
ENSG00000077238	368.411750295777	493.839160028816	376.652994883727	441.828556282942	534.278010365284	407.814089247436	472.165619005419	553.684463833533	426.287428924921	IL4R
ENSG00000077254	1018.03320356962	1043.97598430092	926.503765808172	977.378321474387	1227.8853559645	1359.74670727514	1018.35720370237	1175.73692233173	1221.30860643936	USP33
ENSG00000077264	156.152503336375	138.274964808068	173.197776040717	64.2659718229734	130.707298964364	193.464365788541	102.035790547781	101.107597743515	132.666110603637	PAK3
ENSG00000077274	16.2236367102728	30.6180279217866	27.1273625124014	49.5383532802087	83.9579730574018	64.8545317132041	89.0312290073778	114.588610775983	104.377013489626	CAPN6
ENSG00000077279	0	2.9630349601729	1.04336009663082	1.33887441297861	2.86220362695688	2.19845870214251	1.00035088772335	0	0	DCX
ENSG00000077312	2062.42981679343	2112.64392660327	2031.42210814021	2752.72579308403	1738.31166943848	1614.76791672368	1823.63966831966	1640.8318719519	1843.6687429476	SNRPA
ENSG00000077348	794.958198803366	649.892334597922	657.316860877419	911.773475238435	589.613947153117	517.737024354562	521.182812503863	341.839973323312	314.106526576257	EXOSC5
ENSG00000077380	2171.93936458777	1987.20877995596	2084.63347306839	2348.38572036449	1909.08981918024	1983.00974933255	2103.7379168822	2055.85448745147	2107.04999194011	DYNC1I2
ENSG00000077420	1.35196972585606	2.9630349601729	2.08672019326165	0	0.954067875652293	2.19845870214251	1.00035088772335	1.92585900463838	0.975486107379681	APBB1IP
ENSG00000077454	268.365990582429	352.601160260575	402.736997299498	376.22371004699	444.595630053968	373.737979364227	310.108775194237	354.358056853461	378.488609663316	LRCH4
ENSG00000077458	304.869173180542	304.204922577751	278.57714580043	257.063887291894	282.404091193079	372.638750013156	326.114389397811	361.098563369696	378.488609663316	FAM76B
ENSG00000077463	539.43592061657	611.372880115674	450.731561744516	871.607242849077	597.246490158335	460.577098098856	602.211234409454	574.868912884556	438.968748320856	SIRT6
ENSG00000077514	713.164030389074	675.57197091942	791.910313342795	582.410369645697	502.793770468758	732.086747813457	753.26421845568	745.307434795052	730.639094427381	POLD3
ENSG00000077522	32.4472734205455	28.6426712816713	44.8644841551254	20.0831161946792	21.9435611400027	26.3815044257102	14.0049124281268	12.5180835301495	14.6322916106952	ACTN2
ENSG00000077549	7212.7584874421	6973.99661792694	6074.44248258466	9046.77440849649	6734.76513422953	5972.11306437014	7353.57937565432	7270.11774250987	6151.41539313627	CAPZB
ENSG00000077585	287.969551607342	327.909202259134	311.964668892616	413.712193610391	389.259693266135	396.821795736724	217.076142635966	278.286626170245	323.861387650054	GPR137B
ENSG00000077616	175.08007949836	233.092083533601	272.316985220645	210.203282837642	288.128498446992	342.959557534232	324.113687622364	411.170897490294	483.841109260322	NAALAD2
ENSG00000077684	1644.6711715039	1160.52202606772	1447.14045402695	1182.22610666011	965.51669016012	1308.08292777479	1176.41264396266	931.152828742655	1063.27985704385	JADE1
ENSG00000077713	292.02546078491	264.697789775445	285.880666476846	269.113757008701	259.506462177424	237.433539831391	319.111933183747	319.692594769971	278.013540603209	SLC25A43
ENSG00000077721	838.897214893688	826.686753888238	829.471276821505	1018.88342827672	869.155834719239	824.422013303442	933.327378245882	900.339084668441	863.305205031018	UBE2A
ENSG00000077782	1665.62670225467	1742.26455658166	1725.71759982738	621.237727622076	796.646676169664	863.994269942007	1233.43264456289	1192.10672387116	1211.55374536556	FGFR1
ENSG00000077935	0.675984862928032	10.864461520634	9.39024086967741	2.67774882595723	1.90813575130459	2.19845870214251	1.00035088772335	3.85171800927675	7.80388885903745	SMC1B
ENSG00000077942	4930.63359019707	5738.41103953484	5947.1525507957	6449.35804731798	5902.81794666074	5825.91556067766	8649.03377525605	9640.85017721972	10705.960028492	FBLN1
ENSG00000077943	2.0279545887841	12.8398181607492	30.2574428022939	2.67774882595723	13.3569502591321	40.6714859896365	3.00105266317004	19.2585900463838	31.2155554361498	ITGA8
ENSG00000077984	25.6874247912652	21.7289230412679	18.7804817393548	8.03324647787168	8.58661088087064	32.9768805321377	29.010175743977	18.2956605440646	12.6813193959358	CST7
ENSG00000078018	182.515912990569	275.562251296079	206.585299132903	777.886033940574	1301.34858238973	1108.02318587983	349.122459815448	431.392417038996	431.164859461819	MAP2
ENSG00000078043	595.542664239596	537.297006111352	509.159727155842	453.87842599975	564.808182386157	541.920070078129	620.217550388475	528.648296773235	566.757428387594	PIAS2
ENSG00000078053	782.790471270661	636.064838117115	796.083753729319	526.177644300595	519.012924354847	586.988473472051	423.148425506975	451.613936587699	389.218956844493	AMPH
ENSG00000078061	1744.71693121725	1684.97921401832	1671.46287480258	2164.95992578642	1741.17387306543	1649.94325595796	1758.61686061764	1767.93856625803	1712.95360455872	ARAF
ENSG00000078070	325.824703931311	324.946167298961	381.869795366882	294.552370855295	289.082566322645	284.700401927455	300.105266317004	322.581383276928	367.75826248214	MCCC1
ENSG00000078081	115.593411560693	127.410503287435	195.108338069964	44.1828556282942	38.1627150260917	68.1522197664179	79.0277201301443	70.2938536693008	67.308541409198	LAMP3
ENSG00000078098	23.6594702024811	36.5440978421324	15.6504014494624	100.415580973396	47.7033937826146	61.5568436599903	13.0045615404035	8.6663655208727	14.6322916106952	FAP
ENSG00000078114	76.3862895108676	85.928013845014	110.596170242867	133.887441297861	181.272896373936	220.945099565322	110.038597649568	107.848104259749	113.156388456043	NEBL
ENSG00000078124	513.748495825304	589.643957074406	480.98900454681	535.549765191445	537.140213992241	535.324693971702	600.210532634008	644.199837051537	518.95860912599	ACER3
ENSG00000078140	2760.72218019808	2728.95519831924	2479.02358959484	2887.95210879487	2541.63682073771	2257.81708710036	2662.93406311955	2515.17186005772	2173.38304724193	UBE2K
ENSG00000078142	337.992431464016	338.773663779768	418.38739874896	281.163626725509	373.994607255699	372.638750013156	324.113687622364	387.097659932314	400.924790133049	PIK3C3
ENSG00000078177	594.19069451374	582.730208834003	667.750461843727	349.446221787418	533.323942489632	632.056876865972	486.170531433546	641.31104854458	573.585831139252	N4BP2
ENSG00000078237	87.2020473177161	70.1251607240919	63.6449658944803	64.2659718229734	67.7388191713128	52.7630088514203	58.0203514879541	71.25678317162	46.8233331542247	TIGAR
ENSG00000078246	977.474111793934	996.567424938151	1126.82890436129	716.297810943558	779.473454407923	825.521242654513	795.27895574006	844.489173533928	845.746455098183	TULP3
ENSG00000078269	2038.77034659094	2664.75610751549	1468.00765595957	1547.73882140328	2227.7484896481	1621.3632928301	1640.57545586629	1683.20077005394	1201.79888429177	SYNJ2
ENSG00000078295	57.4587133488827	53.3346292831121	51.1246447349104	95.0600833214815	86.8201766843586	93.4344948410568	54.0189479370607	49.1094046182786	61.4556247649199	ADCY2
ENSG00000078304	1587.88844301795	1645.47208121601	1784.14576523871	931.856591433114	874.880241973152	925.551113601998	760.266674669743	819.45300647363	927.687288118076	PPP2R5C
ENSG00000078319	368.411750295777	300.25420929752	341.178751598279	361.496091504225	242.333240415682	217.647411512109	385.135091773488	306.211581737502	318.983957113156	PMS2P1
ENSG00000078328	10.8157578068485	21.7289230412679	14.6070413528315	13.3887441297861	15.2650860104367	15.3892109149976	37.0129828457638	31.7766735765332	29.2645832213904	RBFOX1
ENSG00000078369	7024.83469554811	6877.20414256129	6813.14143099928	6986.2466869224	5923.80743992509	5640.14580034662	6281.20322401489	6243.63489303762	5872.42636642568	GNB1
ENSG00000078399	191.303716208633	148.151748008645	266.05682464086	267.774882595723	209.894932643504	316.578053108522	179.062808902479	151.179931864113	207.778540871872	HOXA9
ENSG00000078401	529.296147672649	661.744474438613	502.899566576057	275.808129073594	377.810878758308	274.807337767814	517.18140895297	685.605805651262	416.532567851124	EDN1
ENSG00000078403	976.122142068078	911.627089413194	1032.92649566452	807.341271026104	1049.47466321752	1210.25151552945	1094.38387116934	1053.44487553719	1026.21138496342	MLLT10
ENSG00000078487	52.7268193083865	44.4455244025934	55.2980851214337	46.8606044542514	46.7493259069623	46.1676327449928	57.0200006002307	57.7757701391513	57.5536803354012	ZCWPW1
ENSG00000078549	70.3024257445153	103.706223606051	118.943051015914	29.4552370855295	51.5196652852238	64.8545317132041	102.035790547781	92.4412322226421	76.0879163756151	ADCYAP1R1
ENSG00000078579	0	0	0	0	1.90813575130459	0	5.00175443861673	0	4.8774305368984	FGF20
ENSG00000078596	6.08386376635229	0.987678320057632	2.08672019326165	0	0	0	0	3.85171800927675	0	ITM2A
ENSG00000078618	3338.68923800155	2826.73535200494	3067.47868409462	3136.98274960889	2442.41376166987	2568.89899345353	3205.1242442656	2687.53624097286	2854.27235019295	NRDC
ENSG00000078668	2185.45906184633	1877.57648642956	1965.69042205247	1723.13136950347	1205.9417948245	1053.06171832626	2028.71160030295	1931.63658165229	1850.49714569925	VDAC3
ENSG00000078674	1089.01161417706	1175.33720086858	1310.46028136832	1048.33866536225	1226.93128808885	1474.06655978655	1850.64914228819	1807.41867585312	2064.1286032154	PCM1
ENSG00000078687	260.93015709022	252.845649934754	379.78307517362	220.914278141471	361.591724872219	522.133941758847	241.084563941326	262.879754133138	410.679651206846	TNRC6C
ENSG00000078699	669.90099916168	742.734096683339	1105.96170242867	524.838769887616	716.504974614872	1013.4894616877	605.212287072624	701.012677688369	1033.03978771508	CBFA2T2
ENSG00000078725	95.9898505357805	121.484433367089	131.463372175484	40.1662323893584	58.1981404147899	40.6714859896365	94.0329834459945	144.439425347878	103.401527382246	BRINP1
ENSG00000078747	1606.81601917993	1568.43317225152	1547.30302330351	1184.90385548607	1357.63858705321	1401.51742261585	1293.45369782629	1356.76766876774	1310.07784221091	ITCH
ENSG00000078795	16.8996215732008	13.8274964808068	11.4769610629391	4.01662323893584	11.4488145078275	12.0915228617838	11.0038597649568	11.5551540278303	13.6568055033155	PKD2L2
ENSG00000078804	822.673578183415	1011.38259973902	968.238169673405	678.809327380157	1055.19907047144	911.261132038071	696.244217855449	966.781220328465	1052.54950986268	TP53INP2
ENSG00000078808	3726.70454932224	3813.42599374252	3409.70079578953	4723.54892898855	3372.62994043086	2918.45392709419	4007.40565621972	3805.49739316543	3696.11686086161	SDF4
ENSG00000078814	53.4028041713145	92.8417620854174	119.986411112545	33.4718603244653	41.0249186530486	116.518311213553	64.0224568142942	86.663655208727	131.690624496257	MYH7B
ENSG00000078900	419.786599878308	419.763286024494	338.048671308387	376.22371004699	314.842398965257	324.272658566021	504.176847412566	462.206161113211	348.248540334546	TP73
ENSG00000078902	865.936609410809	965.949397016364	756.436070057347	1092.52152099055	896.823803113155	799.139738228803	935.328080021329	899.376155166122	790.143746977541	TOLLIP
ENSG00000078967	515.776450414088	478.036306907894	464.295243000717	633.287597338884	481.804277204408	393.52410768351	634.222462816601	463.16909061553	432.140345569199	UBE2D4
ENSG00000079101	13.5196972585606	31.6057062418442	34.4308831888172	60.2493485840376	92.5445839382724	40.6714859896365	37.0129828457638	65.4792061577048	71.2104858387167	CLUL1
ENSG00000079134	558.363496778554	454.332027226511	384.999875656774	396.306826241669	364.453928499176	360.547227151372	346.121407152278	319.692594769971	339.469165368129	THOC1
ENSG00000079150	144.660760666599	172.843706010086	203.455218843011	153.97055749254	119.258484456537	131.907522128551	178.062458014756	220.510856031094	264.356735099894	FKBP7
ENSG00000079156	346.104249819152	324.946167298961	317.18146937577	283.841375551466	254.736122799162	305.585759597809	281.09859945026	287.915921193437	282.890971140107	OSBPL6
ENSG00000079215	1733.22518854747	1678.06546577792	1603.64446852158	1084.48827451268	1433.9640171054	977.214893102347	1854.65054583908	1916.22970961519	1455.42527221048	SLC1A3
ENSG00000079246	9169.05868075583	7952.78583310405	8463.73710386924	8576.82948954099	6855.93175443738	7030.67092945176	7996.80499646043	7172.86186277564	7529.77726286376	XRCC5
ENSG00000079263	42.587046364466	26.6673146415561	17.737121642724	125.85419481999	116.39628082958	32.9768805321377	67.0235094774642	53.9240521298746	23.4116665771123	SP140
ENSG00000079277	52.0508344454585	72.1005173642071	54.2547250248028	100.415580973396	113.534077202623	122.014457968909	60.0210532634008	50.0723341205978	60.4801386575402	MKNK1
ENSG00000079308	3534.72484825068	3954.66399351076	2989.22667684731	1519.62245873073	2536.86648135945	2363.3431048032	1959.68738905004	2230.14472737124	1662.22832697498	TNS1
ENSG00000079313	1285.04722442619	1420.28142424287	1070.48745914323	1238.45883200522	1445.41283161322	1161.88542408232	1340.47018954928	1206.55066640594	1123.75999570139	REXO1
ENSG00000079332	3556.35636386438	3468.7262600424	2842.11290322236	3104.8497636974	3073.05262747604	2458.9760583464	2729.95757259701	2867.60405790654	2221.18186650353	SAR1A
ENSG00000079335	208.203337781834	208.40012553216	224.322420775627	166.020427209348	350.142910364391	314.379594406379	237.083160390433	303.322793230544	277.038054495829	CDC14A
ENSG00000079337	43.9390160903221	58.2730208834003	69.9051264742652	61.5882229970162	83.9579730574018	80.2437426282017	83.0291236810377	80.8860781948118	120.96027731508	RAPGEF3
ENSG00000079385	10.8157578068485	9.87678320057632	13.5636812562007	8.03324647787168	10.4947466321752	15.3892109149976	19.0066668667436	20.221519548703	33.1665276509091	CEACAM1
ENSG00000079387	826.053502498055	741.746418363282	752.262629670824	460.572798064643	637.317340935732	706.804472738818	798.28000840323	835.822808013056	747.222358252835	SENP1
ENSG00000079432	3829.4542484873	4220.34946160626	4483.31833522265	2634.90484474191	3558.67317618305	3227.33737474521	3588.25863426364	3818.9784061979	3692.21491643209	CIC
ENSG00000079435	302.16523372883	277.537607936195	472.642123773763	176.731422513177	139.293909845235	206.655118001396	184.064563341096	196.437618473114	269.234165636792	LIPE
ENSG00000079459	2134.76019712672	2073.13679380097	2097.15379422796	2671.05445389233	2266.86527254985	2120.41341821645	3052.07055844393	3069.81925339357	2848.41943354867	FDFT1
ENSG00000079462	1147.8222972518	1286.94485103509	1185.25706977262	1424.56237540924	800.462947672274	679.323738962036	971.340711979369	940.782123765847	991.093885097756	PAFAH1B3
ENSG00000079482	436.010236588581	485.937733468355	591.585174789677	190.120166642963	329.153417100041	563.904657099554	497.174391198503	548.869816321937	527.737984092407	OPHN1
ENSG00000079616	2486.94831071223	2146.22498948523	2717.9530517233	2748.70916984509	1882.37591866197	2327.06853621785	2409.84528852554	2109.77853958134	2496.2689487846	KIF22
ENSG00000079691	298.109324551262	339.761342099825	282.750586186953	291.874622029338	390.213761141788	355.051080396016	385.135091773488	365.913210881292	335.56722093861	CARMIL1
ENSG00000079739	1075.4919169185	973.850823576825	1032.92649566452	1607.98816998731	1010.35788031578	980.512581155561	724.254042711703	697.160959679093	810.628955232515	PGM1
ENSG00000079785	3777.40341404184	3217.85596674777	3086.25916583398	4070.17821545498	2991.95685804559	2959.12541308382	2492.87441220658	2119.40783460453	2047.54533938995	DDX1
ENSG00000079805	2579.55823693337	2854.39034496656	2787.85817819756	2582.68874263574	2656.12496581598	2788.74486366778	2705.94915129165	2629.7604708337	2695.26811469006	DNM2
ENSG00000079819	5733.02762249264	5523.09716576228	5685.26916654136	2487.62865931426	3634.99860623524	4184.76613952827	4421.55092373719	4582.58150153702	3875.60630461947	EPB41L2
ENSG00000079841	16.2236367102728	13.8274964808068	13.5636812562007	8.03324647787168	7.63254300521834	8.79383480857005	6.00210532634008	3.85171800927675	9.75486107379681	RIMS1
ENSG00000079931	1217.44873813339	1362.99608167953	1232.208274121	1171.51511135629	1232.65569534276	1048.66480092198	1931.67756419378	2206.07148981326	1952.92318697412	MOXD1
ENSG00000079950	684.772666146096	645.941621317691	753.305989767455	682.825950619093	661.169037827039	820.025095899157	735.257902476659	767.454813348393	828.187705165349	STX7
ENSG00000079974	737.499485454483	696.313215640631	762.696230637132	499.400156041023	542.864621246155	559.507739695269	491.172285872163	500.723341205978	525.787011877648	RABL2B
ENSG00000079999	1794.063826211	1736.33848666132	1474.26781653935	2357.75784125534	1700.14895441239	1498.24960551012	2136.74949617707	2093.40873804192	1907.07533992728	KEAP1
ENSG00000080007	225.102959355035	271.611538015849	243.102902514982	322.668733527846	300.531380830472	262.71581490603	224.07859885003	255.176318114585	234.116665771123	DDX43
ENSG00000080031	154.124548747591	209.387803852218	185.718097200287	168.698176035305	179.364760622631	202.258200597111	91.0319307828245	119.403258287579	120.96027731508	PTPRH
ENSG00000080189	1727.14132478112	1846.95845850777	1544.17294301362	2222.5315255445	1830.85625337675	1477.36424783977	1959.68738905004	1920.08142762446	1521.7583275123	SLC35C2
ENSG00000080200	334.612507149376	350.625803620459	398.563556912975	78.9935903657382	168.870013990456	248.425833342104	202.070879320116	210.881561007902	175.587499328343	CRYBG3
ENSG00000080224	47.9949252678903	44.4455244025934	52.1680048315412	26.7774882595723	26.7139005182642	37.3737979364227	44.0154390598272	39.4801095950867	28.2890971140107	EPHA6
ENSG00000080293	6.08386376635229	7.90142656046106	7.30352067641577	14.7276185427647	9.54067875652293	40.6714859896365	13.0045615404035	22.1473785533413	29.2645832213904	SCTR
ENSG00000080298	268.365990582429	207.412447212103	357.872513144373	261.080510530829	313.888331089604	477.065538364925	341.119652713661	313.915017756055	500.424373085776	RFX3
ENSG00000080345	1432.4119245445	1361.02072503942	1253.07547605362	922.484470542264	1217.39060933233	1618.06560477689	1309.45931202986	1229.6609744616	1079.86312086931	RIF1
ENSG00000080371	841.6011543454	846.440320289391	733.482147931469	757.802917745895	814.773965807058	710.102160792032	805.282464617294	859.896045571035	665.281525232942	RAB21
ENSG00000080493	34.4752280093296	59.2606992034579	62.6016057978494	26.7774882595723	40.0708507773963	45.0684033939215	32.0112284071471	38.5171800927675	31.2155554361498	SLC4A4
ENSG00000080503	738.851455180339	857.304781810025	1099.70154184889	634.626471751862	820.498373060972	1003.59639752806	843.295798350781	959.077784309912	955.000899124707	SMARCA2
ENSG00000080546	187.923791893993	173.831384330143	181.544656813763	207.525534011685	246.149511918292	273.708108416743	216.075791748243	239.769446077478	246.797985167059	SESN1
ENSG00000080561	47.9949252678903	41.4824894424205	58.4281654113261	53.5549765191445	61.0603440417467	76.9460545749879	40.0140355089338	51.035263622917	57.5536803354012	MID2
ENSG00000080573	172.376140046648	140.250321448184	156.504014494624	97.7378321474387	48.6574616582669	85.739889383558	129.045264516312	103.033456748153	96.5731246305884	COL5A3
ENSG00000080603	210.231292370618	202.474055611815	198.238418359857	113.804325103182	223.251882902637	226.441246320679	227.0796515132	189.69711195688	197.048193690696	SRCAP
ENSG00000080608	742.231379494979	632.114124836884	547.764050731183	625.254350861012	557.175639380939	453.981721992429	655.229831458792	522.870719759319	444.821664965134	PUM3
ENSG00000080618	0.675984862928032	0	4.1734403865233	4.01662323893584	1.90813575130459	1.09922935107126	0	0	0.975486107379681	CPB2
ENSG00000080644	84.498107866004	97.7801536857056	97.0324889866666	144.59843660169	121.166620207841	136.304439532836	146.051229607609	146.365284352517	131.690624496257	CHRNA3
ENSG00000080709	26.3634096541932	43.4578460825358	64.6883259911111	18.7442417817006	53.4278010365284	38.473027287494	74.0259656915276	60.6645586461089	77.0634024829948	KCNN2
ENSG00000080802	298.78530941419	364.453300101266	313.008028989247	263.758259356787	376.856810882656	342.959557534232	321.112634959194	360.135633867377	315.082012683637	CNOT4
ENSG00000080815	1389.14889331711	1510.16015136812	1365.75836648975	1325.48566884883	1473.08080000714	1286.09834075337	1433.50282210756	1422.24687492544	1269.10742570096	PSEN1
ENSG00000080819	1564.22897281547	1360.03304671936	1681.89647576889	476.639291020386	619.190051298338	774.956692505236	838.294043912164	839.674526022332	801.849580266098	CPOX
ENSG00000080822	1199.87313169726	1333.3657320778	1213.42779238165	653.370713533563	678.34225958878	565.003886450626	617.216497725305	651.903273070091	669.183469662461	CLDND1
ENSG00000080823	269.041975445357	271.611538015849	296.314267443154	294.552370855295	290.990702073949	275.906567118885	173.060703576139	178.14195792905	194.121735368556	MOK
ENSG00000080824	18268.4909206301	15527.290869626	16799.1409158529	8997.23605521628	6786.28479951476	8016.67965736267	9058.1772883349	7443.44505292733	7797.06045628579	HSP90AA1
ENSG00000080839	577.967057803467	527.420222910775	487.249165126595	336.057477657632	348.234774613087	377.035667417441	602.211234409454	580.646489898471	437.017776106097	RBL1
ENSG00000080845	2979.06529092384	3397.61342099825	2928.71179124272	2339.01359947364	2447.18410104813	2201.75639019573	2235.78423406168	2432.35992285827	2376.2841575769	DLGAP4
ENSG00000080854	137.224927174391	146.17639136853	211.802099616057	78.9935903657382	127.845095337407	174.77746682033	142.049826056715	129.99548281309	136.568055033155	IGSF9B
ENSG00000080947	141.280836351959	141.237999768241	230.582581355412	111.126576277225	137.38577409393	253.92198009746	161.056492923459	181.030746436007	255.577360133476	CROCCP3
ENSG00000080986	2112.4526966501	1800.53757746506	2129.49795722351	1832.91907136772	1416.79079534365	1703.80549416045	2038.71510918018	1901.7857670804	2016.3297839538	NDC80
ENSG00000081014	352.864098448433	360.502586821036	332.831870825233	325.346482353803	481.804277204408	530.927776567417	288.101055664324	311.026229249098	263.381248992514	AP4E1
ENSG00000081019	500.228798566744	430.627747545128	559.241011794122	358.818342678268	411.203254406138	723.292913004887	506.177549188013	495.908693694382	594.071039394226	RSBN1
ENSG00000081026	622.582058756718	576.804138913657	805.473994598996	388.273579763798	587.705811401812	874.98656345272	664.232989448302	742.418646288094	763.80562207829	MAGI3
ENSG00000081051	43.2630312273941	26.6673146415561	26.0840024157706	53.5549765191445	20.0354253886981	13.1907522128551	32.0112284071471	13.4810130324686	9.75486107379681	AFP
ENSG00000081052	550.927663286346	756.561593164146	742.872388801147	688.181448271007	1078.09669948709	1179.47309369946	609.213690623518	795.37976891565	970.608676842782	COL4A4
ENSG00000081059	4.05590917756819	8.88910488051869	8.34688077304659	9.37212089085029	10.4947466321752	9.89306415964131	8.00280710178677	4.81464751159594	16.5832638254546	TCF7
ENSG00000081087	325.824703931311	364.453300101266	274.403705413907	227.608650206364	264.276801555685	230.838163724964	339.118950938214	369.764928890568	323.861387650054	OSTM1
ENSG00000081138	1.35196972585606	1.97535664011526	2.08672019326165	4.01662323893584	1.90813575130459	8.79383480857005	3.00105266317004	7.70343601855351	3.90194442951872	CDH7
ENSG00000081148	4.73189404049622	2.9630349601729	10.4336009663082	0	3.81627150260917	4.39691740428503	3.00105266317004	3.85171800927675	1.95097221475936	IMPG2
ENSG00000081154	2703.93945171213	2575.8650587103	2665.78504689176	1767.31422513177	1724.95471917935	1798.33921835258	1797.63054523885	1851.7134329598	1788.06603482695	PCNP
ENSG00000081177	481.977207267687	541.247719391582	532.11364928172	349.446221787418	493.253091712235	448.485575237073	612.214743286688	662.495497595602	655.526664159146	EXD2
ENSG00000081181	191.303716208633	201.486377291757	126.24657169233	65.604846235952	80.1417015547926	64.8545317132041	92.0322816705478	62.5904176507473	40.9704165099466	ARG2
ENSG00000081189	43.9390160903221	53.3346292831121	41.734403865233	137.904064536797	214.665272021766	117.617540564624	237.083160390433	389.986448439271	168.759096576685	MEF2C
ENSG00000081237	10.1397729439205	8.88910488051869	13.5636812562007	17.405367368722	41.9789865287009	34.0761098832089	21.0073686421903	22.1473785533413	39.9949304025669	PTPRC
ENSG00000081307	678.688802379744	639.027873077288	640.623099331326	1554.43319346817	1168.73314767406	1328.96828544515	559.19614623735	541.166380303384	523.836039662889	UBA5
ENSG00000081320	475.217358638406	319.020097378615	590.541814693046	370.868212395076	258.552394301771	513.340106950277	419.147021956082	398.652813960144	537.492845166204	STK17B
ENSG00000081377	669.90099916168	816.809970687662	691.747744066236	502.07790486698	788.060065288794	695.812179228105	628.220357490261	765.528954343755	660.404094696044	CDC14B
ENSG00000081386	294.053415373694	328.896880579191	262.926744350968	175.392548100198	286.220362695688	326.471117268163	202.070879320116	251.324600105308	243.87152684492	ZNF510
ENSG00000081479	0	0	2.08672019326165	4.01662323893584	7.63254300521834	5.49614675535628	4.00140355089338	1.92585900463838	0	LRP2
ENSG00000081665	18.2515912990569	12.8398181607492	15.6504014494624	10.7109953038289	8.58661088087064	38.473027287494	7.00245621406342	12.5180835301495	13.6568055033155	ZNF506
ENSG00000081692	173.052124909576	137.287286488011	99.1192091799283	258.402761704872	164.099674612194	107.724476404983	141.049475168992	103.996386250472	72.1859719460964	JMJD4
ENSG00000081721	581.346982118108	558.038250832562	420.474118942222	526.177644300595	503.747838344411	440.790969779574	560.196497125074	452.576866090019	392.145415166632	DUSP12
ENSG00000081760	1167.42585827671	1245.46236159267	1344.89116455713	1198.29259961586	1325.20027928103	1236.63301995516	1159.40667887136	1179.58864034101	1187.16659268107	AACS
ENSG00000081791	938.942974607036	1115.08882334507	1166.47658803326	1057.7107862531	1254.59925648276	1298.18986361515	978.343168193433	1142.99731925288	1070.10825979551	KIAA0141
ENSG00000081803	108.157578068485	123.459790007204	142.940333238423	168.698176035305	132.615434715669	174.77746682033	131.045966291758	154.06872037107	130.715138388877	CADPS2
ENSG00000081818	6.08386376635229	8.88910488051869	12.5203211595699	1.33887441297861	5.72440725391376	7.69460545749879	7.00245621406342	10.5922245255111	25.3626387918717	PCDHB4
ENSG00000081842	79.0902289625797	90.8664054453021	63.6449658944803	54.8938509321231	85.8661088087063	85.739889383558	77.0270183546977	76.0714306832159	85.8427774494119	PCDHA6
ENSG00000081853	10.8157578068485	18.765888081095	13.5636812562007	17.405367368722	40.0708507773963	48.3660914471353	16.0056142035735	23.1103080556605	25.3626387918717	PCDHGA2
ENSG00000081870	892.300019065002	816.809970687662	733.482147931469	1059.04966066608	777.565318656619	665.03375739811	809.283868168187	884.932212631334	682.840275165777	HSPB11
ENSG00000081913	383.959402143122	406.923467863744	494.552685803011	259.741636117851	418.835797411357	495.752437333137	399.140004201615	407.319179481017	413.606109528985	PHLPP1
ENSG00000081923	36.5031825981137	35.5564195220748	34.4308831888172	25.4386138465936	41.0249186530486	38.473027287494	55.019298824784	34.6654620834908	34.1420137582888	ATP8B1
ENSG00000081985	5.40787890342426	5.92606992034579	1.04336009663082	4.01662323893584	4.77033937826146	5.49614675535628	4.00140355089338	0.962929502319189	2.92645832213904	IL12RB2
ENSG00000082014	539.43592061657	694.337859000515	708.441505612329	662.742834424413	607.74123679051	430.897905619932	430.150881721039	499.760411703659	466.282359327487	SMARCD3
ENSG00000082068	747.639258398403	727.918921882475	775.216551796702	872.946117262056	699.331752853131	733.185977164528	726.254744487149	671.161863116474	730.639094427381	WDR70
ENSG00000082126	2.70393945171213	0.987678320057632	5.21680048315412	2.67774882595723	0.954067875652293	7.69460545749879	3.00105266317004	3.85171800927675	3.90194442951872	MPP4
ENSG00000082146	426.546448507588	359.514908500978	396.476836719713	318.65211028891	247.103579793944	241.830457235676	288.101055664324	276.360767165607	295.572290536043	STRADB
ENSG00000082153	4451.36032238109	4069.23467863744	3656.97713869104	3889.43016970287	3287.7178994978	3185.5666594045	3381.18600050491	3114.11401050026	2794.76769764279	BZW1
ENSG00000082196	23.6594702024811	21.7289230412679	30.2574428022939	20.0831161946792	16.219153886089	36.2745685853515	18.0063159790202	13.4810130324686	24.387152684492	C1QTNF3
ENSG00000082212	1803.52761429199	1571.39620721169	1552.51982378667	1413.85138010542	1533.18707617323	1434.49430314799	1494.52422625868	1358.69352777238	1365.68055033155	ME2
ENSG00000082213	732.767591413987	718.042138681898	680.270783003297	591.782490536547	706.010227982697	678.224509610965	639.224217255218	681.754087641986	597.972983823744	C5orf22
ENSG00000082258	847.685018111752	912.614767733252	747.04582918767	523.499895474638	854.844816584454	931.047260357354	665.233340336025	827.156442492183	682.840275165777	CCNT2
ENSG00000082269	292.02546078491	299.266530977462	321.354909762294	222.25315255445	354.913249742653	425.401758864576	312.109476969684	374.579576402164	356.052429193583	FAM135A
ENSG00000082397	2682.30793609843	2553.14845734898	2221.31364572702	1843.63006667155	2313.61459845681	1840.10993369328	1792.62879080024	1740.97654019309	1111.07867630546	EPB41L3
ENSG00000082438	260.93015709022	273.586894655964	285.880666476846	160.664929557434	216.57340777307	271.5096497146	303.106318980174	237.84358707284	213.63145751615	COBLL1
ENSG00000082458	210.231292370618	271.611538015849	230.582581355412	232.964147858279	287.17443057134	301.188842193524	256.089827257177	326.433101286205	343.371109797648	DLG3
ENSG00000082482	8.11181835513638	6.91374824040342	8.34688077304659	2.67774882595723	4.77033937826146	1.09922935107126	6.00210532634008	1.92585900463838	5.85291664427808	KCNK2
ENSG00000082497	1056.56434075651	737.795705083051	1182.12698948272	669.437206489306	665.9393772053	1159.68696538018	552.193690023287	549.832745824257	695.521594561712	SERTAD4
ENSG00000082512	327.176673657167	455.319705546568	429.864359811899	286.519124377423	394.984100520049	474.867079662783	352.123512478618	446.799289076103	469.208817649626	TRAF5
ENSG00000082515	946.378808099245	865.206208370486	883.726001846308	1217.03684139756	909.226685496635	785.948986015948	983.344922632049	935.967476254251	872.084579997435	MRPL22
ENSG00000082516	1016.68123384376	901.750306212618	891.029522522724	563.666127863996	704.102092231392	741.979811973098	904.317202501905	682.717017144305	677.962844628878	GEMIN5
ENSG00000082556	22.9834853395531	14.8151748008645	17.737121642724	25.4386138465936	22.897629015655	36.2745685853515	19.0066668667436	24.0732375579797	26.3381248992514	OPRK1
ENSG00000082641	5137.48495825304	4680.60755875312	4709.72747619154	3641.73840330183	3936.48405494136	3608.76995956693	5532.94075999783	4910.94046182786	5044.23866126033	NFE2L1
ENSG00000082684	4.73189404049622	6.91374824040342	5.21680048315412	9.37212089085029	7.63254300521834	7.69460545749879	8.00280710178677	8.6663655208727	21.460694362353	SEMA5B
ENSG00000082701	2357.15921703005	2478.0849050246	2395.55478186437	1223.73121346245	1567.53351969672	1679.62244843688	1564.54878839931	1607.12933937073	1499.32214704257	GSK3B
ENSG00000082781	8908.80450852853	10701.4945978244	9296.33846098064	12174.3850372145	11983.0925181928	12425.6885845095	9918.47905177698	11119.909892782	12125.2923147294	ITGB5
ENSG00000082805	3321.11363156542	2947.23210705197	3267.80382264774	1783.38071808751	2519.69325959771	2850.30170732777	2468.86599090122	2332.21525461707	2147.04492234268	ERC1
ENSG00000082898	6392.11286384747	5514.20806088176	6863.22271563756	4447.74079991495	4752.21208862407	6631.65067501289	6303.2109435448	5896.98027220271	6320.17448971295	XPO1
ENSG00000082996	221.047050177466	218.276908732737	228.49586116215	486.011411911236	513.288517100934	484.760143822424	389.136495324382	365.913210881292	348.248540334546	RNF13
ENSG00000083067	9.46378808099245	13.8274964808068	15.6504014494624	30.7941114985081	16.219153886089	14.2899815639263	3.00105266317004	12.5180835301495	12.6813193959358	TRPM3
ENSG00000083093	228.482883669675	175.806740970259	166.937615460932	139.242938949776	154.558995855671	137.403668883907	172.060352688416	159.846297384985	145.347429999572	PALB2
ENSG00000083097	95.3138656728525	79.0142656046106	83.4688077304659	68.2825950619092	106.855602073057	92.3352654899855	122.042808302248	105.922245255111	94.622152415829	DOPEY1
ENSG00000083099	567.151299996619	479.023985227952	380.826435270251	637.30422057782	501.839702593106	372.638750013156	439.154039710549	463.16909061553	405.802220669947	LYRM2
ENSG00000083123	146.012730392455	163.954601129567	177.37121642724	149.953934253605	152.650860104367	191.265907086399	184.064563341096	181.030746436007	162.906179932407	BCKDHB
ENSG00000083168	878.104336943514	877.058348211177	1021.44953460158	265.097133769765	546.680892748764	610.072289844547	806.282815505017	938.856264761209	910.128538185242	KAT6A
ENSG00000083223	466.429555420342	556.062894192447	539.417169958136	291.874622029338	457.952580313101	600.179225684906	466.163513679079	513.241424736128	510.179234159573	ZCCHC6
ENSG00000083290	178.460003813	271.611538015849	271.273625124014	203.508910772749	230.884425907855	327.570346619234	283.099301225707	353.395127351142	396.04735959615	ULK2
ENSG00000083312	5038.79116826555	4329.98175513266	4295.5135178291	3466.34585520163	3837.26099587352	4195.75843303899	4222.48109708024	3922.97479244837	3194.71700166845	TNPO1
ENSG00000083444	5484.26519293512	6180.89092692066	5703.00628818408	3588.18342678268	3088.31771348647	3026.17840349917	4677.64075099437	4450.66015971929	4565.27498253691	PLOD1
ENSG00000083454	39.2071220498259	42.4701677624782	27.1273625124014	25.4386138465936	17.1732217617413	18.6868989682114	37.0129828457638	25.9990965626181	9.75486107379681	P2RX5
ENSG00000083457	391.395235635331	340.749020419883	339.092031405018	356.140593852311	290.990702073949	206.655118001396	309.108424306514	334.136537304758	297.523262750803	ITGAE
ENSG00000083520	680.716756968528	719.029817001956	642.709819524588	607.84898349229	647.812087567907	732.086747813457	649.227726132452	743.381575790414	594.071039394226	DIS3
ENSG00000083535	106.805608342629	149.139426328702	157.547374591254	127.193069232968	153.604927980019	181.372842926757	147.051580495332	171.401451412816	153.15131885861	PIBF1
ENSG00000083544	159.532427651016	159.016209529279	154.417294301362	242.336268749129	185.089167876545	207.754347352467	166.058247362075	212.807420012541	205.827568657113	TDRD3
ENSG00000083635	213.611216685258	185.683524170835	155.460654397993	202.170036359771	183.18103212524	146.197503692477	219.076844411413	151.179931864113	122.91124952984	NUFIP1
ENSG00000083642	849.036987837608	834.588180448699	751.219269574193	606.510109079312	694.561413474869	896.971150474145	823.288780596314	776.121178869266	815.506385769413	PDS5B
ENSG00000083720	1229.61646566609	1059.77883742184	1134.13242503771	1104.57139070736	976.011436792296	966.222599591634	1212.4252759207	1152.62661427607	1249.59770355337	OXCT1
ENSG00000083750	160.208412513944	166.91763608974	158.590734687885	137.904064536797	175.548489120022	174.77746682033	119.041755639078	208.955702003264	183.39138818738	RRAGB
ENSG00000083782	3.37992431464016	5.92606992034579	4.1734403865233	10.7109953038289	27.6679683939165	9.89306415964131	18.0063159790202	25.9990965626181	26.3381248992514	EPYC
ENSG00000083799	385.311371868978	482.974698508182	375.609634787097	510.111151344851	607.74123679051	597.980766982763	506.177549188013	616.274881484281	439.944234428236	CYLD
ENSG00000083807	58.1346982118108	53.3346292831121	40.6910437686021	91.0434600825457	31.4842398965257	36.2745685853515	40.0140355089338	48.1464751159594	48.774305368984	SLC27A5
ENSG00000083812	77.7382592367237	107.656936886282	63.6449658944803	111.126576277225	107.809669948709	64.8545317132041	64.0224568142942	85.7007257064078	55.6027081206418	ZNF324
ENSG00000083814	87.2020473177161	90.8664054453021	93.9024086967742	139.242938949776	134.523570466973	149.495191745691	75.026316579251	93.4041617249613	127.788680066738	ZNF671
ENSG00000083817	46.6429555420342	47.4085593627663	33.3875230921864	57.5715997580803	45.7952580313101	61.5568436599903	30.0105266317004	48.1464751159594	35.1174998656685	ZNF416
ENSG00000083828	92.6099262211404	97.7801536857056	77.208647150681	133.887441297861	151.696792228715	116.518311213553	119.041755639078	115.551540278303	109.254444026524	ZNF586
ENSG00000083838	37.8551523239698	52.3469509630545	55.2980851214337	70.9603438878665	70.6010227982697	59.3583849578478	59.0207023756774	55.8499111345129	46.8233331542247	ZNF446
ENSG00000083844	452.909858161781	582.730208834003	545.677330537921	665.420583250371	745.127010884441	843.108912271654	473.165969893143	659.606709088644	676.011872414119	ZNF264
ENSG00000083845	12999.864898969	12747.9640769839	11216.1210387814	22424.8075429788	13865.4684368548	10587.7771095183	11197.9278371751	10768.4406244355	9891.42912882996	RPS5
ENSG00000083857	4187.05024097623	3955.65167183082	5004.99838353806	1262.55857143883	2644.67615130816	3505.44240056624	4698.64811963656	4767.4639659823	5212.02227172963	FAT1
ENSG00000083896	2113.12868151303	2158.07712932593	1845.70401093993	1690.99838359199	2118.03068394809	2113.81804211003	1719.60317599643	1988.44942228912	1731.48784059893	YTHDC1
ENSG00000083937	535.380011439001	550.136824272101	511.246447349104	670.776080902285	560.991910883548	555.110822290984	551.193339135564	599.905079944854	620.409164293477	CHMP2B
ENSG00000084070	576.615088077611	586.680922114233	480.98900454681	551.616258147188	693.607345599217	565.003886450626	659.231235009685	562.350829354406	463.355901005348	SMAP2
ENSG00000084072	1382.38904468783	1326.4519838374	1256.20555634351	1657.52652326752	1195.44704819232	1058.55786508162	1252.43931142963	1247.95663500567	1166.6813844261	PPIE
ENSG00000084073	1381.7130598249	1128.91631982587	809.647434985519	1372.34627330308	1086.68331036796	975.016434400204	1253.43966231735	1002.40961191428	808.677983017755	ZMPSTE24
ENSG00000084090	3563.11621249366	3028.2217292967	2955.83915375512	3047.27816393932	2413.7917254003	2365.54156350534	3130.09792768635	2650.94491988473	2541.14130972407	STARD7
ENSG00000084092	1449.98753098063	1505.22175976783	1523.305741081	1875.76305258304	1774.56624871326	1776.35463133115	1572.5515955011	1743.86532870005	1841.71777073284	NOA1
ENSG00000084093	1266.1196482642	1664.23796929711	1417.92637132129	977.378321474387	1481.66741088801	1817.02611732079	1133.39755579055	1714.01451412816	1392.0186752308	REST
ENSG00000084110	2.0279545887841	2.9630349601729	2.08672019326165	5.35549765191445	0	4.39691740428503	5.00175443861673	0	1.95097221475936	HAL
ENSG00000084112	3102.77052083967	3449.96037196131	3212.50573752631	1686.98176035305	3446.09316685608	3317.47418153305	2615.91757139655	3272.99737838292	2437.73978234182	SSH1
ENSG00000084207	14084.1446191055	13978.6112637757	11980.9039896118	27631.6901350526	17428.9119524161	14083.3264459249	16139.6612225285	15155.5474370017	15141.4953587474	GSTP1
ENSG00000084234	9082.53261830104	9810.60875313246	9485.18663847082	7047.83490991942	8318.51780781234	8036.46578568195	10043.5229127424	10796.3655800027	11028.8459300347	APLP2
ENSG00000084444	389.367281046546	391.120614742822	493.50932570638	186.103543404027	234.700697410464	297.89115414031	318.111582296024	297.545216216629	341.420137582888	FAM234B
ENSG00000084453	20.279545887841	36.5440978421324	26.0840024157706	38.8273579763798	56.2900046634853	83.5414306814155	40.0140355089338	56.8128406368321	96.5731246305884	SLCO1A2
ENSG00000084463	3596.91545564006	3297.85791067243	3444.13167897835	3128.94950313102	3014.85448706124	3033.87300895667	3644.27828397615	3234.48019829015	3031.81082173605	WBP11
ENSG00000084623	5722.21186468579	5057.90067701513	4835.97404788387	9238.23344955243	5289.35230261631	4352.94823024217	5278.8516345161	4357.25599799433	4103.87005374632	EIF3I
ENSG00000084628	5.40787890342426	10.864461520634	11.4769610629391	17.405367368722	7.63254300521834	9.89306415964131	19.0066668667436	32.7396030788524	23.4116665771123	NKAIN1
ENSG00000084636	4706.88260056789	5952.73723498735	4629.38874875097	8033.24647787168	7779.4694580688	6895.46571926999	5133.80075579621	5716.91245526902	6592.33511367188	COL16A1
ENSG00000084652	4049.82531380184	4273.68409088937	3685.14786130007	3632.36628241098	4063.37508240311	3463.67168522553	4325.51723851575	3961.49197254114	3428.83366743958	TXLNA
ENSG00000084674	0	0	1.04336009663082	9.37212089085029	4.77033937826146	0	0	1.92585900463838	0	APOB
ENSG00000084676	676.66084779096	731.869635162705	734.5255080281	565.005002276975	875.834309848805	1004.69562687913	569.199655114584	690.420453162858	705.276455635509	NCOA1
ENSG00000084693	1852.87450928574	1878.56416474962	2049.15922978294	2495.66190579213	2273.54374767941	2127.00879432288	1300.45615404035	1459.80112551589	1524.68478583444	AGBL5
ENSG00000084710	338.668416326944	329.884558899249	369.349474207312	253.047264052958	359.683589120914	426.500988215647	326.114389397811	331.247748797801	390.194442951872	EFR3B
ENSG00000084731	1424.30010618936	1608.92798337388	1592.16750745864	1937.35127558005	2414.74579327595	2230.33635332358	1676.58808782433	1810.30746436007	1750.02207663915	KIF3C
ENSG00000084733	3041.25589831322	2955.13353361244	2939.14539220903	3017.82292685379	2739.12887099773	3026.17840349917	2331.81791928312	2060.66913496306	1962.67804804792	RAB10
ENSG00000084754	6242.04422427745	6184.84164020089	6308.15514422996	9322.58253757008	6914.12989485217	6376.62946556436	5303.86040670918	5343.29580836918	5186.65963293776	HADHA
ENSG00000084764	417.758645289524	516.555761390142	455.94836222767	759.141792158873	716.504974614872	617.766895302046	506.177549188013	455.465654596976	492.620484226739	MAPRE3
ENSG00000084774	3654.37416898894	3260.32613451024	4227.6951115481	2110.06607485429	2283.08442643594	2837.11095511491	3279.15020995713	2567.17005318296	2536.26387918717	CAD
ENSG00000085063	1438.49578831085	1430.15820744345	1211.34107218839	2233.24252084833	1694.42454715847	1741.17929209687	1604.56282390825	1600.38883285449	1507.12603590161	CD59
ENSG00000085117	294.729400236622	345.687412020171	316.13810927914	461.911672477621	390.213761141788	427.600217566719	317.111231408301	328.358960290843	301.425207180321	CD82
ENSG00000085185	392.071220498259	444.455244025934	576.978133436846	354.801719439332	536.186146116589	616.667665950975	386.135442661212	375.542505904484	517.983123018611	BCORL1
ENSG00000085224	2239.53785088057	2204.49801036863	2539.53847519943	1741.87561128518	2318.38493783507	2807.43176263599	2443.85721870813	2935.97205257121	3057.17346052792	ATRX
ENSG00000085231	317.036900713247	328.896880579191	255.623223674552	303.924491746145	290.036634198297	228.639705022821	328.115091173258	317.766735765332	266.307707314653	AK6
ENSG00000085274	160.884397376872	154.077817928991	164.85089526767	119.159822755097	108.763737824361	92.3352654899855	235.082458614986	235.917728068201	211.680485301391	MYNN
ENSG00000085276	323.120764479599	278.525286256252	285.880666476846	246.352891988065	261.414597928728	337.463410778876	691.242463416832	668.273074609517	710.153886172408	MECOM
ENSG00000085365	692.884484501233	726.931243562417	893.116242715985	693.536945922921	795.692608294012	942.039553868067	864.303166992971	936.930405756571	955.976385232087	SCAMP1
ENSG00000085377	1117.40297842004	1012.37027805907	1016.23273411842	889.012610217799	816.682101558363	773.857463154164	1060.37194098675	887.821001138292	854.5258300646	PREP
ENSG00000085382	264.310081404861	272.599216335906	359.959233337634	137.904064536797	202.262389638286	356.150309747087	285.100003001154	293.693498207353	339.469165368129	HACE1
ENSG00000085415	2627.55316220126	2311.16726893486	2066.89635142566	2029.73361007558	1814.63709949066	1746.67543885223	1936.6793186324	1543.57599221766	1207.65180093604	SEH1L
ENSG00000085433	308.925082358111	289.389747776886	279.620505897061	230.286399032321	351.096978240044	378.134896768512	331.116143836428	351.469268346504	325.812359864813	WDR47
ENSG00000085449	1465.53518282797	1530.90139608933	1487.83149779555	927.839968194179	1310.88926114625	1414.70817482871	1205.42281970663	1405.87707338602	1157.90200945968	WDFY1
ENSG00000085465	10.8157578068485	15.8028531209221	15.6504014494624	29.4552370855295	25.7598326426119	38.473027287494	19.0066668667436	22.1473785533413	39.0194442951872	OVGP1
ENSG00000085491	643.537589507486	624.212698276423	689.661023872975	645.337467055691	647.812087567907	832.116618760941	790.277201301443	836.785737515375	788.192774762782	SLC25A24
ENSG00000085511	1320.19843729845	1468.6776619257	1312.54700156158	1249.16982730905	1405.34198083583	1423.50200963728	1238.4343990015	1204.6248074013	1046.6965932184	MAP3K4
ENSG00000085514	34.4752280093296	41.4824894424205	25.0406423191398	34.8107347374439	50.5655974095715	34.0761098832089	50.0175443861673	44.2947571066827	41.9459026173263	PILRA
ENSG00000085552	333.936522286448	336.798307139653	378.739715076989	469.944918955493	458.906648188753	446.28711653493	545.191233809224	471.835456136402	580.41423389091	IGSF9
ENSG00000085563	208.203337781834	208.40012553216	164.85089526767	261.080510530829	270.955276685251	222.044328916394	199.069826656946	168.512662905858	137.543541140535	ABCB1
ENSG00000085644	404.238948030963	405.935789543687	377.696354980358	547.599634908253	413.111390157443	340.761098832089	488.171233208993	397.689884457825	427.2629150323	ZNF213
ENSG00000085662	3448.19878579589	2964.02263849295	2602.14008099728	4754.34304048705	2833.58159068731	2176.47411512109	3334.16950878191	2708.72069002388	2431.88686569754	AKR1B1
ENSG00000085719	1894.10958592435	1856.83524170835	2063.76627113577	1366.99077565116	1607.60437047411	1658.73709076653	1938.68002040784	2036.59589740508	1920.73214543059	CPNE3
ENSG00000085721	625.28599820843	595.570026994752	471.598763677132	456.556174825707	508.518177722672	439.691740428502	485.170180545823	516.130213243085	436.042289998717	RRN3
ENSG00000085733	5776.96663858296	6401.14319229351	5042.55934701677	6504.2518982501	7183.17703578611	6257.91269564866	6013.10918610503	6074.15930062944	5578.80504810439	CTTN
ENSG00000085741	45.2909858161781	30.6180279217866	22.9539221258781	123.176445994032	61.0603440417467	82.4422013303442	30.0105266317004	25.0361670602989	46.8233331542247	WNT11
ENSG00000085760	922.043353033836	786.191942765875	860.77207972043	1059.04966066608	977.9195725436	924.451884250926	961.337203102136	922.486463221783	879.888468856472	MTIF2
ENSG00000085788	844.305093797112	926.442264214059	944.240887450896	467.267170129536	528.55360311137	594.68307892955	864.303166992971	909.968379691633	921.834371473798	DDHD2
ENSG00000085831	190.627731345705	246.919580014408	196.151698166595	390.951328589755	319.612738343518	280.30348452317	276.096845011644	277.323696667926	239.969582415401	TTC39A
ENSG00000085832	1100.50335684684	1213.85665535083	1288.54971933907	1101.8936418814	1323.29214352973	1256.41914827445	1270.44562740865	1329.8056427028	1252.52416187551	EPS15
ENSG00000085840	648.269483547983	506.678978189565	466.381963193978	558.310630212081	421.698001038313	442.989428481716	609.213690623518	509.389706726851	417.508053958503	ORC1
ENSG00000085871	213.611216685258	216.301552092621	224.322420775627	519.483272235702	368.270200001785	314.379594406379	322.112985846917	319.692594769971	358.978887515723	MGST2
ENSG00000085872	1159.9900247845	1563.49478065123	1171.69338851642	931.856591433114	1335.69502591321	1135.50391965661	1321.46352268254	1271.06694306133	1031.08881550032	CHERP
ENSG00000085978	639.481680329918	665.695187718844	580.108213726738	559.64950462506	620.14411917399	621.06458335526	534.187374044267	546.943957317299	460.429442683209	ATG16L1
ENSG00000085982	730.063651962275	724.955886922302	641.666459427957	788.597029244403	893.961599486198	722.193683653815	654.229480571068	750.122082306648	603.825900468022	USP40
ENSG00000085998	2091.49716589933	2023.75287779809	1850.92081142308	2187.72079080705	1956.79321296285	1714.79778767116	2071.72668847505	1949.93224219636	1923.65860375273	POMGNT1
ENSG00000085999	537.407966027786	420.750964344551	590.541814693046	392.290203002734	347.280706737435	601.278455035977	594.208427307668	482.427680661913	599.923956038504	RAD54L
ENSG00000086015	3880.82909806983	4094.91431495894	4623.12858817118	3315.05304653505	3425.10367359173	4100.12547949579	3659.283547292	3684.16827587322	4015.10081797477	MAST2
ENSG00000086061	8119.25418862859	7309.80724674653	6415.62123418294	6956.79144983687	6096.49372541815	5442.28451715379	6072.12988848071	5518.54897779127	5031.55734186439	DNAJA1
ENSG00000086062	3154.82135528513	2947.23210705197	2714.8229714334	2175.67092109025	2697.14988446903	2410.60996689927	3687.29337214825	3483.87893939082	3254.22165421862	B4GALT1
ENSG00000086065	1604.11207972822	1484.48051504662	1627.64175074409	1784.71959250049	1532.23300829758	1323.47213868979	1523.53440200266	1685.12662905858	1645.64506314952	CHMP5
ENSG00000086102	1326.95828592773	1092.37222198374	949.45768793405	1158.1263672265	1144.88145078275	1035.47404870912	1148.4028191064	1066.92588856966	927.687288118076	NFX1
ENSG00000086159	13.5196972585606	16.7905314409797	7.30352067641577	6.69437206489306	4.77033937826146	6.59537610642754	15.0052633158502	9.62929502319189	12.6813193959358	AQP6
ENSG00000086189	830.109411675623	764.463019724607	655.230140684158	756.464043332916	634.455137308775	634.255335568115	682.239305427322	525.759508266277	605.776872682782	DIMT1
ENSG00000086200	617.174179853293	506.678978189565	506.02964686595	554.294006973146	468.447326945276	499.05012538635	577.202462216371	446.799289076103	426.287428924921	IPO11
ENSG00000086205	12.8437123956326	11.8521398406916	19.8238418359857	33.4718603244653	62.9684797930513	49.4653207982065	59.0207023756774	59.7016291437897	65.3575691944386	FOLH1
ENSG00000086205	12.8437123956326	11.8521398406916	19.8238418359857	33.4718603244653	62.9684797930513	49.4653207982065	59.0207023756774	59.7016291437897	65.3575691944386	FOLH1
ENSG00000086232	4700.12275193861	4437.63869201894	4751.46188005677	3643.07727771481	3684.61013576915	3470.26706133196	3677.28986327102	3372.1791171218	3318.60373730567	EIF2AK1
ENSG00000086288	0	0.987678320057632	0	2.67774882595723	6.67847512956605	1.09922935107126	0	0	0	NME8
ENSG00000086289	399.507053990467	346.675090340229	398.563556912975	415.05106802337	456.044444561796	490.25629057778	424.148776394699	358.209774862738	349.224026441926	EPDR1
ENSG00000086300	158.856442788088	158.028531209221	185.718097200287	163.342678383391	171.732217617413	195.662824490684	210.073686421903	201.25226598471	218.508888053048	SNX10
ENSG00000086475	2732.33081595511	2186.7198006076	2366.34069915871	2498.33965461809	1900.50320829937	1778.55309003329	2395.84037609741	2184.88704076224	2101.19707529583	SEPHS1
ENSG00000086504	1986.71951214549	1966.46753523475	1844.6606508433	3293.63105592739	1938.66592332546	1631.25635698974	1653.58001740669	1636.0172244403	1565.65520234439	MRPL28
ENSG00000086506	2.70393945171213	6.91374824040342	1.04336009663082	4.01662323893584	5.72440725391376	1.09922935107126	1.00035088772335	9.62929502319189	5.85291664427808	HBQ1
ENSG00000086544	439.390160903221	400.009719623341	455.94836222767	727.008806247387	455.090376686144	566.103115801697	375.131582896255	315.840876760694	346.297568119787	ITPKC
ENSG00000086570	11.4917426697765	17.7782097610374	22.9539221258781	10.7109953038289	14.3110181347844	29.6791924789239	11.0038597649568	18.2956605440646	19.5097221475936	FAT2
ENSG00000086589	1278.96336065984	1227.68415183164	1090.31130097921	1490.1672216452	1455.9075782454	1225.64072644445	1286.45124161222	1412.61757990225	1168.63235664086	RBM22
ENSG00000086598	3045.98779235371	2533.39489094783	2314.17269432717	2822.34726255892	2459.58698343161	2118.21495951431	2543.89230748047	2507.46842403917	2177.28499167145	TMED2
ENSG00000086619	133.169017996822	243.956545054235	156.504014494624	163.342678383391	209.894932643504	224.242787618536	90.0315798951012	136.735989329325	134.617082818396	ERO1B
ENSG00000086666	1077.51987150728	1129.90399814593	1254.11883615025	1451.33986366882	1542.72775492976	1457.57811952049	1045.3666776709	1138.18267174128	1255.45062019765	ZFAND6
ENSG00000086696	1.35196972585606	2.9630349601729	0	0	0	1.09922935107126	3.00105266317004	0.962929502319189	0	HSD17B2
ENSG00000086712	331.908567697664	368.404013381497	331.788510728602	267.774882595723	377.810878758308	356.150309747087	365.128074019021	320.65552427229	268.258679529412	TXLNG
ENSG00000086717	0.675984862928032	0	1.04336009663082	0	0.954067875652293	1.09922935107126	4.00140355089338	1.92585900463838	0.975486107379681	PPEF1
ENSG00000086730	1445.93162180306	1500.28336816754	971.368249963297	1433.93449630009	1096.22398912448	877.185022154863	1178.4133457381	1157.44126178766	893.545274359788	LAT2
ENSG00000086758	7931.3303967346	7520.18272891881	9694.90201789362	4576.2727435609	7676.43012749835	9180.76354014713	8822.09447883219	8566.2208526315	8659.39017520943	HUWE1
ENSG00000086827	1297.89093682182	1053.85276750149	1080.92106010953	1200.97034844182	923.537703631419	957.428764783064	1128.39580135193	1018.7794134537	945.246038050911	ZW10
ENSG00000086848	323.120764479599	271.611538015849	283.793946283584	212.881031663599	233.746629534812	228.639705022821	306.107371643344	303.322793230544	285.817429462246	ALG9
ENSG00000086967	1.35196972585606	5.92606992034579	7.30352067641577	5.35549765191445	7.63254300521834	8.79383480857005	3.00105266317004	5.77757701391513	1.95097221475936	MYBPC2
ENSG00000086991	155.476518473447	139.262643128126	103.292649566452	377.562584459969	164.099674612194	163.785173309617	153.053685821672	94.3670912272805	133.641596711016	NOX4
ENSG00000087008	342.048340641584	344.699733700114	270.230265027383	227.608650206364	214.665272021766	258.318897501745	251.08807281856	263.842683635458	256.552846240856	ACOX3
ENSG00000087053	1551.38526041983	1377.8112564804	1283.33291885591	1476.77847751541	1336.64909378886	1330.06751479622	1497.52527892185	1424.17273393008	1275.93582845262	MTMR2
ENSG00000087074	844.305093797112	1144.7191729468	884.769361942939	788.597029244403	1183.04416580884	668.331445451324	729.255797150319	1142.03438975056	824.28576073583	PPP1R15A
ENSG00000087076	392.747205361187	513.592726429969	438.211240584946	394.967951828691	379.719014509613	319.875741161736	198.069475769223	259.028036123862	331.665276509091	HSD17B14
ENSG00000087077	3196.73241678666	3391.68735107791	3178.07485433749	3989.84575067627	2971.92143265689	2456.77759964426	3070.07687442295	3218.11039675073	3166.42790455444	TRIP6
ENSG00000087085	229.158868532603	261.734754815272	231.625941452043	199.492287533813	216.57340777307	160.487485256403	224.07859885003	309.10037024446	273.136110066311	ACHE
ENSG00000087086	28252.1113612142	26234.7115373708	24560.6966746896	30450.0207743726	17561.5273871318	14216.3331974046	17204.0345670661	16500.7599517416	17929.4346536385	FTL
ENSG00000087087	3554.32840927559	4398.13155921664	3187.46509520717	3423.50187398631	3644.53928499176	2689.81422207136	3457.21266797188	3663.94675632451	2953.77193314567	SRRT
ENSG00000087088	4191.78213501673	4096.88967159906	3658.02049878767	3722.07086808054	2891.7797311021	2261.11477515357	3012.056522935	2830.0498073161	2636.73894824728	BAX
ENSG00000087095	515.776450414088	507.666656509623	523.766768508674	445.845179521878	460.814783940057	558.408510344198	596.209129083114	504.575059215255	514.081178589092	NLK
ENSG00000087111	1455.39540988405	1507.19711640795	1402.27596987183	1455.35648690775	1401.52570933322	1264.11375373194	1519.53299845176	1491.57779909242	1405.67548073412	PIGS
ENSG00000087116	770.622743737957	1150.64524286714	1052.7503375005	610.526732318247	851.982612957497	805.735114335231	1441.50562920934	2022.1519548703	2136.3145751615	ADAMTS2
ENSG00000087152	3145.35756720413	3133.90330954287	2641.78776466925	3308.35867447015	3623.54979172741	2782.14948756135	3231.13336734641	3404.91872020065	2944.99255817926	ATXN7L3
ENSG00000087157	1240.43222347294	1209.9059420706	1286.46299914581	1017.54455386375	1186.86043731145	1393.82281715835	1069.37509897626	1034.18628549081	1121.80902348663	PGS1
ENSG00000087191	3966.00319079876	3708.73209181641	3412.83087607943	6900.55872449177	4005.17694198832	3375.73333713983	3982.39688402664	3409.73336771225	3343.96637609755	PSMC5
ENSG00000087206	765.89084969746	741.746418363282	662.533661360573	777.886033940574	664.031241453996	635.354564919186	758.265972894296	707.753184204604	658.453122481284	UIMC1
ENSG00000087237	5.40787890342426	3.95071328023053	3.13008028989247	9.37212089085029	7.63254300521834	18.6868989682114	9.00315798951012	8.6663655208727	7.80388885903745	CETP
ENSG00000087245	3497.54568078964	4713.20094331502	4036.76021386466	10354.8547099766	10117.8898212926	10334.954358772	6885.41516019979	8002.90709377478	10011.4139200377	MMP2
ENSG00000087253	52.0508344454585	64.1990908037461	51.1246447349104	64.2659718229734	94.452719689577	74.7475958728454	80.0280710178677	77.0343601855351	97.5486107379681	LPCAT2
ENSG00000087258	673.28092347632	816.809970687662	767.913031120286	623.915476448034	661.169037827039	610.072289844547	879.308430308821	968.707079333104	729.663608320001	GNAO1
ENSG00000087263	942.322898921677	783.228907805702	706.354785419068	929.178842607157	691.699209847912	748.575188079526	727.255095374873	701.012677688369	567.732914494974	OGFOD1
ENSG00000087266	648.945468410911	729.89427852259	927.547125904803	681.487076206114	812.865830055753	1099.22935107126	875.307026757928	822.341794980587	833.065135702247	SH3BP2
ENSG00000087269	916.635474130411	869.156921650716	619.755897398709	819.391140742911	689.791074096608	555.110822290984	811.284569943634	660.569638590963	446.772637179894	NOP14
ENSG00000087274	2981.09324551262	2882.04533792817	2970.44619510796	3304.34205123122	3328.74281815085	3154.78823757451	3138.10073478814	3142.03896606751	3163.5014462323	ADD1
ENSG00000087299	921.367368170908	838.53889372893	898.333043199139	621.237727622076	560.991910883548	756.269793537024	815.285973494527	768.417742850713	724.786177783103	L2HGDH
ENSG00000087301	130.46507854511	151.114782968818	172.154415944086	141.920687775733	169.824081866108	200.059741894969	181.063510677926	265.768542640096	310.204582146738	TXNDC16
ENSG00000087302	2762.75013478687	2613.39683487249	2552.058796359	3436.8906181161	2314.56866633246	1998.39896024754	2299.80669087597	2145.40693116715	2064.1286032154	C14orf166
ENSG00000087303	20.279545887841	46.4208810427087	32.3441629955555	28.1163626725509	60.1062761660944	71.4499078196317	87.0305272319311	102.070527245834	97.5486107379681	NID2
ENSG00000087338	1155.93411560693	1190.15237566945	1219.68795296143	895.706982282692	1020.85262694795	1181.6715524016	878.308079421098	988.928598881807	1034.99075992984	GMCL1
ENSG00000087365	6474.58301712469	5870.75993442256	5684.22580644473	7908.73115746467	6009.67354873379	5458.77295741986	6670.33971933927	5741.94862232932	5601.24122857413	SF3B2
ENSG00000087448	984.909945286143	1150.64524286714	862.858799913691	930.517717020136	1105.76466788101	1007.99331493234	1414.49615524081	1485.80022207851	1432.98909174075	KLHL42
ENSG00000087460	28298.0783318933	31514.8398363989	27331.8610913411	36786.9133710004	30888.9015421186	25402.0910739057	27543.6613425746	29343.3507241726	27690.1486440796	GNAS
ENSG00000087470	2049.58610439779	1966.46753523475	1863.44113258265	1965.4676382526	1841.35100000892	1992.90281349219	1871.65651093038	1892.15647205721	1714.90457677348	DNM1L
ENSG00000087494	82.4701532772199	83.9526572048987	50.0812846382795	125.85419481999	145.018317099149	69.2514491174891	99.0347378846113	103.996386250472	95.5976385232087	PTHLH
ENSG00000087495	68.9504560186593	84.9403355249564	60.5148856045878	105.77107862531	100.177126943491	90.136806787843	194.068072218329	182.956605440646	169.734582684064	PHACTR3
ENSG00000087502	901.763807145995	906.688697812906	817.994315758566	1013.52793062481	924.491771507072	848.60505902701	962.337553989859	939.819194263528	906.226593755723	ERGIC2
ENSG00000087586	3499.57363537842	2829.69838696512	3805.13427241261	2424.70156190427	2071.28135804113	2809.63022133813	2811.98634539033	2721.23877355403	2749.89533670332	AURKA
ENSG00000087589	10.8157578068485	12.8398181607492	10.4336009663082	2.67774882595723	3.81627150260917	6.59537610642754	14.0049124281268	2.88878850695757	2.92645832213904	CASS4
ENSG00000087842	208.203337781834	143.213356408357	140.853613045161	370.868212395076	205.124593265243	173.678237469258	394.138249762998	308.13744074214	291.670346106525	PIR
ENSG00000087884	196.035610249129	225.19065697314	205.541939036272	324.007607940824	233.746629534812	258.318897501745	283.099301225707	254.213388612266	291.670346106525	AAMDC
ENSG00000087903	302.841218591758	316.057062418442	408.997157879283	401.662323893584	296.715109327863	384.73027287494	215.075440860519	228.214292049648	279.964512817968	RFX2
ENSG00000087995	1012.62532466619	1020.27170461953	804.430634502365	1411.17363127946	1004.63347306186	855.200435133437	977.342817305709	851.229680050163	754.050761004493	METTL2A
ENSG00000088002	18.2515912990569	16.7905314409797	13.5636812562007	28.1163626725509	19.0813575130459	9.89306415964131	11.0038597649568	16.3698015394262	22.4361804697327	SULT2B1
ENSG00000088035	249.438414420444	219.264587052794	234.756021741935	207.525534011685	208.940864767852	200.059741894969	308.108073418791	316.803806263013	277.038054495829	ALG6
ENSG00000088038	1429.70798509279	1493.36961992714	1387.668928519	1524.97795638264	1544.63589068106	1377.33437689228	1807.63405411609	1709.19986661656	1515.90541086802	CNOT3
ENSG00000088053	254.17030846094	258.7717198551	186.761457296917	207.525534011685	244.241376166987	160.487485256403	221.07754618686	224.362574040371	132.666110603637	GP6
ENSG00000088179	481.301222404759	434.578460825358	449.688201647885	423.084314501242	500.885634717454	696.911408579177	497.174391198503	580.646489898471	582.365206105669	PTPN4
ENSG00000088205	3248.78325123212	3000.56673633509	2611.53032186695	2261.35888352088	2248.73798291245	2253.42016969608	2727.95687082157	2335.10404312403	1988.04068683979	DDX18
ENSG00000088247	8687.75745835107	8576.99853138048	7982.74809932243	6053.05122107631	7111.62194511219	6782.24509610965	8323.91973674596	7519.51648361054	6802.06462675851	KHSRP
ENSG00000088256	2228.72209307372	2301.29048573428	2090.89363364817	2009.6504938809	1910.99795493154	1668.63015492617	2189.7680932264	2139.62935415324	1957.80061751102	GNA11
ENSG00000088280	527.268193083865	694.337859000515	879.552561459785	700.231317987814	787.105997413141	861.795811239865	743.260709578446	1006.26132992355	1050.59853764792	ASAP3
ENSG00000088298	963.278429672446	1023.23473957971	1160.21642745348	966.667326170558	875.834309848805	705.705243387746	740.259656915276	853.155539054801	927.687288118076	EDEM2
ENSG00000088305	984.909945286143	986.690641737574	1265.59579721319	467.267170129536	607.74123679051	799.139738228803	943.330887123115	877.228776612781	817.457357984173	DNMT3B
ENSG00000088320	6.08386376635229	4.93839160028816	3.13008028989247	6.69437206489306	3.81627150260917	3.29768805321377	1.00035088772335	4.81464751159594	1.95097221475936	REM1
ENSG00000088325	8126.6900221208	6494.97263269899	8904.03506464745	5593.81729742464	4700.69242333885	5936.93772513585	6442.25971693835	6138.67557728483	6488.93358628964	TPX2
ENSG00000088340	109.509547794341	133.33657320778	141.896973141792	46.8606044542514	84.9120409330541	117.617540564624	152.053334933949	186.808323449923	233.141179663744	FER1L4
ENSG00000088356	1577.0726852111	1632.63226305527	1195.69067073892	1345.56878504351	1004.63347306186	711.201390143103	1127.39545046421	1062.11124105806	771.609510937328	PDRG1
ENSG00000088367	2142.87201548186	2262.77103125203	2080.46003268186	1583.8884305537	2139.02017721244	1712.59932896902	2142.75160150341	2210.88613732486	1803.67381254503	EPB41L1
ENSG00000088387	381.931447554338	344.699733700114	352.655712661219	239.658519923172	391.16782901744	519.935483056704	365.128074019021	374.579576402164	345.322082012407	DOCK9
ENSG00000088448	720.599863881282	722.980530282187	870.162320590107	773.869410701638	759.438029019225	1051.96248897519	983.344922632049	895.524437156845	1198.87242596963	ANKRD10
ENSG00000088451	319.740840164959	301.241887617578	280.663865993692	283.841375551466	290.990702073949	269.311191012458	317.111231408301	305.248652235183	306.30263771722	TGDS
ENSG00000088538	219.69508045161	255.808684894927	215.975540002581	212.881031663599	341.556299483521	337.463410778876	280.098248562537	249.39874110067	205.827568657113	DOCK3
ENSG00000088543	521.184329317513	529.395579550891	567.587892567168	528.855393126552	549.543096375721	489.157061226709	540.189479370607	620.126599493557	627.237567045135	C3orf18
ENSG00000088682	1097.1234325322	1042.98830598086	1064.22729856344	1300.04705500223	1068.55602073057	926.650342953069	1245.43685521557	1025.51991996994	976.46159348706	COQ9
ENSG00000088726	28.3913642429773	9.87678320057632	15.6504014494624	12.0498697168075	13.3569502591321	6.59537610642754	18.0063159790202	10.5922245255111	7.80388885903745	TMEM40
ENSG00000088727	127.761139093398	105.681580246167	99.1192091799283	166.020427209348	138.339841969582	96.7321828942706	120.042106526802	124.217905799175	111.205416241284	KIF9
ENSG00000088756	323.120764479599	283.46367785654	397.520196816344	240.99739433615	294.806973576558	349.554933640659	151.052984046225	199.326406980072	148.273888321711	ARHGAP28
ENSG00000088766	865.936609410809	826.686753888238	687.574303679713	914.451224064392	795.692608294012	694.712949877034	781.274043311933	655.754991079367	544.321247917862	CRLS1
ENSG00000088808	465.753570557414	520.506474670372	499.769486286165	270.45263142168	344.418503110478	334.165722725662	255.089476369453	281.175414677203	271.185137851551	PPP1R13B
ENSG00000088812	1579.10063979988	1590.16209529279	1783.10240514208	1132.68775337991	1590.43114871237	1633.45481569189	1579.55405171516	1698.60764209105	1685.63999355209	ATRN
ENSG00000088826	523.888268769225	633.101803156942	556.110931504229	906.417977586521	853.890748708802	834.315077463084	508.17825096346	535.388803289469	651.624719729627	SMOX
ENSG00000088827	6.75984862928032	5.92606992034579	0	4.01662323893584	2.86220362695688	1.09922935107126	6.00210532634008	6.74050651623432	0.975486107379681	SIGLEC1
ENSG00000088832	5929.7392176047	5747.30014441536	4834.93068778724	8737.49441909843	8313.74746843408	6150.18821924368	8565.00430068729	11175.7598039165	8101.41212178825	FKBP1A
ENSG00000088833	2767.48202882736	2298.32745077411	2232.79060678996	3815.79207698905	2651.35462643772	2456.77759964426	3087.08283951425	2647.09320187545	2346.04408824813	NSFL1C
ENSG00000088836	287.969551607342	365.440978421324	413.170598265806	365.512714743161	394.030032644397	516.63779500349	374.131232008531	325.470171783886	386.292498522354	SLC4A11
ENSG00000088854	348.808189270865	484.950055148297	499.769486286165	295.891245268273	480.850209328756	507.84396019492	371.130179345361	552.721534331214	560.904511743316	C20orf194
ENSG00000088876	227.806898806747	208.40012553216	183.631377007025	232.964147858279	222.297815026984	237.433539831391	237.083160390433	163.698015394262	186.317846509519	ZNF343
ENSG00000088881	67.5984862928032	137.287286488011	139.81025294853	153.97055749254	196.537982384372	225.342016969608	156.054738484842	278.286626170245	348.248540334546	EBF4
ENSG00000088888	3019.62438269952	3402.55181259854	3594.37553289319	4774.42615668173	4785.6044642719	4549.71028408393	3422.20038690157	4198.37263011166	4237.51165045733	MAVS
ENSG00000088899	1385.76896900247	1443.98570392426	1402.27596987183	1209.00359491969	1206.89586270015	1015.68792038984	1207.42352148208	1152.62661427607	835.016107917007	LZTS3
ENSG00000088930	2620.11732870905	2430.67634566183	2440.4192660195	2241.2757673262	2416.65392902726	2584.28820436852	2295.80528732508	2216.66371433877	2200.69665824856	XRN2
ENSG00000088970	191.303716208633	270.623859695791	330.745150631971	356.140593852311	376.856810882656	318.776511810664	327.114740285534	384.208871425356	438.968748320856	KIZ
ENSG00000088986	5034.73525908798	4695.42273355398	4026.32661289835	5878.99754738909	4408.74765338924	3265.8104020327	3711.30179345361	3622.54078772479	3277.63332079573	DYNLL1
ENSG00000088992	30.4193188317614	18.765888081095	23.997282222509	26.7774882595723	17.1732217617413	19.7861283192826	22.0077195299136	23.1103080556605	17.5587499328343	TESC
ENSG00000089006	2739.76664944731	2354.62511501739	2630.31080360631	2337.67472506066	1800.32608135588	1964.32285036433	2373.8326565675	2051.03983993987	2245.56901918803	SNX5
ENSG00000089009	24418.6012035493	24301.825065018	22971.6592475209	39455.2900760667	26030.7879192972	20835.8923495557	23731.3241094609	23600.439172341	23871.1205336882	RPL6
ENSG00000089022	588.106830747388	579.76717387383	502.899566576057	494.044658389108	436.96308704875	320.974970512807	489.171584096716	458.354443103934	475.061734293905	MAPKAPK5
ENSG00000089041	6.08386376635229	9.87678320057632	8.34688077304659	17.405367368722	16.219153886089	48.3660914471353	11.0038597649568	17.3327310417454	19.5097221475936	P2RX7
ENSG00000089048	430.602357685156	455.319705546568	321.354909762294	274.469254660616	375.902743007003	318.776511810664	362.127021355851	345.691691332589	315.082012683637	ESF1
ENSG00000089050	539.43592061657	509.642013149738	428.820999715269	642.659718229734	497.069363214845	517.737024354562	557.195444461904	510.35263622917	452.625553824172	RBBP9
ENSG00000089053	1802.85162942906	1687.94224897849	1806.05632726796	1976.17863355643	1463.54012125062	1548.8141556594	1642.57615764173	1568.61215927796	1673.93416026353	ANAPC5
ENSG00000089057	990.317824189567	921.503872613771	956.761208610466	556.971755799103	995.092794305341	967.321828942705	981.344220856603	952.337277793678	858.427774494119	SLC23A2
ENSG00000089060	621.906073893789	746.68480996357	691.747744066236	831.441010459719	928.308043009681	811.231261090587	942.330536235392	914.783027203229	951.098954695189	SLC8B1
ENSG00000089063	1756.88465874996	1653.37350777648	1738.23792098695	1549.07769581626	1455.9075782454	1343.25826700908	1551.54422685891	1496.39244660402	1551.99839684107	TMEM230
ENSG00000089091	77.0622743737956	87.9033704851293	97.0324889866666	72.2992183008451	103.9933984461	83.5414306814155	58.0203514879541	66.442135660024	61.4556247649199	DZANK1
ENSG00000089094	888.244109887434	949.158865575384	978.671770639713	901.062479934606	977.9195725436	947.535700623423	1132.39720490283	1058.25952304879	976.46159348706	KDM2B
ENSG00000089101	1.35196972585606	1.97535664011526	8.34688077304659	1.33887441297861	2.86220362695688	9.89306415964131	3.00105266317004	7.70343601855351	0.975486107379681	CFAP61
ENSG00000089116	28.3913642429773	20.7412447212103	73.0352067641577	57.5715997580803	20.9894932643504	67.0529904153466	37.0129828457638	45.2576866090019	78.0388885903745	LHX5
ENSG00000089123	114.241441834837	103.706223606051	90.7723284068817	104.432204212332	133.569502591321	98.9306415964131	141.049475168992	79.9231486924927	112.180902348663	TASP1
ENSG00000089127	12.8437123956326	28.6426712816713	23.997282222509	34.8107347374439	56.2900046634853	39.5722566385652	51.0178952738907	77.0343601855351	57.5536803354012	OAS1
ENSG00000089154	4389.84569985464	4692.45969859381	4597.04458575541	2900.00197851168	4297.12171193793	4582.68716461607	4369.53267757558	3992.30571661536	3610.2740834122	GCN1
ENSG00000089157	58249.6156385085	55155.9081052984	52702.2052010162	97946.6965558634	63386.361522587	51785.793958318	50063.5605270026	51858.5683473999	51815.8710517939	RPLP0
ENSG00000089159	4061.99304133454	4230.22624480684	4608.52154681835	2624.19384943808	3613.05504509523	3951.72951710117	4030.41372663736	3825.71891271414	3756.59699951915	PXN
ENSG00000089163	20.955530750769	25.6796363214984	36.5176033820788	45.5217300412728	30.5301720208734	37.3737979364227	21.0073686421903	23.1103080556605	23.4116665771123	SIRT4
ENSG00000089177	298.109324551262	318.032419058558	341.178751598279	247.691766401043	336.785960105259	417.707153407077	326.114389397811	317.766735765332	294.596804428664	KIF16B
ENSG00000089195	780.762516681877	861.255495090255	465.338603097348	670.776080902285	671.663784459214	442.989428481716	547.19193558467	589.312855419343	338.493679260749	TRMT6
ENSG00000089199	26.3634096541932	30.6180279217866	29.2140827056631	29.4552370855295	26.7139005182642	31.8776511810664	26.009123080807	37.5542505904484	28.2890971140107	CHGB
ENSG00000089220	3307.59393430686	3190.20097378615	3099.82284709018	4766.39291020386	3365.95146530129	3041.56761441417	3571.25266917235	3447.2876183027	3458.09825066097	PEBP1
ENSG00000089225	11.4917426697765	14.8151748008645	15.6504014494624	4.01662323893584	7.63254300521834	28.5799631278527	12.0042106526802	9.62929502319189	23.4116665771123	TBX5
ENSG00000089234	481.977207267687	494.826838348874	425.690919425376	551.616258147188	499.931566841801	497.950896035279	445.156145036889	519.981931252362	425.311942817541	BRAP
ENSG00000089248	3609.08318317276	3455.88644188165	3180.16157453075	4699.44918955493	3390.75723006825	2748.07337767814	4262.49513258918	4497.84370533293	4209.22255334332	ERP29
ENSG00000089250	154.124548747591	269.636181375734	438.211240584946	273.130380247637	373.040539380046	534.225464620631	343.120354489108	569.09133587064	662.355066910803	NOS1
ENSG00000089280	11237.5723613156	11664.4809598806	11198.3839171386	1456.69536132073	1845.16727151153	1309.18215712587	26329.2353648785	33141.1446813195	19158.5471489369	FUS
ENSG00000089289	915.283504404555	950.146543895442	1071.53081923986	1574.51630966285	1304.21078601668	1119.01547939054	906.317904277352	1050.55608703023	1130.58839845305	IGBP1
ENSG00000089327	2437.60141571848	2355.61279333745	2130.54131732014	3222.67071203952	2051.24593265243	1648.84402660688	1702.59721090514	1696.68178308641	1564.67971623701	FXYD5
ENSG00000089335	348.132204407937	349.638125300402	322.398269858925	360.157217091247	384.489353887874	407.814089247436	263.09228347124	267.694401644734	315.082012683637	ZNF302
ENSG00000089351	1278.96336065984	1719.54795522034	2043.94242929978	2322.94710651789	2341.28256685073	2553.50978253853	1426.50036589349	1554.16821674317	1784.16409039744	GRAMD1A
ENSG00000089472	6.08386376635229	6.91374824040342	5.21680048315412	1.33887441297861	2.86220362695688	4.39691740428503	12.0042106526802	15.406872037107	16.5832638254546	HEPH
ENSG00000089486	1579.10063979988	1575.34692049192	1368.88844677964	1848.98556432346	1550.36029793498	1249.82377216802	1703.59756179286	1513.72517764576	1191.06853711059	CDIP1
ENSG00000089505	195.359625386201	189.634237451065	219.105620292473	61.5882229970162	113.534077202623	179.174384224615	299.10491542928	306.211581737502	299.474234965562	CMTM1
ENSG00000089558	2.0279545887841	11.8521398406916	9.39024086967741	1.33887441297861	4.77033937826146	4.39691740428503	28.0098248562537	23.1103080556605	12.6813193959358	KCNH4
ENSG00000089597	12740.9626964675	13509.4640617483	13290.3209108834	9483.24746712751	10491.8844285483	9893.06415964131	12992.5573297508	13716.9307605368	13076.3912694246	GANAB
ENSG00000089639	166.292276280296	261.734754815272	239.97282222509	176.731422513177	331.061552851346	337.463410778876	203.071230207839	283.101273681841	231.190207448984	GMIP
ENSG00000089682	147.364700118311	151.114782968818	181.544656813763	95.0600833214815	188.905439379154	185.769760331042	125.043860965418	140.587707338602	172.661041006204	RBM41
ENSG00000089685	7310.10030770374	5651.49534736977	6580.47212945061	7985.04699900445	4750.30395287277	4830.0137686071	6960.44147677904	5850.75965609139	5716.34858924493	BIRC5
ENSG00000089692	54.0787890342426	81.9773005647835	55.2980851214337	44.1828556282942	36.2545792747871	37.3737979364227	86.0301763442078	134.810130324686	116.082846778182	LAG3
ENSG00000089693	6408.33650055774	6245.09001772441	5335.74353417003	6198.98853209098	5072.77889484324	4471.66500015787	6112.14392398965	5273.9648842022	5085.20907777028	MLF2
ENSG00000089723	109.509547794341	113.583006806628	126.24657169233	66.9437206489306	56.2900046634853	71.4499078196317	73.0256148038043	45.2576866090019	78.0388885903745	OTUB2
ENSG00000089737	2031.33451309874	1793.62382922466	1773.7121642724	1072.43840479587	878.696513475762	888.177315665575	922.323518480925	828.119371994502	750.148816574974	DDX24
ENSG00000089775	455.613797613494	409.886502823917	471.598763677132	507.433402518894	559.083775132244	592.484620227407	637.223515479772	781.898755883181	801.849580266098	ZBTB25
ENSG00000089818	886.892140161578	996.567424938151	817.994315758566	791.27477807036	966.470758035773	762.865169643452	839.294394799887	911.894238696272	836.967080131766	NECAP1
ENSG00000089820	25.0114399283372	33.5810628819595	20.8672019326165	30.7941114985081	33.3923756478302	36.2745685853515	26.009123080807	37.5542505904484	42.921388724706	ARHGAP4
ENSG00000089847	62.866592252307	75.06355232438	78.2520072473118	56.2327253451017	66.7847512956605	64.8545317132041	59.0207023756774	61.6274881484281	93.6466663084494	ANKRD24
ENSG00000089876	344.752280093296	295.315817697232	419.430758845591	646.67634146867	470.35546269658	610.072289844547	372.130530233085	316.803806263013	524.811525770268	DHX32
ENSG00000089902	794.282213940438	859.28013845014	748.089189284301	266.436008182744	370.17833575309	427.600217566719	389.136495324382	385.171800927675	412.630623421605	RCOR1
ENSG00000089916	805.097971747286	883.972096451581	1004.75577305548	409.695570371456	711.73463523661	854.101205782366	853.299307228014	857.970186566397	876.962010534333	GPATCH2L
ENSG00000090006	5856.05686754554	8146.37078383535	7971.2711382595	5363.53089839232	6613.59851402169	6429.39247441578	4373.53408112647	5013.0109890737	6029.47962971381	LTBP4
ENSG00000090013	2413.26596065307	2191.65819220789	2121.15107645047	4117.03881990923	2449.09223679944	1996.2005015454	2551.89511458226	2266.73604845937	2359.70089375145	BLVRB
ENSG00000090020	499.552813703816	567.915034033138	417.34403865233	512.788900170809	543.818689121807	399.020254438866	638.223866367495	613.386092977323	510.179234159573	SLC9A1
ENSG00000090054	1452.69147043234	1333.3657320778	1331.32748330093	1164.82073929139	1157.28433316623	1080.54245210304	1233.43264456289	1359.65645727469	1243.74478690909	SPTLC1
ENSG00000090060	2811.42104491769	2510.6782895865	2713.77961133677	1354.94090593436	1326.15434715669	1592.78332970225	1412.49545346536	1385.65555383731	1313.97978664043	PAPOLA
ENSG00000090061	242.002580928235	269.636181375734	275.447065510538	70.9603438878665	135.477638342626	126.411375373194	137.048071618098	152.142861366432	124.862221744599	CCNK
ENSG00000090097	2789.78952930399	2733.89358991953	2388.25126118796	4016.62323893584	2781.10785752643	2280.90090347286	2535.88950037868	2481.46932747655	2252.39742193968	PCBP4
ENSG00000090238	269.041975445357	480.011663548009	493.50932570638	558.310630212081	736.54040000357	616.667665950975	418.146671068359	631.681753521388	803.800552480857	YPEL3
ENSG00000090263	458.993721928134	414.824894424205	400.650277106236	705.586815639729	416.927661660052	410.012547949579	437.153337935102	407.319179481017	370.684720804279	MRPS33
ENSG00000090266	1469.59109200554	1331.39037543769	1212.38443228502	2231.90364643535	1437.78028860801	1160.78619473125	1326.46527712116	1196.92137138275	1164.73041221134	NDUFB2
ENSG00000090273	5046.90298662069	4626.28525114995	4123.35910188502	7043.81828668048	4299.98391556488	3745.07439909977	4701.64917229973	3840.16285524892	3730.2588746199	NUDC
ENSG00000090316	1387.12093872832	1152.62059950726	1189.43051015914	1380.37951978095	1190.67670881406	1029.97790195377	1293.45369782629	1108.33185716939	1044.74562100364	MAEA
ENSG00000090339	8.11181835513638	11.8521398406916	12.5203211595699	14.7276185427647	17.1732217617413	17.5876696171401	12.0042106526802	17.3327310417454	20.4852082549733	ICAM1
ENSG00000090372	3795.6550053409	4115.65555968015	3891.73316043297	2367.12996214619	2449.09223679944	2156.6879868018	2364.82949857799	2288.88342701271	2314.82853281198	STRN4
ENSG00000090376	1.35196972585606	0	0	0	1.90813575130459	1.09922935107126	1.00035088772335	1.92585900463838	2.92645832213904	IRAK3
ENSG00000090432	889.59607961329	1026.19777453988	666.707101747097	1006.83355855992	956.93007927925	592.484620227407	859.301412554354	883.006353626696	661.379580803424	MUL1
ENSG00000090447	386.663341594834	211.363160492333	355.785792951111	463.2505468906	210.849000519157	327.570346619234	434.152285271932	260.9538951285	324.836873757434	TFAP4
ENSG00000090470	1078.87184123314	1002.4934948585	1017.27609421505	1164.82073929139	946.435332647074	973.917205049133	945.331588898562	931.152828742655	911.104024292622	PDCD7
ENSG00000090487	2355.13126244126	2149.18802444541	2291.21877220129	2958.91245268273	2613.19191141163	2288.59550893036	2212.77616364404	2051.03983993987	2015.35429784642	SPG21
ENSG00000090512	0	1.97535664011526	1.04336009663082	0	2.86220362695688	1.09922935107126	1.00035088772335	1.92585900463838	0	FETUB
ENSG00000090520	1607.49200404286	1694.8559972189	1207.16763180186	1103.23251629438	997.000930056646	741.979811973098	1446.50738364796	1481.94850406923	1143.26971784899	DNAJB11
ENSG00000090530	1756.88465874996	2073.13679380097	2065.85299132903	1048.33866536225	1265.09400311494	1114.61856198625	1562.54808662387	1940.30294717316	1945.11929811508	P3H2
ENSG00000090534	22.3075004766251	25.6796363214984	27.1273625124014	13.3887441297861	21.9435611400027	12.0915228617838	19.0066668667436	33.7025325811716	16.5832638254546	THPO
ENSG00000090539	246.734474968732	409.886502823917	424.647559328745	267.774882595723	351.096978240044	397.921025087795	272.09544146075	451.613936587699	555.051595099038	CHRD
ENSG00000090554	9.46378808099245	17.7782097610374	8.34688077304659	1.33887441297861	10.4947466321752	6.59537610642754	3.00105266317004	7.70343601855351	8.77937496641713	FLT3LG
ENSG00000090565	1243.81214778758	1368.92215159988	1163.34650774337	1025.57780034162	1127.70822902101	949.734159325565	1203.42211793119	1235.43855147552	1161.8039538892	RAB11FIP3
ENSG00000090581	754.399107027684	845.452641969333	829.471276821505	848.84637782844	758.483961143573	681.522197664179	777.27263976104	828.119371994502	895.496246574547	GNPTG
ENSG00000090612	294.053415373694	368.404013381497	274.403705413907	269.113757008701	365.407996374828	227.54047567175	203.071230207839	307.174511239821	276.06256838845	ZNF268
ENSG00000090615	2582.26217638508	3022.29565937635	2338.16997654968	1823.54695047687	2800.18921503948	2355.6484993457	2091.73370622952	2332.21525461707	2036.81499220877	GOLGA3
ENSG00000090621	6665.88673333332	6464.3546047772	6144.34760905892	6746.58816699923	6327.37815132601	6089.73060493476	7671.69095795034	6784.801273341	6358.21844790076	PABPC4
ENSG00000090661	304.193188317614	342.724377059998	416.300678555699	447.184053934857	379.719014509613	344.058786885303	364.127723131298	399.615743462463	425.311942817541	CERS4
ENSG00000090674	273.773869485853	252.845649934754	226.409140968889	326.685356766782	298.623245079168	197.861283192826	333.116845611874	242.658234584436	258.503818455615	MCOLN1
ENSG00000090686	1454.0434401582	1566.4578156114	1620.33823006767	1273.26956674266	1477.8511393854	1643.34787985153	1473.51685761649	1487.72608108315	1572.48360509605	USP48
ENSG00000090776	512.396526099448	482.974698508182	575.934773340215	437.811933044006	416.927661660052	448.485575237073	666.233691223749	640.34811904226	799.898608051338	EFNB1
ENSG00000090857	2133.40822740087	2187.70747892765	2229.66052650007	1508.9114634269	2548.31529586727	2436.99147132498	2245.78774293891	2576.79934820615	2222.15735261091	PDPR
ENSG00000090861	5547.80777005036	4722.09004819554	5254.36144663283	4475.8571625875	3600.65216271175	3627.45685853515	5444.90988187817	4753.98295294983	4644.28935723466	AARS
ENSG00000090863	5778.99459317175	6513.73852078008	6430.22827553577	4803.88139376726	6161.37034096251	5508.23827821806	8202.87727933144	8286.97129695894	8000.93705272814	GLG1
ENSG00000090889	2524.12747817327	2282.52459765319	2701.2592901772	2182.36529315514	1996.86406374025	2671.12732310315	2366.83020035344	2427.54527534667	2654.29769818011	KIF4A
ENSG00000090905	1568.96086685596	1782.75936770403	1406.44941025835	799.308024548232	1519.8301259141	1394.92204650942	1467.51475229015	1503.13295312025	1276.91131456	TNRC6A
ENSG00000090924	1353.99768044485	1775.84561946362	1399.14588958193	1140.72099985778	1587.56894508542	1483.9596239462	1183.41510017672	1472.31920904604	1281.7887450969	PLEKHG2
ENSG00000090932	183.867882716425	145.188713048472	180.501296717133	107.109953038289	68.6928870469651	86.8391187346292	92.0322816705478	58.7386996414705	85.8427774494119	DLL3
ENSG00000090971	509.692586647736	598.533061954925	543.590610344659	986.750442365238	631.592933681818	530.927776567417	634.222462816601	664.42135660024	658.453122481284	NAT14
ENSG00000090975	386.663341594834	460.258097146857	511.246447349104	297.230119681252	360.637656996567	513.340106950277	479.168075219483	485.316469168871	482.865623152942	PITPNM2
ENSG00000090989	800.36607770679	808.908544127201	810.69079508215	793.952526896317	872.972106221848	894.772691772003	838.294043912164	895.524437156845	1028.16235717818	EXOC1
ENSG00000091009	431.954327411012	452.356670586395	355.785792951111	388.273579763798	401.662575649615	388.027960928153	391.137197099828	355.320986355781	327.763332079573	RBM27
ENSG00000091010	4.73189404049622	4.93839160028816	7.30352067641577	4.01662323893584	8.58661088087064	4.39691740428503	9.00315798951012	5.77757701391513	2.92645832213904	POU4F3
ENSG00000091039	989.641839326639	916.565481013483	1112.22186300846	672.114955315264	818.590237309667	1242.12916671052	892.312991849225	1015.89062494674	1032.0643016077	OSBPL8
ENSG00000091073	632.04584683771	672.608935959247	688.617663776344	923.823344955243	707.918363734001	704.606014036675	694.243516080002	729.900562757945	793.07020529968	DTX2
ENSG00000091106	20.955530750769	12.8398181607492	11.4769610629391	44.1828556282942	42.9330544043532	19.7861283192826	6.00210532634008	20.221519548703	6.82840275165777	NLRC4
ENSG00000091127	659.085241354831	529.395579550891	506.02964686595	397.645700654648	416.927661660052	428.69944691779	643.225620806112	420.800192513485	300.449721072942	PUS7
ENSG00000091129	60.8386376635229	59.2606992034579	82.4254476338351	45.5217300412728	92.5445839382724	79.1445132771304	112.039299425015	99.1817387388764	101.450555167487	NRCAM
ENSG00000091136	1807.58352346956	2440.55312886241	2529.10487423312	1727.14799274241	2204.85086063245	3272.40577813913	1980.69475769223	2671.16643943343	3428.83366743958	LAMB1
ENSG00000091137	6.75984862928032	8.88910488051869	7.30352067641577	18.7442417817006	8.58661088087064	21.9845870214251	2.00070177544669	6.74050651623432	10.7303471811765	SLC26A4
ENSG00000091140	1426.32806077815	1302.74770415602	1276.0293981795	1541.04444933838	1269.8643424932	1241.02993735945	1380.48422505822	1190.18086486652	1135.46582898995	DLD
ENSG00000091157	309.601067221039	272.599216335906	320.311549665663	188.781292229984	231.838493783507	263.815044257101	358.125617804958	276.360767165607	253.626387918717	WDR7
ENSG00000091164	1264.76767853835	1158.5466694276	976.585050446451	2000.27837299005	1345.23570466973	977.214893102347	1210.42457414525	1090.99912612764	1055.47596818481	TXNL1
ENSG00000091262	40.5590917756819	50.3715943229392	61.5582457012186	56.2327253451017	83.9579730574018	85.739889383558	62.0217550388475	103.033456748153	116.082846778182	ABCC6
ENSG00000091262	40.5590917756819	50.3715943229392	61.5582457012186	56.2327253451017	83.9579730574018	85.739889383558	62.0217550388475	103.033456748153	116.082846778182	ABCC6
ENSG00000091317	1361.43351393706	1301.76002583596	1377.23532755269	1421.88462658329	1546.54402643237	1589.48564164904	1452.5094889743	1593.64832633826	1542.24353576728	CMTM6
ENSG00000091409	846.333048385896	757.549271484204	959.891288900358	483.333663085279	610.603440417467	954.13107672985	884.310184747438	735.67813977186	957.927357446846	ITGA6
ENSG00000091428	35.8271977351857	31.6057062418442	39.6476836719713	18.7442417817006	45.7952580313101	53.8622382024916	27.0094739685303	11.5551540278303	32.1910415435295	RAPGEF4
ENSG00000091436	3892.32084073961	4482.08421642153	5086.38047107527	1792.75283897836	2989.09465441863	3288.8942184052	3494.22565081765	4779.98204951245	3890.23859623017	MAP3K20
ENSG00000091482	1.35196972585606	0	0	9.37212089085029	10.4947466321752	12.0915228617838	5.00175443861673	11.5551540278303	6.82840275165777	SMPX
ENSG00000091483	2000.23920940405	1756.09205306247	1623.46831035756	2289.47524619343	1557.03877306454	1397.12050521157	1139.39966111689	1065.96295906734	910.128538185242	FH
ENSG00000091490	1535.16162370956	1694.8559972189	1550.4331035934	1223.73121346245	1619.05318498194	1456.47889016941	1883.66072158306	2285.99463850575	2054.37374214161	SEL1L3
ENSG00000091513	1.35196972585606	0	9.39024086967741	1.33887441297861	0	5.49614675535628	0	1.92585900463838	3.90194442951872	TF
ENSG00000091527	7171.52341080349	7775.00373549368	5383.73809861505	9165.93423125158	9162.86787776462	7550.60641250846	5431.90532033777	4974.49380898093	3801.46936045862	CDV3
ENSG00000091536	3.37992431464016	7.90142656046106	3.13008028989247	1.33887441297861	4.77033937826146	9.89306415964131	8.00280710178677	12.5180835301495	14.6322916106952	MYO15A
ENSG00000091542	2089.46921131055	1990.17181491613	1779.97232485219	1804.80270869517	1800.32608135588	1641.14942114939	1966.6898452641	1845.93585594588	1728.56138227679	ALKBH5
ENSG00000091592	479.273267815975	550.136824272101	507.07300696258	913.112349651414	1004.63347306186	1045.36711286876	963.337904877582	889.74686014293	1084.7405514062	NLRP1
ENSG00000091622	654.353347314335	664.707509398786	729.308707544946	333.379728831675	451.274105183534	506.744730843849	714.250533834469	717.382479227796	694.546108454333	PITPNM3
ENSG00000091640	622.582058756718	631.126446516827	545.677330537921	785.919280418446	548.589028500068	466.073244854213	559.19614623735	571.980124377598	557.978053421177	SPAG7
ENSG00000091651	1115.37502383125	1031.13616614017	988.06201150939	901.062479934606	704.102092231392	867.291957995221	1005.35264216196	907.079591184676	862.329718923638	ORC6
ENSG00000091656	509.692586647736	575.816460593599	716.788386385376	196.814538707856	464.631055442667	536.423923322773	542.190181146054	657.680850084006	596.997497716365	ZFHX4
ENSG00000091732	380.579477828482	348.650446980344	376.652994883727	411.034444784434	380.673082385265	326.471117268163	378.132635559425	273.47197865865	268.258679529412	ZC3HC1
ENSG00000091831	5.40787890342426	3.95071328023053	3.13008028989247	2.67774882595723	7.63254300521834	13.1907522128551	4.00140355089338	3.85171800927675	5.85291664427808	ESR1
ENSG00000091844	50.6988647196024	36.5440978421324	52.1680048315412	46.8606044542514	45.7952580313101	71.4499078196317	62.0217550388475	47.1835456136402	54.6272220132621	RGS17
ENSG00000091879	5.40787890342426	5.92606992034579	5.21680048315412	5.35549765191445	4.77033937826146	6.59537610642754	2.00070177544669	2.88878850695757	0.975486107379681	ANGPT2
ENSG00000091947	707.080166622721	621.249663316251	724.091907061792	1269.25294350372	920.675500004462	858.498123186651	772.270885322423	813.675429459714	877.937496641713	TMEM101
ENSG00000091972	47.9949252678903	60.2483775235156	74.0785668607885	21.4219906076578	43.8871222800055	59.3583849578478	59.0207023756774	50.0723341205978	59.5046525501605	CD200
ENSG00000091986	2319.98004956901	2970.93638673336	2859.85002486509	1207.66472050671	1354.77638342626	1090.43551626269	1089.38211673072	1209.4394549129	1339.3424254323	CCDC80
ENSG00000092010	1739.30905231383	1802.51293410518	1786.23248543197	2092.66070748557	1591.38521658802	1312.47984517908	1411.49510257764	1476.17092705532	1685.63999355209	PSME1
ENSG00000092020	308.925082358111	304.204922577751	243.102902514982	315.974361462953	254.736122799162	248.425833342104	210.073686421903	229.177221551967	205.827568657113	PPP2R3C
ENSG00000092036	308.925082358111	271.611538015849	367.26275401405	336.057477657632	270.001208809599	342.959557534232	256.089827257177	261.916824630819	341.420137582888	HAUS4
ENSG00000092051	1645.34715636683	1360.03304671936	1922.91265809061	725.669931834408	791.876336791403	787.048215367019	1675.5877369366	1543.57599221766	2266.054227443	JPH4
ENSG00000092054	0.675984862928032	0.987678320057632	3.13008028989247	0	3.81627150260917	2.19845870214251	1.00035088772335	0	4.8774305368984	MYH7
ENSG00000092068	22.9834853395531	20.7412447212103	34.4308831888172	21.4219906076578	44.8411901556578	38.473027287494	47.0164917229973	80.8860781948118	75.1124302682354	SLC7A8
ENSG00000092094	884.864185572794	837.551215408872	712.614945998853	1138.04325103182	967.424825911425	741.979811973098	617.216497725305	642.273978046899	551.14965066952	OSGEP
ENSG00000092096	401.535008579251	570.878068993311	580.108213726738	481.994788672301	472.263598447885	535.324693971702	435.152636159656	666.347215604879	734.5410388569	SLC22A17
ENSG00000092098	427.222433370516	447.418278986107	522.723408412043	404.340072719541	376.856810882656	491.355519928852	324.113687622364	306.211581737502	378.488609663316	RNF31
ENSG00000092108	771.298728600884	762.487663084492	633.31957865491	578.393746406761	572.440725391376	485.859373173495	503.176496524843	478.575962652637	491.644998119359	SCFD1
ENSG00000092140	716.543954703714	656.806082838325	796.083753729319	353.462845026354	405.478847152224	569.400803854911	407.142811303402	424.651910522762	465.306873220108	G2E3
ENSG00000092148	2369.32694456275	2306.22887733457	2243.22420775627	918.467847303328	1596.15555596629	1722.49239312866	1826.64072098283	2028.89246138653	1764.65436824984	HECTD1
ENSG00000092199	15329.308736619	12709.4446225016	11519.7388269009	16500.2882655484	11192.170249277	9566.59304237314	12285.3092521304	10239.7923276623	9085.67760413435	HNRNPC
ENSG00000092200	4.73189404049622	7.90142656046106	3.13008028989247	9.37212089085029	9.54067875652293	14.2899815639263	4.00140355089338	8.6663655208727	4.8774305368984	RPGRIP1
ENSG00000092201	4388.49373012878	3915.15686070845	4005.45941096573	3252.12594912505	3384.07875493868	3828.61582978119	3110.09090993188	2880.12214143669	2693.3171424753	SUPT16H
ENSG00000092203	1444.5796520772	1500.28336816754	1268.72587750308	1802.12495986921	1841.35100000892	1587.28718294689	1023.35895814098	1098.70256214619	994.020343419895	TOX4
ENSG00000092208	308.925082358111	230.129048573428	308.834588602724	207.525534011685	152.650860104367	146.197503692477	195.068423106053	176.216098924412	184.36687429476	GEMIN2
ENSG00000092295	219.019095588682	149.139426328702	117.899690919283	194.136789881899	97.3149233165339	53.8622382024916	105.036843210951	84.7377962040886	58.5291664427808	TGM1
ENSG00000092330	627.989937660142	573.841103953484	643.753179621218	577.054871993782	495.16122746354	435.294823024217	478.167724331759	496.871623196701	519.93409523337	TINF2
ENSG00000092421	201.443489152554	205.437090571987	182.588016910394	147.276185427647	222.297815026984	200.059741894969	103.036141435505	73.1826421762583	114.131874563423	SEMA6A
ENSG00000092439	636.777740878206	654.83072619821	470.555403580502	550.27738373421	849.120409330541	868.391187346292	621.217901276198	637.459330535303	494.571456441498	TRPM7
ENSG00000092445	699.644333130513	653.843047878152	653.143420490896	1192.93710196394	1036.11771295839	947.535700623423	964.338255765306	914.783027203229	738.442983286418	TYRO3
ENSG00000092470	523.888268769225	526.432544590718	576.978133436846	664.081708837392	529.507670987022	600.179225684906	651.228427907898	558.499111345129	475.061734293905	WDR76
ENSG00000092529	1.35196972585606	3.95071328023053	2.08672019326165	4.01662323893584	4.77033937826146	3.29768805321377	5.00175443861673	2.88878850695757	10.7303471811765	CAPN3
ENSG00000092531	335.964476875232	338.773663779768	358.915873241003	408.356695958477	488.482752333974	567.202345152768	318.111582296024	373.616646899845	340.444651475509	SNAP23
ENSG00000092607	157.504473062231	111.607650166512	161.720814977778	127.193069232968	139.293909845235	124.212916671052	82.0287727933144	70.2938536693008	89.7447218789306	TBX15
ENSG00000092621	8110.46638541053	7009.55303744901	6823.57503196559	8757.57753529311	4941.11752800322	4539.81721992429	7180.51867207818	6310.07702869764	6043.13643521712	PHGDH
ENSG00000092758	13.5196972585606	25.6796363214984	20.8672019326165	29.4552370855295	39.116782901744	41.7707153407077	31.0108775194237	39.4801095950867	57.5536803354012	COL9A3
ENSG00000092820	12560.4747380658	13052.1689995616	10761.2160366503	11158.1793577638	10001.493540463	8098.02262934194	16288.7135047992	13974.9958671584	13219.7877272094	EZR
ENSG00000092841	9316.42338087414	8235.26183264054	7248.22259129433	12063.2584609373	7413.10739381831	5630.25273618697	7212.52990048533	7592.6991257868	7228.35205568343	MYL6
ENSG00000092847	2714.07922465605	2341.78529685665	2398.68486215426	1512.92808666583	2243.01357565854	2307.28240789857	3051.07020755621	2632.64925934066	2506.99929596578	AGO1
ENSG00000092850	0	2.9630349601729	1.04336009663082	2.67774882595723	1.90813575130459	0	0	0	3.90194442951872	TEKT2
ENSG00000092853	1011.94933980326	924.466907573944	825.297836434982	417.728816849327	757.52989326792	895.871921123074	1139.39966111689	966.781220328465	709.178400065028	CLSPN
ENSG00000092871	293.377430510766	239.018153453947	281.707226090322	298.568994094231	291.944769949602	333.066493374591	446.156495924612	326.433101286205	298.498748858182	RFFL
ENSG00000092929	3425.21530045634	3481.56607820315	3331.44878854222	5944.60239362504	5302.70925287544	4753.06771403211	2891.01406552047	2703.90604251228	2532.36193475765	UNC13D
ENSG00000092931	394.775159949971	447.418278986107	355.785792951111	504.755653692937	392.121896893092	340.761098832089	518.181759840693	490.131116680467	447.748123287273	MFSD11
ENSG00000092964	1525.69783562857	1458.80087872512	2110.71747548416	990.767065604173	1213.57433782972	1388.326670403	2223.780023409	2243.62574040371	2133.38811683936	DPYSL2
ENSG00000092969	4278.98418233444	3985.28202143255	5395.21505967799	2359.09671566832	3358.31892229607	3431.79403404446	5634.97655054561	5512.77140077735	4204.34512280642	TGFB2
ENSG00000092978	284.589627292701	313.094027458269	285.880666476846	242.336268749129	310.072059586995	285.799631278527	285.100003001154	290.804709700395	233.141179663744	GPATCH2
ENSG00000093000	3261.62696362775	3427.24377059998	3072.69548457778	2036.42798214047	2359.40985648812	2506.24292044246	2725.95616904612	2700.054324503	2061.20214489327	NUP50
ENSG00000093009	2225.34216875908	2079.06286372132	2027.24866775369	1225.07008787543	1004.63347306186	1015.68792038984	1732.60773753684	1322.10220668425	1313.97978664043	CDC45
ENSG00000093010	2855.36006100801	2511.66596790656	2349.64693761262	1835.59682019368	1386.26062332278	1056.35940637948	2156.75651393153	2057.78034645611	1783.18860429006	COMT
ENSG00000093100	6.75984862928032	6.91374824040342	6.26016057978494	8.03324647787168	1.90813575130459	13.1907522128551	6.00210532634008	8.6663655208727	6.82840275165777	AC016026.1
ENSG00000093144	941.646914058749	954.097257175673	809.647434985519	1499.53934253605	1117.21348238883	1016.78714974091	1002.35158949879	1034.18628549081	1051.5740237553	ECHDC1
ENSG00000093167	1043.04464349795	978.789215177113	1029.79641537462	1170.17623694331	968.378893787077	1104.72549782661	1037.36387056911	935.967476254251	1007.67714892321	LRRFIP2
ENSG00000093183	1250.57199641686	1222.74576023135	1265.59579721319	1081.81052568672	1004.63347306186	1100.32858042233	1042.36562500773	1083.29569010909	1044.74562100364	SEC22C
ENSG00000093217	404.238948030963	384.206866502419	349.525632371326	247.691766401043	306.255788084386	423.203300162434	476.167022556313	399.615743462463	396.04735959615	XYLB
ENSG00000094631	1831.24299367204	2037.58037427889	2230.7038865967	1518.28358431775	1894.77880104545	1858.79683266149	1959.68738905004	2098.22338555351	2454.32304616728	HDAC6
ENSG00000094796	1.35196972585606	1.97535664011526	0	0	0	0	2.00070177544669	4.81464751159594	0	KRT31
ENSG00000094804	2645.12876863739	2474.13419174437	1969.863862439	1994.92287533813	1643.8589497489	1449.88351406299	2119.74353108577	1786.23422680209	1286.6661756338	CDC6
ENSG00000094841	172.376140046648	174.819062650201	130.420012078853	175.392548100198	185.089167876545	169.281320064973	139.048773393545	160.809226887305	153.15131885861	UPRT
ENSG00000094880	763.862895108676	681.498040839766	737.655588317993	473.961542194429	544.772756997459	569.400803854911	757.265622006573	780.935826380862	669.183469662461	CDC23
ENSG00000094914	1981.31163324206	1992.14717155624	1995.94786485477	1887.81292229984	1381.49028394452	1410.31125742442	1574.55229727655	1616.75863439392	1569.55714677391	AAAS
ENSG00000094916	3749.68803466179	3439.09591044067	4482.27497512602	2135.50468870089	2800.18921503948	3706.60137181228	5291.8561960565	5333.66651334599	6471.3748363568	CBX5
ENSG00000094975	847.685018111752	964.961718696307	895.202962909247	563.666127863996	778.519386532271	927.74957230414	757.265622006573	896.487366659165	794.04569140706	SUCO
ENSG00000095002	1657.51488389953	1472.62837520593	1591.12414736201	1190.25935313799	1219.29874508363	1505.94421096762	1849.64879140047	1628.31378842175	1569.55714677391	MSH2
ENSG00000095015	403.562963168035	441.492209065762	660.446941167312	239.658519923172	556.221571505287	608.973060493476	497.174391198503	635.533471530664	510.179234159573	MAP3K1
ENSG00000095059	75.0343197850115	96.7924753656479	79.2953673439426	42.8439812153156	59.1522082904422	95.6329535431993	51.0178952738907	73.1826421762583	126.813193959359	DHPS
ENSG00000095066	506.312662333096	525.44486627066	395.433476623082	753.786294506959	509.472245598324	457.279410045643	553.19404091101	500.723341205978	498.473400871017	HOOK2
ENSG00000095139	2429.48959736335	2522.53042942719	2262.00468949563	1831.58019695474	2441.45969379422	2245.72556423858	2465.86493823805	2667.31472142415	2428.96040737541	ARCN1
ENSG00000095203	264.310081404861	254.821006574869	328.65843043871	151.292808666583	207.032729016548	280.30348452317	259.090879920347	223.399644538052	228.263749126845	EPB41L4B
ENSG00000095209	373.819629199202	360.502586821036	352.655712661219	305.263366159124	306.255788084386	300.089612842453	499.17509297395	460.280302108572	397.99833181091	TMEM38B
ENSG00000095261	970.038278301726	819.773005647835	691.747744066236	650.692964707606	706.010227982697	649.644546483112	879.308430308821	841.600385026971	661.379580803424	PSMD5
ENSG00000095303	50.0228798566744	63.2114124836884	50.0812846382795	54.8938509321231	69.6469549226174	41.7707153407077	29.010175743977	29.8508145718948	33.1665276509091	PTGS1
ENSG00000095319	3223.09582644086	2840.56284848575	2770.12105655484	2139.52131193982	2350.82324560725	2406.21304949498	3098.0866992792	2393.8427427655	2374.33318536214	NUP188
ENSG00000095321	233.890762573099	305.192600897808	295.270907346523	243.675143162108	193.675778757415	157.18979720319	372.130530233085	435.244135048273	407.753192884707	CRAT
ENSG00000095370	56.7827284859547	65.1867691238037	121.029771209176	12.0498697168075	17.1732217617413	21.9845870214251	27.0094739685303	32.7396030788524	40.9704165099466	SH2D3C
ENSG00000095380	1511.50215350708	1481.51748008645	1246.81531547383	2000.27837299005	1505.51910777932	1172.87771759303	1311.46001380531	1298.99189862859	1090.59346805048	NANS
ENSG00000095383	278.505763526349	346.675090340229	353.699072757849	403.001198306562	456.998512437448	449.584804588144	427.149829057869	467.983738127126	477.012706508664	TBC1D2
ENSG00000095397	108.833562931413	176.794419290316	177.37121642724	136.565190123818	226.114086529593	287.998089980669	157.055089372565	184.882464445284	181.440415972621	WHRN
ENSG00000095464	4.05590917756819	6.91374824040342	3.13008028989247	4.01662323893584	4.77033937826146	7.69460545749879	6.00210532634008	1.92585900463838	3.90194442951872	PDE6C
ENSG00000095485	837.545245167832	724.955886922302	714.701666192114	1022.90005151566	556.221571505287	616.667665950975	706.247726732682	668.273074609517	614.556247649199	CWF19L1
ENSG00000095539	160.208412513944	191.609594091181	149.200493818208	133.887441297861	228.97629015655	196.762053841755	157.055089372565	223.399644538052	219.484374160428	SEMA4G
ENSG00000095564	1258.00782990907	1377.8112564804	1173.78010870968	502.07790486698	1163.9628082958	1604.87485256403	1242.4358025524	1419.35808641848	1382.26381415701	BTAF1
ENSG00000095574	270.393945171213	297.291174337347	270.230265027383	311.957738224017	339.648163732216	386.928731577082	283.099301225707	329.321889793162	299.474234965562	IKZF5
ENSG00000095585	0	0.987678320057632	1.04336009663082	1.33887441297861	0	2.19845870214251	4.00140355089338	0.962929502319189	0.975486107379681	BLNK
ENSG00000095587	43.9390160903221	60.2483775235156	59.471525507957	81.6713391916954	89.6823803113155	67.0529904153466	109.038246761845	79.9231486924927	74.1369441608557	TLL2
ENSG00000095596	2.70393945171213	7.90142656046106	8.34688077304659	2.67774882595723	4.77033937826146	0	9.00315798951012	0.962929502319189	2.92645832213904	CYP26A1
ENSG00000095637	162.912351965656	188.646559131008	182.588016910394	152.631683079562	229.930358032203	258.318897501745	262.091932583517	299.471075221268	306.30263771722	SORBS1
ENSG00000095713	58.8106830747388	72.1005173642071	73.0352067641577	65.604846235952	83.9579730574018	65.9537610642754	136.047720730375	172.364380915135	167.783610469305	CRTAC1
ENSG00000095739	346.78023468208	362.477943461151	262.926744350968	587.765867297611	707.918363734001	291.295778033883	565.198251563691	799.231486924927	360.929859730482	BAMBI
ENSG00000095752	279.181748389277	446.43060066605	193.021617876702	160.664929557434	146.926452850453	128.609834075337	99.0347378846113	71.25678317162	125.837707851979	IL11
ENSG00000095777	156.828488199303	193.584950731296	199.281778456487	255.725012878915	313.888331089604	302.288071544595	294.103160990664	322.581383276928	318.008471005776	MYO3A
ENSG00000095787	3744.28015575837	4466.28136330061	3771.74674932043	3513.20645965588	4144.47085183356	4190.26228628363	3967.39162071079	4223.40879717196	3820.97908260621	WAC
ENSG00000095794	221.047050177466	205.437090571987	169.024335654193	291.874622029338	211.803068394809	178.075154873544	303.106318980174	266.731472142415	236.067637985883	CREM
ENSG00000095906	1842.05875147889	1771.89490618339	1706.93711808803	2843.76925316657	1699.19488653673	1448.78428471192	1585.5561570415	1370.24868180021	1424.20971677433	NUBP2
ENSG00000095951	275.125839211709	276.549929616137	295.270907346523	186.103543404027	282.404091193079	370.440291311013	346.121407152278	324.507242281567	337.51819315337	HIVEP1
ENSG00000096060	1331.69017996822	1214.84433367089	1448.18381412358	855.540749893334	961.700418657511	1179.47309369946	1105.3877309343	862.784834077993	877.937496641713	FKBP5
ENSG00000096063	2690.41975445357	2527.46882102748	2912.01802969663	1848.98556432346	2073.18949379243	2494.15139758068	2157.75686481926	1921.04435712678	1898.29596496086	SRPK1
ENSG00000096070	2766.13005910151	2861.30409320696	2417.46534389362	1458.03423573371	3165.59721141431	2527.12827811282	2170.76142635966	2344.73333814722	1818.30610415573	BRPF3
ENSG00000096080	911.903580089915	881.996739811465	692.791104162867	1257.20307378692	866.293631092282	715.598307547388	644.225971693835	593.16457342862	415.557081743744	MRPS18A
ENSG00000096092	807.801911198998	660.756796118556	640.623099331326	994.783688843109	739.402603630527	672.728362855609	852.298956340291	798.268557422607	706.251941742889	TMEM14A
ENSG00000096093	511.72054123652	553.099859232274	545.677330537921	461.911672477621	491.344955960931	689.216803121678	351.123161590894	397.689884457825	576.512289461391	EFHC1
ENSG00000096384	63977.2353820977	55640.8581604467	56849.5615851237	61825.2037681134	51821.1507339299	53299.4327747431	44979.7773155925	36631.7641272266	37681.0773558623	HSP90AB1
ENSG00000096401	2005.64708830747	2181.78140900731	2041.85570910652	2128.81031663599	2114.21441244548	2268.80938061107	1540.54036709395	1584.01903131507	1472.98402214332	CDC5L
ENSG00000096433	1459.45131906162	1522.01229120881	1977.16738311541	1298.70818058925	2164.78000985505	2578.79205761317	1600.56142035735	1714.97744363047	1692.46839630375	ITPR3
ENSG00000096654	219.69508045161	171.856027690028	231.625941452043	246.352891988065	175.548489120022	215.448952809966	134.047018954928	154.06872037107	159.979721610268	ZNF184
ENSG00000096696	26.3634096541932	19.7535664011526	8.34688077304659	20.0831161946792	20.9894932643504	10.9922935107126	7.00245621406342	7.70343601855351	2.92645832213904	DSP
ENSG00000096717	765.89084969746	860.267816770198	781.476712376487	701.570192400793	866.293631092282	924.451884250926	668.234392999195	862.784834077993	792.094719192301	SIRT1
ENSG00000096746	4241.8050148734	3970.46684663168	4657.55947136	4092.93908047562	3793.37387359352	4279.2998637204	4636.62636459771	3980.75056258753	4933.03324501905	HNRNPH3
ENSG00000096872	282.561672703917	267.660824735618	318.224829472401	370.868212395076	264.276801555685	285.799631278527	324.113687622364	333.173607802439	387.267984629733	IFT74
ENSG00000096968	158.180457925159	149.139426328702	121.029771209176	115.143199516161	147.880520726105	192.36513643747	157.055089372565	167.549733403539	135.592568925776	JAK2
ENSG00000096996	2.0279545887841	0.987678320057632	1.04336009663082	1.33887441297861	2.86220362695688	2.19845870214251	0	6.74050651623432	2.92645832213904	IL12RB1
ENSG00000097007	3786.19121725991	3640.58228773243	3893.81988062623	2509.05064992192	3206.62213006736	3045.96453181845	3824.34144376635	3978.82470358289	3721.47949965348	ABL1
ENSG00000097021	1737.28109772504	1600.03887849336	1633.90191132387	1530.33345403455	904.456346118374	913.459590740214	1997.70072278352	1646.60944896581	1668.08124361925	ACOT7
ENSG00000097033	1387.79692359125	1355.09465511907	1394.97244919541	1799.44721104326	1498.84063264975	1546.61569695726	1492.52352448323	1542.61306271534	1475.91048046546	SH3GLB1
ENSG00000097046	569.179254585403	409.886502823917	653.143420490896	376.22371004699	340.602231607869	463.87478615207	571.200356890031	491.094046182786	527.737984092407	CDC7
ENSG00000097096	369.087735158705	495.814516668931	371.436194400573	171.375924861262	335.831892229607	375.93643806637	255.089476369453	342.802902825631	261.430276777754	SYDE2
ENSG00000099139	385.987356731906	358.52723018092	476.815564160287	215.558780489557	268.093073058294	394.623337034581	292.102459215217	296.58228671431	406.777706777327	PCSK5
ENSG00000099194	5977.73414287259	5749.27550105548	6282.07114181419	4542.80088323643	6176.63542697294	6053.45603634941	5634.97655054561	5442.47754710805	4610.14734347637	SCD
ENSG00000099203	350.836143859649	320.007775698673	269.186904930753	452.539551586771	273.817480312208	245.12814528889	355.124565141788	294.656427709672	250.699929596578	TMED1
ENSG00000099204	7692.03175525808	8508.8487272965	9483.09991827756	7393.2645084679	10629.2702026422	12900.5556641723	6336.22252283967	7490.62859854097	9436.85260279103	ABLIM1
ENSG00000099219	475.217358638406	485.937733468355	502.899566576057	258.402761704872	422.652068913966	624.362271408474	616.216146837581	778.047037873904	679.913816843638	ERMP1
ENSG00000099246	1550.70927555691	1528.92603944921	1264.55243711656	1575.85518407583	1391.03096270104	1333.36520284943	1419.49790967943	1452.09768949734	1252.52416187551	RAB18
ENSG00000099250	584.726906432748	495.814516668931	665.663741650466	411.034444784434	459.860716064405	944.238012570209	561.196848012797	540.203450801065	557.002567313798	NRP1
ENSG00000099251	25.6874247912652	18.765888081095	50.0812846382795	53.5549765191445	27.6679683939165	43.9691740428502	36.0126319580405	30.813744074214	35.1174998656685	HSD17B7P2
ENSG00000099256	310.953036946895	262.72243313533	326.571710245448	178.070296926155	195.58391450872	225.342016969608	104.036492323228	94.3670912272805	90.7202079863103	PRTFDC1
ENSG00000099260	5.40787890342426	0	9.39024086967741	2.67774882595723	4.77033937826146	7.69460545749879	6.00210532634008	2.88878850695757	3.90194442951872	PALMD
ENSG00000099282	2.0279545887841	5.92606992034579	1.04336009663082	12.0498697168075	14.3110181347844	8.79383480857005	2.00070177544669	2.88878850695757	7.80388885903745	TSPAN15
ENSG00000099284	1260.03578449785	1472.62837520593	1631.81519113061	2381.85758068895	1831.8103212524	1746.67543885223	1707.59896534375	1885.41596554097	2105.09901972535	H2AFY2
ENSG00000099290	924.07130762262	913.60244605331	954.674488417204	965.32845175758	1178.27382643058	1097.03089236911	1136.39860845372	1171.88520432245	1232.03895362054	WASHC2A
ENSG00000099308	249.438414420444	290.377426096944	389.173316043297	230.286399032321	382.581218136569	384.73027287494	329.115442060981	321.618453774609	436.042289998717	MAST3
ENSG00000099326	154.800533610519	144.201034728414	171.111055847455	176.731422513177	147.880520726105	146.197503692477	132.046317179482	162.735085891943	149.249374429091	MZF1
ENSG00000099330	112.889472108981	114.570685126685	166.937615460932	235.641896684236	170.77814974176	142.899815639263	159.055791148012	145.402354850197	184.36687429476	OCEL1
ENSG00000099331	2739.76664944731	2704.2632403178	2527.01815403986	2581.34986822277	2788.74040053165	2717.29495584815	3044.06775134214	2804.05071075348	2718.67978126717	MYO9B
ENSG00000099337	397.479099401683	395.071328023053	365.176033820788	583.749244058675	582.935472023551	572.698491908125	278.09754678709	391.91230744391	409.704165099466	KCNK6
ENSG00000099338	50.6988647196024	56.297664243285	68.8617663776344	139.242938949776	108.763737824361	104.426788351769	39.0136846212105	62.5904176507473	72.1859719460964	CATSPERG
ENSG00000099341	4759.60941987627	4595.66722322816	4203.69782932559	7134.86174676303	4964.01515701888	4142.99542418756	3520.23477389846	3045.74601583559	2852.32137797819	PSMD8
ENSG00000099364	1541.92147233884	1530.90139608933	1222.81803325133	2010.98936829388	1611.42064197672	1303.68601037051	1706.59861445603	1492.54072859474	1433.96457784813	FBXL19
ENSG00000099365	31.0953036946895	38.5194544822477	36.5176033820788	69.6214694748879	43.8871222800055	76.9460545749879	52.018246161614	39.4801095950867	56.5781942280215	STX1B
ENSG00000099377	14.8716669844167	14.8151748008645	11.4769610629391	9.37212089085029	10.4947466321752	6.59537610642754	9.00315798951012	10.5922245255111	15.6077777180749	HSD3B7
ENSG00000099381	1268.14760285299	1331.39037543769	1231.16491402437	1128.67113014097	1337.60316166451	1211.35074488052	1183.41510017672	1262.40057754046	1111.07867630546	SETD1A
ENSG00000099385	1338.4500285975	1207.93058543048	1169.60666832315	2035.08910772749	1317.56773627582	1060.75632378376	1266.44422385776	1212.32824341986	1196.92145375487	BCL7C
ENSG00000099399	2030.65852823581	1686.95457065844	1735.10784069706	1961.45101501367	1595.20148809063	1435.59353249906	1585.5561570415	1258.54885953118	1233.01443972792	MAGEB2
ENSG00000099617	170.348185457864	246.919580014408	203.455218843011	70.9603438878665	120.212552332189	157.18979720319	163.057194698905	168.512662905858	205.827568657113	EFNA2
ENSG00000099622	2065.13375624514	1965.47985691469	2198.35972360115	2043.12235420536	1771.70404508631	1833.51455758686	1512.5305422377	1391.43313085123	1794.89443757861	CIRBP
ENSG00000099624	1760.2645830646	1868.68738154904	1696.50351712172	3289.61443268845	1803.18828498283	1546.61569695726	1701.59686001741	1407.80293239065	1427.13617509647	ATP5D
ENSG00000099625	452.233873298853	719.029817001956	469.512043483871	364.173840330183	387.351557514831	366.043373906728	241.084563941326	286.952991691118	320.934929327915	CBARP
ENSG00000099769	14.1956821214887	12.8398181607492	18.7804817393548	8.03324647787168	9.54067875652293	24.1830457235676	7.00245621406342	15.406872037107	18.5342360402139	IGFALS
ENSG00000099783	10667.0411370043	9465.90901943235	8636.93487990996	13538.6980640397	9163.82194564027	8220.03708731085	10338.6264246208	8609.55268023587	7909.24135863445	HNRNPM
ENSG00000099785	304.869173180542	323.958488978903	314.051389085878	486.011411911236	379.719014509613	257.219668150674	317.111231408301	349.543409341865	406.777706777327	MARCH2
ENSG00000099795	1379.00912037319	1346.20555023855	1198.82075102882	2663.02120741446	1521.73826166541	1243.22839606159	1393.48878659862	1374.10039980948	1239.84284247957	NDUFB7
ENSG00000099797	1191.08532847919	1175.33720086858	1209.25435199513	1938.69014999303	1239.33417047233	1186.06846980589	1663.58352628392	1487.72608108315	1606.62561885433	TECR
ENSG00000099800	1368.19336256634	1205.95522879037	1095.52810146237	1977.51750796941	1178.27382643058	1018.98560844305	1180.41404751355	876.265847110462	794.04569140706	TIMM13
ENSG00000099804	1771.08034087144	1750.16598314212	1596.34094784516	2729.96492806339	1852.79981451675	1515.83727512726	1842.6463351864	1617.72156389624	1565.65520234439	CDC34
ENSG00000099810	847.685018111752	750.6355232438	712.614945998853	747.091922442066	670.709716583562	695.812179228105	1129.39615223966	1067.88881807198	1111.07867630546	MTAP
ENSG00000099812	703.024257445153	510.629691469796	542.547250248028	2056.51109833515	1098.13212487579	1016.78714974091	1743.61159730179	1026.48284947226	1149.12263449326	MISP
ENSG00000099814	2123.94443931988	2330.92083533601	2146.1917187696	909.095726412478	1239.33417047233	1082.74091080519	1275.44738184727	1190.18086486652	1167.65687053348	CEP170B
ENSG00000099817	4624.41244729067	4308.25283209139	3649.67361801462	4770.4095334428	3171.32161866822	2700.80651558208	4080.43127102353	3228.70262127624	2886.46339173648	POLR2E
ENSG00000099821	2071.21762001149	2240.05442989071	1953.1701008929	2767.45341162679	2212.48340363767	1992.90281349219	1816.6372121056	1545.5018512223	1621.25791046503	POLRMT
ENSG00000099822	336.64046173816	474.085593627663	357.872513144373	465.928295716557	405.478847152224	287.998089980669	440.154390598272	529.611226275554	535.541872951445	HCN2
ENSG00000099834	107.481593205557	156.053174569106	194.064977973333	77.6547159527595	108.763737824361	161.586714607475	81.028421905591	112.662751771345	124.862221744599	CDHR5
ENSG00000099840	4.05590917756819	5.92606992034579	0	9.37212089085029	10.4947466321752	10.9922935107126	1.00035088772335	3.85171800927675	10.7303471811765	IZUMO4
ENSG00000099849	652.325392725551	732.857313482763	773.129831603441	1362.97415241223	829.084983941842	794.742820824518	740.259656915276	623.015388000515	780.388885903745	RASSF7
ENSG00000099860	2029.30655850995	2776.363757682	1859.26769219613	2322.94710651789	1977.7827062272	1453.1812021162	1382.48492683366	1784.30836779746	1906.0998538199	GADD45B
ENSG00000099864	1919.79701071561	2240.05442989071	2175.40580147527	3153.04924256463	2264.95713679854	1940.13980464077	2051.71967072058	2421.76769833276	2569.43040683808	PALM
ENSG00000099866	10.8157578068485	14.8151748008645	17.737121642724	14.7276185427647	20.0354253886981	9.89306415964131	9.00315798951012	16.3698015394262	25.3626387918717	MADCAM1
ENSG00000099869	1.35196972585606	2.9630349601729	9.39024086967741	0	0	0	0	0	6.82840275165777	IGF2-AS
ENSG00000099875	2488.97626530101	2468.20812182402	2784.72809790767	2859.83574612232	2506.33630933857	2416.10611365462	2396.84072698514	2385.17637724463	2559.67554576428	MKNK2
ENSG00000099889	2372.03088401446	2664.75610751549	2809.76874022681	1866.39093169219	1699.19488653673	1751.07235625651	1794.62949257568	1812.23332336471	1989.01617294717	ARVCF
ENSG00000099899	1050.48047699016	967.924753656479	990.148731702652	1218.37571581054	835.763459071408	832.116618760941	848.297552789398	731.826421762583	821.359302413691	TRMT2A
ENSG00000099901	9760.54543581785	8053.52902174993	8204.9837999048	6946.08045453304	4377.26341349272	4150.69002964506	7121.4979697025	5635.06344757189	5251.04171602482	RANBP1
ENSG00000099904	2756.66627102051	3184.27490386581	3145.73069134193	2124.79369339706	2240.15137203158	1896.17063059792	2491.87406131886	2462.21073743017	2564.55297630118	ZDHHC8
ENSG00000099910	351.512128722577	378.280796582073	520.636688218781	317.313235875931	253.78205492351	308.883447651023	435.152636159656	393.838166448548	593.095553286846	KLHL22
ENSG00000099917	3885.56099211033	3890.46490270701	3892.7765205296	3111.5441357623	2973.8295684082	2870.08783564705	3539.2414407652	3100.63299746779	3084.48707153455	MED15
ENSG00000099937	4.73189404049622	8.88910488051869	14.6070413528315	6.69437206489306	3.81627150260917	2.19845870214251	8.00280710178677	11.5551540278303	10.7303471811765	SERPIND1
ENSG00000099940	1141.73843348545	1114.10114502501	948.414327837419	1088.50489775161	956.93007927925	812.330490441658	1016.35650192692	946.559700779762	894.520760467167	SNAP29
ENSG00000099942	5597.83064990703	6037.6775705123	6005.58071620702	2851.80249964445	4327.6518839588	4921.24980474601	4303.50951898584	4869.53449322814	4416.02560810782	CRKL
ENSG00000099949	663.817135395327	667.670544358959	692.791104162867	609.187857905269	559.083775132244	584.790014769908	507.177900075736	532.500014782511	654.551178051766	LZTR1
ENSG00000099953	2.70393945171213	3.95071328023053	2.08672019326165	2.67774882595723	4.77033937826146	0	5.00175443861673	7.70343601855351	8.77937496641713	MMP11
ENSG00000099954	300.813264002974	437.541495785531	498.726126189534	238.319645510193	364.453928499176	511.141648248134	350.122810703171	398.652813960144	454.576526038931	CECR2
ENSG00000099956	5416.66670664232	5461.86110991871	5321.1364928172	5102.45038786149	3722.77285079525	3091.03293521237	5629.97479610699	5117.00737532417	5056.91998065626	SMARCB1
ENSG00000099957	25.0114399283372	36.5440978421324	32.3441629955555	78.9935903657382	50.5655974095715	76.9460545749879	73.0256148038043	75.1085011808967	92.6711802010697	P2RX6
ENSG00000099958	2.0279545887841	4.93839160028816	4.1734403865233	0	3.81627150260917	3.29768805321377	2.00070177544669	0.962929502319189	5.85291664427808	DERL3
ENSG00000099960	1.35196972585606	0.987678320057632	1.04336009663082	0	0	0	6.00210532634008	0.962929502319189	1.95097221475936	SLC7A4
ENSG00000099968	539.43592061657	511.617369789853	563.414452180645	420.406565675284	494.207159587888	391.325648981367	829.290885922654	753.973800315925	788.192774762782	BCL2L13
ENSG00000099974	46.6429555420342	52.3469509630545	51.1246447349104	65.604846235952	42.9330544043532	41.7707153407077	47.0164917229973	46.220616111321	53.6517359058824	DDTL
[truncated: 24,810 more rows]
