# Supplementary material for: Fused in sarcoma regulates DNA replication timing and kinetics
Source: J Biol Chem. 2021 Aug 8;297(3):101049. doi: 10.1016/j.jbc.2021.101049 (PMC8403768; doi:10.1016/j.jbc.2021.101049)
Supplement: Supplemental Table S3 [file mmc4.csv]

	ensgene	symbol	entrez	W_1	W_2	W_3	C_1	C_2	C_3	F_1	F_2	F_3	WTvsKOlog2FoldChange	WTvsKOpadj	REvsKOlog2FoldChange	REvsKOpadj	WTvsRElog2FoldChange	WTvsREpadj	WT_KO_sign	RE_KO_sign	diff
1	ENSG00000001617	SEMA3F	6405	1794.73981107393	2011.9007379574	2207.74996447082	635.965346164841	678.34225958878	763.964398994523	1236.43369722606	1333.65736071208	1437.86652227765	1.46690871437864	4.13266472234418e-21	0.905485504455638	6.16401144281742e-08	0.561423209923006	0.0017364049649409	1	1	0
2	ENSG00000002079	MYH16	NA	6.75984862928032	4.93839160028816	7.30352067641577	40.1662323893584	36.2545792747871	174.77746682033	18.0063159790202	13.4810130324686	24.387152684492	-2.24521354734007	4.9419211295155e-08	-1.47265080148326	0.00186843522860118	-0.77256274585681	0.0834604265674447	-1	-1	0
3	ENSG00000005486	RHBDD2	57414	1164.04593396207	1304.72306079613	1044.40345672745	2304.20286473619	1834.67252487936	1355.34978987086	1285.4508907245	1200.77308939203	1162.77943999658	-0.600028834750461	0.012924348115012	-0.549197424283328	0.0318104498400282	-0.0508314104671325	0.924111594565614	-1	-1	0
4	ENSG00000006047	YBX2	51087	367.059780569921	402.972754583514	451.774921841147	235.641896684236	191.767643006111	189.067448384256	527.184917830203	489.168187178148	570.659372817113	0.931601325118575	9.94250183839232e-07	1.292229458511	1.33529500317389e-12	-0.360628133392423	0.129929754463516	1	1	0
5	ENSG00000006534	ALDH3B1	221	2583.61414611094	2861.30409320696	2777.42457723125	2199.77066052386	1966.33389171938	1425.70046833942	3850.35056684716	3713.05616094279	3586.86241683509	0.526136646721957	0.0144029521190398	0.942506522547884	6.71460870294736e-07	-0.416369875825927	0.0727552937729679	1	1	0
6	ENSG00000007171	NOS2	4843	47.3189404049622	49.3839160028816	56.3414452180645	18.7442417817006	13.3569502591321	15.3892109149976	63.0221059265708	59.7016291437897	49.7497914763637	1.35278537800635	4.13964984870076e-05	1.50634094410893	5.02485501088985e-06	-0.153555566102573	0.807064701276012	1	1	0
7	ENSG00000010278	CD9	928	4057.93713215698	3863.79758806546	4233.95527212788	2878.57998790402	2649.44649068642	2726.08879065672	3298.15687682387	3750.61041153324	3891.21408233755	0.541334279668581	0.000403989142645922	0.394007234336946	0.0215646870118725	0.147327045331636	0.54537789225314	1	1	0
8	ENSG00000012232	EXTL3	2137	3168.34105254369	3281.06737923145	3235.45965965219	1843.63006667155	2295.48730881942	1957.72747425791	3491.22459815448	3268.18273087133	2670.88096200557	0.637614359178155	0.00043471584959672	0.600863970784165	0.00136015712031962	0.0367503883939903	0.933001412895277	1	1	0
9	ENSG00000012779	ALOX5	240	260.93015709022	268.648503055676	251.449783288029	479.317039846343	482.75834508006	538.622382024916	246.086318379943	226.288433045009	252.650901811337	-0.902237142720378	7.15932114281313e-08	-1.00457308477646	2.25910362961265e-09	0.102335942056079	0.776870823431122	-1	-1	0
10	ENSG00000018510	AGPS	8540	2783.02968067471	2679.57128231636	2424.76886457004	1792.75283897836	1792.69353835066	1944.53672204505	2495.87546486975	2603.76137427109	2553.82262912	0.497549140521008	0.000944809564722322	0.455002782955218	0.00392638414684763	0.0425463575657895	0.902436986388649	1	1	0
11	ENSG00000019169	MARCO	8685	121.001290464118	131.361216567665	156.504014494624	325.346482353803	267.139005182642	217.647411512109	60.0210532634008	77.0343601855351	77.0634024829948	-0.907755204241616	0.000224058698167108	-1.73824717586987	5.81283481020067e-14	0.830491971628252	0.00155616541829016	-1	-1	0
12	ENSG00000020181	ADGRA2	25960	727.359712510562	877.058348211177	976.585050446451	364.173840330183	529.507670987022	503.447042790635	896.314395400118	1107.36892766707	1233.01443972792	0.816763796947277	0.000333996864676389	1.12187719562237	2.03915400356624e-07	-0.305113398675091	0.334650458386369	1	1	0
13	ENSG00000020577	SAMD4A	23034	4781.24093548997	5589.27161320614	4233.95527212788	2065.883219226	3612.10097721958	2844.80556057241	4445.55934504255	4939.82834689744	3720.5040135461	0.714202203669371	0.00415538313357137	0.570283825197783	0.0381002650198552	0.143918378471589	0.755614778311715	1	1	0
14	ENSG00000026751	SLAMF7	57823	73.6823500591555	64.1990908037461	74.0785668607885	167.359301622327	172.686285493065	139.60212758605	79.0277201301443	76.0714306832159	36.0929859730482	-1.03074288126209	0.000540599695894978	-1.1580457233799	0.000101103989869049	0.127302842117812	0.839187398712177	-1	-1	0
15	ENSG00000028528	SNX1	6642	3254.19113013555	3148.71848434373	3127.99356969921	3980.47362978542	4033.79897825789	3994.59946179295	3150.10494544082	3186.3337231742	3141.06526576257	-0.325794280878059	0.0238728089485706	-0.333850862511596	0.023572861449946	0.00805658163353712	0.98271770171115	-1	-1	0
16	ENSG00000035681	NSMAF	8439	1040.34070404624	974.838501896883	945.284247547527	669.437206489306	690.74514197226	645.247629078827	1073.37650252715	962.929502319189	902.324649326205	0.542064409635813	0.00111675007281243	0.530947450603029	0.00193909934494282	0.0111169590327842	0.980749384221519	1	1	0
17	ENSG00000036054	TBC1D23	55773	1389.82487818003	1236.57325671216	1546.25966320688	570.360499928889	615.373779795729	766.162857696666	792.27790307689	982.188092365572	976.46159348706	1.03450806375084	3.86145784471223e-08	0.466032028887863	0.0485385976071825	0.568476034862978	0.00756759178100665	1	1	0
18	ENSG00000039139	DNAH5	1767	46.6429555420342	40.4948111223629	60.5148856045878	87.0268368436098	99.2230590678384	118.716769915696	53.0185970493373	39.4801095950867	37.0684720804279	-0.924446041776634	0.00237162746427618	-1.07995217178267	0.000386121010088234	0.155506130006037	0.797200804668326	-1	-1	0
19	ENSG00000041802	LSG1	55341	1366.84139284048	1253.36378815314	1107.0050625253	855.540749893334	837.671594822713	688.117573770606	1632.5726487645	1387.58141284195	1173.50978717776	0.610380903407281	0.00386003620012973	0.770474763233253	0.000156643647707528	-0.160093859825972	0.649798470725843	1	1	0
20	ENSG00000043039	BARX2	8538	24.3354550654092	25.6796363214984	20.8672019326165	88.3657112565884	69.6469549226174	116.518311213553	39.0136846212105	40.4430390974059	35.1174998656685	-1.64652937679194	4.56522262624722e-08	-1.0876164282518	0.000834797186242748	-0.558912948540141	0.171817589284277	-1	-1	0
21	ENSG00000050555	LAMC3	10319	855.796836466889	896.81191461233	953.631128320573	578.393746406761	516.15072072789	546.316987482414	936.328430909052	892.635648649888	760.879163756151	0.692755403904358	4.46240201126529e-05	0.632329084761605	0.000338238859372159	0.0604263191427526	0.876749051520182	1	1	0
22	ENSG00000051620	HEBP2	23593	1727.14132478112	1683.99153569826	1630.77183103398	3044.60041511337	2182.90729949245	2024.78046467325	1738.60984286318	1714.01451412816	1681.73804912257	-0.495820297604406	0.0227430205532109	-0.471131821740657	0.038958235533369	-0.0246884758637483	0.960824641240994	-1	-1	0
23	ENSG00000053747	LAMA3	3909	4.73189404049622	8.88910488051869	0	46.8606044542514	42.9330544043532	67.0529904153466	6.00210532634008	5.77757701391513	4.8774305368984	-2.34981958646609	3.14789855887602e-08	-2.21020622765509	3.64362756409364e-07	-0.139613358811001	0.881621700634649	-1	-1	0
24	ENSG00000054983	GALC	2581	506.312662333096	540.260041071525	563.414452180645	116.482073929139	129.753231088712	125.312146022123	220.077195299136	221.473785533413	202.901110334974	2.00492243070971	9.31277156600328e-33	0.741571452882235	0.000210396041470661	1.26335097782748	1.79611723104597e-14	1	1	0
25	ENSG00000057019	DCBLD2	131566	7357.4192481087	6940.41555504498	6779.75390790709	2972.30119681252	3588.24928032827	3854.9973342069	5871.05936004832	5528.17827281446	5145.68921642782	0.977709182626576	2.55008512729702e-10	0.641481107225798	0.000158926747970562	0.336228075400778	0.094504741640133	1	1	0
26	ENSG00000058056	USP13	8975	1186.3534344387	1047.92669758115	1382.45212803584	551.616258147188	614.419711920077	816.727407845943	1034.36281790594	1230.62390396392	1241.79381469433	0.809706695419103	0.000159932161316962	0.768156526150483	0.00051203477246123	0.0415501692686193	0.936288125368059	1	1	0
27	ENSG00000058085	LAMC2	3918	438.714176040293	378.280796582073	353.699072757849	1251.847576135	1036.11771295839	1333.36520284943	929.325974694989	832.934019506098	582.365206105669	-1.50831571490479	2.03384641549394e-13	-0.583195802880252	0.0224258067115249	-0.925119912024535	3.03974388244388e-05	-1	-1	0
28	ENSG00000060971	ACAA1	30	589.458800473244	539.272362751467	540.460530054767	1042.98316771034	864.385495340977	722.193683653815	578.202813104094	549.832745824257	487.74305368984	-0.618443520089607	0.00268978581254461	-0.663485501881305	0.00141767201544012	0.0450419817916977	0.92450785036644	-1	-1	0
29	ENSG00000065320	NTN1	9423	1491.89859248217	1675.10243081774	1619.29486997104	1108.58801394629	1066.64788497926	1248.72454281695	2077.72879380139	1871.9349525085	1675.88513247829	0.463549668992034	0.0120867335108192	0.687968255793661	5.18867030377143e-05	-0.224418586801627	0.353416121479656	1	1	0
30	ENSG00000066735	KIF26A	26153	510.368571510664	524.457187950603	618.712537302079	310.618863811038	232.792561659159	216.548182161037	388.136144436658	415.985545001889	318.983957113156	1.04845852849758	5.28761024946611e-07	0.52703005163847	0.0404231759213096	0.521428476859108	0.0334535820413889	1	1	0
31	ENSG00000066739	ATG2B	55102	255.522278186796	243.956545054235	280.663865993692	60.2493485840376	103.9933984461	104.426788351769	153.053685821672	151.179931864113	126.813193959359	1.38806378332732	2.62013629756173e-09	0.60101513621938	0.0418428564877207	0.787048647107944	0.0017825954083236	1	1	0
32	ENSG00000067369	TP53BP1	7158	1058.5922953453	948.171187255327	1047.53353701735	1214.3590925716	1648.62928912716	1677.42398973474	1017.35685281464	1014.92769544442	1022.30944053391	-0.545767877115339	0.00552447123258018	-0.545860091519926	0.00695718237793984	9.22144045871053e-05	0.999783885667948	-1	-1	0
33	ENSG00000067842	ATP2B3	492	106.805608342629	135.311929847896	135.636812562007	41.505106802337	60.1062761660944	61.5568436599903	143.050176944439	131.921341817729	97.5486107379681	1.05248645477661	0.00013941468971928	1.03794260393371	0.000243644253350294	0.0145438508428971	0.9852916924936	1	1	0
34	ENSG00000068079	IFI35	3430	8.11181835513638	6.91374824040342	8.34688077304659	85.6879624306312	78.233565803488	62.6560730110616	9.00315798951012	10.5922245255111	3.90194442951872	-2.53792502116497	2.90824282909319e-12	-2.51950547586013	1.57604827378717e-11	-0.0184195453048326	0.998170921922133	-1	-1	0
35	ENSG00000068985	PAGE1	8712	62.866592252307	58.2730208834003	47.9945644450179	851.524126654398	519.9669922305	477.065538364925	7.00245621406342	12.5180835301495	4.8774305368984	-3.07119688880697	1.91760584234125e-32	-5.01562449677813	3.18930351888211e-55	1.94442760797116	2.84387263851271e-10	-1	-1	0
36	ENSG00000069974	RAB27A	5873	316.360915850319	328.896880579191	250.406423191398	582.410369645697	434.100883421793	483.660914471353	340.119301825938	293.693498207353	265.332221207273	-0.692385461410536	0.00192049724990182	-0.688764688426861	0.00271047642816311	-0.00362077298367504	0.996290756491901	-1	-1	0
37	ENSG00000069998	HDHD5	27440	1036.9607797316	863.23085173037	897.289683102509	602.493485840376	480.850209328756	383.631043523868	956.335448663519	730.863492260264	738.442983286418	0.867457719123578	9.34294637871361e-05	0.674871388389761	0.00527174921993511	0.192586330733818	0.610724698343479	1	1	0
38	ENSG00000070413	DGCR2	9993	1476.35094063482	1363.98375999959	1572.34366562265	1121.97675807608	1032.30144145578	989.306415964131	1535.53861265534	1471.35627954372	1593.9442994584	0.473535962894124	0.00384046240177427	0.531873530569718	0.00109019068484743	-0.0583375676755944	0.866977263006185	1	1	0
39	ENSG00000070718	AP3M2	10947	380.579477828482	337.78598545971	415.257318459068	207.525534011685	258.552394301771	284.700401927455	473.165969893143	449.688077583061	530.664442414546	0.554776132471822	0.0129379552611051	0.893834781078107	9.14140716156721e-06	-0.339058648606285	0.189213344783331	1	1	0
40	ENSG00000072182	ASIC4	55515	33.7992431464016	38.5194544822477	18.7804817393548	4.01662323893584	12.4028823834798	5.49614675535628	57.0200006002307	87.6265847110462	76.0879163756151	1.30107889656586	0.000696467284267105	2.33881208526847	5.83454472311364e-10	-1.03773318870261	0.00826481649581537	1	1	0
41	ENSG00000072201	LNX1	84708	87.8780321806442	83.9526572048987	74.0785668607885	148.615059840626	117.350348705232	136.304439532836	76.0266674669743	57.7757701391513	51.7007636911231	-0.636567314148549	0.0267381162926345	-1.00216633454253	0.000177122360973165	0.365599020393981	0.322734722353794	-1	-1	0
42	ENSG00000072274	TFRC	7037	5412.61079746475	4004.04790951364	3589.15873241003	1743.21448569815	1939.61999120111	2015.98662986468	4482.57232788831	3245.07242281567	2500.17089321412	1.08509559587261	5.97063376665902e-06	0.767957444376584	0.00371102397640316	0.317138151496027	0.376354117089814	1	1	0
43	ENSG00000073146	MOV10L1	54456	22.9834853395531	19.7535664011526	23.997282222509	60.2493485840376	54.3818689121807	59.3583849578478	19.0066668667436	30.813744074214	37.0684720804279	-1.1344032650474	0.00105631458670092	-0.832149891841605	0.0316866983806537	-0.302253373205796	0.59677328593868	-1	-1	0
44	ENSG00000073792	IGF2BP2	10644	2806.68915087719	2978.83781329382	3020.52747974624	1590.58280261859	1943.43626270372	2089.63499638646	2893.01476729592	3211.36989023449	3227.88352931936	0.62038662036261	0.000297267832929689	0.701027838778398	3.53224579572137e-05	-0.0806412184157889	0.821509130739985	1	1	0
45	ENSG00000074416	MGLL	11343	1193.11328306798	1236.57325671216	1070.48745914323	2605.44960765638	3115.03161400474	3279.00115424556	923.323869368649	1103.51720965779	821.359302413691	-1.29600414312269	3.77831084537238e-14	-1.57804058741581	1.06977403142674e-20	0.282036444293125	0.278097782256707	-1	-1	0
46	ENSG00000074527	NTN4	59277	584.05092156982	759.524628124319	808.604074888889	289.19687320338	483.712412955712	513.340106950277	673.236147437812	1019.74234295602	894.520760467167	0.663612116379224	0.0221051861491771	0.904792969845389	0.000891670281337375	-0.241180853466165	0.575376446151113	1	1	0
47	ENSG00000075043	KCNQ2	3785	64.8945468410911	89.8787271252445	80.3387274405735	46.8606044542514	33.3923756478302	43.9691740428502	201.070528432393	188.734182454561	216.557915838289	0.79846376849941	0.00505639828590779	2.0619713689295	1.5896350444528e-17	-1.26350760043009	7.55534760611851e-08	1	1	0
48	ENSG00000075420	FNDC3B	64778	1619.65973157556	1677.07778745786	1625.55503055082	646.67634146867	1049.47466321752	1128.90854355018	2455.86142936081	2517.09771906236	2052.42276992685	0.739648389814526	0.00160875729654566	1.21644835704146	1.43356709451583e-08	-0.47679996722693	0.0755753130434381	1	1	0
49	ENSG00000075618	FSCN1	6624	9169.05868075583	10004.1937038638	8080.82394840573	2987.02881535529	2474.85206944205	1624.66098088332	5017.7600528203	4963.90158445542	5053.99352233413	1.79796119320748	1.59885994560776e-18	1.00215361589513	8.87278662797433e-06	0.795807577312347	0.000645311455433955	1	1	0
50	ENSG00000075651	PLD1	5337	573.235163762971	603.471453555213	748.089189284301	332.040854418696	390.213761141788	379.234126119583	962.337553989859	1109.29478667171	831.114163487488	0.753463682459578	0.000242802763960456	1.31510710491118	2.08419196183228e-12	-0.561643422451598	0.00943410155670192	1	1	0
51	ENSG00000077782	FGFR1	2260	1665.62670225467	1742.26455658166	1725.71759982738	621.237727622076	796.646676169664	863.994269942007	1233.43264456289	1192.10672387116	1211.55374536556	1.1171135340352	5.66079827736599e-12	0.64080858284875	0.000476287363543374	0.476304951186451	0.0129126481977914	1	1	0
52	ENSG00000078018	MAP2	4133	182.515912990569	275.562251296079	206.585299132903	777.886033940574	1301.34858238973	1108.02318587983	349.122459815448	431.392417038996	431.164859461819	-2.0630748360111	1.36807604417655e-20	-1.27801867277416	6.21452960123419e-08	-0.785056163236937	0.00263818953860233	-1	-1	0
53	ENSG00000078098	FAP	2191	23.6594702024811	36.5440978421324	15.6504014494624	100.415580973396	47.7033937826146	61.5568436599903	13.0045615404035	8.6663655208727	14.6322916106952	-1.14128271526693	0.00448177467489544	-1.85629890107	8.92471503567261e-07	0.715016185803064	0.112815084196275	-1	-1	0
54	ENSG00000078114	NEBL	10529	76.3862895108676	85.928013845014	110.596170242867	133.887441297861	181.272896373936	220.945099565322	110.038597649568	107.848104259749	113.156388456043	-0.886969691953679	0.00101495546444857	-0.631550867498066	0.0387091799753353	-0.255418824455613	0.552826320091015	-1	-1	0
55	ENSG00000078295	ADCY2	108	57.4587133488827	53.3346292831121	51.1246447349104	95.0600833214815	86.8201766843586	93.4344948410568	54.0189479370607	49.1094046182786	61.4556247649199	-0.682153492939007	0.020228419201137	-0.664721604174358	0.0311747146506209	-0.0174318887646491	0.982771789766199	-1	-1	0
56	ENSG00000078401	EDN1	1906	529.296147672649	661.744474438613	502.899566576057	275.808129073594	377.810878758308	274.807337767814	517.18140895297	685.605805651262	416.532567851124	0.787629831650388	0.00212654813400229	0.728430129161512	0.00690898871748446	0.0591997024888767	0.920283009421099	1	1	0
57	ENSG00000078549	ADCYAP1R1	117	70.3024257445153	103.706223606051	118.943051015914	29.4552370855295	51.5196652852238	64.8545317132041	102.035790547781	92.4412322226421	76.0879163756151	0.82673610200074	0.0174814207858834	0.734320161055719	0.049676050885461	0.0924159409450208	0.900068644065467	1	1	0
58	ENSG00000078668	VDAC3	7419	2185.45906184633	1877.57648642956	1965.69042205247	1723.13136950347	1205.9417948245	1053.06171832626	2028.71160030295	1931.63658165229	1850.49714569925	0.561076415479625	0.0167957353486797	0.511039817983693	0.0404689501694078	0.0500365974959321	0.922241017211752	1	1	0
59	ENSG00000078725	BRINP1	1620	95.9898505357805	121.484433367089	131.463372175484	40.1662323893584	58.1981404147899	40.6714859896365	94.0329834459945	144.439425347878	103.401527382246	1.13330634685355	9.11125527352279e-05	1.11195329034453	0.000179897676851752	0.0213530565090205	0.97908471248121	1	1	0
60	ENSG00000079215	SLC1A3	6507	1733.22518854747	1678.06546577792	1603.64446852158	1084.48827451268	1433.9640171054	977.214893102347	1854.65054583908	1916.22970961519	1455.42527221048	0.488498179362399	0.0380266908279641	0.544359037798633	0.0203788417365469	-0.0558608584362344	0.910321766701131	1	1	0
61	ENSG00000079277	MKNK1	8569	52.0508344454585	72.1005173642071	54.2547250248028	100.415580973396	113.534077202623	122.014457968909	60.0210532634008	50.0723341205978	60.4801386575402	-0.827803521668488	0.00318155397771852	-0.878670921795083	0.00218408486070961	0.0508674001265956	0.93814316008913	-1	-1	0
62	ENSG00000080839	RBL1	5933	577.967057803467	527.420222910775	487.249165126595	336.057477657632	348.234774613087	377.035667417441	602.211234409454	580.646489898471	437.017776106097	0.552969666966613	0.010998882877723	0.574678696732621	0.00934411056717831	-0.0217090297660076	0.966650966504815	1	1	0
63	ENSG00000081307	UBA5	79876	678.688802379744	639.027873077288	640.623099331326	1554.43319346817	1168.73314767406	1328.96828544515	559.19614623735	541.166380303384	523.836039662889	-1.00339282869929	7.78712096913763e-10	-1.26158947953307	3.54193689133492e-15	0.25819665083378	0.29213211312415	-1	-1	0
64	ENSG00000082641	NFE2L1	4779	5137.48495825304	4680.60755875312	4709.72747619154	3641.73840330183	3936.48405494136	3608.76995956693	5532.94075999783	4910.94046182786	5044.23866126033	0.366050101219986	0.0248675748536473	0.455538414576119	0.00366639848717967	-0.0894883133561335	0.753329715080624	1	1	0
65	ENSG00000082996	RNF13	11342	221.047050177466	218.276908732737	228.49586116215	486.011411911236	513.288517100934	484.760143822424	389.136495324382	365.913210881292	348.248540334546	-1.10539713574866	2.70183394187053e-12	-0.411950818661913	0.0371896584305141	-0.693446317086745	5.1505000563708e-05	-1	-1	0
66	ENSG00000083168	KAT6A	7994	878.104336943514	877.058348211177	1021.44953460158	265.097133769765	546.680892748764	610.072289844547	806.282815505017	938.856264761209	910.128538185242	0.857511578121882	0.00226854377466375	0.79995297226453	0.006588779820249	0.0575586058573519	0.929880905305893	1	1	0
67	ENSG00000083444	PLOD1	5351	5484.26519293512	6180.89092692066	5703.00628818408	3588.18342678268	3088.31771348647	3026.17840349917	4677.64075099437	4450.66015971929	4565.27498253691	0.813525031020905	1.44288148026773e-08	0.481440153768261	0.00328457201794121	0.332084877252645	0.0638213638281243	1	1	0
68	ENSG00000083857	FAT1	2195	4187.05024097623	3955.65167183082	5004.99838353806	1262.55857143883	2644.67615130816	3505.44240056624	4698.64811963656	4767.4639659823	5212.02227172963	0.719020393662319	0.0267596311110379	0.858125763805748	0.0068084376030474	-0.139105370143429	0.8213601234719	1	1	0
69	ENSG00000084764	MAPRE3	22924	417.758645289524	516.555761390142	455.94836222767	759.141792158873	716.504974614872	617.766895302046	506.177549188013	455.465654596976	492.620484226739	-0.564265198365024	0.00331775337848634	-0.500819490362896	0.0146427339798717	-0.0634457080021282	0.882051524836615	-1	-1	0
70	ENSG00000085274	MYNN	55892	160.884397376872	154.077817928991	164.85089526767	119.159822755097	108.763737824361	92.3352654899855	235.082458614986	235.917728068201	211.680485301391	0.543958521238859	0.0248850027164349	1.0230781341208	1.03263813304519e-06	-0.47911961288194	0.0449604080987873	1	1	0
71	ENSG00000085741	WNT11	7481	45.2909858161781	30.6180279217866	22.9539221258781	123.176445994032	61.0603440417467	82.4422013303442	30.0105266317004	25.0361670602989	46.8233331542247	-1.12453005508307	0.00242034582965003	-1.10333099087214	0.00405051611872355	-0.0211990642109381	0.985302170454302	-1	-1	0
72	ENSG00000085788	DDHD2	23259	844.305093797112	926.442264214059	944.240887450896	467.267170129536	528.55360311137	594.68307892955	864.303166992971	909.968379691633	921.834371473798	0.737571437396406	1.04534265286878e-05	0.72866670874591	1.93275567157921e-05	0.00890472865049514	0.985302170454302	1	1	0
73	ENSG00000088826	SMOX	54498	523.888268769225	633.101803156942	556.110931504229	906.417977586521	853.890748708802	834.315077463084	508.17825096346	535.388803289469	651.624719729627	-0.571980795324764	0.00281308979277531	-0.585197325111764	0.0027737013346647	0.0132165297870006	0.979678053190433	-1	-1	0
74	ENSG00000089280	FUS	2521	11237.5723613156	11664.4809598806	11198.3839171386	1456.69536132073	1845.16727151153	1309.18215712587	26329.2353648785	33141.1446813195	19158.5471489369	2.65528973733585	6.23465436760099e-40	3.77469195651672	7.86957371030805e-83	-1.11940221918087	3.41850919920601e-07	1	1	0
75	ENSG00000089351	GRAMD1A	57655	1278.96336065984	1719.54795522034	2043.94242929978	2322.94710651789	2341.28256685073	2553.50978253853	1426.50036589349	1554.16821674317	1784.16409039744	-0.486156692644941	0.0445637951322288	-0.561708451639509	0.0184913650864089	0.0755517589945674	0.876041740320889	-1	-1	0
76	ENSG00000089597	GANAB	23193	12740.9626964675	13509.4640617483	13290.3209108834	9483.24746712751	10491.8844285483	9893.06415964131	12992.5573297508	13716.9307605368	13076.3912694246	0.394631371132686	0.00604042733100321	0.403372446307609	0.0059438003251005	-0.00874107517492276	0.982278853116867	1	1	0
77	ENSG00000090530	P3H2	55214	1756.88465874996	2073.13679380097	2065.85299132903	1048.33866536225	1265.09400311494	1114.61856198625	1562.54808662387	1940.30294717316	1945.11929811508	0.745083276135877	3.29213065396715e-05	0.636707265623472	0.00078757527755106	0.108376010512405	0.76089763799055	1	1	0
78	ENSG00000091622	PITPNM3	83394	654.353347314335	664.707509398786	729.308707544946	333.379728831675	451.274105183534	506.744730843849	714.250533834469	717.382479227796	694.546108454333	0.62472325645285	0.00271631638324365	0.676112367144533	0.00123527390167799	-0.0513891106916834	0.913550849518309	1	1	0
79	ENSG00000092051	JPH4	84502	1645.34715636683	1360.03304671936	1922.91265809061	725.669931834408	791.876336791403	787.048215367019	1675.5877369366	1543.57599221766	2266.054227443	1.02259606301514	7.40715778572599e-07	1.16730175114802	1.06350520502417e-08	-0.144705688132877	0.722839344251421	1	1	0
80	ENSG00000092531	SNAP23	8773	335.964476875232	338.773663779768	358.915873241003	408.356695958477	488.482752333974	567.202345152768	318.111582296024	373.616646899845	340.444651475509	-0.477680941270655	0.0308397900276787	-0.478739003587152	0.03670704227167	0.00105806231649692	0.998431749952012	-1	-1	0
81	ENSG00000092929	UNC13D	201294	3425.21530045634	3481.56607820315	3331.44878854222	5944.60239362504	5302.70925287544	4753.06771403211	2891.01406552047	2703.90604251228	2532.36193475765	-0.621704874609784	9.0385859843339e-05	-0.943109796082215	2.39645869220867e-10	0.321404921472431	0.0954561421215371	-1	-1	0
82	ENSG00000092969	TGFB2	7042	4278.98418233444	3985.28202143255	5395.21505967799	2359.09671566832	3358.31892229607	3431.79403404446	5634.97655054561	5512.77140077735	4204.34512280642	0.536256285702321	0.0340563688668322	0.693049444089565	0.00398024429109432	-0.156793158387244	0.707594936492473	1	1	0
83	ENSG00000094880	CDC23	8697	763.862895108676	681.498040839766	737.655588317993	473.961542194429	544.772756997459	569.400803854911	757.265622006573	780.935826380862	669.183469662461	0.438802775367786	0.023502336544146	0.453533975135942	0.0218036581286162	-0.0147311997681561	0.97442424382954	1	1	0
84	ENSG00000099337	KCNK6	9424	397.479099401683	395.071328023053	365.176033820788	583.749244058675	582.935472023551	572.698491908125	278.09754678709	391.91230744391	409.704165099466	-0.553668143252977	0.0112898546569229	-0.648572695632515	0.00254332180999455	0.0949045523795383	0.823409970418664	-1	-1	0
85	ENSG00000099338	CATSPERG	57828	50.6988647196024	56.297664243285	68.8617663776344	139.242938949776	108.763737824361	104.426788351769	39.0136846212105	62.5904176507473	72.1859719460964	-0.879019410204808	0.004570138461772	-0.885318083159997	0.00564017031930204	0.0062986729551896	0.994313568578783	-1	-1	0
86	ENSG00000099991	CABIN1	23523	3567.17212167122	4161.0887624028	4325.7709606314	2487.62865931426	3083.54737410821	3056.95682532916	3580.25582716186	3956.67732502955	4032.6595679076	0.461623222434256	0.0154490504992727	0.405167142816848	0.0481830642160288	0.0564560796174077	0.889532320435701	1	1	0
87	ENSG00000099994	SUSD2	56241	52.7268193083865	66.1744474438614	55.2980851214337	25.4386138465936	21.9435611400027	17.5876696171401	48.0168426107206	51.035263622917	71.2104858387167	1.16264315118652	0.000476879958443327	1.13626828625839	0.000910113166452453	0.0263748649281337	0.976399585109975	1	1	0
88	ENSG00000100003	SEC14L2	23541	371.791674610418	378.280796582073	367.26275401405	669.437206489306	477.033937826146	466.073244854213	314.110178745131	326.433101286205	357.027915300963	-0.495482791368106	0.0325611590573522	-0.64885233885916	0.00334343198373922	0.153369547491054	0.683477721696863	-1	-1	0
89	ENSG00000100055	CYTH4	27128	12.8437123956326	3.95071328023053	5.21680048315412	69.6214694748879	75.3713621765311	81.342971979273	18.0063159790202	19.2585900463838	7.80388885903745	-2.41835232635883	1.0342243091157e-10	-1.81813925887733	2.04409943638181e-06	-0.600213067481497	0.224195518942839	-1	-1	0
90	ENSG00000100167	SEPT3	55964	664.493120258255	659.769117798498	805.473994598996	306.602240572102	369.224267877437	448.485575237073	776.272288873317	808.860781948118	931.589232547595	0.861551274053524	2.46843459183714e-05	1.08933667593687	3.48308464361996e-08	-0.227785401883351	0.470437997424191	1	1	0
91	ENSG00000100181	TPTEP1	387590	521.860314180441	537.297006111352	516.463247832258	423.084314501242	333.923756478302	334.165722725662	462.162110128186	493.982834689744	582.365206105669	0.505169735951662	0.0174813941360924	0.472565022394313	0.0353595575650405	0.0326047135573491	0.94511609971978	1	1	0
92	ENSG00000100234	TIMP3	7078	2414.61793037893	2414.87349254091	1969.863862439	842.152005763547	911.13482124794	648.545317132041	1405.4929972513	1698.60764209105	1296.4210367076	1.41062519943449	5.86565800211082e-14	0.81918196570109	9.12953876489822e-05	0.591443233733405	0.00745646483830743	1	1	0
93	ENSG00000100242	SUN2	25777	1977.93170892742	1995.11020651642	2635.52760408946	1012.18905621183	1135.34077202623	1365.2428540305	1804.63300145292	2043.33640392132	2145.09395012792	0.858152943508244	1.50051622479164e-05	0.725423843396537	0.000536671980178139	0.132729100111707	0.731263795706884	1	1	0
94	ENSG00000100302	RASD2	23551	286.617581881486	335.810628819595	494.552685803011	119.159822755097	147.880520726105	198.960512543897	230.08070417637	243.621164086755	342.395623690268	1.10551097453503	7.86482491636585e-05	0.705266838549849	0.0299085670460766	0.400244135985183	0.302421920450681	1	1	0
95	ENSG00000100350	FOXRED2	80020	2649.86066267789	2272.64781445261	2183.75268224831	1038.9665444714	1098.13212487579	912.360361389143	2212.77616364404	1850.75050345748	1471.03304992856	1.14827510445625	1.87983710638428e-09	0.807926409169152	9.8403360605298e-05	0.340348695287099	0.199772067124411	1	1	0
96	ENSG00000100422	CERK	64781	2519.39558413278	2583.76648527077	2362.16725877219	1719.11474626454	1725.908787055	1521.33342188262	2050.71931983286	2309.10494656141	2098.27061697369	0.569446621894192	0.000214553742915139	0.366816773737475	0.0403668626164167	0.202629848156718	0.35316073627337	1	1	0
97	ENSG00000100593	ISM2	145501	42.587046364466	78.0265872845529	69.9051264742652	10.7109953038289	27.6679683939165	24.1830457235676	66.0231585897408	61.6274881484281	60.4801386575402	1.22981171769776	0.00048265485287944	1.22292636026628	0.000704251642765671	0.00688535743147933	0.995585145982048	1	1	0
98	ENSG00000100867	DHRS2	10202	24684.26325468	17822.65528544	19787.3242326036	9400.23725352284	6588.79274925473	4101.22470884686	42160.7885139881	38091.5652527425	38002.9877712976	1.45137538700155	6.69215985887156e-09	2.28191914238639	1.37456783908072e-21	-0.83054375538484	0.00346737645824703	1	1	0
99	ENSG00000101098	RIMS4	140730	1121.45888759761	1132.8670331061	1043.36009663082	752.44742009398	796.646676169664	787.048215367019	1228.43089012427	1152.62661427607	1042.79464878888	0.480103507464626	0.00378433747743386	0.532105379276094	0.00129428514197951	-0.0520018718114679	0.885300274273719	1	1	0
100	ENSG00000101190	TCFL5	10732	889.59607961329	864.218530050428	907.723284068817	716.297810943558	628.730730054861	710.102160792032	865.303517880694	874.339988105823	938.417635299253	0.361546046793403	0.0442775585655514	0.370193363283882	0.0447319878452941	-0.00864731649047834	0.984480495640343	1	1	0
101	ENSG00000101346	POFUT1	23509	3160.22923418855	2688.46038719687	2537.45175500616	1567.82193759796	1207.8499305758	1136.60314900768	2235.78423406168	1803.56695784384	1705.14971569968	1.03557632052342	1.15130811030362e-07	0.521232772010432	0.0279136739336753	0.514343548512991	0.0255716963972524	1	1	0
102	ENSG00000101474	APMAP	57136	5407.87890342426	5213.95385158424	4781.71932285907	3932.27415091819	3314.43180001607	2939.33928476454	5639.97830498423	5283.59417922539	4776.9554678383	0.571160825840635	0.00189070219559506	0.597405696149475	0.00132704434727684	-0.0262448703088403	0.952690028265917	1	1	0
103	ENSG00000102109	PCSK1N	27344	1068.05608342629	1260.27753639354	1141.43594571412	2467.54554311958	1679.15946114804	1428.99815639263	1151.40387176957	1203.66187789899	1333.48950878802	-0.634243015144808	0.00950721709534107	-0.552205297425538	0.0358103009509252	-0.0820377177192695	0.873506488132438	-1	-1	0
104	ENSG00000102409	BEX4	56271	504.284707744312	614.335915075847	520.636688218781	977.378321474387	980.781776170557	914.558820091285	457.160355689569	520.944860754681	543.345761810482	-0.776728971370112	4.64549366441676e-06	-0.878224787064989	1.81017346809494e-07	0.101495815694877	0.771907844628796	-1	-1	0
105	ENSG00000102445	RUBCNL	80183	6.75984862928032	16.7905314409797	10.4336009663082	40.1662323893584	31.4842398965257	24.1830457235676	7.00245621406342	6.74050651623432	3.90194442951872	-1.07878787695589	0.0207475258037498	-1.58453575044063	0.000337409103304793	0.505747873484743	0.359106988564112	-1	-1	0
106	ENSG00000102871	TRADD	8717	437.362206314437	426.677034264897	521.680048315412	903.740228760564	747.989214511398	618.866124653117	560.196497125074	511.315565731489	522.860553555509	-0.671022023074134	0.00139264188102201	-0.479670502052068	0.044601883249966	-0.191351521022065	0.569532679684286	-1	-1	0
107	ENSG00000102996	MMP15	4324	628.66592252307	752.610879883916	955.717848513835	516.805523409745	501.839702593106	441.890199130645	1324.46457534571	1172.84813382477	1371.53346697583	0.633959331706175	0.00376348297966315	1.32087635359953	4.80469740590701e-12	-0.686917021893357	0.00116108493309315	1	1	0
108	ENSG00000103187	COTL1	23406	11896.6576026704	11185.4569746527	9426.7584730595	8951.71432517501	6121.29949018511	4749.7700259789	14449.068222276	11135.3167648191	8692.55670286033	0.640708962271387	0.0301770169975625	0.709441899266998	0.016291794631309	-0.0687329369956115	0.913550849518309	1	1	0
109	ENSG00000103226	NOMO3	408050	224.426974492107	192.597272411238	206.585299132903	120.498697168075	132.615434715669	113.220623160339	211.074037309626	191.622970961519	160.955207717647	0.713539264324079	0.00186135935389914	0.574138555931725	0.0233898271791699	0.139400708392353	0.736224185718541	1	1	0
110	ENSG00000103241	FOXF1	2294	252.818338735084	344.699733700114	397.520196816344	107.109953038289	119.258484456537	209.95280605461	272.09544146075	264.805613137777	358.978887515723	1.03537607137396	0.000347069858954468	0.903410995258716	0.00315915662373753	0.131965076115245	0.825634956613674	1	1	0
111	ENSG00000103335	PIEZO1	9780	5582.95898292262	5728.53425633427	5410.86546112745	3621.65528710715	4418.28833214577	4004.49252595259	6602.31585897409	5803.57611047775	5006.19470307252	0.453274976145207	0.0185165236517379	0.509135296129182	0.00780604564692314	-0.0558603199839747	0.890428397424834	1	1	0
112	ENSG00000103404	USP31	57478	746.287288672547	655.818404518268	809.647434985519	368.190463569118	427.422408292227	601.278455035977	854.299658115738	727.974703753307	638.943400333691	0.610705960961921	0.0161507136234543	0.616308685018195	0.0181957760859604	-0.00560272405627335	0.9942727531566	1	1	0
113	ENSG00000104043	ATP8B4	79895	6.75984862928032	19.7535664011526	11.4769610629391	92.3823344955243	145.972384974801	127.510604724266	24.0084213053603	29.8508145718948	29.2645832213904	-2.64862643662447	3.00848000486245e-16	-1.80431811703102	3.26826367530199e-08	-0.844308319593455	0.029551187308349	-1	-1	0
114	ENSG00000104129	DNAJC17	55192	230.510838258459	245.93190169435	256.666583771183	515.466648996766	354.913249742653	351.753392342802	233.08175683954	258.065106621543	251.675415703958	-0.686381825159284	0.00249248598167464	-0.667030191695471	0.0045952232057619	-0.0193516334638131	0.973998409802096	-1	-1	0
115	ENSG00000104154	SLC30A4	7782	146.688715255383	169.880671049913	110.596170242867	412.373319197413	441.733426427012	462.775556800999	165.057896474352	181.993675938327	182.41590208	-1.51806741718266	7.13145710081944e-15	-1.23295434624176	9.11099033789106e-10	-0.285113070940908	0.37007924150421	-1	-1	0
116	ENSG00000104331	IMPAD1	54928	3066.26733824155	3065.75350545889	2802.46521955039	1747.23110893709	1765.02556995674	1740.0800627458	2820.98950337984	2642.27855436385	2334.33825495958	0.741843399723719	4.00706965547774e-07	0.551474542439021	0.000517504035842423	0.190368857284698	0.396383906862259	1	1	0
117	ENSG00000104332	SFRP1	6422	988.289869600783	1115.08882334507	1463.83421557305	373.545961221033	512.334449225281	557.309280993127	1517.53229667632	1864.23151648995	2476.75922663701	1.17754515092706	1.09674948398957e-06	1.83115004791553	1.19877284972596e-15	-0.653604896988471	0.0184053885324616	1	1	0
118	ENSG00000104365	IKBKB	3551	694.236454227089	745.697131643512	725.135267158423	464.589421303579	585.797675650508	574.896950610267	785.275446862827	791.528050906373	776.486941474226	0.39397835803877	0.0440291582844485	0.510087207825183	0.00603136121918146	-0.116108849786413	0.714911187194999	1	1	0
119	ENSG00000104442	ARMC1	55156	885.540170435722	768.413733004838	895.202962909247	599.815737014419	508.518177722672	630.957647514901	880.308781196545	811.749570455076	889.643329930269	0.529352777294521	0.00439106042375672	0.546471066067259	0.00382106261850835	-0.0171182887727388	0.970110458097853	1	1	0
120	ENSG00000104687	GSR	2936	1455.39540988405	1367.93447327982	1360.54156600659	954.617456453751	893.007531610546	803.536655633088	1720.60352688416	1446.32011248342	1351.04825872086	0.631211541136787	0.000343647683014137	0.737133813041466	2.05261869625325e-05	-0.105922271904679	0.753831235541291	1	1	0
121	ENSG00000104695	PPP2CB	5516	1510.15018378122	1409.41696272224	1207.16763180186	767.175038636745	745.127010884441	670.529904153466	1114.39088892381	1160.33005029462	961.829301876365	0.879169270580377	2.3574070239247e-07	0.542836893007732	0.00523691798247559	0.336332377572645	0.125695730413592	1	1	0
122	ENSG00000104738	MCM4	4173	5647.17754490078	5299.88186542925	5058.20974846623	4230.84314501242	3013.90041918559	3122.91058639344	6311.21375064659	4948.49471241831	4273.60463643038	0.586103571691845	0.0119637321528441	0.545590724672985	0.0264224641181756	0.0405128470188601	0.93847059574779	1	1	0
123	ENSG00000104774	MAN2B1	4125	865.936609410809	969.900110296595	929.633846098064	1482.13397516732	1434.91808498105	1192.66384591231	986.345975295219	1066.92588856966	1040.84367657412	-0.550028150951002	0.0014404477805907	-0.393592382442673	0.0450285400079906	-0.156435768508329	0.57131679410252	-1	-1	0
124	ENSG00000104899	AMH	268	79.7662138255078	118.521398406916	61.5582457012186	34.8107347374439	39.116782901744	19.7861283192826	81.028421905591	94.3670912272805	107.303471811765	1.19616443942355	0.000287249523044176	1.30086782524568	8.3338985288727e-05	-0.104703385822123	0.885300274273719	1	1	0
125	ENSG00000105204	DYRK1B	9149	233.890762573099	317.0447407385	257.709943867814	563.666127863996	551.451232127025	478.164767715996	154.054036709395	150.217002361793	164.857152147166	-0.927633292534365	1.71301921073027e-06	-1.65842120133034	3.58324141224733e-19	0.730787908795978	0.000533686344087614	-1	-1	0
126	ENSG00000105270	CLIP3	25999	1214.74479868167	1507.19711640795	1548.34638340014	1940.02902440601	2431.91901503769	1943.43749269398	1131.3968540151	1446.32011248342	1530.53770247872	-0.533017906615752	0.0175778533276788	-0.584748803283045	0.00922618959469212	0.0517308966672935	0.91644127728143	-1	-1	0
127	ENSG00000105429	MEGF8	1954	2034.03845255045	2381.29242965895	2328.77973568	884.995986978863	1294.67010726016	1281.70142334908	1541.54071798168	1912.37799160591	1949.0212425446	0.90151688739877	9.95220039075991e-06	0.601167485183001	0.00914588643224612	0.300349402215768	0.299225819342427	1	1	0
128	ENSG00000105617	LENG1	79165	166.968261143224	199.511020651642	174.241136137348	372.207086808054	265.230869431337	229.738934373893	140.049124281268	190.660041459199	174.612013220963	-0.620559749708023	0.0236972046110882	-0.707147867232562	0.00944066645195435	0.0865881175245388	0.879112765885337	-1	-1	0
129	ENSG00000105976	MET	4233	1512.85412323294	1884.49023466996	2282.87189142824	856.879624306312	1200.21738757058	1438.89122055227	1896.66528312346	1941.26587667548	2000.72200623573	0.643618973612509	0.0112316015646503	0.680807167283857	0.00798811945076142	-0.0371881936713481	0.94958002882162	1	1	0
130	ENSG00000105983	LMBR1	64327	603.654482594733	571.865747313369	620.79925749534	297.230119681252	345.37257098613	388.027960928153	490.17193498444	461.243231610891	457.50298436107	0.763271214479503	1.4862727951204e-05	0.427530303411679	0.044601883249966	0.335740911067824	0.126385473134119	1	1	0
131	ENSG00000106018	VIPR2	7434	17.5756064361288	16.7905314409797	29.2140827056631	4.01662323893584	9.54067875652293	6.59537610642754	19.0066668667436	17.3327310417454	32.1910415435295	0.989765506012804	0.0310819798528761	1.07513730855857	0.0217809313396942	-0.085371802545768	0.930482837919789	1	1	0
132	ENSG00000106123	EPHB6	2051	595.542664239596	586.680922114233	603.062135852616	961.311828518644	794.73854041836	1139.90083706089	534.187374044267	526.722437768596	672.1099279846	-0.657478778568067	0.00177398570234719	-0.6976864485105	0.00103504508166776	0.040207669942433	0.935940731324997	-1	-1	0
133	ENSG00000106462	EZH2	2146	696.264408815873	642.978586357518	722.00518686853	441.828556282942	490.390888085279	539.721611375987	714.250533834469	629.755894516749	690.644164024814	0.464298098104559	0.0143320754511681	0.446100753755875	0.0242367565493256	0.0181973443486839	0.967558335457878	1	1	0
134	ENSG00000106771	TMEM245	23731	1727.81730964405	1661.27493433694	1679.80975557563	728.347680660365	1059.9694098497	1376.23514754121	1619.5680872241	1754.45755322556	1576.38554952556	0.62720710265194	0.0120963000682867	0.595522747423207	0.022668298942844	0.0316843552287321	0.956269608759945	1	1	0
135	ENSG00000107262	BAG1	573	1053.8604013048	1007.43188645878	789.823593149534	2397.9240736447	1480.71334301236	1324.57136804086	1068.37474808853	831.971090003779	733.56555274952	-0.782319269599738	0.00439843415264228	-0.885560814014202	0.00113769694991566	0.103241544414464	0.85777858080545	-1	-1	0
136	ENSG00000107551	RASSF4	83937	225.778944217963	233.092083533601	268.143544834122	611.865606731226	477.033937826146	877.185022154863	226.079300625476	308.13744074214	455.552012146311	-1.25981250304874	6.19974063494626e-06	-0.87141422977832	0.00499223148171731	-0.388398273270425	0.340269084426634	-1	-1	0
137	ENSG00000107566	ERLIN1	10613	2261.8453513572	2021.77752115797	2196.27300340788	1167.49848811735	1196.40111606798	1465.27272497798	1966.6898452641	1861.34272798299	1839.76679851808	0.729961190115681	6.32289747274167e-06	0.5437055462908	0.00207205000494211	0.186255643824881	0.46296626211783	1	1	0
138	ENSG00000107929	LARP4B	23185	494.144934800391	501.740586589277	511.246447349104	295.891245268273	350.142910364391	418.806382758149	506.177549188013	516.130213243085	488.71853979722	0.473225233074448	0.0254167214391478	0.477012130434645	0.0291126171346267	-0.00378689736019755	0.994806041509942	1	1	0
139	ENSG00000108001	EBF3	253738	52.7268193083865	51.3592726429969	71.9918466675269	8.03324647787168	10.4947466321752	15.3892109149976	44.0154390598272	30.813744074214	41.9459026173263	1.80093400627569	2.26028364619236e-07	1.29895332947897	0.000454684208976967	0.50198067679672	0.275450239373399	1	1	0
140	ENSG00000108018	SORCS1	114815	26.3634096541932	39.5071328023053	46.9512043483871	5.35549765191445	18.1272896373936	21.9845870214251	30.0105266317004	41.4059685997251	59.5046525501605	0.887570075281818	0.0436061068563229	1.06133590268234	0.0146268112140176	-0.173765827400524	0.831130373125286	1	1	0
141	ENSG00000108352	RAPGEFL1	51195	197.387579974985	211.363160492333	150.243853914839	105.77107862531	127.845095337407	112.121393809268	237.083160390433	218.584997026456	156.077777180749	0.625262150324259	0.0268398272218994	0.741949017433289	0.00733580405101303	-0.11668686710903	0.822934446291616	1	1	0
142	ENSG00000108622	ICAM2	3384	0.675984862928032	6.91374824040342	4.1734403865233	22.7608650206364	25.7598326426119	16.4884402660688	1.00035088772335	4.81464751159594	5.85291664427808	-1.3629336860452	0.0057891958108433	-1.33229477092491	0.0104832137219868	-0.0306389151202856	0.97844658520824	-1	-1	0
143	ENSG00000108797	CNTNAP1	8506	832.813351127335	1010.39492141896	1083.0077803028	278.485877899551	607.74123679051	411.11177730065	864.303166992971	971.595867840061	617.482705971338	1.03225955800368	0.000240518626566882	0.806854153107072	0.00849328817063471	0.225405404896605	0.647044337686458	1	1	0
144	ENSG00000108830	RND2	8153	218.343110725754	214.326195452506	236.842741935197	382.918082111883	347.280706737435	256.120438799603	182.063861565649	211.844490510222	229.239235234225	-0.519429462089883	0.0404916190587754	-0.614254010271149	0.0138664011313751	0.0948245481812655	0.844517484083498	-1	-1	0
145	ENSG00000110693	SOX6	55553	131.817048270966	171.856027690028	197.195058263226	250.369515227001	352.051046115696	545.217758131343	107.037544986398	166.58680390122	185.342360402139	-1.03541577279565	0.000922771880304455	-1.13861470812456	0.000265019421059957	0.103198935328902	0.882839926113779	-1	-1	0
146	ENSG00000110811	P3H3	10536	1428.35601536693	1694.8559972189	1665.2027142228	1308.0803014801	932.12431451229	955.230306080922	1520.53334933949	1540.6872037107	1749.04659053177	0.552406910951752	0.00976687502908118	0.559087280846971	0.0106543839832427	-0.00668036989521879	0.991102236644517	1	1	0
147	ENSG00000111602	TIMELESS	8914	2803.98521142548	2289.43834589359	2545.79863577921	1554.43319346817	1514.10571866019	1690.61474194759	2464.86458735033	2026.00367287957	2138.26554737626	0.65578932919461	0.000117835506327217	0.458778486192848	0.016964977302961	0.197010843001762	0.443688733275724	1	1	0
148	ENSG00000111799	COL12A1	1303	7881.98350174085	8087.11008463189	7846.0679266638	2114.08269809323	3422.24146996477	3174.57436589379	5818.04076299898	5384.7017769689	4578.93178804022	1.35644605746562	4.20437633247704e-12	0.800381614437155	0.000254634214276504	0.556064443028462	0.0186420058989542	1	1	0
149	ENSG00000111907	TPD52L1	7164	221.723035040395	249.882614974581	203.455218843011	471.283793368472	469.401394820928	341.860328183161	317.111231408301	302.359863728225	261.430276777754	-0.865047740044616	4.97753646910949e-05	-0.507207966802484	0.043876208189107	-0.357839773242132	0.203593090466936	-1	-1	0
150	ENSG00000112561	TFEB	7942	261.606141953148	280.500642896367	309.877948699355	623.915476448034	389.259693266135	403.417171843151	221.07754618686	188.734182454561	286.792915569626	-0.666108821828392	0.0158581477919902	-0.927262774434957	0.000349212765432993	0.261153952606564	0.514228345426714	-1	-1	0
151	ENSG00000113083	LOX	4015	1308.70669462867	1491.39426328702	1380.36540784258	834.118759285676	998.909065807951	730.987518462385	1626.57054343816	2119.40783460453	1488.59179986139	0.660672556278736	0.00231837540258487	0.966165019713215	1.84149797930534e-06	-0.305492463434479	0.282242572662975	1	1	0
152	ENSG00000113810	SMC4	10051	2539.67513002062	1906.21915771123	2353.82037799914	806.002396613125	1075.23449586013	1687.31705389438	3019.05897914906	3036.1167208124	3347.86832052706	0.837609735432222	0.00163361475705379	1.26119919317635	3.56244642004528e-07	-0.42358945774413	0.207191153230603	1	1	0
153	ENSG00000113971	NPHP3	27031	124.381214778758	150.12710464876	137.723532755269	329.363105592739	311.9801953383	318.776511810664	129.045264516312	131.921341817729	142.420971677433	-1.15731285609752	4.16479402919154e-10	-1.18158570417736	3.31778734166841e-10	0.0242728480798392	0.962691565807561	-1	-1	0
154	ENSG00000114115	RBP1	5947	1512.85412323294	1683.00385737821	1643.29215219355	6047.69572342439	3642.63114924045	4184.76613952827	1906.6687920007	1970.15376174506	2620.15568442182	-1.4041791115582	4.21056499287916e-11	-1.01230519565644	9.14140716156721e-06	-0.39187391590176	0.187823842020313	-1	-1	0
155	ENSG00000114209	PDCD10	11235	412.3507663861	372.354726661727	362.045953530896	298.568994094231	290.036634198297	190.166677735327	558.195795349627	545.018098312661	473.110762079145	0.520016778967118	0.0393024272373564	0.947622940649942	1.51777754469199e-05	-0.427606161682825	0.108081576868155	1	1	0
156	ENSG00000114346	ECT2	1894	1488.51866816753	1220.77040359123	1497.22173866523	662.742834424413	628.730730054861	826.620472005585	1268.4449256332	1240.25319898711	1330.56305046588	0.94220533901194	8.81875289705732e-08	0.816178294815025	8.94769137240153e-06	0.126027044196915	0.717732570415031	1	1	0
157	ENSG00000114450	GNB4	59345	926.099262211404	824.711397248123	891.029522522724	542.244137256338	586.75174352616	670.529904153466	949.332992449456	897.450296161484	748.197844360215	0.527502802097217	0.00738782518040843	0.502298278975656	0.0147015414036716	0.0252045231215603	0.956269608759945	1	1	0
158	ENSG00000114503	NCBP2	22916	2374.05883860325	2244.992821491	1990.73106437161	1445.9843660169	1318.52180415147	1179.47309369946	2025.71054763978	1813.19625286703	1702.22325737754	0.714952331258467	2.81155104053436e-05	0.470399683343557	0.0157726312027219	0.244552647914909	0.31126353752349	1	1	0
159	ENSG00000114541	FRMD4B	23150	47.3189404049622	34.5687412020171	47.9945644450179	105.77107862531	117.350348705232	171.479778767116	61.0214041511241	66.442135660024	62.4311108722996	-1.4036223102566	3.42890397466835e-07	-0.937256798193191	0.00189051239878905	-0.466365512063412	0.225423807046522	-1	-1	0
160	ENSG00000114631	PODXL2	50512	989.641839326639	1186.20166238922	1095.52810146237	573.038248754846	335.831892229607	302.288071544595	1561.54773573614	1505.05881212489	1481.76339710974	1.30955135293659	8.69699488691204e-09	1.74704997040436	2.50673173714234e-15	-0.437498617467768	0.149728693633718	1	1	0
161	ENSG00000114646	CSPG5	10675	437.362206314437	486.925411788413	414.213958362437	191.459041055942	191.767643006111	158.289026554261	363.127372243575	258.065106621543	259.479304562995	1.21524106697189	3.94011921750799e-09	0.649290971003562	0.00783451980189086	0.565950095968325	0.0177513143811934	1	1	0
162	ENSG00000115129	TP53I3	9540	1167.42585827671	1226.69647351158	1023.53625479484	2549.21688231128	1688.70013990456	1283.89988205123	929.325974694989	1016.85355444906	933.540204762355	-0.631616299109349	0.0205067310596263	-0.856709727562719	0.000847146978345845	0.22509342845337	0.58243997263775	-1	-1	0
163	ENSG00000115756	HPCAL1	3241	773.326683189669	866.193886690543	765.826310927025	1143.39874868374	1056.15313834709	951.932618027708	789.27685041372	767.454813348393	803.800552480857	-0.375323997136013	0.0451900389857207	-0.401078772198407	0.0346293855307502	0.0257547750623946	0.950401592703453	-1	-1	0
164	ENSG00000115884	SDC1	6382	1879.91390380286	1394.60178792138	1813.35984794437	1080.47165127374	824.314644563581	812.330490441658	1969.69089792727	1344.24958523759	1183.26464825155	0.828738837599989	0.00085831869805022	0.665092977633088	0.0142893091842709	0.163645859966901	0.72188869570083	1	1	0
165	ENSG00000116032	GRIN3B	116444	14.1956821214887	22.7166013613255	20.8672019326165	8.03324647787168	4.77033937826146	3.29768805321377	14.0049124281268	13.4810130324686	43.8968748320856	0.980262084729292	0.0342464271282114	1.19150437452973	0.0111088911162965	-0.21124228980044	0.819429940104735	1	1	0
166	ENSG00000116260	QSOX1	5768	5656.64133298177	5989.28133282948	5933.5888695395	4574.93386914792	4169.27661660052	3692.31139024835	6477.27199800867	6205.11771294485	5945.58782447915	0.483232989223754	0.00267827545015273	0.564194155690683	0.000364642796650004	-0.0809611664669287	0.798126366167159	1	1	0
167	ENSG00000116883	AL591845.1	NA	51.3748495825304	67.162125763919	41.734403865233	10.7109953038289	12.4028823834798	21.9845870214251	29.010175743977	49.1094046182786	67.308541409198	1.33815129328574	0.000409589397273955	1.22423549418562	0.00187477074905957	0.113915799100126	0.895389793961772	1	1	0
168	ENSG00000116991	SIPA1L2	57568	0.675984862928032	5.92606992034579	3.13008028989247	22.7608650206364	51.5196652852238	35.1753392342802	6.00210532634008	7.70343601855351	4.8774305368984	-2.10935310964259	2.77401965675579e-06	-1.68190804103641	0.000400104402126434	-0.42744506860618	0.429078698215795	-1	-1	0
169	ENSG00000117153	KLHL12	59349	882.160246121082	800.019439246682	821.124396048458	477.978165433365	542.864621246155	488.057831875638	733.257200701213	802.120275431884	806.727010802996	0.702714524283962	1.01985511914774e-05	0.609261328777429	0.000276337431181575	0.0934531955065329	0.769434392014556	1	1	0
170	ENSG00000117862	TXNDC12	51060	480.625237541831	437.541495785531	498.726126189534	315.974361462953	274.77154818786	313.280365055308	466.163513679079	434.281205545954	398.973817918289	0.620529475817375	0.000857557561903368	0.500673305024232	0.0140712342763283	0.119856170793143	0.724033171647256	1	1	0
171	ENSG00000118276	B4GALT6	9331	81.7941684142919	98.7678320057632	99.1192091799283	32.1329859114867	42.9330544043532	67.0529904153466	69.0242112529109	80.8860781948118	126.813193959359	0.802935695840211	0.0247558143559946	0.792514825467526	0.0328408737848168	0.0104208703726849	0.992252771545453	1	1	0
172	ENSG00000119242	CCDC92	80212	71.6543954703714	85.928013845014	82.4254476338351	433.795309805071	540.95648549485	434.195593673146	102.035790547781	128.069623808452	175.587499328343	-2.33016524357587	1.1255004518606e-25	-1.64960474126652	3.17782969575635e-13	-0.680560502309351	0.0145463737121015	-1	-1	0
173	ENSG00000119711	ALDH6A1	4329	593.514709650812	797.056404286509	976.585050446451	362.834965917204	398.800372022658	502.347813439564	549.192637360117	696.198030176773	930.613746440215	0.811648926693617	0.00301213026563607	0.70319064627617	0.0167976563830924	0.108458280417448	0.848858190610679	1	1	0
174	ENSG00000119801	YPEL5	51646	853.092897015176	1091.38454366368	1193.60395054566	1755.26435541496	1965.37982384372	1562.00490787226	876.307377645651	1272.99280206597	1263.25450905669	-0.700326541707277	0.00249248598167464	-0.586832169594264	0.019558211085704	-0.113494372113014	0.805800748676736	-1	-1	0
175	ENSG00000119900	OGFRL1	79627	1542.59745720177	1680.04082241803	1445.05373383369	1006.83355855992	1212.62026995406	1161.88542408232	1810.63510677926	2077.03893650249	2043.64339496043	0.445935695713238	0.0153644283866183	0.778580119231122	1.79073446497413e-06	-0.332644423517883	0.0987391342441809	1	1	0
176	ENSG00000120742	SERP1	27230	2647.8327080891	2622.28593975301	2162.8854803157	5671.4720133774	4390.62036375185	4050.66015869758	3129.09757679863	3006.26590624051	2563.5774901938	-0.873747001737248	5.96035678702613e-06	-0.659744780497523	0.00165662289362749	-0.214002221239726	0.49034129555896	-1	-1	0
177	ENSG00000120949	TNFRSF8	943	97.3418202616366	110.619971846455	146.070413528315	66.9437206489306	52.4737331608761	47.266862096064	117.041053863632	81.849007697131	95.5976385232087	0.953058728138287	0.00110239832961761	0.719959369975228	0.0279136739336753	0.233099358163059	0.626013748181646	1	1	0
178	ENSG00000121552	CSTA	1475	32.4472734205455	22.7166013613255	18.7804817393548	72.2992183008451	57.2440725391376	36.2745685853515	13.0045615404035	11.5551540278303	11.7058332885562	-0.911552858278365	0.0261112301769619	-1.64569539709366	1.19180650715152e-05	0.734142538815292	0.0950796897218818	-1	-1	0
179	ENSG00000121680	PEX16	9409	777.382592367237	796.068725966451	781.476712376487	1747.23110893709	1115.30534663753	954.13107672985	831.291587698101	862.784834077993	788.192774762782	-0.641321263383228	0.0116614718096748	-0.571293930886355	0.0355295943277383	-0.0700273324968726	0.899183682406966	-1	-1	0
180	ENSG00000122068	FYTTD1	84248	1649.4030655444	1684.97921401832	1511.82878001806	846.168629002483	822.406508812276	928.848801655212	1225.4298374611	1223.88339744769	1108.15221798332	0.870025760709336	2.45662135441521e-09	0.438191461658613	0.0122359640231454	0.431834299050723	0.0100787447572356	1	1	0
181	ENSG00000122642	FKBP9	11328	3129.80991535679	2751.67179968056	2641.78776466925	1450.00098925584	1691.56234353152	1360.84593662622	2456.86178024854	2430.43406385363	2533.33742086503	0.885430576423825	1.48037279263856e-08	0.692565314446245	3.05561479404694e-05	0.19286526197758	0.441100886987711	1	1	0
182	ENSG00000122884	P4HA1	5033	1514.20609295879	1588.18673865267	1462.79085547642	767.175038636745	859.615155962716	692.514491174891	1270.44562740865	1390.47020134891	1430.06263341861	0.939365983597956	9.52796890462308e-10	0.786821349685641	9.18382958586412e-07	0.152544633912315	0.572666043062443	1	1	0
183	ENSG00000123496	IL13RA2	3598	18.2515912990569	27.6549929616137	26.0840024157706	85.6879624306312	52.4737331608761	49.4653207982065	16.0056142035735	24.0732375579797	18.5342360402139	-1.12350859619038	0.00223788951744379	-1.32846452765376	0.000305039481528922	0.204955931463383	0.765370025522873	-1	-1	0
184	ENSG00000123892	RAB38	23682	69.6264408815873	52.3469509630545	63.6449658944803	133.887441297861	83.0039051817495	114.319852511411	44.0154390598272	36.5913210881292	42.921388724706	-0.726783804095074	0.0216909591748841	-1.23300454304554	2.33490048150154e-05	0.50622073895047	0.175996742030166	-1	-1	0
185	ENSG00000124574	ABCC10	89845	408.970842071459	421.738642664609	488.292525223226	556.971755799103	642.087680313993	716.697536898459	405.142109527955	425.614840025081	440.919720535616	-0.515766928947547	0.0101939239751427	-0.564194907470302	0.00507985731791776	0.0484279785227552	0.913709552156879	-1	-1	0
186	ENSG00000124762	CDKN1A	1026	2831.0246059426	3313.66076379336	3280.32414380731	4502.63465084708	4400.16104250837	4581.587935265	2117.74282931032	2543.09681562498	2866.95366958888	-0.49506969328702	0.00922154209174816	-0.80496051498944	2.92007063935543e-06	0.30989082170242	0.167550024624208	-1	-1	0
187	ENSG00000124839	RAB17	64284	17.5756064361288	14.8151748008645	15.6504014494624	103.093329799353	47.7033937826146	41.7707153407077	30.0105266317004	20.221519548703	17.5587499328343	-1.49184371416097	9.61151718970609e-05	-1.15027282252304	0.00579239589050752	-0.341570891637928	0.584132318391228	-1	-1	0
188	ENSG00000125354	SEPT6	23157	601.626528005948	722.980530282187	659.403581070681	1159.46524163948	1203.07959119754	1055.26017702841	758.265972894296	856.044327561759	898.422704896686	-0.754087354369808	6.46573551601185e-06	-0.426039369849871	0.0317185417029268	-0.328047984519937	0.122993101938108	-1	-1	0
189	ENSG00000125462	C1orf61	10485	14.1956821214887	17.7782097610374	29.2140827056631	6.69437206489306	2.86220362695688	6.59537610642754	61.0214041511241	54.8869816321938	69.2595136239573	1.13453827231557	0.00426381947931974	2.45206390075382	8.30127561249497e-10	-1.31752562843825	0.000518817854237125	1	1	0
190	ENSG00000125637	PSD4	23550	144.660760666599	136.299608167953	129.376651982222	356.140593852311	278.587819690469	219.845870214251	180.063159790202	164.660944896581	164.857152147166	-0.970653058094428	2.52725858844173e-05	-0.6862698014892	0.00723731205822803	-0.284383256605228	0.42046492032826	-1	-1	0
191	ENSG00000126254	RBM42	79171	3532.6968936619	3493.41821804384	3180.16157453075	6833.61500384284	4487.93528706839	4000.0956085483	3445.2084573192	3020.70984877529	2843.54200301177	-0.5438521905142	0.0322306008446722	-0.666942300356889	0.00666773091837008	0.123090109842689	0.78777950921646	-1	-1	0
192	ENSG00000126267	COX6B1	1340	3155.49734014805	2957.10889025255	2709.60617095025	7041.14053785452	4544.22529173187	3480.1601254916	3371.18249162768	3174.77856914637	3187.8885989168	-0.704861578162215	0.00738695160370845	-0.575608237492379	0.0464696082629371	-0.129253340669836	0.797676523257413	-1	-1	0
193	ENSG00000126890	CTAG2	30848	96.6658353987086	108.64461520634	101.20592937319	791.27477807036	446.503765805273	303.387300895667	17.0059650912969	14.4439425347878	14.6322916106952	-2.02404772576059	2.70183394187053e-12	-4.0730544130651	2.99982804546242e-41	2.04900668730451	1.42536417938256e-11	-1	-1	0
194	ENSG00000127252	HRASLS	57110	277.153793800493	267.660824735618	265.013464544229	159.326055144455	135.477638342626	93.4344948410568	236.08280950271	208.955702003264	172.661041006204	0.973353018205357	5.67687951693388e-05	0.612499646334755	0.0303097152514642	0.360853371870602	0.266741329551484	1	1	0
195	ENSG00000127463	EMC1	23065	2722.19104301118	2916.61407913019	2800.37849935713	1761.95872747985	1887.14625804024	1757.66773236294	3098.0866992792	2837.75324333465	2440.66624066396	0.619015869229135	0.000122043390125782	0.608711082489618	0.000216989223599229	0.0103047867395167	0.982655316664307	1	1	0
196	ENSG00000127528	KLF2	10365	129.789093682182	330.872237219307	161.720814977778	590.443616123568	664.985309329648	269.311191012458	148.051931383055	211.844490510222	115.107360670802	-1.03976177783943	0.00600182507526784	-1.34050368967057	0.000203597498250233	0.300741911831134	0.612176652517723	-1	-1	0
197	ENSG00000128000	ZNF780B	163131	330.556597971808	376.305439941958	395.433476623082	552.955132560167	585.797675650508	640.850711674542	300.105266317004	311.026229249098	304.35166550246	-0.665112260298507	0.000177341640267374	-0.917822387548782	6.62992347831609e-08	0.252710127250275	0.31377910402761	-1	-1	0
198	ENSG00000128266	GNAZ	2781	554.983572463914	526.432544590718	728.265347448315	400.323449480605	390.213761141788	460.577098098856	667.234042111472	587.386996414705	658.453122481284	0.50083947820139	0.0254100360122538	0.57780729367784	0.00895944186296617	-0.0769678154764499	0.86289021093619	1	1	0
199	ENSG00000128340	RAC2	5880	469.133494872054	541.247719391582	623.929337785233	1081.81052568672	1040.88805233665	940.940324516995	584.204918430434	575.831842386875	610.65430321968	-0.868325199664056	4.37019819997921e-07	-0.755563718673597	2.51597121512164e-05	-0.112761480990459	0.748596689035388	-1	-1	0
200	ENSG00000128510	CPA4	51200	9108.89602795523	8790.33704851293	9958.87212234121	4740.95429635727	5355.18298603632	4792.63997067068	7364.58323541927	7120.8636696504	5969.97497716365	0.870547793085701	1.48037279263856e-08	0.441141053734942	0.0165802527926423	0.42940673935076	0.0170445363081131	1	1	0
201	ENSG00000128564	VGF	7425	1691.31412704594	1936.83718563302	1710.06719837792	866.251745197162	605.833101039206	568.301574503839	1363.47825996692	1107.36892766707	972.559649057542	1.29108676275297	4.16479402919154e-10	0.701719078643202	0.00332165255382404	0.589367684109771	0.0155639834922434	1	1	0
202	ENSG00000128595	CALU	813	5680.30080318425	6048.54203203294	5820.90597910337	2926.77946677125	3904.04574716918	3582.38845514122	4726.65794449281	5475.21715018691	5296.88956307167	0.721645508349319	1.99950840816291e-05	0.549652388594785	0.00280189007854356	0.171993119754534	0.534763785724863	1	1	0
203	ENSG00000128710	HOXD10	3236	274.449854348781	242.968866734177	215.975540002581	281.163626725509	467.493259069623	431.997134971004	230.08070417637	192.585900463838	216.557915838289	-0.632296716706065	0.0161897118773276	-0.81576326191467	0.00121324092264272	0.183466545208606	0.672560891305807	-1	-1	0
204	ENSG00000128713	HOXD11	3237	81.7941684142919	86.9156921650716	65.7316860877419	139.242938949776	129.753231088712	111.022164458197	83.0291236810377	59.7016291437897	72.1859719460964	-0.625739176459449	0.0312781658171161	-0.740979733497285	0.0101526245627797	0.115240557037836	0.836133104123177	-1	-1	0
205	ENSG00000128928	IVD	3712	1110.64312979076	1010.39492141896	1077.79097981964	1504.89484018796	1446.36689948888	1445.4865966587	958.336150438966	847.377962040886	919.883399259039	-0.44423092190353	0.00532861885984698	-0.668462769001861	6.62605019553082e-06	0.224231847098331	0.277184004157871	-1	-1	0
206	ENSG00000129071	MBD4	8930	617.850164716221	674.584292599363	626.016057978494	981.394944713323	786.151929537489	947.535700623423	616.216146837581	598.942150442535	674.060900199359	-0.479545490612762	0.0109013183651251	-0.500288285773684	0.00900634159216309	0.0207427951609216	0.963340240055735	-1	-1	0
207	ENSG00000129636	ITFG1	81533	853.768881878104	918.540837653598	881.639281653046	690.859197096964	671.663784459214	658.438381291683	858.301061666631	941.745053268166	1008.65263503059	0.379367960318724	0.0339085098207569	0.458918677273149	0.00833747034578983	-0.0795507169544244	0.807064701276012	1	1	0
208	ENSG00000129691	ASH2L	9070	786.170395585301	712.116068761553	830.514636918136	577.054871993782	600.108693785292	582.591556067766	925.324571144095	848.340891543205	882.814927178611	0.38940815529984	0.0303822470158615	0.572857617863821	0.000519958334160372	-0.183449462563981	0.441806124045473	1	1	0
209	ENSG00000129696	TTI2	80185	190.627731345705	178.769775930431	171.111055847455	129.870818058925	105.901534197405	80.2437426282017	168.058949137522	156.957508878028	159.979721610268	0.718980966541436	0.00386003620012973	0.571786155947507	0.038958235533369	0.147194810593928	0.740454963679455	1	1	0
210	ENSG00000130054	FAM155B	27112	50.6988647196024	41.4824894424205	58.4281654113261	65.604846235952	105.901534197405	97.8314122453418	35.0122810703171	36.5913210881292	26.3381248992514	-0.735692554171391	0.0313172394493208	-1.2492101032075	6.95692414259897e-05	0.513517549036112	0.20251922778656	-1	-1	0
211	ENSG00000130193	THEM6	51337	390.043265909474	423.713999304724	414.213958362437	278.485877899551	241.37917254003	209.95280605461	445.156145036889	344.72876183027	394.096387381391	0.708834879371721	0.000581465247262353	0.659455794733931	0.00214205001197653	0.04937908463779	0.918180302827001	1	1	0
212	ENSG00000130287	NCAN	1463	15.5476518473447	13.8274964808068	22.9539221258781	2.67774882595723	7.63254300521834	5.49614675535628	18.0063159790202	22.1473785533413	18.5342360402139	0.991114963978077	0.0326942600588031	1.11651138082161	0.0181957760859604	-0.125396416843532	0.895389793961772	1	1	0
213	ENSG00000130309	COLGALT1	79709	4427.70085217861	4235.16463640713	4046.15045473434	3254.80369795101	3340.19163265868	2970.11770659453	7167.51411053778	6416.96220345507	5399.31560434653	0.393509130411354	0.0440909505287995	0.949469347958546	3.36641833255809e-09	-0.555960217547192	0.00158866978648932	1	1	0
214	ENSG00000130558	OLFM1	10439	513.072510962376	511.617369789853	599.932055562724	215.558780489557	215.619339897418	171.479778767116	663.232638560578	698.123889181412	737.467497179039	1.35294953718226	5.2469613358032e-15	1.70704948112915	7.94076228099572e-24	-0.354099943946888	0.114615920033319	1	1	0
215	ENSG00000130707	ASS1	445	2532.23929652841	2584.75416359082	2370.51413954523	4364.73058631028	3174.18382229518	2980.01077075418	1353.47475108969	1604.24055086377	1747.09561831701	-0.461754387753656	0.0498275204066622	-1.09228113488211	1.69448337872829e-08	0.630526747128455	0.00333715587339608	-1	-1	0
216	ENSG00000130755	GMFG	9535	37.1791674610418	54.3223076031698	45.9078442517563	127.193069232968	154.558995855671	158.289026554261	43.0150881721039	64.5162766553856	54.6272220132621	-1.50563028768607	8.30576426615116e-09	-1.28758888259081	2.00491616062866e-06	-0.218041405095261	0.672334300632495	-1	-1	0
217	ENSG00000130829	DUSP9	1852	805.773956610214	848.415676929506	903.549843682294	650.692964707606	586.75174352616	490.25629057778	949.332992449456	869.525340594227	792.094719192301	0.539538202751459	0.00613183761616953	0.568396654531472	0.00433060708310124	-0.0288584517800129	0.950109504174667	1	1	0
218	ENSG00000131094	C1QL1	10882	4455.41623155866	4948.26838348874	5167.76255861247	3549.3560688063	2837.39786218992	2751.37106573135	4237.48636039609	4144.44857798179	5025.70442522011	0.642524875235893	0.000523684588274725	0.528017993735656	0.00827006574482699	0.114506881500237	0.74439423016436	1	1	0
219	ENSG00000131771	PPP1R1B	84152	96.6658353987086	127.410503287435	136.680172658638	277.147003486573	262.36866580438	242.929686586748	82.0287727933144	114.588610775983	163.881666039786	-1.00248588694276	0.000249164294142962	-0.997223708088893	0.000370410037573623	-0.00526217885386295	0.995585145982048	-1	-1	0
220	ENSG00000132182	NUP210	23225	1091.71555362877	1323.48894887723	1702.7636777015	523.499895474638	830.993119693147	1148.69467186946	1597.56036769418	1881.56424753169	2030.9620755645	0.633735155331592	0.0445228626031615	1.00830097189184	0.000368532269825795	-0.374565816560248	0.339102998906345	1	1	0
221	ENSG00000132470	ITGB4	3691	406.942887482675	536.309327791294	734.5255080281	1172.85398576926	1192.58484456537	1707.10318221366	508.17825096346	611.460233972685	915.98145482952	-1.13080622840659	5.00234600544204e-05	-0.884586247283466	0.00341367753710784	-0.24621998112312	0.605792955382208	-1	-1	0
222	ENSG00000132965	ALOX5AP	241	22.3075004766251	28.6426712816713	23.997282222509	178.070296926155	95.4067875652293	98.9306415964131	34.0119301825938	18.2956605440646	65.3575691944386	-1.76875484755223	8.49001270174773e-07	-1.29881058536932	0.00091730115470562	-0.469944262182916	0.371317636135581	-1	-1	0
223	ENSG00000133134	BEX2	84707	181.839928127641	157.040852889163	153.373934204731	377.562584459969	285.266294820036	231.937393076035	145.050878719885	159.846297384985	182.41590208	-0.785235378106378	0.00163361475705379	-0.800850229516917	0.00170968810477157	0.0156148514105389	0.982023982193812	-1	-1	0
224	ENSG00000133657	ATP13A3	79572	3492.13780188621	3376.87217627704	2995.4868374271	1046.99979094928	1800.32608135588	1957.72747425791	3508.23056324578	3699.57514791032	2942.06609985712	0.949094741900946	7.34735142185271e-05	0.986766176718705	4.26288542942352e-05	-0.0376714348177594	0.950734275929615	1	1	0
225	ENSG00000134013	LOXL2	4017	4420.94100354933	5627.79106768839	5584.06323716817	2949.54033179188	3996.59033110745	3518.63315277909	7671.69095795034	9260.49302380364	9160.79003440258	0.547139766253189	0.0095559641466718	1.24773121386272	4.18323042024527e-12	-0.700591447609527	0.00038601815091331	1	1	0
226	ENSG00000134901	KDELC1	79070	344.076295230368	275.562251296079	283.793946283584	200.831161946792	173.640353368717	162.685943958546	332.116494724151	317.766735765332	347.273054227166	0.711461874275679	0.000617602980985707	0.842752545908279	3.4480511324158e-05	-0.1312906716326	0.727327453891267	1	1	0
227	ENSG00000134917	ADAMTS8	11095	99.3697748504207	92.8417620854174	58.4281654113261	29.4552370855295	10.4947466321752	10.9922935107126	54.0189479370607	27.9249555672565	35.1174998656685	1.75126050819454	1.57286543937308e-06	0.866405315715587	0.0423223445875107	0.884855192478958	0.0359949301748559	1	1	0
228	ENSG00000135077	HAVCR2	84868	8.78780321806442	23.7042796813832	11.4769610629391	54.8938509321231	59.1522082904422	54.9614675535628	2.00070177544669	5.77757701391513	1.95097221475936	-1.51482126783514	0.000216077360940223	-2.60556001158839	1.30675694264136e-09	1.09073874375325	0.00782886266569982	-1	-1	0
229	ENSG00000135114	OASL	8638	22.9834853395531	23.7042796813832	18.7804817393548	52.2161021061659	43.8871222800055	72.5491371707029	20.0070177544669	29.8508145718948	27.3136110066311	-1.10551482583391	0.0020272962583186	-0.922602541499437	0.0177629017849011	-0.182912284334469	0.799430456969641	-1	-1	0
230	ENSG00000135253	KCP	375616	8.11181835513638	17.7782097610374	23.997282222509	80.3324647787168	62.9684797930513	81.342971979273	29.010175743977	26.9620260649373	32.1910415435295	-1.7564905620266	2.17455735292381e-07	-1.10979539614726	0.00297637010052165	-0.64669516587934	0.137858483512163	-1	-1	0
231	ENSG00000135336	ORC3	23595	483.329176993543	449.393635626223	451.774921841147	344.090724135503	254.736122799162	361.646456502443	440.154390598272	453.539795592338	489.6940259046	0.501666914972288	0.0237573205463966	0.499785893815702	0.0295643717044596	0.001881021156586	0.997593056762038	1	1	0
232	ENSG00000135480	KRT7	3855	49.3468949937463	54.3223076031698	47.9945644450179	137.904064536797	124.98289171045	98.9306415964131	69.0242112529109	61.6274881484281	39.9949304025669	-1.10242799012483	0.000119010051413126	-0.95499768878023	0.00161013402088234	-0.147430301344604	0.809836568112549	-1	-1	0
233	ENSG00000135636	DYSF	8291	1881.26587352871	2666.73146415561	2177.49252166853	3071.37790337294	3380.26248343607	4557.40488954143	942.330536235392	891.672719147569	1117.90707905711	-0.663069189431671	0.0049052060863665	-1.7647017805768	1.0486404771014e-18	1.10163259114513	1.70824925045175e-07	-1	-1	0
234	ENSG00000135744	AGT	183	64.8945468410911	87.9033704851293	86.5988880203584	155.309431905519	186.997303627849	140.701356937121	65.0228077020175	115.551540278303	84.8672913420322	-0.906804784383364	0.00162197812375174	-0.768291534325653	0.0133960754724334	-0.138513250057711	0.81359178727735	-1	-1	0
235	ENSG00000135862	LAMC1	3915	6165.65793476658	6864.36432440054	6852.78911467125	2928.11834118423	4228.42882489096	4379.32973466788	6920.42744127011	7321.15300613279	6568.92344709477	0.742361332806496	0.000166718992384648	0.80473087062093	4.25562006858178e-05	-0.0623695378144333	0.892081227034622	1	1	0
236	ENSG00000136026	CKAP4	10970	5253.07836981374	5337.41364159144	5553.80579436588	3494.46221787418	3184.67856892735	3016.28533933953	5433.90602211322	5074.63847722212	5244.21331327316	0.715284579546134	1.38413768004817e-07	0.680892496786074	9.21108419615098e-07	0.0343920827600598	0.920283009421099	1	1	0
237	ENSG00000136250	AOAH	313	6.08386376635229	4.93839160028816	8.34688077304659	14.7276185427647	20.9894932643504	32.9768805321377	2.00070177544669	2.88878850695757	3.90194442951872	-1.18414795959237	0.0183329780166691	-1.65321674081968	0.000600749332082147	0.469068781227301	0.383627657473313	-1	-1	0
238	ENSG00000136518	ACTL6A	86	1896.13754051313	1616.82940993434	1761.19184311283	1109.92688835927	1006.54160881317	1159.68696538018	1587.55685881695	1467.50456153444	1480.78791100236	0.664113545373168	2.07169266238843e-05	0.453324584320689	0.010014739525004	0.210788961052479	0.351395541589947	1	1	0
239	ENSG00000137142	IGFBPL1	347252	246.058490105804	244.944223374293	310.921308795986	87.0268368436098	130.707298964364	160.487485256403	268.094037909857	260.9538951285	239.969582415401	0.976148409077705	7.77508919495946e-05	0.921997000095061	0.000303466978720953	0.0541514089826443	0.926620362198638	1	1	0
240	ENSG00000137216	TMEM63B	55362	2009.02701262211	2419.8118841412	2065.85299132903	3096.81651721953	3000.54346892646	2782.14948756135	2075.72809202594	2284.06877950112	2045.59436717519	-0.435637195802672	0.0126358639331134	-0.454551860961125	0.0103608151941131	0.0189146651584536	0.963799770395522	-1	-1	0
241	ENSG00000137561	TTPA	7274	101.397729439205	104.693901926109	111.639530339498	69.6214694748879	55.335936787833	64.8545317132041	110.038597649568	120.366187789899	97.5486107379681	0.675815585679443	0.0141144014233829	0.719661632494808	0.00987360859159828	-0.0438460468153654	0.940450245958568	1	1	0
242	ENSG00000137563	GGH	8836	1748.77284039482	1602.01423513348	1625.55503055082	1432.59562188712	988.414319175775	862.895040590936	1831.64247542145	1875.78667051778	1695.39485462589	0.562043363746893	0.0171294411960861	0.67293810126649	0.00334541478851072	-0.110894737519597	0.801719416405803	1	1	0
243	ENSG00000137642	SORL1	6653	485.357131582327	567.915034033138	583.238294016631	208.864408424664	362.545792747871	371.539520662085	954.334746888072	1117.96115219258	956.951871339467	0.722267057407985	0.00396631193250404	1.54347746010534	1.64024049166267e-12	-0.821210402697351	0.00059802761964229	1	1	0
244	ENSG00000137806	NDUFAF1	51103	215.639171274042	202.474055611815	152.3305741081	400.323449480605	303.393584457429	262.71581490603	180.063159790202	210.881561007902	193.146249261177	-0.692573038436739	0.00670505747819482	-0.664551821997745	0.0127314151224183	-0.0280212164389943	0.96472608835004	-1	-1	0
245	ENSG00000137815	RTF1	23168	1279.63934552276	1237.56093503221	1311.50364146495	1628.07128618199	1550.36029793498	1716.9962463733	1277.44808362271	1127.59044721577	1129.61291234567	-0.343388786810381	0.0494598265090404	-0.455068792219983	0.00585383312348882	0.111680005409602	0.687851129963792	-1	-1	0
246	ENSG00000137817	PARP6	56965	877.428352080586	882.984418131523	829.471276821505	1151.43199516161	1226.93128808885	1032.17636065591	765.26842910836	787.676332897096	778.437913688985	-0.383886141866632	0.0287536915957273	-0.530656104478355	0.00127576444352669	0.146769962611723	0.571063829411928	-1	-1	0
247	ENSG00000137818	RPLP1	6176	44919.8701264307	43912.1781097623	40889.282186962	99392.6809218803	62132.7163339799	48662.8833719245	39491.8523455423	39484.9242425983	38679.9751298191	-0.636414852241551	0.0187766903470866	-0.764865672186691	0.00364839770625752	0.12845081994514	0.799385283650123	-1	-1	0
248	ENSG00000137831	UACA	55075	920.69138330798	872.119956610889	899.37640329577	1843.63006667155	1734.49539793587	1881.88064903399	993.348431509283	962.929502319189	1388.11673080129	-0.96698623872995	1.31248773505822e-07	-0.670780810255937	0.00086703648416184	-0.296205428474013	0.25618544655463	-1	-1	0
249	ENSG00000137876	RSL24D1	51187	1363.46146852584	1383.73732640074	1212.38443228502	2377.84095745002	1855.66201814371	1499.34883486119	1156.40562620819	1227.73511545697	1150.09812060064	-0.502027689029125	0.0286014106702591	-0.656407569245111	0.00257555625232765	0.154379880215987	0.676883354663927	-1	-1	0
250	ENSG00000137877	SPTBN5	51332	94.6378808099245	115.558363446743	75.1219269574193	175.392548100198	124.98289171045	400.119483789937	72.0252639160809	87.6265847110462	93.6466663084494	-1.0501216884249	0.00430231137533024	-1.18439706060795	0.00117974145375667	0.134275372183046	0.859724597139197	-1	-1	0
251	ENSG00000138152	BTBD16	118663	10.1397729439205	9.87678320057632	3.13008028989247	64.2659718229734	44.8411901556578	24.1830457235676	6.00210532634008	2.88878850695757	9.75486107379681	-1.65439797830526	0.000195135644619464	-1.81110948179044	5.07028282691089e-05	0.156711503485186	0.830659039630043	-1	-1	0
252	ENSG00000138271	GPR87	53836	74.3583349220835	57.2853425633427	38.6043235753405	305.263366159124	243.287308291335	204.456659299254	107.037544986398	140.587707338602	107.303471811765	-1.87143996083651	3.84302641424376e-13	-0.967675979731842	0.000814641526444578	-0.903763981104665	0.00224874689128025	-1	-1	0
253	ENSG00000138311	ZNF365	22891	107.481593205557	114.570685126685	87.6422481169892	212.881031663599	247.103579793944	201.15897124604	140.049124281268	143.476495845559	95.5976385232087	-0.998030521002743	4.40064027394024e-05	-0.736055489625928	0.00595322591641223	-0.261975031376815	0.505573372223673	-1	-1	0
254	ENSG00000138592	USP8	9101	543.491829794138	586.680922114233	566.544532470537	639.981969403777	800.462947672274	887.078086314504	490.17193498444	578.720630893832	541.394789595723	-0.435127227620475	0.0467462140267334	-0.505987958808695	0.0190025303639431	0.0708607311882195	0.870885968845904	-1	-1	0
255	ENSG00000138600	SPPL2A	84888	693.560469364161	722.980530282187	581.151573823369	1467.40635662456	1330.92468653495	1087.13782820947	921.323167593202	952.337277793678	799.898608051338	-0.908049141141382	1.18269815906205e-06	-0.510880147653403	0.0203805825032628	-0.39716899348798	0.0904929464848574	-1	-1	0
256	ENSG00000138606	SHF	90525	270.393945171213	359.514908500978	372.479554497204	822.068889568868	720.321246117481	586.988473472051	338.118600050491	396.726954955506	461.404928790589	-1.01037583000629	4.2202812569787e-06	-0.771531977666926	0.00113694358350225	-0.238843852339367	0.505213345829349	-1	-1	0
257	ENSG00000138867	GUCD1	83606	3517.82522667748	3124.02652634229	3557.85792951111	2310.89723680109	2081.7761046733	2067.65040936503	3077.07933063701	2921.52811003642	2802.57158650182	0.638710020619315	1.67523749622804e-05	0.432379417284391	0.0098416754758931	0.206330603334924	0.334688833797163	1	1	0
258	ENSG00000139344	AMDHD1	144193	9.46378808099245	4.93839160028816	8.34688077304659	52.2161021061659	20.9894932643504	24.1830457235676	4.00140355089338	6.74050651623432	10.7303471811765	-1.3431316797934	0.00348218817049809	-1.385711105392	0.0033162654761305	0.0425794255986	0.957621602894082	-1	-1	0
259	ENSG00000139372	TDG	6996	546.871754108778	467.17184538726	442.384680971469	298.568994094231	375.902743007003	351.753392342802	474.166320780866	505.537988717574	448.723609394653	0.478401420306783	0.0253638644643395	0.449554097187343	0.046686193070799	0.0288473231194399	0.951511625334001	1	1	0
260	ENSG00000140319	SRP14	6727	3317.73370725078	2938.34300217146	2782.64137771441	6406.51406610266	4328.60595183445	3483.45781354481	2960.03827677338	2829.08687781378	2674.78290643508	-0.60321645133772	0.0186069339719823	-0.690773935689626	0.00633530522479779	0.0875574843519055	0.867391254747931	-1	-1	0
261	ENSG00000140326	CDAN1	146059	594.866679376668	649.892334597922	683.40086329319	807.341271026104	886.32905648098	953.031847378779	593.208076419944	589.312855419343	746.246872145456	-0.437306065160399	0.0360590476478171	-0.435755726105165	0.0438278934960997	-0.00155033905523391	0.997950389558893	-1	-1	0
262	ENSG00000140443	IGF1R	3480	3973.43902429097	4404.05762913698	4200.5677490357	4763.7151613779	7636.35927672095	7603.36942135988	2678.93967732312	2938.86084107816	2844.51748911915	-0.627931567569948	0.00531784284900075	-1.16284388518691	6.15866394972423e-09	0.534912317616957	0.0236788343707321	-1	-1	0
263	ENSG00000140464	PML	5371	959.222520494877	879.033704851293	913.983444648602	1443.30661719094	1386.26062332278	1463.07426627584	997.349835060176	828.119371994502	860.378746708878	-0.618455257368924	9.70441705873702e-05	-0.653067558196147	4.3039940924488e-05	0.0346123008272228	0.929136730847401	-1	-1	0
264	ENSG00000140474	ULK3	25989	566.475315133691	574.828782273542	565.501172373907	759.141792158873	730.815992749656	751.872876132739	563.197549788244	545.018098312661	607.727844897541	-0.380295482444522	0.0284543405266299	-0.372748472363091	0.0395031422669884	-0.00754701008143076	0.986483138057944	-1	-1	0
265	ENSG00000140612	SEC11A	23478	2296.32057936652	2225.23925508984	2067.93971152229	4192.01578703604	3089.27178136212	2734.88262546529	2294.80493643736	2341.84454964027	2351.89700489241	-0.570867806578607	0.00677791812331992	-0.490829717120377	0.0310682788332314	-0.0800380894582308	0.853819324668837	-1	-1	0
266	ENSG00000140807	NKD1	85407	343.40031036744	495.814516668931	388.129955946667	196.814538707856	327.245281348736	283.601172576384	547.19193558467	654.792061577048	586.267150535188	0.545433308405408	0.0494237912345279	1.04704006704452	1.02802898356673e-05	-0.501606758639107	0.0760128998412082	1	1	0
267	ENSG00000140943	MBTPS1	8720	4180.96637720988	4293.43765729053	4375.85224526968	2456.83454781575	3024.39516581777	2906.3624042324	4476.57022256197	4565.24877049527	4701.84303757006	0.595126867454995	9.30568894111545e-05	0.689124665975824	4.28536095079884e-06	-0.0939977985208294	0.75135359996078	1	1	0
268	ENSG00000140945	CDH13	1012	1193.11328306798	1243.48700495256	1485.74477760229	321.329859114867	406.432915027877	396.821795736724	744.26106046617	790.565121404054	749.173330467595	1.71280502164206	1.25822258045608e-25	0.967781267515777	4.82417664272248e-08	0.745023754126288	2.94707675900904e-05	1	1	0
269	ENSG00000141068	KSR1	8844	563.095390819051	484.950055148297	447.601481454623	630.609848512927	917.813296377506	834.315077463084	408.143162191125	446.799289076103	459.45395657583	-0.632064487111148	0.00366533034130038	-0.808401132136169	0.000119757263713998	0.176336645025022	0.623437876297921	-1	-1	0
270	ENSG00000141431	ASXL3	80816	12.1677275327046	11.8521398406916	16.6937615460932	38.8273579763798	28.6220362695688	61.5568436599903	4.00140355089338	11.5551540278303	15.6077777180749	-1.19906915045735	0.00626596057732771	-1.42192737419028	0.00106910821349672	0.222858223732935	0.764790482249154	-1	-1	0
271	ENSG00000141447	OSBPL1A	114876	220.371065314538	208.40012553216	243.102902514982	405.67894713252	427.422408292227	427.600217566719	297.104213653834	303.322793230544	282.890971140107	-0.869720183605453	3.40237256195696e-07	-0.49209264360692	0.0129375857903915	-0.377627539998533	0.0783103620104194	-1	-1	0
272	ENSG00000141576	RNF157	114804	229.158868532603	260.747076495215	343.265471791541	112.465450690203	146.926452850453	209.95280605461	337.118249162768	335.099466807078	415.557081743744	0.732279791982102	0.0109602204276193	1.08232682968353	4.64122313375906e-05	-0.350047037701425	0.349088712353765	1	1	0
273	ENSG00000142149	HUNK	30811	557.011527052698	569.890390673254	541.503890151398	191.459041055942	247.103579793944	227.54047567175	439.154039710549	565.239617861364	415.557081743744	1.24038749795538	6.53977585233636e-11	1.02034766772624	2.85814453010493e-07	0.220039830229141	0.480714528329027	1	1	0
274	ENSG00000142192	APP	351	13575.8040021837	15627.0463799519	15580.4963229881	9240.91119837839	11936.3431922858	12324.5594842109	15788.5380609376	16697.1975702147	17459.2503498815	0.400441686465009	0.0495285253958697	0.551143055330903	0.00366639848717967	-0.150701368865894	0.621226470722546	1	1	0
275	ENSG00000142512	SIGLEC10	89790	73.0063651962275	58.2730208834003	66.7750461843727	22.7608650206364	16.219153886089	35.1753392342802	88.0308781196545	77.9972896878543	113.156388456043	1.15958211031539	0.000363479614499401	1.58806432689324	3.56436531635635e-07	-0.428482216577856	0.313242996994136	1	1	0
276	ENSG00000142661	MYOM3	127294	12.8437123956326	16.7905314409797	10.4336009663082	113.804325103182	128.79916321306	141.800586288192	43.0150881721039	25.9990965626181	21.460694362353	-2.68067326973212	3.72176786713761e-18	-1.80228015583227	4.14613969335041e-09	-0.878393113899849	0.0173694026902484	-1	-1	0
277	ENSG00000142694	EVA1B	55194	34.4752280093296	45.4332027226511	36.5176033820788	14.7276185427647	6.67847512956605	16.4884402660688	25.0087721930837	32.7396030788524	37.0684720804279	1.21073445061731	0.00182572897971119	0.972714809260071	0.0210048063287598	0.238019641357243	0.732904490620354	1	1	0
278	ENSG00000143061	IGSF3	3321	1500.0104108373	1426.20749416322	1817.5332883309	657.387336772499	1067.60195285492	1255.31991892337	1844.64703696185	2019.26316636334	1855.37457623615	0.612238444646109	0.022379832578534	0.860190120868125	0.000564782333523247	-0.247951676222015	0.516614877429347	1	1	0
279	ENSG00000143344	RGL1	23179	165.616291417368	179.757454250489	167.980975557563	100.415580973396	133.569502591321	113.220623160339	172.060352688416	219.547926528775	200.950138120214	0.51380580522562	0.0488080694893327	0.708289767638442	0.00349176382407202	-0.194483962412821	0.599622723866276	1	1	0
280	ENSG00000143458	GABPB2	126626	348.132204407937	328.896880579191	314.051389085878	200.831161946792	232.792561659159	225.342016969608	376.131933783978	391.91230744391	464.331387112728	0.555397839316116	0.00745273064036981	0.853311043771289	7.30332835597748e-06	-0.297913204455173	0.232488752707191	1	1	0
281	ENSG00000143816	WNT9A	7483	93.9618959469964	62.2237341636308	94.945768793405	199.492287533813	177.456624871326	239.631998533534	71.0249130283576	62.5904176507473	104.377013489626	-1.14773054156601	2.86193254776046e-05	-1.21719533847312	1.09752621070271e-05	0.0694647969071139	0.917549994911508	-1	-1	0
282	ENSG00000143878	RHOB	388	2257.1134573167	2101.77946508264	1659.98591373964	4980.61281628044	4485.07308344143	3471.36629068303	1701.59686001741	1312.47291166105	1434.94006395551	-1.0332155684644	4.22717693515642e-07	-1.44062328022152	2.18810846491149e-13	0.407407711757124	0.123714135700612	-1	-1	0
283	ENSG00000144554	FANCD2	2177	1328.31025565358	1117.06417998518	1272.89931788961	749.769671268023	655.444630573125	970.619516995919	1353.47475108969	1224.84632695001	1193.99499543273	0.610326014441087	0.00379677574526188	0.629583143963349	0.0033425799423636	-0.0192571295222622	0.970291832166209	1	1	0
284	ENSG00000144746	ARL6IP5	10550	842.277139208328	789.154977726048	854.511919140645	1242.47545524415	1084.77517461666	1098.13012172018	901.316149838735	826.193512989864	792.094719192301	-0.445319907925304	0.0102079286831543	-0.426795894021541	0.0184150667981169	-0.0185240139037627	0.964780915137523	-1	-1	0
285	ENSG00000144895	EIF2A	83939	1220.1526775851	1258.30217975342	1165.43322793663	2918.74622029338	2671.39005182642	2527.12827811282	1471.51615584104	1510.83638913881	1578.33652174032	-1.12039588792935	5.23398376247042e-17	-0.806706933606783	8.94325829152516e-09	-0.31368895432257	0.0775680186918015	-1	-1	0
286	ENSG00000144908	ALDH1L1	10840	259.578187364364	253.833328254811	327.615070342079	2138.18243752684	1459.72384974801	1729.08776923509	604.211936184901	689.457523660539	761.854649863531	-2.48747106164362	1.04009711389172e-39	-1.28802696927098	9.49498243648041e-11	-1.19944409237264	2.97904260998123e-09	-1	-1	0
287	ENSG00000144959	NCEH1	57552	291.349475921982	239.018153453947	233.712661645305	78.9935903657382	93.4986518139247	114.319852511411	227.0796515132	166.58680390122	206.803054764492	1.28981774306664	1.47192670746721e-08	0.964080237117334	8.72477660832684e-05	0.32573750594931	0.321916536828218	1	1	0
288	ENSG00000145022	TCTA	6988	257.55023277558	235.067440173716	246.232982804874	534.210890778466	453.182240934839	346.257245587446	268.094037909857	301.396934225906	298.498748858182	-0.794089982364534	0.000242845647421949	-0.578151704752302	0.0165124519055431	-0.215938277612232	0.534182442129127	-1	-1	0
289	ENSG00000145431	PDGFC	56034	118.973335875334	142.225678088299	97.0324889866666	350.785096200397	372.086471504394	348.455704289588	128.044913628588	133.847200822367	108.278957919145	-1.47449422029707	2.03384641549394e-13	-1.43125058252054	2.20303844890027e-12	-0.0432436377765314	0.939046911783363	-1	-1	0
290	ENSG00000145794	MEGF10	84466	41.23507663861	43.4578460825358	28.1707226090322	61.5882229970162	83.9579730574018	182.472072277829	38.0133337334872	48.1464751159594	62.4311108722996	-1.20236158926493	0.00136501841472877	-0.905945807462552	0.0316866983806537	-0.296415781802382	0.637901246155708	-1	-1	0
291	ENSG00000146021	KLHL3	26249	38.5311371868978	45.4332027226511	45.9078442517563	10.7109953038289	22.897629015655	18.6868989682114	42.0147372843805	77.9972896878543	79.0143746977541	0.966762338539067	0.0113748177462188	1.48493417106631	3.24789987011308e-05	-0.518171832527242	0.261541942266734	1	1	0
292	ENSG00000146070	PLA2G7	7941	37.1791674610418	35.5564195220748	51.1246447349104	96.3989577344601	75.3713621765311	134.105980830693	32.0112284071471	31.7766735765332	55.6027081206418	-1.09500559410253	0.00119789710224147	-1.13066699044893	0.00108526929802867	0.0356613963464013	0.96544867641587	-1	-1	0
293	ENSG00000146094	DOK3	79930	299.461294277118	306.180279217866	185.718097200287	153.97055749254	194.629846633068	154.991338501047	278.09754678709	292.730568705033	229.239235234225	0.590360709171549	0.0403559821709504	0.601936951882023	0.041996828571894	-0.0115762427104741	0.986750661450176	1	1	0
294	ENSG00000146828	SLC12A9	56996	947.054792962173	1045.95134094103	1063.18393846681	1508.9114634269	1468.31046062888	1350.95287246657	1004.35229127424	965.818290826146	877.937496641713	-0.485608678648057	0.00346070717096418	-0.582960443170952	0.000338460649985299	0.0973517645228947	0.753536431069294	-1	-1	0
295	ENSG00000146839	ZAN	7455	2.70393945171213	0	6.26016057978494	16.0664929557434	12.4028823834798	13.1907522128551	1.00035088772335	1.92585900463838	1.95097221475936	-1.08526271584071	0.0482422137737145	-1.30224073897816	0.0143587468928001	0.216978023137446	0.709387932615143	-1	-1	0
296	ENSG00000146918	NCAPG2	54892	2121.24049986816	1940.78789891325	2156.62531973591	1077.79390244778	1236.47196684537	1567.50105462761	1995.70002100808	1828.60312490414	1769.53179878674	0.645228435486962	0.000924733442173783	0.499866966308756	0.0202623025470296	0.145361469178206	0.670378620061642	1	1	0
297	ENSG00000147041	SYTL5	94122	153.448563884663	160.003887849336	93.9024086967742	516.805523409745	705.056160107044	491.355519928852	119.041755639078	151.179931864113	102.426041274866	-1.86288835639185	1.03190500375603e-14	-1.9783618482427	3.48302580262371e-16	0.115473491850842	0.839610577338808	-1	-1	0
298	ENSG00000147166	ITGB1BP2	26548	25.0114399283372	29.630349601729	29.2140827056631	8.03324647787168	2.86220362695688	8.79383480857005	17.0059650912969	23.1103080556605	33.1665276509091	1.36091293543823	0.00114533930658208	1.21322586245596	0.00537344713148808	0.147687072982275	0.872359401953892	1	1	0
299	ENSG00000147174	GCNA	93953	35.1512128722577	55.3099859232274	35.474243285448	28.1163626725509	11.4488145078275	14.2899815639263	42.0147372843805	37.5542505904484	36.0929859730482	0.949553905053649	0.0179602308540471	0.852889457326353	0.0462642536605642	0.0966644477272954	0.910918561084743	1	1	0
300	ENSG00000147419	CCDC25	55246	650.973422999695	633.101803156942	663.577021457204	477.978165433365	351.096978240044	363.844915204586	602.211234409454	543.092239308022	555.051595099038	0.675677520216373	0.000419703630383544	0.488905458732302	0.0234418188408139	0.18677206148407	0.53376450623407	1	1	0
301	ENSG00000147459	DOCK5	80005	1505.41828974073	1518.06157792858	1610.94798919799	611.865606731226	995.092794305341	1108.02318587983	1571.55124461338	1375.0633293118	1368.60700865369	0.71176540377415	0.00301213026563607	0.616385741915058	0.0168342051611215	0.0953796618590914	0.848536399854653	1	1	0
302	ENSG00000147471	PLPBP	11212	907.847670912347	822.736040608007	804.430634502365	563.666127863996	460.814783940057	466.073244854213	988.346677070666	918.634745212506	862.329718923638	0.73604482136427	1.92298288503608e-05	0.857428654283407	4.0130614087454e-07	-0.121383832919138	0.707322525315784	1	1	0
303	ENSG00000147475	ERLIN2	11160	572.559178900043	563.964320752908	614.539096915555	214.219906076578	270.001208809599	216.548182161037	447.156846812336	496.871623196701	427.2629150323	1.25024383728618	3.84302641424376e-13	0.913763424136693	6.71460870294736e-07	0.336480413149489	0.144630377143537	1	1	0
304	ENSG00000147526	TACC1	6867	1195.81722251969	1246.45003991273	1178.99690919283	378.901458872947	620.14411917399	806.834343686302	1015.3561510392	1148.77489626679	1034.01527382246	0.910454032179797	0.00030731074091269	0.746890913548257	0.0059438003251005	0.16356311863154	0.731594468064955	1	1	0
305	ENSG00000147533	GOLGA7	51125	954.490626454381	986.690641737574	868.075600396846	579.732620819739	638.271408811384	535.324693971702	867.304219656141	946.559700779762	900.373677111445	0.653703757835499	7.29836948822212e-05	0.605513874843123	0.000395607308585339	0.048189882992376	0.901407444657752	1	1	0
306	ENSG00000147536	GINS4	84296	959.898505357805	801.00711756674	771.043111410179	531.533141952509	481.804277204408	450.684033939215	1106.38808182202	956.188995802954	816.481871876793	0.748465044093589	0.000160533469534623	0.92276851923988	1.58356579676831e-06	-0.174303475146291	0.596961248300146	1	1	0
307	ENSG00000147548	NSD3	54904	974.770172342222	1067.6802639823	1199.86411112545	433.795309805071	593.430218655726	768.361316398808	996.349484172453	1109.29478667171	1123.75999570139	0.787061060064882	0.000697763061071421	0.782228025251742	0.000994805277421769	0.00483303481314056	0.994755894748678	1	1	0
308	ENSG00000147601	TERF1	7013	506.312662333096	638.04019475723	632.276218558279	436.473058631028	425.514272540923	415.508694704935	594.208427307668	622.052458498196	681.864789058397	0.45176701968208	0.0265945279103806	0.545228120283033	0.00592922468229034	-0.0934611006009535	0.801386177087406	1	1	0
309	ENSG00000148290	SURF1	6834	651.649407862623	699.276250600803	542.547250248028	1265.23632026479	857.707020211411	735.38443586667	558.195795349627	548.869816321937	637.967914226311	-0.545808818507388	0.0424455275144532	-0.654378106781589	0.0126052682462975	0.108569288274201	0.827459883582413	-1	-1	0
310	ENSG00000148948	LRRC4C	57689	809.829865787782	741.746418363282	993.278811992544	263.758259356787	330.107484975693	559.507739695269	937.328781796775	796.342698417969	932.564718654975	1.01792014951841	0.000133031251280063	1.07860182669288	5.39423210907906e-05	-0.0606816771744742	0.92420468381718	1	1	0
311	ENSG00000149177	PTPRJ	5795	1700.77791512693	2113.63160492333	1912.4790571243	872.946117262056	1309.9351932706	1209.15228617838	1843.64668607413	2369.76950520752	1996.82006180621	0.705538480246139	0.00126012002742918	0.815514030242445	0.000158512553100545	-0.109975549996306	0.801719416405803	1	1	0
312	ENSG00000149256	TENM4	26011	112.889472108981	147.164069688587	165.894255364301	13.3887441297861	41.9789865287009	53.8622382024916	136.047720730375	192.585900463838	204.852082549733	1.55575278810992	1.0479846937395e-06	1.83514125968087	5.83355035418445e-09	-0.279388471570949	0.616769365719281	1	1	0
313	ENSG00000149257	SERPINH1	871	12730.8229235236	12562.280552813	12204.1830502907	7535.18519624363	6080.27457153206	5269.7055090356	10109.5460713321	9658.18290826146	9534.401213529	0.946468187707039	1.48492778213608e-08	0.60603889282074	0.00115649540111845	0.3404292948863	0.120264170524215	1	1	0
314	ENSG00000149485	FADS1	3992	3187.9446135686	3197.11472202655	3281.36750390394	2318.93048327896	2499.65783420901	2634.8527545178	3467.21617684912	3789.12759162601	3433.71109797648	0.364054716670469	0.0236972046110882	0.50528418090053	0.000778003132878442	-0.141229464230061	0.54410395815044	1	1	0
315	ENSG00000149823	VPS51	738	1336.42207400872	1479.54212344633	1304.20012078853	2865.19124377423	2044.56745752286	1847.80453915078	1275.44738184727	1355.80473926542	1410.55291127102	-0.671334933578686	0.00156507603371817	-0.697242979279743	0.00120013799629284	0.0259080457010567	0.960710290979684	-1	-1	0
316	ENSG00000150540	HNMT	3176	117.621366149478	127.410503287435	110.596170242867	325.346482353803	262.36866580438	278.105025821028	70.0245621406342	125.180835301495	94.622152415829	-1.17157940084291	8.46438272157269e-07	-1.43440024684344	1.28311179340173e-09	0.262820846000534	0.511492116572889	-1	-1	0
317	ENSG00000150938	CRIM1	51232	6014.91331033363	7399.68597387178	7356.73204134394	2183.70416756812	4218.88814613444	3627.45685853515	6658.33550868659	7892.17020100807	4833.53366206632	0.94074928221926	0.00046155986967927	0.85110445039411	0.00245084612188742	0.0896448318251499	0.883805509434077	1	1	0
318	ENSG00000150967	ABCB9	23457	173.728109772504	168.892992729855	246.232982804874	641.320843816756	392.121896893092	644.148399727756	265.092985246687	239.769446077478	349.224026441926	-1.35409678989665	8.02101058326407e-08	-0.87459906093765	0.0018880304508861	-0.479497728958995	0.155038477887873	-1	-1	0
319	ENSG00000151233	GXYLT1	283464	1605.46404945408	1604.97727009365	1663.11599402953	1131.34887896693	1201.17145544624	1349.8536431155	1712.60071978237	1754.45755322556	1769.53179878674	0.391080936272552	0.018968692226645	0.491704668848009	0.00213398327946336	-0.100623732575457	0.724321722136532	1	1	0
320	ENSG00000151348	EXT2	2132	3673.97773001385	3905.28007750788	3814.52451328229	2089.98295865961	2284.03849431159	2191.86332603608	3765.32074139067	3773.7207195889	3618.07797227124	0.774401437211553	1.13340622634259e-09	0.744990349658295	8.26593063629908e-09	0.0294110875532578	0.929290652880097	1	1	0
321	ENSG00000151502	VPS26B	112936	1066.70411370043	1041.01294934074	1067.35737885333	823.407763981847	821.452440936624	817.826637197015	1184.41545106444	1151.66368477375	1111.07867630546	0.356267633914113	0.0266164738677065	0.47153568453326	0.00191914237804155	-0.115268050619146	0.645852540878156	1	1	0
322	ENSG00000151892	GFRA1	2674	4.73189404049622	4.93839160028816	10.4336009663082	25.4386138465936	26.7139005182642	15.3892109149976	5.00175443861673	5.77757701391513	2.92645832213904	-1.1368528325277	0.0216402200797416	-1.37687999301427	0.00466554996601721	0.240027160486578	0.738557017740951	-1	-1	0
323	ENSG00000152086	TUBA3E	112714	43.2630312273941	40.4948111223629	40.6910437686021	170.037050448284	106.855602073057	100.029870947484	61.0214041511241	56.8128406368321	90.7202079863103	-1.36071160320029	4.56583402221453e-06	-0.736478565829754	0.0355332298472369	-0.624233037370536	0.0904929464848574	-1	-1	0
324	ENSG00000152208	GRID2	2895	258.226217638508	272.599216335906	259.796664061075	124.515320407011	145.018317099149	149.495191745691	196.068773993776	213.77034951486	189.244304831658	0.859229263093404	1.31762466004334e-05	0.479961303305457	0.0453248442405741	0.379267959787946	0.114312471753481	1	1	0
325	ENSG00000152910	CNTNAP4	85445	25.6874247912652	54.3223076031698	65.7316860877419	89.7045856695671	180.318828498283	246.227374639961	41.0143863966572	70.2938536693008	79.0143746977541	-1.42611756481791	0.000106669347935855	-1.12999214393293	0.00480429750564486	-0.296125420884981	0.638908057385875	-1	-1	0
326	ENSG00000152990	ADGRA3	166647	1293.15904278133	1233.61022175198	1331.32748330093	713.620062117601	883.466852854023	1066.25247053912	1397.49019014951	1290.32553310771	1196.92145375487	0.505089605781201	0.0188567785975707	0.514446823022834	0.0198015736513745	-0.00935721724163295	0.986483138057944	1	1	0
327	ENSG00000153404	PLEKHG4B	153478	135.196972585606	170.86834936997	161.720814977778	70.9603438878665	79.1876336791403	38.473027287494	93.0326325582712	149.254072859474	151.200346643851	1.12037771995398	0.000210736837036774	0.903742617966869	0.0056451566555413	0.21663510198711	0.687851129963792	1	1	0
328	ENSG00000153774	CFDP1	10428	852.416912152248	817.797649007719	761.652870540501	546.260760495274	369.224267877437	378.134896768512	767.269130883806	753.010870813605	723.810691675723	0.861646905806014	1.43197676970806e-05	0.751516092038587	0.000309889352274972	0.110130813767427	0.786962266553982	1	1	0
329	ENSG00000154079	SDHAF4	135154	93.9618959469964	87.9033704851293	128.333291885591	52.2161021061659	41.9789865287009	54.9614675535628	111.038948537291	89.5524437156845	135.592568925776	0.917288527672956	0.00209734376463867	1.02414838448396	0.000587826279941598	-0.106859856811	0.862370426265483	1	1	0
330	ENSG00000154342	WNT3A	89780	266.338035993645	277.537607936195	272.316985220645	215.558780489557	166.961878239151	167.082861362831	353.123863366341	338.951184816354	335.56722093861	0.543078659128086	0.0112212521305146	0.859489946292572	9.38979072821894e-06	-0.316411287164486	0.202933574049506	1	1	0
331	ENSG00000154556	SORBS2	8470	80.4421986884358	118.521398406916	129.376651982222	231.6252734453	295.761041452211	411.11177730065	123.043159189972	116.514469780622	127.788680066738	-1.36133754944014	1.44787090933773e-07	-1.21134983481816	6.67492991661148e-06	-0.149987714621978	0.78874669384081	-1	-1	0
332	ENSG00000154721	JAM2	58494	88.5540170435722	93.829440405475	91.8156885035125	281.163626725509	189.859507254806	240.731227884605	84.0294745687611	85.7007257064078	121.93576342246	-1.24802125796966	2.3574070239247e-07	-1.1662853542408	2.68688463970908e-06	-0.0817359037288576	0.893747705104532	-1	-1	0
333	ENSG00000154736	ADAMTS5	11096	94.6378808099245	118.521398406916	209.715379422796	10.7109953038289	27.6679683939165	15.3892109149976	68.0238603651875	103.996386250472	61.4556247649199	2.23307416948658	3.83189706839982e-11	1.52988198725127	1.70895829946005e-05	0.703192182235306	0.102052697536076	1	1	0
334	ENSG00000154917	RAB6B	51560	514.424480688232	533.346292831121	669.837182036989	823.407763981847	866.293631092282	966.222599591634	477.167373444036	507.463847722212	542.370275703102	-0.600962385865769	0.0018776134439148	-0.76032636927544	4.96262997504566e-05	0.159363983409671	0.622688543690175	-1	-1	0
335	ENSG00000154978	VOPP1	81552	3963.97523620998	3705.76905685624	3434.74143810867	2851.80249964445	2563.58038187771	2432.59455392069	3862.35477749984	3539.72885052534	3253.24616811124	0.483174901938257	0.00505639828590779	0.425466712713092	0.0210300378673164	0.057708189225165	0.876749051520182	1	1	0
336	ENSG00000155660	PDIA4	9601	3811.20265718824	3908.24311246805	3808.26435270251	2490.30640814022	2032.16457513938	1773.05694327794	2940.03125901891	2957.15650162223	2879.63498898482	0.836554351156572	5.45719561402287e-07	0.459546328384986	0.0206436881748005	0.377008022771586	0.0668209435662253	1	1	0
337	ENSG00000155962	CLIC2	1193	11.4917426697765	13.8274964808068	10.4336009663082	107.109953038289	92.5445839382724	73.6483665217742	24.0084213053603	16.3698015394262	11.7058332885562	-2.36043218384665	9.83000268766516e-13	-1.97549309556436	3.91366461349832e-09	-0.38493908828229	0.48450423567634	-1	-1	0
338	ENSG00000156103	MMP16	4325	638.129710604062	579.76717387383	839.904877787813	175.392548100198	291.944769949602	396.821795736724	516.181058065247	565.239617861364	534.566386844065	1.10887936756309	3.85883454949777e-05	0.797254266765076	0.00769820775371737	0.311625100798018	0.450251850731398	1	1	0
339	ENSG00000156510	HKDC1	80201	61.5146225264509	38.5194544822477	33.3875230921864	10.7109953038289	22.897629015655	17.5876696171401	72.0252639160809	44.2947571066827	31.2155554361498	0.988993669280382	0.0173619979201903	1.09025767394621	0.00914588643224612	-0.101264004665827	0.909009672659838	1	1	0
340	ENSG00000156675	RAB11FIP1	80223	755.075091890612	786.191942765875	867.032240300215	155.309431905519	373.040539380046	440.790969779574	713.250182946746	734.715210269541	785.266316440643	1.13578265114227	9.5762020907355e-05	1.04049135194372	0.000585377607892304	0.0952912991985536	0.889532320435701	1	1	0
341	ENSG00000156976	EIF4A2	1974	6064.9361901903	6106.81505291634	7008.24976906924	3337.81391155568	3449.90943835869	4528.82492641358	5274.8502309652	6011.56888297869	7714.14413715852	0.713028356764935	0.00100851317101044	0.700370429933695	0.00167913361999203	0.01265792683124	0.9833175801725	1	1	0
342	ENSG00000157168	NRG1	3084	250.114399283372	178.769775930431	171.111055847455	5.35549765191445	2.86220362695688	3.29768805321377	31.0108775194237	18.2956605440646	25.3626387918717	4.17022974832914	8.57614727546942e-25	1.52732332109177	3.22487112745884e-05	2.64290642723737	9.66278849120002e-20	1	1	0
343	ENSG00000158125	XDH	7498	80.4421986884358	94.8171187255327	128.333291885591	151.292808666583	199.400186011329	302.288071544595	76.0266674669743	103.996386250472	142.420971677433	-0.94736079074757	0.00409743935567564	-0.86922405659844	0.0128001845621604	-0.0781367341491303	0.918028981860248	-1	-1	0
344	ENSG00000158669	GPAT4	137964	1114.0230541054	1176.32487918864	868.075600396846	613.204481144205	703.14802435574	522.133941758847	1255.4403640928	1180.55156984333	1001.82423227893	0.732418204032163	0.000546334877979907	0.846943992810344	4.77578513625071e-05	-0.114525788778181	0.783851221963073	1	1	0
345	ENSG00000160161	CILP2	148113	96.6658353987086	147.164069688587	54.2547250248028	32.1329859114867	42.9330544043532	34.0761098832089	85.0298254564844	119.403258287579	75.1124302682354	1.14787316981501	0.0011666937379598	1.06959892543312	0.00374182530241768	0.078274244381888	0.92420468381718	1	1	0
346	ENSG00000160181	TFF2	7032	11.4917426697765	5.92606992034579	11.4769610629391	129.870818058925	102.085262694795	78.0452839260592	18.0063159790202	14.4439425347878	8.77937496641713	-2.67765323061982	7.71165220682549e-15	-2.347947943812	1.11490212067108e-11	-0.329705286807824	0.588405607640955	-1	-1	0
347	ENSG00000160183	TMPRSS3	64699	121.001290464118	171.856027690028	213.888819809319	267.774882595723	324.38307772178	368.241832608871	85.0298254564844	129.032553310771	149.249374429091	-0.825725893387116	0.00534759018798766	-1.23906114310627	7.75514395345099e-06	0.413335249719154	0.283076935550839	-1	-1	0
348	ENSG00000160255	ITGB2	3689	60.1626528005948	49.3839160028816	42.7777639618638	5.35549765191445	4.77033937826146	3.29768805321377	120.042106526802	95.3300207295997	128.764166174118	2.31404325856293	1.8530918704723e-10	3.35391411452893	9.19730004483377e-19	-1.039870855966	0.000680049353511777	1	1	0
349	ENSG00000161040	FBXL13	222235	75.0343197850115	82.9649788848411	79.2953673439426	228.947524619343	290.036634198297	297.89115414031	110.038597649568	86.663655208727	90.7202079863103	-1.65455121215526	4.97639839084961e-15	-1.40108807696137	8.65141128006758e-11	-0.253463135193884	0.504015969260141	-1	-1	0
350	ENSG00000161249	DMKN	93099	521.860314180441	503.715943229392	627.059418075125	1636.10453265986	1064.73974922796	1255.31991892337	483.169478770376	538.277591796426	596.022011608985	-1.17642034162321	6.87046890412799e-09	-1.20435264359916	4.14613969335041e-09	0.0279323019759523	0.959746155428622	-1	-1	0
351	ENSG00000161267	BDH1	622	346.78023468208	332.847593859422	318.224829472401	242.336268749129	188.905439379154	185.769760331042	391.137197099828	344.72876183027	278.989026710589	0.651299996038344	0.00454465575088088	0.672983761888951	0.00396621466362539	-0.0216837658506073	0.968330749169211	1	1	0
352	ENSG00000161638	ITGA5	3678	2812.77301464354	3131.92795290275	2899.49770853706	2083.28858659472	2112.30627669418	2073.14655612039	3088.08319040197	2935.00912306889	2844.51748911915	0.482880984768312	0.000818758976503947	0.486773969002391	0.000938652424408923	-0.00389298423407933	0.993331856938706	1	1	0
353	ENSG00000162461	SLC25A34	284723	28.3913642429773	35.5564195220748	50.0812846382795	21.4219906076578	9.54067875652293	18.6868989682114	41.0143863966572	37.5542505904484	50.7252775837434	0.902939503614534	0.026184275826935	1.06017423204072	0.00854803855784067	-0.157234728426185	0.835008823635065	1	1	0
354	ENSG00000162512	SDC3	9672	2067.16171083392	2416.84884918103	2564.57911751857	1289.3360596984	1500.74876840106	1431.19661509478	3208.12529692877	3758.31384755179	3894.14054065969	0.706495554911331	4.83165734163229e-05	1.30493664285909	2.01039749345788e-16	-0.598441087947755	0.00079761673338517	1	1	0
355	ENSG00000162618	ADGRL4	64123	33.7992431464016	33.5810628819595	17.737121642724	101.754455386375	97.3149233165339	100.029870947484	37.0129828457638	38.5171800927675	40.9704165099466	-1.54913421634266	7.69821709093115e-08	-1.1879086861946	9.29601534479439e-05	-0.361225530148056	0.440447064102905	-1	-1	0
356	ENSG00000162736	NCSTN	23385	1663.59874766589	1711.64652865988	1746.58480176	963.989577344601	1345.23570466973	1227.83918514659	1690.59300025246	1836.30656092269	1826.10999301476	0.508779638831959	0.00820680461329334	0.569866274940446	0.00280926297184973	-0.0610866361084871	0.8821791265799	1	1	0
357	ENSG00000163285	GABRG1	2565	8.11181835513638	12.8398181607492	2.08672019326165	46.8606044542514	42.9330544043532	28.5799631278527	12.0042106526802	14.4439425347878	2.92645832213904	-1.49417750076519	0.00086078618172502	-1.31107484450207	0.006404820098721	-0.183102656263115	0.828514598334392	-1	-1	0
358	ENSG00000163430	FSTL1	11167	20428.2625576851	19415.7804156929	26646.3735078546	7204.48321623792	8538.90748708802	8850.99473482576	10376.6397583543	12036.6187789899	11943.8518987568	1.36168943700188	3.89719514055059e-15	0.45718327524931	0.0414483148297708	0.904506161752566	7.77827922321968e-07	1	1	0
359	ENSG00000163558	PRKCI	5584	1075.4919169185	1043.97598430092	1118.48202358824	514.127774583787	611.55750829312	657.339151940611	1322.46387357026	1324.02806568888	1333.48950878802	0.825620193077129	1.46180981693874e-07	1.11276575846164	2.13438391889109e-13	-0.287145565384512	0.165765947278764	1	1	0
360	ENSG00000163577	EIF5A2	56648	210.907277233546	224.202978653082	231.625941452043	166.020427209348	146.926452850453	128.609834075337	281.09859945026	296.58228671431	249.724443489198	0.557933469888717	0.0143670321219227	0.853954190563573	3.92687010997743e-05	-0.296020720674856	0.283958204565355	1	1	0
361	ENSG00000163590	PPM1L	151742	68.9504560186593	68.1498040839766	70.948486570896	26.7774882595723	31.4842398965257	45.0684033939215	77.0270183546977	99.1817387388764	78.0388885903745	0.854658859659553	0.00693049086491544	1.11286516898004	0.00024383291941761	-0.258206309320485	0.578457151519522	1	1	0
362	ENSG00000163637	PRICKLE2	166336	246.734474968732	252.845649934754	297.357627539785	329.363105592739	560.037843007896	549.614675535628	204.071581095563	287.915921193437	257.528332348236	-0.779071937051326	0.00316609344337901	-0.857331375257561	0.00119515769818457	0.0782594382062354	0.895107920589175	-1	-1	0
363	ENSG00000163754	GYG1	2992	506.312662333096	445.442922345992	397.520196816344	1152.77086957459	855.798884460107	755.170564185953	608.213339735794	567.165476866002	472.135275971766	-0.959188691721049	1.01985511914774e-05	-0.693548761037277	0.00370266566957362	-0.265639930683772	0.427143883811508	-1	-1	0
364	ENSG00000163864	NMNAT3	349565	29.0673491059054	42.4701677624782	53.211364928172	81.6713391916954	83.9579730574018	133.006751479622	25.0087721930837	35.62839158581	58.5291664427808	-1.03374062572892	0.00504911415092254	-1.07267963208997	0.00440083245819398	0.0389390063610504	0.96466600794126	-1	-1	0
365	ENSG00000163872	YEATS2	55689	1559.49707877497	1444.97338224432	1917.69585760745	842.152005763547	1080.0048352384	1295.99140491301	1603.56247302052	1610.98105738	1756.85047939081	0.573123496687547	0.0128961456998319	0.586855097263633	0.0127314151224183	-0.0137316005760867	0.982110061092357	1	1	0
366	ENSG00000163888	CAMK2N2	94032	444.798039806645	556.062894192447	475.772204063656	251.708389639979	197.492050260025	220.945099565322	474.166320780866	364.950281378972	427.2629150323	1.07148279458046	4.97445921103289e-08	0.863116252866594	3.51110742176512e-05	0.20836654171387	0.521328534253813	1	1	0
367	ENSG00000163918	RFC4	5984	1220.82866244803	1055.82812414161	1116.39530339498	815.374517503975	577.211064769637	690.316032472749	1215.42632858387	944.633841775124	1008.65263503059	0.666379705157073	0.00127256006946097	0.572491418744703	0.00989200390167434	0.0938882864123697	0.823323488090365	1	1	0
368	ENSG00000163923	RPL39L	116832	600.274558280092	580.754852193888	570.717972857061	492.70578397613	260.460530053076	296.791924789239	740.259656915276	748.19622330201	753.075274897114	0.679831452710002	0.00880651991013077	1.00682358364426	2.65841703093859e-05	-0.326992130934253	0.333661844413394	1	1	0
369	ENSG00000163946	FAM208A	23272	1566.93291226718	1442.01034728414	1619.29486997104	779.224908353553	886.32905648098	1117.91625003947	1270.44562740865	1277.80744957756	1350.07277261348	0.697287441224889	0.000206696945690326	0.461318696602893	0.0330929598996315	0.235968744621996	0.383689664012854	1	1	0
370	ENSG00000164176	EDIL3	10085	9157.56693808605	10005.1813821838	11826.4866953104	4165.23829877646	5364.72366479284	6579.98689551254	8263.89868348256	9971.1349965152	10664.989611982	0.87933497865647	4.84437285353124e-05	0.785420411071381	0.000505977772623864	0.0939145675850894	0.841628921959367	1	1	0
371	ENSG00000164187	LMBRD2	92255	154.800533610519	140.250321448184	181.544656813763	72.2992183008451	88.7283124356632	128.609834075337	165.057896474352	200.289336482391	219.484374160428	0.635482831809515	0.0328617389519099	0.904373130501814	0.0010692607467489	-0.268890298692299	0.50891811843147	1	1	0
372	ENSG00000164742	ADCY1	107	563.095390819051	586.680922114233	627.059418075125	152.631683079562	264.276801555685	359.447997800301	834.292640361271	884.932212631334	857.452288386739	1.06469423656535	3.820831979007e-05	1.55058378337231	2.1922267963307e-10	-0.485889546806967	0.132466402660049	1	1	0
373	ENSG00000164808	SPIDR	23514	1084.27972013656	1225.70879519152	1386.62556842236	743.07529920313	811.911762180101	866.19272864415	1013.35544926375	1225.80925645233	1355.92568925776	0.577326560026406	0.00470781748848668	0.540054254388247	0.0117959185281482	0.0372723056381596	0.936656213459036	1	1	0
374	ENSG00000164855	TMEM184A	202915	421.814554467092	491.863803388701	339.092031405018	1044.32204212332	1150.60585803667	763.964398994523	448.157197700059	374.579576402164	297.523262750803	-1.13575656826296	1.20994688197908e-06	-1.28280258748358	3.26826367530199e-08	0.147046019220615	0.758862813484636	-1	-1	0
375	ENSG00000164867	NOS3	4846	43.9390160903221	39.5071328023053	35.474243285448	93.7212089085029	103.039330570448	86.8391187346292	57.0200006002307	41.4059685997251	37.0684720804279	-1.09412403970777	0.000175220984177509	-0.940344082269556	0.00229443307086381	-0.15377995743821	0.803325415584024	-1	-1	0
376	ENSG00000165046	LETM2	137994	137.224927174391	134.324251527838	93.9024086967742	44.1828556282942	26.7139005182642	29.6791924789239	103.036141435505	55.8499111345129	59.5046525501605	1.55816223733657	5.73598348984895e-07	0.914335747355493	0.010849587375567	0.643826489981078	0.0905084696741403	1	1	0
377	ENSG00000165102	HGSNAT	138050	223.075004766251	239.018153453947	229.539221258781	128.531943645947	146.926452850453	126.411375373194	239.08386216588	228.214292049648	211.680485301391	0.732526826120559	0.000362668237907649	0.707879416060213	0.000861790483148753	0.0246474100603465	0.961200892591585	1	1	0
378	ENSG00000165269	AQP7	364	4.05590917756819	4.93839160028816	5.21680048315412	21.4219906076578	43.8871222800055	36.2745685853515	4.00140355089338	10.5922245255111	17.5587499328343	-1.75732797797257	5.47705663153652e-05	-1.14307290889989	0.0229863810337292	-0.614255069072681	0.232429894732668	-1	-1	0
379	ENSG00000165304	MELK	9833	2428.81361250042	1853.87220674818	2387.20790109133	1507.57258901392	1208.80399845145	1812.6291999165	2264.79440980566	1998.07871731232	2212.40249153712	0.524689433928775	0.0242752844314273	0.484299692347978	0.0496990399408967	0.0403897415807972	0.93679781936437	1	1	0
380	ENSG00000165392	WRN	7486	318.388870439103	320.007775698673	334.918591018495	95.0600833214815	160.283403109585	185.769760331042	283.099301225707	281.175414677203	341.420137582888	1.02952975124296	2.55993540095857e-05	0.934310747772333	0.000243644253350294	0.0952190034706235	0.861677070338914	1	1	0
381	ENSG00000165507	C10orf10	11067	385.987356731906	311.118670818154	504.986286769319	1765.97535071879	861.52329171402	1162.98465343339	712.249832059022	585.461137410067	787.217288655402	-1.46541224354127	2.09068193520127e-08	-0.765794181792328	0.0137834641186764	-0.699618061748945	0.0237276918120533	-1	-1	0
382	ENSG00000165731	RET	5979	39.8831069127539	25.6796363214984	30.2574428022939	6.69437206489306	16.219153886089	20.8853576703539	56.0196497125074	68.3679946646624	49.7497914763637	0.810902894849998	0.0495285253958697	1.50903365296638	4.35234968136955e-05	-0.698130758116385	0.100504827862377	1	1	0
383	ENSG00000165996	HACD1	9200	372.467659473346	328.896880579191	252.493143384659	254.386138465936	175.548489120022	142.899815639263	336.117898275044	333.173607802439	253.626387918717	0.666267323146085	0.0229445767685755	0.620908038745739	0.0447319878452941	0.0453592844003466	0.944205262073656	1	1	0
384	ENSG00000166033	HTRA1	5654	106.129623479701	166.91763608974	164.85089526767	277.147003486573	300.531380830472	267.112732310315	34.0119301825938	48.1464751159594	110.229930133904	-0.798371523942544	0.0332902830157525	-1.74836667868983	3.60629546103863e-08	0.949995154747288	0.00716124536224078	-1	-1	0
385	ENSG00000166086	JAM3	83700	942.998883784605	948.171187255327	879.552561459785	670.776080902285	710.780567360958	698.010637930248	892.312991849225	1028.40870847689	911.104024292622	0.399541209942386	0.0230865169570436	0.429676316494832	0.0152480171423311	-0.0301351065524462	0.937039000215209	1	1	0
386	ENSG00000166140	ZFYVE19	84936	656.381301903119	718.042138681898	702.181345032545	1463.38973338562	1107.67280363231	1056.35940637948	674.236498325535	745.307434795052	756.001733219253	-0.76404941735841	4.79812843869016e-05	-0.699657244697495	0.000332483928204314	-0.0643921726609152	0.88401520663203	-1	-1	0
387	ENSG00000166173	LARP6	55323	1586.53647329209	1677.07778745786	1592.16750745864	3442.24611576801	2557.8559746238	2217.14560111072	1565.54913928704	1631.20257692871	1804.64929865241	-0.715477357126904	0.000496536279243056	-0.675209004673858	0.00150178330133117	-0.0402683524530463	0.93570309478363	-1	-1	0
388	ENSG00000166233	ARIH1	25820	703.024257445153	747.672488283627	743.915748897777	1016.20567945077	1132.47856839927	1130.00777290125	751.263516680233	785.750473892458	793.07020529968	-0.56232212961036	0.000252570889189572	-0.477935464866012	0.00348697794588358	-0.0843866647443486	0.785953836796757	-1	-1	0
389	ENSG00000166275	BORCS7	119032	200.091519426697	205.437090571987	205.541939036272	428.439812153156	368.270200001785	307.784218299952	263.09228347124	261.916824630819	257.528332348236	-0.804534442155205	5.00234600544204e-05	-0.467901133656135	0.0460164890193883	-0.33663330849907	0.197443907846385	-1	-1	0
390	ENSG00000166407	LMO1	4004	18.9275761619849	30.6180279217866	25.0406423191398	95.0600833214815	72.5091585495743	47.266862096064	14.0049124281268	14.4439425347878	9.75486107379681	-1.24615372011572	0.000699867059170596	-1.91347301645249	9.11191511886649e-08	0.667319296336768	0.132300654826791	-1	-1	0
391	ENSG00000166415	WDR72	256764	37.1791674610418	46.4208810427087	59.471525507957	162.003803970412	189.859507254806	268.211961661387	94.0329834459945	124.217905799175	106.327985704385	-1.86734535325632	7.68632257117224e-13	-0.836550181944032	0.00560668012163149	-1.03079517131228	0.000357248079889854	-1	-1	0
392	ENSG00000166477	LEO1	123169	356.920007626001	400.009719623341	320.311549665663	527.516518713573	499.931566841801	481.46245576921	375.131582896255	348.580479839546	364.831804160001	-0.464032546269141	0.0182252794290702	-0.449948600442782	0.0285113494421215	-0.0140839458263595	0.977287826800063	-1	-1	0
393	ENSG00000166582	CENPV	201161	404.238948030963	406.923467863744	420.474118942222	246.352891988065	176.502556995674	193.464365788541	415.145618405189	299.471075221268	336.54270704599	0.935747514385771	1.04534265286878e-05	0.721152974987041	0.00178946679040388	0.21459453939873	0.531997095476543	1	1	0
394	ENSG00000166923	GREM1	26585	0.675984862928032	6.91374824040342	4.1734403865233	22.7608650206364	30.5301720208734	20.8853576703539	5.00175443861673	6.74050651623432	6.82840275165777	-1.58717490861045	0.000597256773245825	-1.25553460862712	0.0146268112140176	-0.331640299983328	0.603123334424779	-1	-1	0
395	ENSG00000166946	CCNDBP1	23582	323.796749342527	398.034362983226	353.699072757849	793.952526896317	659.260902075734	562.805427748483	321.112634959194	384.208871425356	410.679651206846	-0.850723572302296	4.40064027394024e-05	-0.799110304789158	0.000199722380405791	-0.0516132675131389	0.920047772496207	-1	-1	0
396	ENSG00000166963	MAP1A	4130	1061.97221965994	961.998683736134	1073.61753943312	2118.09932133217	2490.11715545248	2147.89415199323	1352.47440020196	1466.54163203212	1236.91638415744	-1.08299117316986	7.60146274892491e-13	-0.709257335292268	1.51777754469199e-05	-0.373733837877594	0.0531770679723645	-1	-1	0
397	ENSG00000167011	NAT16	375607	125.733184504614	136.299608167953	203.455218843011	45.5217300412728	40.0708507773963	96.7321828942706	93.0326325582712	109.773963264388	171.685554898824	1.08804050328371	0.00204051891128169	0.83021401539761	0.0346173515352585	0.257826487886097	0.673189145290153	1	1	0
398	ENSG00000167196	FBXO22	26263	1560.84904850083	1433.12124240362	1537.91278243383	2095.33845631153	1885.23812228893	2153.39029874859	1512.5305422377	1415.50636840921	1413.47936959316	-0.422846095298863	0.00880651991013077	-0.483108230337315	0.00245230944404193	0.0602621350384516	0.856116458967115	-1	-1	0
399	ENSG00000167487	KLHL26	55295	69.6264408815873	88.8910488051869	28.1707226090322	188.781292229984	207.9867968922	111.022164458197	70.0245621406342	70.2938536693008	74.1369441608557	-1.17507339176781	0.000773520358856903	-1.01987453412717	0.00616605108598359	-0.155198857640645	0.82994139646473	-1	-1	0
400	ENSG00000167549	CORO6	84940	5.40787890342426	5.92606992034579	3.13008028989247	9.37212089085029	32.438307772178	24.1830457235676	3.00105266317004	1.92585900463838	4.8774305368984	-1.28341829965513	0.0113254396541803	-1.49393718674235	0.0027737013346647	0.210518887087223	0.754097665780603	-1	-1	0
401	ENSG00000167632	TRAPPC9	83696	786.846380448229	967.924753656479	1007.88585334538	542.244137256338	612.511576168772	580.393097365623	717.251586497639	886.858071635973	915.005968722141	0.634217365593708	0.0013615360654648	0.509056507533559	0.0193177584587533	0.125160858060149	0.731507124008374	1	1	0
402	ENSG00000167705	RILP	83547	31.7712885576175	49.3839160028816	22.9539221258781	84.3490880176526	83.0039051817495	53.8622382024916	34.0119301825938	40.4430390974059	29.2645832213904	-0.896936314641454	0.0151334953894714	-0.898141391257713	0.0190025303639431	0.00120507661625935	0.997950389558893	-1	-1	0
403	ENSG00000167755	KLK6	5653	465.753570557414	532.358614511064	398.563556912975	1056.37191184013	1013.22008394273	835.414306814155	540.189479370607	605.68265695877	516.032150803851	-0.999631169162665	6.92178418534504e-08	-0.762928424148012	0.000119757263713998	-0.236702745014653	0.421327106937635	-1	-1	0
404	ENSG00000167880	EVPL	2125	2.70393945171213	1.97535664011526	4.1734403865233	40.1662323893584	47.7033937826146	34.0761098832089	3.00105266317004	7.70343601855351	6.82840275165777	-2.41810671621847	4.7354167847165e-08	-1.96769070788601	9.24211552192079e-06	-0.450416008332457	0.411945270564903	-1	-1	0
405	ENSG00000168077	SCARA3	51435	4915.76192321265	5433.21843863703	5961.75959214853	3519.90083172077	3467.08266012043	3010.78919258417	6206.17690743564	6155.04537882425	6396.26240608857	0.681570244924339	1.04534265286878e-05	0.87661380962907	4.40273120483421e-09	-0.195043564704731	0.402639401354965	1	1	0
406	ENSG00000168078	PBK	55872	2288.88474587432	1826.21721378656	2344.43013712946	1549.07769581626	1144.88145078275	1291.59448750873	2083.73089912773	1947.0434536894	2069.98151985968	0.662719916042682	0.000630873420264605	0.584137214175391	0.00439514798374141	0.0785827018672908	0.849476962853453	1	1	0
407	ENSG00000168159	RNF187	149603	4556.81396099786	3991.20809135289	3558.90128960774	8477.75278298058	6676.56699381474	5235.62939915239	3120.09441880912	2887.82557745525	2317.75499113412	-0.698252276612308	0.00314428366672461	-1.19884307995876	2.08238923378807e-08	0.500590803346447	0.0569080658067223	-1	-1	0
408	ENSG00000168172	HOOK3	84376	842.953124071256	845.452641969333	1033.96985576115	401.662323893584	552.405300002678	693.613720525963	892.312991849225	1001.44668241196	1117.90707905711	0.666426654775573	0.006920830705634	0.801896456285393	0.000859886840206456	-0.13546980150982	0.765370025522873	1	1	0
409	ENSG00000168209	DDIT4	54541	369.087735158705	476.060950267779	320.311549665663	729.686555073344	683.112598967042	568.301574503839	242.08491482905	346.654620834908	469.208817649626	-0.688766695498169	0.0174642211958049	-0.813240952226868	0.00413696242487989	0.1244742567287	0.822934446291616	-1	-1	0
410	ENSG00000168280	KIF5C	3800	461.697661379846	448.405957306165	411.083878072545	171.375924861262	243.287308291335	205.555888650325	530.185970493373	509.389706726851	432.140345569199	1.01871804823699	2.03086604211218e-07	1.16486774060003	1.99512135106024e-09	-0.146149692363045	0.690930172818802	1	1	0
411	ENSG00000168522	FNTA	2339	499.552813703816	586.680922114233	479.945644450179	309.27998939806	310.072059586995	334.165722725662	451.158250363229	519.981931252362	499.448886978397	0.681777382316442	0.000206696945690326	0.595397322363013	0.00217675618601542	0.0863800599534293	0.819429940104735	1	1	0
412	ENSG00000168542	COL3A1	1281	923.395322759692	1494.3572982472	1245.7719553772	456.556174825707	661.169037827039	241.830457235676	1147.40246821868	1670.68268652379	2112.90290858439	1.19056445360596	0.00018347829650248	1.55513536469353	3.74760057217552e-07	-0.364570911087575	0.456340072835357	1	1	0
413	ENSG00000168615	ADAM9	8754	3300.83408567758	3232.67114154863	3335.62222892874	1258.5419481999	1698.24081866108	1686.21782454331	4292.50565922088	4528.65744940714	3727.33241629776	1.03532151528132	1.34189857369453e-09	1.36608683383862	2.01039749345788e-16	-0.330765318557303	0.150689956932856	1	1	0
414	ENSG00000168675	LDLRAD4	753	642.18561978163	619.274306676135	657.316860877419	915.790098477371	1122.93788964275	1256.41914827445	396.138951538445	443.910500569146	702.34999731337	-0.715900562372797	0.00544009689536749	-1.00319710083822	3.47580646596562e-05	0.287296538465425	0.429334685741546	-1	-1	0
415	ENSG00000168676	KCTD19	146212	62.866592252307	67.162125763919	88.68560821362	25.4386138465936	41.9789865287009	46.1676327449928	72.0252639160809	83.7748667017694	117.058332885562	0.769005450824242	0.0296461079287339	1.05063104055301	0.00164164345172389	-0.281625589728768	0.577984705881087	1	1	0
416	ENSG00000168685	IL7R	3575	2254.40951786499	2247.95585645117	2054.37603026609	899.723605521628	1663.8943751376	883.78039826129	3617.26881000762	4443.91965320306	2133.38811683936	0.802409730975461	0.0112272408698204	1.35950115630662	1.76948517875653e-06	-0.557091425331161	0.124456146925847	1	1	0
417	ENSG00000168803	ADAL	161823	168.32023086908	134.324251527838	134.593452465376	251.708389639979	208.940864767852	226.441246320679	166.058247362075	132.884271320048	101.450555167487	-0.590104571997554	0.0325611590573522	-0.710044359305271	0.00882834190947875	0.119939787307717	0.816606368931371	-1	-1	0
418	ENSG00000169067	ACTBL2	345651	70.9784106074434	115.558363446743	105.379369759713	157.987180731476	236.608833161769	225.342016969608	115.040352088185	100.144668241196	110.229930133904	-0.988093498537378	0.000227962559262458	-0.840152368181083	0.00318332770200347	-0.147941130356296	0.786405516931279	-1	-1	0
419	ENSG00000169129	AFAP1L2	84632	13.5196972585606	13.8274964808068	9.39024086967741	81.6713391916954	60.1062761660944	91.2360361389143	30.0105266317004	27.9249555672565	53.6517359058824	-2.0564851992944	1.13340622634259e-09	-0.882240260355021	0.0266096736945673	-1.17424493893938	0.00135169290037178	-1	-1	0
420	ENSG00000169251	NMD3	51068	640.833650055774	714.091425401668	627.059418075125	436.473058631028	477.033937826146	390.226419630296	856.300359891184	816.564217966672	772.584997044707	0.577233073841152	0.00127593190262744	0.868678263108739	1.82618097603118e-07	-0.291445189267587	0.184386637694492	1	1	0
421	ENSG00000169255	B3GALNT1	8706	330.556597971808	332.847593859422	294.227547249892	180.748045752113	166.961878239151	136.304439532836	411.144214854295	446.799289076103	325.812359864813	0.917458563699394	1.80613626392618e-05	1.20380461260787	4.84988631918435e-09	-0.28634604890848	0.341555551719333	1	1	0
422	ENSG00000169325	GUSBP12	NA	14.1956821214887	17.7782097610374	14.6070413528315	0	6.67847512956605	6.59537610642754	16.0056142035735	17.3327310417454	17.5587499328343	0.963220283157894	0.0448375896680143	1.05275226227417	0.031986358647006	-0.0895319791162718	0.929733247562261	1	1	0
423	ENSG00000169436	COL22A1	169044	279.181748389277	416.800251064321	324.484990052186	859.557373132269	1210.71213420276	1412.50971612656	578.202813104094	711.60490221388	576.512289461391	-1.62277040010702	2.03384641549394e-13	-0.827369599526971	0.00110441322495517	-0.795400800580047	0.00156667238829843	-1	-1	0
424	ENSG00000169554	ZEB2	9839	6.75984862928032	10.864461520634	3.13008028989247	65.604846235952	209.894932643504	174.77746682033	25.0087721930837	57.7757701391513	24.387152684492	-2.95453447697744	4.8895378174707e-15	-1.5801598457228	0.000155822811244876	-1.37437463125464	0.000243155915029736	-1	-1	0
425	ENSG00000169609	C15orf40	123207	594.866679376668	555.075215872389	536.287089668244	914.451224064392	768.024639900096	710.102160792032	500.175443861673	517.093142745404	525.787011877648	-0.480965791775187	0.0119478646068213	-0.604267774900281	0.00107619597479257	0.123301983125094	0.708970687064224	-1	-1	0
426	ENSG00000169758	TMEM266	123591	39.8831069127539	40.4948111223629	23.997282222509	78.9935903657382	85.8661088087063	59.3583849578478	26.009123080807	45.2576866090019	34.1420137582888	-0.914239034667121	0.0100474093806437	-0.908258115917766	0.0138053679740973	-0.00598091874935557	0.996884792906231	-1	-1	0
427	ENSG00000169851	PCDH7	5099	566.475315133691	574.828782273542	284.837306380215	166.020427209348	281.450023317426	170.380549416045	411.144214854295	427.54069902972	342.395623690268	1.04316923284486	0.000501325396673173	0.80366842421752	0.0147494495552433	0.239500808627341	0.644224291243502	1	1	0
428	ENSG00000170049	KCNAB3	9196	75.7103046479396	93.829440405475	62.6016057978494	24.099739433615	43.8871222800055	54.9614675535628	72.0252639160809	113.625681273664	105.352499597006	0.744271532718098	0.0423632382390283	1.02373617492194	0.00288159871043877	-0.279464642203845	0.596688039838716	1	1	0
429	ENSG00000170290	SLN	6588	33.7992431464016	48.396237682824	29.2140827056631	669.437206489306	449.36596943223	450.684033939215	39.0136846212105	52.9611226275554	117.058332885562	-3.12841601959204	5.14189096969052e-25	-2.43250444631519	3.00212444695902e-15	-0.695911573276857	0.0763488951524463	-1	-1	0
430	ENSG00000170430	MGMT	4255	252.142353872156	318.032419058558	274.403705413907	172.714799274241	152.650860104367	103.327559000698	165.057896474352	286.952991691118	392.145415166632	0.83866486858333	0.0101904701904184	0.838944542019866	0.0125961702670097	-0.000279673436536558	0.999684251808463	1	1	0
431	ENSG00000170454	KRT75	9119	132.493033133894	89.8787271252445	76.1652870540502	37.4884835634012	16.219153886089	27.4807337767814	49.017193498444	46.220616111321	67.308541409198	1.54525003998232	3.14028128678325e-06	0.797880699783536	0.0441338987081394	0.747369340198784	0.0534131286804466	1	1	0
432	ENSG00000170464	DNAJC18	202052	36.5031825981137	32.5933845619019	38.6043235753405	6.69437206489306	14.3110181347844	18.6868989682114	80.0280710178677	125.180835301495	114.131874563423	1.03426915574972	0.00380536889557883	2.38719617102891	2.71309662812136e-13	-1.35292701527919	1.71657448628898e-05	1	1	0
433	ENSG00000170558	CDH2	1000	1402.66859057567	1246.45003991273	1252.03211595699	767.175038636745	872.018038346196	854.101205782366	1461.51264696381	1221.95753844305	1248.62221744599	0.620213875300535	0.000255543767231884	0.630416055828055	0.000252717163877249	-0.0102021805275203	0.982771789766199	1	1	0
434	ENSG00000170801	HTRA3	94031	224.426974492107	282.475999536483	219.105620292473	180.748045752113	147.880520726105	107.724476404983	284.09965211343	295.619357211991	288.743887784385	0.675752420481114	0.00814472900184575	0.91597865099932	0.000146024503511804	-0.240226230518206	0.513376471648485	1	1	0
435	ENSG00000170837	GPR27	2850	333.936522286448	357.539551860863	374.566274690466	226.269775793386	215.619339897418	234.135851778178	320.112284071471	311.989158751417	356.052429193583	0.62489390040367	0.000938883123110687	0.521747365485056	0.0108783994096553	0.103146534918614	0.773271787789888	1	1	0
436	ENSG00000170906	NDUFA3	4696	712.488045526146	729.89427852259	670.88054213362	1527.6557052086	1017.990423321	784.849756664877	640.224568142942	617.2378109866	634.065969796793	-0.600822553843183	0.0255236793769277	-0.747148009119801	0.00395305884376281	0.146325455276618	0.756436543686042	-1	-1	0
437	ENSG00000171084	FAM86JP	100125556	127.08515423047	88.8910488051869	84.5121678270967	179.409171339134	172.686285493065	149.495191745691	55.019298824784	53.9240521298746	55.6027081206418	-0.662278467157895	0.0178953941476626	-1.44215052541775	7.07334760290102e-09	0.779872058259851	0.00548305432709314	-1	-1	0
438	ENSG00000171262	FAM98B	283742	966.658353987086	809.896222447258	899.37640329577	1332.18004091372	1080.0048352384	1216.84689163588	829.290885922654	872.414129101185	906.226593755723	-0.420104250107072	0.0286540783165772	-0.456498009737663	0.0183039824247827	0.0363937596305908	0.930251240917675	-1	-1	0
439	ENSG00000171320	ESCO2	157570	570.531224311259	528.407901230833	676.097342616774	390.951328589755	373.040539380046	473.767850311711	651.228427907898	625.904176507473	701.374511205991	0.491960093238995	0.0218743957910404	0.641421287091646	0.00165662289362749	-0.149461193852651	0.661901319982596	1	1	0
440	ENSG00000171385	KCND3	3752	137.224927174391	131.361216567665	127.289931788961	24.099739433615	53.4278010365284	51.663779500349	80.0280710178677	151.179931864113	95.5976385232087	1.33543224438128	1.79984440692595e-05	1.09534705315128	0.000961372492534564	0.240085191230002	0.666686785398285	1	1	0
441	ENSG00000171487	NLRP5	126206	202.119474015482	159.016209529279	156.504014494624	408.356695958477	350.142910364391	289.09731933174	147.051580495332	170.438521910496	116.082846778182	-0.929149143443292	0.00010453106223071	-1.16519727036162	6.34945226370696e-07	0.236048126918331	0.549645460708448	-1	-1	0
442	ENSG00000171604	CXXC5	51523	570.531224311259	760.512306444377	602.018775755985	1194.27597637692	943.573129020118	815.628178494872	559.19614623735	611.460233972685	526.762497985028	-0.572574841633532	0.0141422549069751	-0.746793014291227	0.000801959512859634	0.174218172657695	0.644224291243502	-1	-1	0
443	ENSG00000171724	VAT1L	57687	811.857820376566	779.278194525472	1023.53625479484	179.409171339134	210.849000519157	322.074199863878	642.225269918388	695.235100674454	814.530899662033	1.70492812114692	1.91450446472932e-14	1.44708432636673	3.14073262789568e-10	0.257843794780186	0.498995761016577	1	1	0
444	ENSG00000171791	BCL2	596	298.78530941419	251.857971614696	268.143544834122	131.209692471904	123.074755959146	160.487485256403	266.09333613441	218.584997026456	228.263749126845	0.917476817627776	1.50051622479164e-05	0.72697116868718	0.00153194377425611	0.190505648940596	0.589298985168421	1	1	0
445	ENSG00000171848	RRM2	6241	3014.21650379609	2565.98827550973	3385.70351356702	2517.08389639979	1786.01506322109	1940.13980464077	3321.16494724151	3138.18724805824	3034.73728005819	0.494120020587268	0.0254078731790535	0.572262093136178	0.00854281759238689	-0.0781420725489104	0.858939914120607	1	1	0
446	ENSG00000171867	PRNP	5621	2985.14915469019	3007.48048457549	2942.27547249892	1836.93569460666	2075.09762954374	2235.83250007894	2789.97862586041	2822.34637129754	2906.94859999145	0.522336225544632	0.000641291241626349	0.455658622782916	0.00499223148171731	0.0666776027617162	0.834103515890276	1	1	0
447	ENSG00000171877	FRMD5	84978	537.407966027786	480.999341868067	562.371092084014	890.351484630777	722.229381868786	1321.27367998765	628.220357490261	384.208871425356	661.379580803424	-0.796888691554753	0.00553058200947864	-0.723602207916116	0.0175523758026746	-0.0732864836386369	0.910246998148005	-1	-1	0
448	ENSG00000172059	KLF11	8462	463.72561596863	446.43060066605	616.625817108817	282.502501138487	332.96968860265	361.646456502443	584.204918430434	560.424970349768	605.776872682782	0.601108828965312	0.0062814528393006	0.78861796817685	0.000167393974073863	-0.187509139211538	0.577955677480094	1	1	0
449	ENSG00000172348	RCAN2	10231	57.4587133488827	88.8910488051869	99.1192091799283	178.070296926155	172.686285493065	185.769760331042	62.0217550388475	89.5524437156845	112.180902348663	-1.0034863284097	0.000550021947745288	-0.902493231741785	0.00311641671875413	-0.100993096667912	0.878899579280349	-1	-1	0
450	ENSG00000172575	RASGRP1	10125	38.5311371868978	29.630349601729	20.8672019326165	303.924491746145	274.77154818786	277.005796469957	57.0200006002307	46.220616111321	34.1420137582888	-2.8717560324735	2.85463583061626e-30	-2.37241621228305	1.20027153103323e-21	-0.499339820190448	0.183061304660675	-1	-1	0
451	ENSG00000172922	RNASEH2C	84153	1068.05608342629	1004.46885149861	941.110807161003	2124.79369339706	1309.9351932706	1143.19852511411	945.331588898562	836.785737515375	875.986524426953	-0.552453873488091	0.044886082335054	-0.718562009379545	0.00595116337209413	0.166108135891455	0.712277940031684	-1	-1	0
452	ENSG00000172992	DCAKD	79877	531.324102261433	526.432544590718	711.571585902222	435.134184218049	354.913249742653	416.607924056006	696.244217855449	768.417742850713	965.731246305884	0.513808664194774	0.0392684961551253	0.943295923334535	1.28006732084631e-05	-0.429487259139761	0.102308736968588	1	1	0
453	ENSG00000173083	HPSE	10855	568.503269722475	629.151089876712	500.812846382795	409.695570371456	352.051046115696	324.272658566021	544.1908829215	584.498207907748	485.792081475081	0.613078777267953	0.00253579718065067	0.543254651011614	0.0123648938493967	0.0698241262563397	0.873322206787875	1	1	0
454	ENSG00000173436	MINOS1	440574	194.683640523273	175.806740970259	129.376651982222	121.837571581054	100.177126943491	91.2360361389143	228.080002400923	238.806516575159	193.146249261177	0.619867442762482	0.0249823279345393	0.983572089612475	8.04740310608544e-05	-0.363704646849993	0.265214282046113	1	1	0
455	ENSG00000173890	GPR160	26996	16.2236367102728	12.8398181607492	14.6070413528315	6.69437206489306	2.86220362695688	0	16.0056142035735	14.4439425347878	13.6568055033155	1.13224480468158	0.0153235682375491	1.13322241705069	0.0185118693472702	-0.000977612369110466	0.996884792906231	1	1	0
456	ENSG00000173905	GOLIM4	27333	1368.19336256634	1478.55444512628	1333.41420349419	791.27477807036	1057.10720622274	1010.19177363448	2120.74388197349	2328.3635366078	2220.20638039615	0.522529709732219	0.00525366524909391	1.16868944849897	4.24968519964056e-13	-0.646159738766751	0.000222610639120414	1	1	0
457	ENSG00000174013	FBXO45	200933	1106.58722061319	1044.96366262097	981.801850929605	728.347680660365	708.872431609654	739.781353270955	1144.40141555551	939.819194263528	883.790413285991	0.503896504705387	0.00708806507429003	0.428121054577762	0.0352631286289277	0.0757754501276257	0.838038666482285	1	1	0
458	ENSG00000174130	TLR6	10333	114.917426697765	97.7801536857056	82.4254476338351	235.641896684236	335.831892229607	437.49328172636	207.072633758733	145.402354850197	151.200346643851	-1.56932658711742	1.07673489809658e-09	-0.898662660214343	0.00199549358065338	-0.670663926903081	0.0330532684161611	-1	-1	0
459	ENSG00000174306	ZHX3	23051	689.504560186593	625.200376596481	774.173191700071	299.907868507209	383.535286012222	482.561685120281	595.208778195391	597.016291437897	551.14965066952	0.783505879570918	0.000314645551650178	0.539198045153303	0.0301287314365369	0.244307834417615	0.451384292738907	1	1	0
460	ENSG00000174444	RPL4	6124	51639.8356487982	52988.941871092	52620.823113479	98205.0993175683	68927.5877443755	60025.6171739481	45015.7899475506	46489.2734424681	48360.6992594551	-0.499126165363035	0.0319694005261473	-0.657965535778357	0.0027737013346647	0.158839370415323	0.669147247321568	-1	-1	0
461	ENSG00000174640	SLCO2A1	6578	178.460003813	155.065496249048	151.287214011469	552.955132560167	620.14411917399	730.987518462385	120.042106526802	103.033456748153	123.886735637219	-1.85679903319242	8.27017306143611e-24	-2.30494853286827	3.59786508284351e-35	0.448149499675846	0.0846694791546587	-1	-1	0
462	ENSG00000174792	C4orf26	152816	30.4193188317614	24.6919580014408	18.7804817393548	87.0268368436098	62.9684797930513	51.663779500349	42.0147372843805	35.62839158581	13.6568055033155	-1.10334850618664	0.00511170100551818	-0.887768374062486	0.0412823158268718	-0.215580132124154	0.767894099227739	-1	-1	0
463	ENSG00000174839	DENND6A	201627	417.082660426596	443.467565705877	486.205805029964	263.758259356787	275.725616063513	323.173429214949	364.127723131298	408.282108983336	456.527498253691	0.606003412836074	0.00294928403186817	0.48199137481026	0.0331884103529367	0.124012038025814	0.737190920245471	1	1	0
464	ENSG00000175155	YPEL2	388403	453.58584302471	468.159523707318	656.273500780788	664.081708837392	1071.41822435752	1287.19757010444	324.113687622364	484.353539666552	741.369441608557	-0.804989387905586	0.0174642211958049	-0.82621250071923	0.0169952670458405	0.0212231128136443	0.980749384221519	-1	-1	0
465	ENSG00000175482	POLD4	57804	135.196972585606	191.609594091181	199.281778456487	386.934705350819	270.955276685251	226.441246320679	161.056492923459	192.585900463838	196.072707583316	-0.676554720760302	0.0190766673444446	-0.614763590640122	0.0458884677042271	-0.0617911301201801	0.922097917110217	-1	-1	0
466	ENSG00000175575	PAAF1	80227	363.679856255281	413.837216104148	406.910437686021	298.568994094231	274.77154818786	257.219668150674	373.130881120808	394.801095950867	402.875762347808	0.488521882266812	0.012924348115012	0.474422411983341	0.0205770083634193	0.0140994702834708	0.976918948063573	1	1	0
467	ENSG00000176208	ATAD5	79915	526.592208220937	547.173789311928	611.409016625663	277.147003486573	332.96968860265	446.28711653493	588.206321981328	526.722437768596	521.885067448129	0.626002792401643	0.00679379594111666	0.587280830324354	0.015591915109391	0.0387219620772894	0.941466662202626	1	1	0
468	ENSG00000176209	SMIM19	114926	89.9059867694283	93.829440405475	71.9918466675269	49.5383532802087	51.5196652852238	51.663779500349	112.039299425015	97.2558797342381	112.180902348663	0.662211926594487	0.0247320359903009	0.959796287290854	0.000417529546173519	-0.297584360696367	0.428012830105617	1	1	0
469	ENSG00000176222	ZNF404	342908	492.792965074535	417.787929384378	341.178751598279	179.409171339134	141.202045596539	198.960512543897	462.162110128186	389.023518936952	354.101456978824	1.17086519330479	1.34298098909478e-07	1.11740864109371	8.64010985109301e-07	0.0534565522110715	0.923161911103848	1	1	0
470	ENSG00000177082	WDR73	84942	181.163943264713	123.459790007204	98.0758490832975	235.641896684236	207.032729016548	196.762053841755	123.043159189972	115.551540278303	120.96027731508	-0.591813706183653	0.0465571649195179	-0.747657516315722	0.00918190377450552	0.155843810132069	0.760693797262739	-1	-1	0
471	ENSG00000177685	CRACR2B	283229	36.5031825981137	28.6426712816713	35.474243285448	9.37212089085029	12.4028823834798	16.4884402660688	38.0133337334872	27.9249555672565	66.3330553018183	0.976307686148355	0.0188675012524566	1.28556789744997	0.00145243171558842	-0.309260211301611	0.632722508907308	1	1	0
472	ENSG00000177839	PCDHB9	56127	33.1232582834736	14.8151748008645	40.6910437686021	88.3657112565884	91.5905160626201	89.0375774367718	44.0154390598272	45.2576866090019	34.1420137582888	-1.3316887292118	4.20104118512469e-05	-0.949933878610834	0.0080338276002952	-0.381754850600964	0.44398396082845	-1	-1	0
473	ENSG00000178202	KDELC2	143888	870.668503451305	817.797649007719	933.807286484588	378.901458872947	341.556299483521	453.981721992429	576.202111328647	607.608515963408	680.889302951017	1.10213862783369	2.56395675431458e-10	0.633308569752409	0.00148276488438462	0.468830058081285	0.0236788343707321	1	1	0
474	ENSG00000178741	COX5A	9377	1706.86177889328	1683.00385737821	1577.56046610581	3633.70515682395	2482.48461244727	2089.63499638646	1956.68633638687	1696.68178308641	1680.76256301519	-0.67219675106106	0.00458118144256787	-0.576978934041489	0.0238730694546299	-0.0952178170195713	0.844100901778054	-1	-1	0
475	ENSG00000178752	ERFE	151176	344.076295230368	287.414391136771	294.227547249892	182.086920165091	162.19153886089	180.273613575686	325.114038510087	289.841780198076	308.253609931979	0.779085889085242	6.67083096312004e-05	0.772058270389505	0.000109792659070027	0.00702761869573731	0.990753012157669	1	1	0
476	ENSG00000178776	C5orf46	389336	67.5984862928032	56.297664243285	42.7777639618638	242.336268749129	140.247977720887	137.403668883907	39.0136846212105	32.7396030788524	25.3626387918717	-1.40215651849558	3.57577413582839e-06	-2.03660899279452	6.41574150881946e-12	0.634452474298942	0.0968482190395863	-1	-1	0
477	ENSG00000178982	EIF3K	27335	2949.99794181793	2872.16855472759	2705.43273056373	6332.87597338884	4006.13100986398	3198.75741161736	2165.75967192104	1918.15556861982	1884.63915945754	-0.610068849345907	0.0254078731790535	-1.07973987022619	7.154122739756e-06	0.469671020880282	0.117022467013742	-1	-1	0
478	ENSG00000179335	CLK3	1198	743.583349220835	629.151089876712	788.780233052903	1073.77727920885	999.863133683603	1193.76307526338	627.220006602538	623.978317502834	808.677983017755	-0.564531255119808	0.00671010513771136	-0.630322768456426	0.00235625725338134	0.0657915133366177	0.884072187607827	-1	-1	0
479	ENSG00000179344	HLA-DQB1	3119	31.7712885576175	62.2237341636308	40.6910437686021	178.070296926155	203.216457513938	168.182090713902	21.0073686421903	46.220616111321	28.2890971140107	-1.74976795062859	3.75496675827488e-09	-2.12877260640381	1.04194785376016e-12	0.379004655775221	0.426359497923308	-1	-1	0
480	ENSG00000179348	GATA2	2624	37.8551523239698	46.4208810427087	44.8644841551254	105.77107862531	98.2689911921861	140.701356937121	23.008070417637	29.8508145718948	39.0194442951872	-1.24561512265409	2.13976851085753e-05	-1.64093771490338	1.82846746124132e-08	0.395322592249288	0.370764021922846	-1	-1	0
481	ENSG00000179361	ARID3B	10620	212.93523182233	194.572629051354	190.934897683441	283.841375551466	309.117991711343	372.638750013156	169.059300025246	154.06872037107	179.489443757861	-0.649221119093889	0.00245804066480863	-0.886802289009184	1.70895829946005e-05	0.237581169915296	0.455966894360997	-1	-1	0
482	ENSG00000179362	HMGN2P46	NA	10.1397729439205	8.88910488051869	8.34688077304659	24.099739433615	28.6220362695688	20.8853576703539	9.00315798951012	7.70343601855351	10.7303471811765	-1.00431822076932	0.0295889662207454	-1.00356201257083	0.0376363675735017	-0.000756208198482538	0.996884792906231	-1	-1	0
483	ENSG00000179546	HTR1D	3352	300.137279140046	265.685468095503	270.230265027383	463.2505468906	355.867317618305	482.561685120281	218.076493523689	180.067816933688	279.964512817968	-0.588752770104854	0.0205631690194951	-0.868191714297693	0.000232194334196692	0.279438944192839	0.417665329536518	-1	-1	0
484	ENSG00000179743	FLJ37453	729614	302.16523372883	286.426712816713	266.05682464086	191.459041055942	130.707298964364	125.312146022123	250.087721930837	198.363477477753	222.410832482567	0.869761331046729	0.00019317517335644	0.543588366890944	0.0484431347200086	0.326172964155785	0.303149989678626	1	1	0
485	ENSG00000179772	FOXS1	2307	346.104249819152	189.634237451065	201.368498649749	1119.29900925012	446.503765805273	434.195593673146	68.0238603651875	34.6654620834908	75.1124302682354	-1.00532511913208	0.0450783718956857	-2.22477257007628	5.76067431353111e-09	1.2194474509442	0.00190389044378443	-1	-1	0
486	ENSG00000180044	C3orf80	401097	44.6150009532501	72.1005173642071	13.5636812562007	145.937311014669	159.329335233933	108.823705756054	71.0249130283576	53.9240521298746	26.3381248992514	-1.22570082107016	0.00272478574701599	-1.07721467350637	0.0143587468928001	-0.148486147563791	0.861440089936411	-1	-1	0
487	ENSG00000180353	HCLS1	3059	11.4917426697765	14.8151748008645	18.7804817393548	48.1994788672301	47.7033937826146	31.8776511810664	4.00140355089338	12.5180835301495	3.90194442951872	-1.13526076319822	0.00951232756657485	-1.79729156078042	1.49784476231785e-05	0.662030797582201	0.172841031776422	-1	-1	0
488	ENSG00000180370	PAK2	5062	1942.10451119224	1885.47791299002	2099.24051442122	806.002396613125	1037.07178083404	1292.6937168598	1677.58843871205	1652.38702597973	1752.94853496129	0.86448257504388	1.2220973388648e-05	0.655340692969316	0.00230959386860233	0.209141882074564	0.512300523895297	1	1	0
489	ENSG00000180383	DEFB124	245937	8.11181835513638	7.90142656046106	5.21680048315412	28.1163626725509	20.0354253886981	19.7861283192826	3.00105266317004	0.962929502319189	3.90194442951872	-1.09765582334422	0.0296461079287339	-1.7162980163997	0.000332483928204314	0.618642193055482	0.21035592202076	-1	-1	0
490	ENSG00000180611	MB21D2	151963	855.796836466889	914.590124373367	729.308707544946	563.666127863996	645.903951816602	404.516401194222	1225.4298374611	1530.09497918519	906.226593755723	0.572039633306434	0.0460237113011359	1.074367400501	1.40596780907362e-05	-0.502327767194563	0.0942831807354431	1	1	0
491	ENSG00000180720	CHRM4	1132	97.3418202616366	150.12710464876	76.1652870540502	48.1994788672301	55.335936787833	49.4653207982065	106.037194098675	122.292046794537	90.7202079863103	0.919866407496074	0.00361461286904802	0.902517103510552	0.00586172102324879	0.0173493039855217	0.983985939708166	1	1	0
492	ENSG00000180914	OXTR	5021	67.5984862928032	71.1128390441495	90.7723284068817	34.8107347374439	40.0708507773963	51.663779500349	77.0270183546977	87.6265847110462	66.3330553018183	0.731527246635616	0.0249823279345393	0.744963037455244	0.026889906704426	-0.0134357908196282	0.985951355048393	1	1	0
493	ENSG00000181097	AC105219.1	NA	23.6594702024811	25.6796363214984	30.2574428022939	70.9603438878665	55.335936787833	63.7553023621329	24.0084213053603	22.1473785533413	33.1665276509091	-1.06123350680983	0.0015488729998703	-1.05514653818814	0.00241572218515222	-0.00608696862168795	0.996884792906231	-1	-1	0
494	ENSG00000181333	HEPHL1	341208	2.70393945171213	1.97535664011526	2.08672019326165	21.4219906076578	19.0813575130459	21.9845870214251	5.00175443861673	0.962929502319189	0	-1.6750772776092	0.000855826384661952	-1.71513220198817	0.00101174322845427	0.0400549243789661	0.936811424298407	-1	-1	0
495	ENSG00000181634	TNFSF15	9966	63.542577115235	77.0389089644953	49.0379245416487	132.548566884883	218.481543524375	230.838163724964	45.0157899475506	51.035263622917	76.0879163756151	-1.4023818137239	1.71803394342337e-06	-1.51796084235876	2.61462904416024e-07	0.115579028634864	0.864910882248321	-1	-1	0
496	ENSG00000181789	COPG1	22820	3861.22553704492	4315.16658033179	3510.90672516272	5659.4221436606	5765.43217256681	4610.16789839285	3676.2895123833	3766.01728357035	3492.24026441926	-0.437849832251607	0.0216402200797416	-0.529991960746032	0.00413696242487989	0.0921421284944249	0.792190660793599	-1	-1	0
497	ENSG00000182197	EXT1	2131	5797.2461844708	6009.03489923063	4940.31005754695	3938.96852298308	4382.98782074663	3258.1157965752	6215.18006542515	6636.51012998385	4936.93518944856	0.502653628711385	0.0233657979699987	0.584906633947061	0.00721443194881477	-0.0822530052356759	0.850141827297386	1	1	0
498	ENSG00000182253	SYNM	23336	30.4193188317614	20.7412447212103	23.997282222509	70.9603438878665	113.534077202623	42.869944691779	24.0084213053603	20.221519548703	13.6568055033155	-1.24705422805212	0.00119789710224147	-1.51842332802569	6.50743271474866e-05	0.271369099973571	0.67583612932088	-1	-1	0
499	ENSG00000182492	BGN	633	47.3189404049622	60.2483775235156	69.9051264742652	199.492287533813	215.619339897418	222.044328916394	58.0203514879541	93.4041617249613	139.494513355294	-1.59473432590371	2.24638827653684e-08	-0.985347497516489	0.0019599200912369	-0.609386828387226	0.0954561421215371	-1	-1	0
500	ENSG00000182667	NTM	50863	605.006452320589	494.826838348874	517.506607928889	108.448827451268	78.233565803488	206.655118001396	1010.35439660058	804.046134436522	1021.33395442653	1.75587145066675	4.6032645359599e-11	2.47240833946676	1.57078041534711e-21	-0.716536888800013	0.0266880608000612	1	1	0
501	ENSG00000182718	ANXA2	302	52095.4494464117	45273.1988348017	46896.9496233623	127736.652244638	84308.1159677661	79550.1289076757	57642.2188523947	53899.0159628143	57046.4275595637	-0.951191470689229	3.6452784833523e-06	-0.740837451881138	0.000808401038436206	-0.210354018808091	0.538544758066623	-1	-1	0
502	ENSG00000182795	C1orf116	79098	14.1956821214887	11.8521398406916	13.5636812562007	26.7774882595723	30.5301720208734	43.9691740428502	12.0042106526802	10.5922245255111	15.6077777180749	-1.0200120450284	0.0167132862897377	-1.0549027745304	0.0164892828042219	0.0348907295019992	0.967558335457878	-1	-1	0
503	ENSG00000182798	MAGEB17	645864	37.1791674610418	42.4701677624782	37.5609634787097	5.35549765191445	9.54067875652293	13.1907522128551	55.019298824784	67.4050651623432	47.7988192616044	1.47402357671552	4.04775959349348e-05	1.93573113186893	4.74425991104712e-08	-0.461707555153404	0.319530322773473	1	1	0
504	ENSG00000182923	CEP63	80254	273.097884622925	237.042796813832	226.409140968889	471.283793368472	460.814783940057	524.332400460989	343.120354489108	311.026229249098	367.75826248214	-0.931417298103887	2.01447535423915e-07	-0.486953014794083	0.0219798833406044	-0.444464283309804	0.0404036956940261	-1	-1	0
505	ENSG00000183044	ABAT	18	289.321521333198	356.551873540805	274.403705413907	558.310630212081	682.158531091389	580.393097365623	301.105617204727	366.876140383611	369.709234696899	-0.930397335917639	1.92686272102174e-06	-0.766483067135848	0.000208772455495253	-0.163914268781792	0.65049609070488	-1	-1	0
506	ENSG00000183250	LINC01547	84536	42.587046364466	38.5194544822477	45.9078442517563	14.7276185427647	9.54067875652293	7.69460545749879	73.0256148038043	55.8499111345129	37.0684720804279	1.45008262593435	7.2799887603971e-05	1.77077775944774	1.08751033451316e-06	-0.320695133513391	0.574126955828715	1	1	0
507	ENSG00000183578	TNFAIP8L3	388121	19.6035610249129	14.8151748008645	12.5203211595699	107.109953038289	77.2794979278357	53.8622382024916	31.0108775194237	43.3318276043635	35.1174998656685	-1.84039351985869	3.30536428525435e-08	-0.930219751264099	0.0152495016800784	-0.910173768594593	0.0176624916595781	-1	-1	0
508	ENSG00000183655	KLHL25	64410	683.42069642024	833.600502128641	704.268065225806	1143.39874868374	1193.53891244102	1075.04630534769	706.247726732682	692.346312167497	707.227427850269	-0.597434415444757	0.000339088719660822	-0.670526323349984	5.1261597341385e-05	0.0730919079052264	0.836319148615557	-1	-1	0
509	ENSG00000183779	ZNF703	80139	780.086531818949	959.035648775961	895.202962909247	745.753048029087	613.465644044424	544.118528780272	924.324220256372	1057.29659354647	1060.35339872171	0.444683234950186	0.0453729697486834	0.6427054722805	0.00166295323201116	-0.198022237330314	0.516362741638772	1	1	0
510	ENSG00000183783	KCTD8	386617	87.2020473177161	71.1128390441495	105.379369759713	68.2825950619092	42.9330544043532	32.9768805321377	148.051931383055	122.292046794537	85.8427774494119	0.731933687890834	0.0428661570512709	1.10566388323631	0.000842238678308748	-0.373730195345479	0.419193492814433	1	1	0
511	ENSG00000184014	DENND5A	23258	2625.52520761248	2516.60435950685	2467.5466285319	1171.51511135629	1734.49539793587	1714.79778767116	2285.80177844785	2357.25142167737	2163.62818616813	0.680617095597265	0.000611258929668303	0.527964811998257	0.0157401947824321	0.152652283599008	0.661008729520915	1	1	0
512	ENSG00000184083	FAM120C	54954	140.604851489031	117.533720086858	182.588016910394	80.3324647787168	82.0498373060972	105.526017702841	180.063159790202	139.624777836282	188.268818724278	0.638334715006425	0.0310819798528761	0.825849589269105	0.00341912978686458	-0.18751487426268	0.689351333065573	1	1	0
513	ENSG00000184113	CLDN5	7122	63.542577115235	49.3839160028816	61.5582457012186	45.5217300412728	14.3110181347844	14.2899815639263	76.0266674669743	66.442135660024	47.7988192616044	0.952924454999668	0.0174642211958049	1.04998538704602	0.00920199801804818	-0.097060932046354	0.910321766701131	1	1	0
514	ENSG00000184160	ADRA2C	152	385.311371868978	464.208810427087	428.820999715269	195.475664294877	126.891027461755	92.3352654899855	501.175794749396	500.723341205978	413.606109528985	1.46296490289397	1.19810120060667e-09	1.59768140723146	2.76395467859588e-11	-0.134716504337496	0.794772438626633	1	1	0
515	ENSG00000184208	C22orf46	79640	1207.98495005239	1056.81580246167	813.820875372043	677.470452967178	631.592933681818	551.813134237771	1167.40948597314	1039.96386250472	959.878329661606	0.683495898981161	0.00145227334060284	0.72068702939401	0.000895120613313039	-0.0371911304128487	0.941602002757616	1	1	0
516	ENSG00000184575	XPOT	11260	3395.4719664875	2915.62640081013	3346.05582989505	977.378321474387	1145.8355186584	1301.48755166837	1995.70002100808	1691.86713557481	1591.99332724364	1.42205374430205	3.3495949091369e-17	0.592171438901359	0.00329623627571177	0.82988230540069	4.33768059988337e-06	1	1	0
517	ENSG00000184661	CDCA2	157313	1236.37631429537	1004.46885149861	1287.50635924244	626.593225273991	640.179544562688	898.070379825216	1110.38948537291	1199.81015988971	1169.60784274824	0.66198895743596	0.00202605928963047	0.64297437845164	0.00375126298449115	0.0190145789843201	0.972300020362664	1	1	0
518	ENSG00000184787	UBE2G2	7327	1479.73086494946	1366.94679495976	1280.20283856602	866.251745197162	812.865830055753	903.566526580573	1233.43264456289	1193.06965337347	1011.57909335273	0.650691667965933	0.000110287325407818	0.396581829964626	0.0463439733087451	0.254109838001307	0.263276531165074	1	1	0
519	ENSG00000184856	LINC00308	54143	7.43583349220835	0.987678320057632	11.4769610629391	12.0498697168075	32.438307772178	60.4576143089191	3.00105266317004	3.85171800927675	17.5587499328343	-1.20485094651056	0.0158819561310556	-1.08895414358226	0.0464772145272785	-0.115896802928291	0.895389793961772	-1	-1	0
520	ENSG00000185043	CIB1	10519	1752.15276470946	1792.6361509046	1509.7420598248	4017.96211334882	2531.14207410553	2037.97121688611	1071.3758007517	1004.33547091891	903.300135433584	-0.697294230573218	0.00947143640641157	-1.38983495829421	3.00672304465738e-09	0.692540727720989	0.00985792039368505	-1	-1	0
521	ENSG00000185070	FLRT2	23768	492.116980211607	378.280796582073	371.436194400573	157.987180731476	200.354253886981	235.235081129249	310.108775194237	297.545216216629	339.469165368129	0.987010806384328	6.32289747274167e-06	0.619576246882177	0.0143133289746474	0.367434559502151	0.201281137319425	1	1	0
522	ENSG00000185090	MANEAL	149175	444.798039806645	388.157579782649	367.26275401405	216.897654902535	204.170525389591	204.456659299254	407.142811303402	338.951184816354	318.983957113156	0.890233929740567	4.22532571628052e-06	0.724048962342629	0.00045994751110066	0.166184967397939	0.621306772273952	1	1	0
523	ENSG00000185245	GP1BA	2811	52.0508344454585	38.5194544822477	45.9078442517563	18.7442417817006	20.9894932643504	25.2822750746389	48.0168426107206	46.220616111321	40.9704165099466	0.872238527341682	0.0160716370628276	0.852560560792735	0.0238730694546299	0.0196779665489469	0.98397359536275	1	1	0
524	ENSG00000185442	FAM174B	400451	61.5146225264509	60.2483775235156	44.8644841551254	109.787701864246	123.074755959146	100.029870947484	76.0266674669743	58.7386996414705	59.5046525501605	-0.887079735002264	0.00152582408437158	-0.699107347673164	0.0230573343226454	-0.187972387329101	0.717384779976732	-1	-1	0
525	ENSG00000185477	GPRIN3	285513	13.5196972585606	19.7535664011526	21.9105620292473	26.7774882595723	37.2086471504394	82.4422013303442	14.0049124281268	13.4810130324686	22.4361804697327	-1.03255710722078	0.0205146794135059	-1.11450238188922	0.0136698800977401	0.0819452746684453	0.927958760029118	-1	-1	0
526	ENSG00000185480	PARPBP	55010	300.813264002974	264.697789775445	310.921308795986	191.459041055942	150.742724353062	235.235081129249	281.09859945026	274.434908160969	299.474234965562	0.562259717959535	0.0223297709033358	0.528402534405391	0.0418630498263227	0.0338571835541438	0.950868774359975	1	1	0
527	ENSG00000185483	ROR1	4919	109.509547794341	101.730866965936	175.284496233978	156.648306318498	188.905439379154	423.203300162434	121.042457414525	120.366187789899	122.91124952984	-0.823755716233026	0.0276770950811772	-0.890196191145535	0.0183708930596409	0.0664404749125091	0.935080356595391	-1	-1	0
528	ENSG00000185596	WASH3P	NA	466.429555420342	584.705565474118	497.682766092903	822.068889568868	641.133612438341	727.689830409172	497.174391198503	476.650103647998	585.291664427808	-0.47343858510573	0.0322198644891673	-0.463162317014847	0.044601883249966	-0.0102762680908834	0.985302170454302	-1	-1	0
529	ENSG00000185697	MYBL1	4603	636.101756015278	475.073271947721	655.230140684158	364.173840330183	312.934263213952	506.744730843849	620.217550388475	637.459330535303	622.360136508236	0.533658557474534	0.0435924295632805	0.616461946471694	0.0180088760426123	-0.082803388997161	0.874138390302804	1	1	0
530	ENSG00000185900	POMK	84197	260.93015709022	216.301552092621	309.877948699355	37.4884835634012	97.3149233165339	147.296733043548	206.072282871009	198.363477477753	166.808124361925	1.20686253689705	0.000325848850792786	0.819956863977836	0.0319280016387878	0.386905672919213	0.440014003272938	1	1	0
531	ENSG00000186185	KIF18B	146909	3302.86204026636	3077.60564529958	3534.90400738523	1878.44080140899	2205.8049285081	2502.94523238925	3064.07476909661	3011.0805537521	2935.23769710546	0.565823213950662	0.00130171659258729	0.43322653049145	0.0270827600911964	0.132596683459213	0.664139407746429	1	1	0
532	ENSG00000186193	SAPCD2	89958	2190.19095588682	1963.50450027457	2525.97479394322	1537.02782609945	1283.22129275233	1485.05885329727	2404.84353408692	2191.62754727847	2804.52255871658	0.602724243685841	0.00201347451610984	0.743675393161456	8.73817873630174e-05	-0.140951149475615	0.677749348226697	1	1	0
533	ENSG00000186432	KPNA4	3840	1879.23791893993	1755.10437474241	1499.30845885849	1017.54455386375	990.32245492708	866.19272864415	2038.71510918018	1978.82012726593	1691.49291019637	0.800002103732032	4.27232425744488e-06	0.94601598282949	2.88368756160287e-08	-0.146013879097459	0.641424950112379	1	1	0
534	ENSG00000187097	ENTPD5	957	714.51600011493	656.806082838325	578.021493533476	357.47946826529	415.019525908747	463.87478615207	693.243165192279	693.309241669816	625.286594830375	0.623646212357773	0.00132499994655057	0.665539138775309	0.000679118781046379	-0.0418929264175362	0.925322420725141	1	1	0
535	ENSG00000187109	NAP1L1	4673	10627.8340149545	10847.670989193	10131.0265382853	20534.316871853	15121.0217612132	13401.8042482608	11510.0373141448	11618.7073749833	10990.8019718469	-0.600877277776129	0.00319199864458972	-0.496353450216825	0.0257848040740619	-0.104523827559304	0.791527941328245	-1	-1	0
536	ENSG00000187210	GCNT1	2650	267.014020856573	225.19065697314	371.436194400573	445.845179521878	410.249186530486	651.843005185255	210.073686421903	253.250459109947	274.11159617369	-0.727109546566881	0.00991136582926223	-0.929545676625747	0.000599804642266199	0.202436130058867	0.666422871102093	-1	-1	0
537	ENSG00000187446	CHP1	11261	1545.30139665348	1474.60373184604	1470.09437615283	2183.70416756812	2188.63170674636	2039.07044623718	1538.53966531851	1526.24326117591	1498.34666093519	-0.500162989722477	0.00037804965521751	-0.477803947977346	0.00100873707127937	-0.0223590417451306	0.949211919619112	-1	-1	0
538	ENSG00000187735	TCEA1	6917	1950.8923144103	1755.10437474241	1923.95601818724	1353.60203152138	1245.05857772624	1301.48755166837	1791.62843991251	1623.49914091015	1660.27735476022	0.514240026096143	0.000750804861577957	0.368775692802656	0.0330311786508288	0.145464333293487	0.544700495377107	1	1	0
539	ENSG00000187741	FANCA	2175	2004.29511858161	1902.268444431	2049.15922978294	1148.75424633565	1218.34467720798	1532.32571539333	1912.67089732704	1716.90330263511	1835.86485408856	0.584727866724101	0.00118087009720925	0.465864983139978	0.0186780626291358	0.118862883584123	0.718516758421659	1	1	0
540	ENSG00000187775	DNAH17	8632	215.639171274042	201.486377291757	203.455218843011	240.99739433615	323.429009846127	361.646456502443	197.069124881499	189.69711195688	239.969582415401	-0.538694684253539	0.0331474410507667	-0.526380915622089	0.046490197503971	-0.0123137686314491	0.985001723640733	-1	-1	0
541	ENSG00000187994	RINL	126432	146.688715255383	128.398181607492	141.896973141792	293.213496442316	182.226964249588	186.868989682114	151.052984046225	128.069623808452	119.984791207701	-0.599758789041918	0.0360212670687665	-0.658115234687638	0.0223389170664341	0.0583564456457196	0.923534624719587	-1	-1	0
542	ENSG00000188488	SERPINA5	5104	0.675984862928032	0	5.21680048315412	8.03324647787168	11.4488145078275	38.473027287494	0	1.92585900463838	0.975486107379681	-1.35258198213171	0.00890677026457111	-1.48589183515817	0.00443912196943504	0.13330985302646	0.763160479816781	-1	-1	0
543	ENSG00000188501	LCTL	197021	332.584552560592	281.488321216425	332.831870825233	504.755653692937	454.136308810491	666.132986749181	297.104213653834	228.214292049648	279.964512817968	-0.725147403859274	0.0015169622378062	-0.942518589946572	1.96231968143747e-05	0.217371186087298	0.547123645509905	-1	-1	0
544	ENSG00000188549	C15orf52	388115	2282.80088210796	1761.03044466276	2480.06694969147	3645.75502654076	4328.60595183445	5715.99262557053	3000.05231228232	2662.50007391256	3263.97651529241	-0.993216142053441	5.00295772959204e-06	-0.573707902318346	0.0253591449516467	-0.419508239735095	0.13209323834024	-1	-1	0
545	ENSG00000188620	HMX3	340784	20.279545887841	29.630349601729	21.9105620292473	0	5.72440725391376	7.69460545749879	15.0052633158502	14.4439425347878	19.5097221475936	1.39399992593408	0.00175498565940655	0.994610103434623	0.0364597646644762	0.399389822499459	0.570765356912277	1	1	0
546	ENSG00000188687	SLC4A5	57835	16.8996215732008	14.8151748008645	21.9105620292473	46.8606044542514	39.116782901744	61.5568436599903	10.0035088772335	30.813744074214	18.5342360402139	-1.10794398442815	0.00669610633927953	-0.996302743285458	0.0223883745851735	-0.111641241142692	0.901665479114889	-1	-1	0
547	ENSG00000189143	CLDN4	1364	235.918717161883	162.966922809509	250.406423191398	706.925690052708	329.153417100041	459.477868747785	186.065265116542	125.180835301495	166.808124361925	-1.0494371873902	0.000437996633073545	-1.42927852509387	4.96189246854321e-07	0.379841337703672	0.370501668651518	-1	-1	0
548	ENSG00000189190	ZNF600	162966	70.3024257445153	61.2360558435732	71.9918466675269	108.448827451268	118.304416580884	131.907522128551	70.0245621406342	66.442135660024	88.769235771551	-0.741323582999869	0.00670505747819482	-0.611026323644262	0.0412823158268718	-0.130297259355607	0.811075720802261	-1	-1	0
549	ENSG00000189337	KAZN	23254	700.320317993441	751.623201563858	821.124396048458	266.436008182744	394.030032644397	327.570346619234	477.167373444036	522.870719759319	437.993262213477	1.12664512802894	3.94011921750799e-09	0.503776905663618	0.0352969130351539	0.62286822236532	0.00346737645824703	1	1	0
550	ENSG00000196074	SYCP2	10388	78.4142440996517	62.2237341636308	90.7723284068817	18.7442417817006	35.3005113991348	52.7630088514203	60.0210532634008	84.7377962040886	75.1124302682354	0.898434393020318	0.0126573054177982	0.835969171078463	0.0280441807738783	0.0624652219418555	0.937817403271284	1	1	0
551	ENSG00000196139	AKR1C3	8644	78.4142440996517	90.8664054453021	53.211364928172	627.932099686969	469.401394820928	275.906567118885	176.061756239309	190.660041459199	179.489443757861	-2.26294880630289	3.3495949091369e-17	-1.16658664475112	9.1383362740786e-05	-1.09636216155177	0.000233566279948563	-1	-1	0
552	ENSG00000196155	PLEKHG4	25894	1053.8604013048	961.998683736134	918.156885035125	467.267170129536	585.797675650508	451.783263290286	777.27263976104	761.677236334478	639.918886441071	0.913708836861067	4.73911467655555e-07	0.504373653646992	0.0196134148954502	0.409335183214076	0.0647181568686839	1	1	0
553	ENSG00000196526	AFAP1	60312	1057.91631048237	1316.57520063682	1562.95342475297	413.712193610391	923.537703631419	968.421058293777	1324.46457534571	1499.28123511098	1295.44555060022	0.674586344144435	0.0371499940681927	0.732382050833469	0.0242746743624733	-0.0577957066890343	0.934676455001362	1	1	0
554	ENSG00000196663	TECPR2	9895	267.014020856573	257.784041535042	244.146262611613	80.3324647787168	97.3149233165339	103.327559000698	158.055440260289	202.21519548703	180.464929865241	1.34432539657348	5.76677472497712e-11	0.865525671516069	0.000152511401509665	0.478799725057416	0.0525453566326572	1	1	0
555	ENSG00000196979	AL360004.1	401554	33.7992431464016	27.6549929616137	14.6070413528315	80.3324647787168	50.5655974095715	54.9614675535628	27.0094739685303	14.4439425347878	20.4852082549733	-0.998184158645962	0.0118475662866997	-1.2293155512883	0.0015763348738698	0.231131392642336	0.734092022537868	-1	-1	0
556	ENSG00000197265	GTF2E2	2961	869.316533725449	741.746418363282	811.734155178781	463.2505468906	373.994607255699	331.967264023519	658.230884121962	622.052458498196	648.698261407488	1.00147276603949	2.14362889855756e-08	0.687433005467372	0.000480962647050655	0.314039760572115	0.195636812898873	1	1	0
557	ENSG00000197405	C5AR1	728	92.6099262211404	80.0019439246682	45.9078442517563	45.5217300412728	34.3464435234825	15.3892109149976	90.0315798951012	110.736892766707	68.2840275165777	0.936840679848934	0.0153530849656251	1.17510918800983	0.00172873749314414	-0.2382685081609	0.718219041358155	1	1	0
558	ENSG00000197457	STMN3	50861	939.618959469964	1155.58363446743	897.289683102509	550.27738373421	446.503765805273	338.562640129947	919.322465817755	915.745956705548	940.368607514012	1.086869191893	1.33936355168206e-07	0.985309568990363	3.72022404998291e-06	0.101559622902635	0.823238697102247	1	1	0
559	ENSG00000197467	COL13A1	1305	853.092897015176	1136.81774638633	735.568868124731	319.990984701888	472.263598447885	402.31794249208	682.239305427322	770.343601855351	482.865623152942	1.07538041065253	1.5826743454364e-05	0.626396232126816	0.0337086233791615	0.448984178525712	0.162843897739174	1	1	0
560	ENSG00000197594	ENPP1	5167	214.963186411114	291.365104417001	251.449783288029	258.402761704872	428.376476167879	565.003886450626	178.062458014756	171.401451412816	193.146249261177	-0.6495109185056	0.0372233241934702	-1.07263330161601	0.000123557106569673	0.423122383110414	0.252408103544609	-1	-1	0
561	ENSG00000197614	MFAP5	8076	986.261915011999	1047.92669758115	1560.86670455971	567.682751102932	472.263598447885	559.507739695269	815.285973494527	901.302014170761	983.289996238718	1.08439208540939	3.94714269694543e-07	0.70071090845783	0.00364440878273992	0.38368117695156	0.179652502777688	1	1	0
562	ENSG00000197696	NMB	4828	226.454929080891	204.44941225193	176.327856330609	998.800312082045	450.320037307882	328.669575970306	331.116143836428	291.767639202714	270.209651744172	-1.29487452676478	4.97753646910949e-05	-0.835516485758726	0.02322327799352	-0.459358041006054	0.301242003967444	-1	-1	0
563	ENSG00000197769	MAP1LC3C	440738	25.6874247912652	6.91374824040342	12.5203211595699	72.2992183008451	56.2900046634853	48.3660914471353	8.00280710178677	7.70343601855351	1.95097221475936	-1.41327543454687	0.00102138619519786	-2.17198009454508	1.5061690130882e-07	0.758704659998206	0.0926260563978133	-1	-1	0
564	ENSG00000197774	EME2	197342	189.951746482777	232.104405213544	214.93217990595	269.113757008701	310.072059586995	341.860328183161	195.068423106053	221.473785533413	217.533401945669	-0.506457716345149	0.026189149957383	-0.509149386343657	0.0311109769272275	0.0026916699985085	0.99679137348325	-1	-1	0
565	ENSG00000197872	FAM49A	81553	144.660760666599	113.583006806628	130.420012078853	164.681552796369	190.813575130459	225.342016969608	111.038948537291	113.625681273664	117.058332885562	-0.535468310546846	0.0403603119341729	-0.709836003624207	0.00448060841200814	0.174367693077362	0.678024663367421	-1	-1	0
566	ENSG00000197930	ERO1A	30001	3311.64984348443	3360.08164483606	3407.61407559627	2281.44199971556	2263.04900104724	2327.06853621785	3174.11336674618	2966.78579664542	2692.34165636792	0.536922263028767	0.000227850712349549	0.351904009163221	0.0367787002411008	0.185018253865546	0.376874260353518	1	1	0
567	ENSG00000197956	S100A6	6277	2010.37898234797	2101.77946508264	2225.48708611355	5433.15236786721	3807.6848917283	3436.19095144875	2423.85020095367	2897.45487247844	3239.58936260792	-0.93258966286781	1.24361806400847e-05	-0.528297617190127	0.0380246549490752	-0.404292045677683	0.137858483512163	-1	-1	0
568	ENSG00000198033	TUBA3C	7278	7103.92492451069	6205.5828849221	6902.87039930953	4912.33022121853	3118.84788550734	3956.12643450545	6906.42252884198	5917.20179175141	6101.6656016599	0.71026380240588	0.000630760990662742	0.62071866731897	0.00477705326495342	0.0895451350869098	0.836878909832058	1	1	0
569	ENSG00000198205	ZXDA	7789	1211.36487436703	710.140712121437	773.129831603441	2091.32183307259	2054.10813627939	1825.81995212936	637.223515479772	608.571445465727	648.698261407488	-1.06419773586288	9.37387549585126e-07	-1.53556354867482	1.49471114762863e-13	0.471365812811946	0.081861367303027	-1	-1	0
570	ENSG00000198363	ASPH	444	3728.73250391102	3811.4506371024	3989.80900951627	1198.29259961586	1835.62659275501	1930.24674048113	3391.18950938214	3586.91239613898	3408.3484591846	1.14156636387242	3.01748402212533e-09	0.99970542928622	4.97616434542545e-07	0.141860934586204	0.71449171722684	1	1	0
571	ENSG00000198455	ZXDB	158586	2024.57466446946	1189.16469734939	1788.31920562523	2201.10953493684	2529.23393835423	2885.47704656205	1191.41790727851	1202.69894839667	1428.11166120385	-0.560843790118229	0.0305691237500751	-0.919518070187365	7.3977054113724e-05	0.358674280069137	0.243982024365141	-1	-1	0
572	ENSG00000198542	ITGBL1	9358	502.256753155528	466.184167067202	520.636688218781	318.65211028891	274.77154818786	309.982677002094	489.171584096716	423.688981020443	434.091317783958	0.690727190384781	0.000117312012409844	0.551708800149743	0.0045890161864592	0.139018390235038	0.658786852392049	1	1	0
573	ENSG00000198554	WDHD1	11169	1224.20858676267	995.579746618093	1397.05916938867	718.975559769515	636.363273060079	950.833388676637	1256.44071498052	1016.85355444906	1243.74478690909	0.603230137081289	0.0131359215382237	0.565615582989928	0.0270827600911964	0.0376145540913605	0.945680032047503	1	1	0
574	ENSG00000198585	NUDT16	131870	542.81584493121	481.987020188124	627.059418075125	854.201875480355	856.752952335759	964.024140889492	428.150179945592	495.908693694382	458.47847046845	-0.66455889882532	0.000308829974187965	-0.908190059143517	2.52386117638458e-07	0.243631160318197	0.356050362320866	-1	-1	0
575	ENSG00000198715	GLMP	112770	121.677275327046	130.373538247607	157.547374591254	271.791505834658	219.435611400027	178.075154873544	120.042106526802	131.921341817729	139.494513355294	-0.651470182875182	0.0127447341302944	-0.706498355495545	0.00754988765050472	0.0550281726203635	0.924495101024395	-1	-1	0
576	ENSG00000198732	SMOC1	64093	150.744624432951	200.498698971699	221.192340485735	332.040854418696	344.418503110478	657.339151940611	178.062458014756	270.583190151692	206.803054764492	-1.06520450308786	0.000360773314933626	-0.89379834702594	0.00516098404146904	-0.171406156061924	0.768949788205667	-1	-1	0
577	ENSG00000198836	OPA1	4976	1767.02443169388	1632.63226305527	1589.03742716874	1060.38853507906	1038.02584870969	1217.94612098695	2100.73686421903	1947.0434536894	1918.78117321583	0.56916431554102	0.000373445821842987	0.818342450164024	5.12030274034356e-08	-0.249178134623004	0.227915856143556	1	1	0
578	ENSG00000198959	TGM2	7052	2117.1845906906	2549.19774406875	1601.55774832831	4913.66909563151	5767.34030831811	4647.54169632927	3506.22986147033	3272.0344488806	3598.56825012364	-1.2115458314691	3.25799491305413e-10	-0.529321203082655	0.0265373986650797	-0.682224628386448	0.001514915248354	-1	-1	0
579	ENSG00000203644	AC083799.1	NA	65.5705317040191	67.162125763919	49.0379245416487	220.914278141471	180.318828498283	90.136806787843	58.0203514879541	77.0343601855351	90.7202079863103	-1.19657864479229	0.000249164294142962	-0.942515186041251	0.0081237562492253	-0.254063458751039	0.662003754652211	-1	-1	0
580	ENSG00000203805	PLPP4	196051	355.568037900145	330.872237219307	182.588016910394	618.559978796119	475.125802074842	351.753392342802	283.099301225707	259.028036123862	237.043124093262	-0.64465322298756	0.0464185808431353	-0.785257763024993	0.012463819308242	0.140604540037432	0.811508241552605	-1	-1	0
581	ENSG00000203930	LINC00632	286411	168.32023086908	188.646559131008	170.067695750824	236.980771097214	350.142910364391	320.974970512807	171.060001800692	181.993675938327	159.979721610268	-0.736734996295119	0.0011926953897839	-0.771297352228566	0.000862537808569659	0.0345623559334469	0.950734275929615	-1	-1	0
582	ENSG00000204175	GPRIN2	9721	11.4917426697765	12.8398181607492	13.5636812562007	60.2493485840376	56.2900046634853	49.4653207982065	24.0084213053603	33.7025325811716	27.3136110066311	-1.70450384489623	3.83860707845183e-07	-0.81158192892798	0.0385975107437808	-0.892921915968246	0.0203041322057459	-1	-1	0
583	ENSG00000204248	COL11A2	1302	118.297351012406	157.040852889163	105.379369759713	50.8772276931873	70.6010227982697	52.7630088514203	155.054387597119	212.807420012541	310.204582146738	0.944066601658145	0.00268978581254461	1.67631538609849	4.39853312397304e-09	-0.732248784440348	0.0266880608000612	1	1	0
584	ENSG00000204498	NFKBIL1	4795	363.679856255281	342.724377059998	358.915873241003	780.563782766531	455.090376686144	421.004841460291	293.10281010294	314.877947258375	336.54270704599	-0.577083361582389	0.0440014977557276	-0.734488024782131	0.00750175095790172	0.157404663199742	0.745288248207009	-1	-1	0
585	ENSG00000204542	C6orf15	29113	248.762429557516	187.65888081095	248.319702998136	697.553569161857	299.57731295482	1160.78619473125	53.0185970493373	47.1835456136402	129.739652281498	-1.07403684417998	0.0372763935485081	-1.91637556717216	2.73395584817102e-06	0.842338722992176	0.0563508162189345	-1	-1	0
586	ENSG00000204653	ASPDH	554235	25.6874247912652	23.7042796813832	30.2574428022939	50.8772276931873	58.1981404147899	60.4576143089191	11.0038597649568	14.4439425347878	22.4361804697327	-0.9117736755633	0.0143664999827606	-1.4605595866707	3.51229057111637e-05	0.5487859111074	0.227507029054307	-1	-1	0
587	ENSG00000204789	ZNF204P	NA	54.7547738971706	52.3469509630545	61.5582457012186	93.7212089085029	85.8661088087063	124.212916671052	29.010175743977	54.8869816321938	57.5536803354012	-0.733927098584542	0.0325611590573522	-0.943185404216499	0.00454126592051223	0.209258305631957	0.717303571039201	-1	-1	0
588	ENSG00000204839	MROH6	642475	751.695167575972	875.082991571062	562.371092084014	192.79791546892	175.548489120022	192.36513643747	616.216146837581	522.870719759319	516.032150803851	1.826726128075	1.72457092827534e-20	1.44748795728254	1.31975142964735e-12	0.379238170792458	0.165874808814052	1	1	0
589	ENSG00000204843	DCTN1	1639	5557.27155813135	5691.99015849213	5362.87089668244	4323.22547950794	4590.02054976318	4290.29215723111	5692.99690203356	5862.31481011922	5360.29616005135	0.322842462361622	0.037657313028964	0.348279180832124	0.0260687478341576	-0.0254367184705022	0.93935378912075	1	1	0
590	ENSG00000204856	FAM216A	29902	85.8500775918601	70.1251607240919	68.8617663776344	34.8107347374439	34.3464435234825	36.2745685853515	88.0308781196545	53.9240521298746	63.4065969796793	0.936314114205299	0.00326620481180864	0.813459840730634	0.0178756800584023	0.122854273474664	0.847858049435914	1	1	0
591	ENSG00000204869	IGFL4	444882	35.8271977351857	40.4948111223629	46.9512043483871	84.3490880176526	76.3254300521834	123.113687319981	16.0056142035735	16.3698015394262	37.0684720804279	-1.00308892610585	0.00573004041696723	-1.63068278886428	1.63400737520294e-06	0.627593862758429	0.142264658374948	-1	-1	0
592	ENSG00000204963	PCDHA7	56141	10.1397729439205	14.8151748008645	22.9539221258781	37.4884835634012	36.2545792747871	49.4653207982065	11.0038597649568	19.2585900463838	19.5097221475936	-1.05237815455116	0.0114953712383643	-0.988966054400496	0.0249743576841383	-0.0634121001506598	0.94766451438256	-1	-1	0
593	ENSG00000204970	PCDHA1	56147	11.4917426697765	12.8398181607492	8.34688077304659	74.9769671268023	110.671873575666	105.526017702841	39.0136846212105	56.8128406368321	31.2155554361498	-2.48612803260751	1.40398361345302e-14	-1.03120976665859	0.00346569348902537	-1.45491826594891	1.84606044781778e-05	-1	-1	0
594	ENSG00000205220	PSMB10	5699	70.3024257445153	90.8664054453021	102.249289469821	235.641896684236	183.18103212524	151.693650447833	117.041053863632	120.366187789899	114.131874563423	-1.01288125064171	7.24302423438712e-05	-0.630920942967435	0.0323962554721911	-0.381960307674274	0.281358719407716	-1	-1	0
595	ENSG00000205238	SPDYE2	441273	55.4307587600986	45.4332027226511	65.7316860877419	74.9769671268023	111.625941451318	101.129100298556	43.0150881721039	49.1094046182786	56.5781942280215	-0.701608783903503	0.030001708715671	-0.839823933253931	0.00869198124086876	0.138215149350427	0.8213601234719	-1	-1	0
596	ENSG00000205268	PDE7A	5150	727.359712510562	725.94356524236	732.438787834838	429.778686566135	466.539191193971	518.836253705633	701.245972294066	657.680850084006	677.962844628878	0.602625833842565	0.000258836957514109	0.504352286893881	0.00440962930308775	0.0982735469486838	0.755874518105302	1	1	0
597	ENSG00000205336	ADGRG1	9289	776.030622641381	730.881956842648	695.92118445276	3770.27034694777	2710.50683472816	2837.11095511491	1282.44983806133	1048.6302280256	1637.84117429048	-1.93491431067355	7.73532015957682e-23	-1.14772790506382	5.35200380547602e-08	-0.787186405609734	0.000468914559925176	-1	-1	0
598	ENSG00000205413	SAMD9	54809	77.7382592367237	104.693901926109	84.5121678270967	120.498697168075	180.318828498283	179.174384224615	90.0315798951012	104.959315752792	80.9653469125135	-0.771642289754309	0.00587725016268337	-0.724076563671099	0.0141645193145283	-0.0475657260832104	0.943193286221832	-1	-1	0
599	ENSG00000205922	ONECUT3	390874	33.1232582834736	85.928013845014	59.471525507957	21.4219906076578	23.8516968913073	20.8853576703539	85.0298254564844	59.7016291437897	107.303471811765	1.06499274397813	0.00472927878628083	1.48250616583903	4.06417154809359e-05	-0.417513421860897	0.427975820095336	1	1	0
600	ENSG00000206075	SERPINB5	5268	1.35196972585606	0.987678320057632	0	36.1496091504225	42.9330544043532	45.0684033939215	14.0049124281268	20.221519548703	15.6077777180749	-2.86401395830247	8.89124354085428e-08	-1.05386192025219	0.0213961452928771	-1.81015203805027	0.000123590899262503	-1	-1	0
601	ENSG00000213888	LINC01521	NA	109.509547794341	115.558363446743	101.20592937319	57.5715997580803	61.0603440417467	51.663779500349	111.038948537291	108.811033762068	111.205416241284	0.848382235962363	0.000866692778075276	0.866468159710685	0.000869278506357258	-0.0180859237483221	0.976918948063573	1	1	0
602	ENSG00000214193	SH3D21	79729	81.7941684142919	110.619971846455	108.509450049606	26.7774882595723	46.7493259069623	53.8622382024916	73.0256148038043	81.849007697131	139.494513355294	1.00645945801999	0.00317126007179228	0.982927631345422	0.00544548104712937	0.0235318266745714	0.979678053190433	1	1	0
603	ENSG00000214717	ZBED1	9189	840.925169482472	794.093369326336	783.563432569749	634.626471751862	610.603440417467	529.828547216346	834.292640361271	798.268557422607	779.413399796365	0.431153705938397	0.0161960312865477	0.42663249917026	0.0215544747684252	0.00452120676813726	0.993350197908491	1	1	0
604	ENSG00000214814	FER1L6	654463	2.0279545887841	1.97535664011526	8.34688077304659	10.7109953038289	18.1272896373936	29.6791924789239	2.00070177544669	0	2.92645832213904	-1.20166549349462	0.0253276336263821	-1.54592557452065	0.00236453408489832	0.344260081026032	0.488605636362577	-1	-1	0
605	ENSG00000215883	CYB5RL	NA	287.969551607342	254.821006574869	348.482272274695	156.648306318498	199.400186011329	213.250494107824	350.122810703171	344.72876183027	353.125970871444	0.597507731119991	0.0105133871012006	0.818055757033039	0.000193422900701187	-0.220548025913048	0.506438857970872	1	1	0
606	ENSG00000219438	FAM19A5	25817	640.833650055774	648.904656277864	586.368374306523	366.85158915614	260.460530053076	285.799631278527	570.200006002307	401.541602467102	575.536803354012	0.969058007230489	7.44196247269522e-06	0.708957269123649	0.00283039121518877	0.26010073810684	0.430053479514279	1	1	0
607	ENSG00000221866	PLXNA4	91584	15.5476518473447	34.5687412020171	37.5609634787097	32.1329859114867	84.9120409330541	184.670530979971	27.0094739685303	34.6654620834908	44.8723609394653	-1.23735163009358	0.00453479320980927	-1.04928719984005	0.0282522843078853	-0.188064430253533	0.818380691850718	-1	-1	0
608	ENSG00000221955	SLC12A8	84561	95.9898505357805	80.0019439246682	121.029771209176	190.120166642963	215.619339897418	200.059741894969	94.0329834459945	97.2558797342381	157.053263288129	-0.922371494956762	0.000856106124266482	-0.71637387997805	0.018593691866778	-0.205997614978712	0.674918732310033	-1	-1	0
609	ENSG00000222004	C7orf71	NA	4.05590917756819	1.97535664011526	3.13008028989247	12.0498697168075	20.9894932643504	14.2899815639263	1.00035088772335	1.92585900463838	0.975486107379681	-1.27672807912983	0.016778772583288	-1.60261263395318	0.0026356143667664	0.32588455482335	0.514041495140391	-1	-1	0
610	ENSG00000223485	LINC01615	101929484	16.2236367102728	14.8151748008645	7.30352067641577	52.2161021061659	41.0249186530486	29.6791924789239	6.00210532634008	7.70343601855351	1.95097221475936	-1.21184847410668	0.00646325360806079	-1.92982817285853	5.83340849478477e-06	0.717979698751849	0.12764561945317	-1	-1	0
611	ENSG00000223865	HLA-DPB1	3115	99.3697748504207	120.496755047031	110.596170242867	286.519124377423	171.732217617413	179.174384224615	17.0059650912969	18.2956605440646	35.1174998656685	-0.83427520883613	0.00876812925590597	-2.64879572303518	1.25437090306623e-20	1.81452051419905	4.45428557839507e-10	-1	-1	0
612	ENSG00000224294	PINCR	101927501	8.11181835513638	10.864461520634	10.4336009663082	104.432204212332	89.6823803113155	62.6560730110616	36.0126319580405	39.4801095950867	29.2645832213904	-2.46421472599587	5.86565800211082e-14	-1.10553206815169	0.00153133386730422	-1.35868265784418	9.05268519581365e-05	-1	-1	0
613	ENSG00000224420	ADM5	199800	123.029245052902	190.621915771123	123.116491402437	89.7045856695671	59.1522082904422	36.2745685853515	120.042106526802	109.773963264388	104.377013489626	1.05646952034394	0.000926647634096256	0.723898011983558	0.0484644311835552	0.332571508360378	0.486222337202362	1	1	0
614	ENSG00000225028	AC096541.1	NA	8.78780321806442	4.93839160028816	7.30352067641577	20.0831161946792	27.6679683939165	21.9845870214251	8.00280710178677	2.88878850695757	1.95097221475936	-1.11531445200691	0.0253022843313792	-1.45720699445786	0.00236279915695716	0.341892542450953	0.583413921678082	-1	-1	0
615	ENSG00000225733	FGD5-AS1	100505641	3031.79211023222	2817.84624712442	3487.95280303684	1830.24132254176	2112.30627669418	2269.90860996214	3141.10178745131	3251.8129293319	3304.94693180236	0.563998032357681	0.001223283593133	0.616634728158782	0.000404590955245978	-0.0526366958011013	0.89462825029086	1	1	0
616	ENSG00000225973	PIGBOS1	101928527	175.756064361288	153.090139608933	182.588016910394	405.67894713252	284.312226944383	292.395007384954	187.065616004266	162.735085891943	188.268818724278	-0.870946006053981	9.89436607658951e-05	-0.803729582527225	0.000553006522333664	-0.0672164235267556	0.901058835625967	-1	-1	0
617	ENSG00000226087	AC073283.2	NA	3.37992431464016	0	2.08672019326165	18.7442417817006	4.77033937826146	17.5876696171401	0	0.962929502319189	1.95097221475936	-1.15968738192986	0.0325611590573522	-1.31435770778802	0.0142516284837314	0.154670325858156	0.737215187269495	-1	-1	0
618	ENSG00000226210	AC215219.1	100288778	284.589627292701	274.574572976022	302.574428022939	496.722407215065	362.545792747871	372.638750013156	269.09438879758	281.175414677203	278.013540603209	-0.48388610398271	0.0322053989408068	-0.537095320357718	0.0179899247089182	0.0532092163750075	0.912679687588834	-1	-1	0
619	ENSG00000227440	ATP5G1P4	NA	16.2236367102728	10.864461520634	13.5636812562007	0	0.954067875652293	1.09922935107126	7.00245621406342	13.4810130324686	14.6322916106952	1.49125178169639	0.00435766574027954	1.34010936219051	0.010014739525004	0.151142419505885	0.895777756062314	1	1	0
620	ENSG00000228203	RNF144A-AS1	386597	116.269396423622	140.250321448184	113.72625053276	93.7212089085029	68.6928870469651	65.9537610642754	136.047720730375	107.848104259749	130.715138388877	0.634996150972255	0.0266714550043225	0.651175199089581	0.0272080921221486	-0.016179048117326	0.981700398801304	1	1	0
621	ENSG00000229221	HNRNPA1P66	NA	13.5196972585606	19.7535664011526	9.39024086967741	91.0434600825457	58.1981404147899	72.5491371707029	28.0098248562537	17.3327310417454	13.6568055033155	-1.85652684317201	1.3300629890019e-07	-1.52518316754793	3.38606087587139e-05	-0.331343675624079	0.584132318391228	-1	-1	0
622	ENSG00000229320	KRT8P12	NA	113.565456971909	92.8417620854174	93.9024086967742	84.3490880176526	52.4737331608761	35.1753392342802	126.044211853142	107.848104259749	89.7447218789306	0.697066754561957	0.0477232944392514	0.78687931415134	0.0246024781210936	-0.089812559589383	0.898979773670536	1	1	0
623	ENSG00000230257	NFE4	58160	57.4587133488827	46.4208810427087	47.9945644450179	171.375924861262	198.446118135677	190.166677735327	46.0161408352739	50.0723341205978	24.387152684492	-1.67087200817531	1.48089943595699e-10	-1.956280662641	1.45812028475301e-13	0.285408654465692	0.53923239392526	-1	-1	0
624	ENSG00000230513	THAP7-AS1	439931	58.1346982118108	56.297664243285	43.8211240584946	33.4718603244653	23.8516968913073	15.3892109149976	62.0217550388475	42.3688981020443	56.5781942280215	0.91839304788388	0.012027881116815	0.932796975505641	0.0131992254781792	-0.0144039276217604	0.98651162531243	1	1	0
625	ENSG00000231290	APCDD1L-AS1	149773	687.476605597809	597.545383634867	462.208522807455	358.818342678268	374.948675131351	303.387300895667	639.224217255218	565.239617861364	480.914650938183	0.701044480650116	0.00243215769444931	0.650400842726426	0.00754126312407142	0.0506436379236899	0.923707579007808	1	1	0
626	ENSG00000231389	HLA-DPA1	3113	60.8386376635229	53.3346292831121	46.9512043483871	125.85419481999	112.580009326971	89.0375774367718	40.0140355089338	45.2576866090019	42.921388724706	-0.902902587765616	0.00154741145835761	-1.19332291712474	2.07079089949867e-05	0.290420329359123	0.517977526662388	-1	-1	0
627	ENSG00000231419	LINC00689	154822	56.7827284859547	43.4578460825358	43.8211240584946	20.0831161946792	18.1272896373936	16.4884402660688	43.0150881721039	31.7766735765332	36.0929859730482	1.13245343129792	0.00136426868902204	0.800533415227174	0.0464772145272785	0.33192001607075	0.528251198066738	1	1	0
628	ENSG00000231584	FAHD2CP	NA	70.9784106074434	63.2114124836884	63.6449658944803	136.565190123818	110.671873575666	126.411375373194	64.0224568142942	58.7386996414705	98.5240968453478	-0.809787659494207	0.00560660256797814	-0.670550345989824	0.0357016939745854	-0.139237313504383	0.811508241552605	-1	-1	0
629	ENSG00000232310	AL078590.3	NA	324.472734205455	306.180279217866	230.582581355412	526.177644300595	447.457833680925	351.753392342802	284.09965211343	268.657331147054	266.307707314653	-0.573038957686672	0.0226913328045657	-0.642628666008887	0.0103363699712679	0.069589708322215	0.895777756062314	-1	-1	0
630	ENSG00000233601	NCOR1P3	NA	473.86538891255	361.490265141093	303.61778811957	87.0268368436098	85.8661088087063	69.2514491174891	347.121758040001	277.323696667926	249.724443489198	2.01568485196056	1.11205858643539e-18	1.66028300979188	1.70321350898622e-12	0.355401842168679	0.29047773330245	1	1	0
631	ENSG00000234085	AC064862.3	NA	18.2515912990569	15.8028531209221	33.3875230921864	0	2.86220362695688	1.09922935107126	6.00210532634008	8.6663655208727	12.6813193959358	1.79646497763285	0.000306064946776496	0.943004201712068	0.0415368603481044	0.853460775920785	0.145775309130322	1	1	0
632	ENSG00000235423	AC068768.1	NA	52.7268193083865	47.4085593627663	40.6910437686021	80.3324647787168	97.3149233165339	83.5414306814155	39.0136846212105	56.8128406368321	42.921388724706	-0.780417358204176	0.0125601972788235	-0.803992561787884	0.0126052682462975	0.023575203583708	0.974688145336198	-1	-1	0
633	ENSG00000235636	NUS1P1	NA	44.6150009532501	51.3592726429969	39.6476836719713	84.3490880176526	69.6469549226174	142.899815639263	41.0143863966572	38.5171800927675	70.234999731337	-0.929904053469751	0.0107799341185903	-0.81438133183019	0.0380631706051205	-0.115522721639561	0.882577306418511	-1	-1	0
634	ENSG00000235863	B3GALT4	8705	14.1956821214887	23.7042796813832	14.6070413528315	52.2161021061659	48.6574616582669	56.0606969046341	7.00245621406342	14.4439425347878	6.82840275165777	-1.26242264673513	0.00105381626122671	-1.84100825728337	1.31702433595062e-06	0.57858561054824	0.231263265520635	-1	-1	0
635	ENSG00000236404	VLDLR-AS1	401491	102.073714302133	70.1251607240919	46.9512043483871	164.681552796369	162.19153886089	152.792879798905	32.0112284071471	25.9990965626181	20.4852082549733	-0.974636944657894	0.00188701071152438	-2.19163482065932	6.04213945523476e-14	1.21699787600143	9.76287389405861e-05	-1	-1	0
636	ENSG00000236682	AC068282.1	NA	33.7992431464016	39.5071328023053	35.474243285448	157.987180731476	123.074755959146	63.7553023621329	53.0185970493373	45.2576866090019	34.1420137582888	-1.36962561082463	4.00897005133315e-05	-1.14232139737583	0.00123651212532233	-0.2273042134488	0.722839344251421	-1	-1	0
637	ENSG00000237206	IMPDH1P4	NA	2.70393945171213	0	3.13008028989247	20.0831161946792	22.897629015655	42.869944691779	9.00315798951012	2.88878850695757	8.77937496641713	-1.98447564843601	2.21225180107891e-05	-1.30797250284145	0.0126052682462975	-0.676503145594558	0.146790189760396	-1	-1	0
638	ENSG00000238178	AC078993.1	NA	41.911061501538	31.6057062418442	31.3008028989247	10.7109953038289	13.3569502591321	9.89306415964131	48.0168426107206	37.5542505904484	33.1665276509091	1.19772535386556	0.00159538728605904	1.335181759375	0.000467512951262237	-0.137456405509441	0.855697419015041	1	1	0
639	ENSG00000239264	TXNDC5	81567	761.834940519892	782.241229485645	718.875106578638	357.47946826529	435.054951297445	502.347813439564	728.255446262596	590.275784921663	553.100622884279	0.756900114256443	0.000217111711030344	0.497889532490524	0.0355295943277383	0.259010581765919	0.376320103831884	1	1	0
640	ENSG00000240583	AQP1	358	656.381301903119	682.485719159824	355.785792951111	1167.49848811735	1038.02584870969	745.277500026312	360.126319580405	399.615743462463	298.498748858182	-0.712846799982441	0.018106627854379	-1.31457121705193	6.71460870294736e-07	0.601724417069489	0.0597393902776401	-1	-1	0
641	ENSG00000240668	KRT8P36	NA	6.75984862928032	5.92606992034579	7.30352067641577	33.4718603244653	20.0354253886981	27.4807337767814	9.00315798951012	3.85171800927675	7.80388885903745	-1.34561157178578	0.00279761088764826	-1.31323902856776	0.00534183230492571	-0.0323725432180176	0.982814328567879	-1	-1	0
642	ENSG00000243156	MICAL3	57553	1060.62024993408	1167.43577430812	1238.46843470079	224.930901380407	624.914458552252	647.44608778097	1097.38492383251	1085.22154911373	983.289996238718	1.03662507342474	0.000779014487997805	0.923424689201667	0.00448060841200814	0.113200384223072	0.869065728222855	1	1	0
643	ENSG00000244405	ETV5	2119	894.327973653786	923.479229253886	1014.14601392516	496.722407215065	675.480055961823	657.339151940611	1126.39509957649	1173.81106332709	1365.68055033155	0.594396669084923	0.00327662040932173	0.948745088318193	2.98168533717481e-07	-0.35434841923327	0.136102806895303	1	1	0
644	ENSG00000247134	AC090204.1	NA	143.984775803671	160.003887849336	147.113773624946	80.3324647787168	72.5091585495743	61.5568436599903	107.037544986398	140.587707338602	122.91124952984	0.980917992839797	5.05317825964085e-05	0.719398133652918	0.00779367021508303	0.261519859186879	0.469620590702246	1	1	0
645	ENSG00000250120	PCDHA10	56139	22.9834853395531	24.6919580014408	19.8238418359857	58.910474171059	62.014411917399	73.6483665217742	23.008070417637	30.813744074214	25.3626387918717	-1.28525552282326	6.74376321704384e-05	-1.10063169467106	0.00121655359834945	-0.184623828152201	0.783360126100464	-1	-1	0
646	ENSG00000251365	AC122710.2	NA	52.7268193083865	55.3099859232274	40.6910437686021	124.515320407011	87.7742445600109	112.121393809268	62.0217550388475	60.6645586461089	56.5781942280215	-0.989642736018373	0.000404499921461139	-0.758455144496672	0.0134188975955507	-0.231187591521701	0.637957192200692	-1	-1	0
647	ENSG00000251432	AC108062.1	100507487	86.5260624547881	57.2853425633427	89.7289683102509	163.342678383391	193.675778757415	161.586714607475	58.0203514879541	80.8860781948118	48.774305368984	-1.024651133957	0.000239460610961887	-1.29940227823526	2.04409943638181e-06	0.274751144278261	0.545906708510034	-1	-1	0
648	ENSG00000253417	LINC02159	285629	54.7547738971706	35.5564195220748	35.474243285448	203.508910772749	203.216457513938	75.8468252239167	45.0157899475506	56.8128406368321	10.7303471811765	-1.40295793682533	0.000641291241626349	-1.51155367735377	0.000233128862877544	0.108595740528442	0.901531924627614	-1	-1	0
649	ENSG00000253729	PRKDC	5591	8666.12594273737	7893.5251339006	9764.80714436788	3432.87399487716	5153.87466427369	6959.22102163212	8468.97061546585	8108.82933902989	8061.41719138568	0.694097897756258	0.00811774311278571	0.606730393957094	0.0311473433367653	0.0873675037991643	0.876066558449272	1	1	0
650	ENSG00000254198	AC113191.1	NA	65.5705317040191	65.1867691238037	79.2953673439426	16.0664929557434	39.116782901744	40.6714859896365	85.0298254564844	62.5904176507473	58.5291664427808	0.906189021154776	0.0107875368475871	0.884079774762872	0.0167410233971466	0.0221092463919039	0.981354283040941	1	1	0
651	ENSG00000254251	AC103770.1	NA	3.37992431464016	1.97535664011526	1.04336009663082	21.4219906076578	8.58661088087064	9.89306415964131	0	1.92585900463838	0	-1.1567252108618	0.0376370253246013	-1.45014218636827	0.00938000403386888	0.29341697550647	0.478025822982037	-1	-1	0
652	ENSG00000254607	AP001783.1	101929427	29.0673491059054	8.88910488051869	28.1707226090322	103.093329799353	70.6010227982697	64.8545317132041	35.0122810703171	41.4059685997251	40.9704165099466	-1.44279501891674	4.53260163922418e-05	-0.825846966860376	0.0482970222137171	-0.616948052056367	0.171817589284277	-1	-1	0
653	ENSG00000254901	BORCS8	729991	200.091519426697	171.856027690028	200.325138553118	352.123970613375	277.633751814817	266.013502959244	200.070177544669	175.253169422092	178.513957650482	-0.601882894829622	0.00798595347502521	-0.647196181467896	0.00476696142634073	0.0453132866382739	0.929880905305893	-1	-1	0
654	ENSG00000254995	STX16-NPEPL1	NA	4.05590917756819	7.90142656046106	7.30352067641577	14.7276185427647	21.9435611400027	38.473027287494	3.00105266317004	2.88878850695757	5.85291664427808	-1.25896431997183	0.0104511284049155	-1.5500906236638	0.00128441131183699	0.291126303691979	0.653413351093963	-1	-1	0
655	ENSG00000255050	AC067930.5	NA	102.073714302133	113.583006806628	76.1652870540502	13.3887441297861	31.4842398965257	23.0838163724964	94.0329834459945	86.663655208727	71.2104858387167	1.70982190583654	1.57628165628087e-08	1.51920146470713	1.133343109703e-06	0.19062044112941	0.74333699204358	1	1	0
656	ENSG00000255624	AC073585.1	NA	122.353260189974	97.7801536857056	137.723532755269	49.5383532802087	51.5196652852238	98.9306415964131	152.053334933949	101.107597743515	119.009305100321	0.711172961398387	0.0418397147931952	0.759481107575068	0.0319280016387878	-0.0483081461766811	0.948784724034203	1	1	0
657	ENSG00000256546	AC156455.1	100506691	28.3913642429773	32.5933845619019	60.5148856045878	13.3887441297861	6.67847512956605	5.49614675535628	27.0094739685303	25.9990965626181	20.4852082549733	1.54017495771468	0.000145183342983531	0.989142759729782	0.0260506639356952	0.551032197984894	0.321459174150224	1	1	0
658	ENSG00000257176	AC009318.1	100506606	15.5476518473447	15.8028531209221	6.26016057978494	40.1662323893584	44.8411901556578	39.5722566385652	21.0073686421903	18.2956605440646	10.7303471811765	-1.27497299160418	0.0014657265043153	-1.00662682490887	0.0223389170664341	-0.268346166695312	0.707200535622408	-1	-1	0
659	ENSG00000257621	PSMA3-AS1	379025	791.578274488725	754.586236524031	704.268065225806	989.428191191195	1087.63737824361	1089.33628691161	650.228077020175	737.603998776498	773.560483152087	-0.474180285823658	0.00709369845571058	-0.53092985107914	0.00247513618304554	0.0567495652554819	0.882151214591411	-1	-1	0
660	ENSG00000257950	P2RX5-TAX1BP3	NA	37.1791674610418	30.6180279217866	27.1273625124014	16.0664929557434	12.4028823834798	8.79383480857005	32.0112284071471	37.5542505904484	19.5097221475936	0.988146043154132	0.0186069339719823	0.906058447336399	0.0414483148297708	0.0820875958177339	0.929861020455274	1	1	0
661	ENSG00000258168	AC025569.1	NA	33.1232582834736	36.5440978421324	22.9539221258781	101.754455386375	108.763737824361	131.907522128551	12.0042106526802	15.406872037107	4.8774305368984	-1.61383938848104	2.35264751517866e-07	-2.70779963879359	1.96483882423636e-16	1.09396025031255	0.00214532674193867	-1	-1	0
662	ENSG00000258314	AL589182.1	NA	96.6658353987086	101.730866965936	103.292649566452	449.861802760814	309.117991711343	212.151264756752	114.040001200461	149.254072859474	160.955207717647	-1.48464270514802	2.68816435204612e-08	-1.05587569351558	0.000255812632693568	-0.428767011632442	0.267134243942281	-1	-1	0
663	ENSG00000258986	TMEM179	388021	63.542577115235	97.7801536857056	85.5555279237276	40.1662323893584	36.2545792747871	38.473027287494	273.095792348473	273.47197865865	229.239235234225	0.940124930271618	0.000667910038556081	2.46894860249303	1.22351278984769e-24	-1.52882367222141	2.38717823069599e-11	1	1	0
664	ENSG00000259146	AC005476.2	NA	53.4028041713145	48.396237682824	64.6883259911111	29.4552370855295	27.6679683939165	29.6791924789239	60.0210532634008	57.7757701391513	58.5291664427808	0.793733615298682	0.0179967721872903	0.869027321420183	0.0100829673356957	-0.0752937061215015	0.912815279741641	1	1	0
665	ENSG00000259295	CSPG4P12	440300	203.471443741338	200.498698971699	255.623223674552	481.994788672301	398.800372022658	371.539520662085	232.081405951816	290.804709700395	313.131040468878	-0.862441890274058	8.00085919718303e-05	-0.542153856914302	0.0323962554721911	-0.320288033359756	0.294241477928571	-1	-1	0
666	ENSG00000259370	AC103740.1	105370854	141.956821214887	110.619971846455	79.2953673439426	207.525534011685	280.495955441774	233.036622427106	120.042106526802	127.106694306133	116.082846778182	-1.00592615593104	9.09207734775403e-05	-0.898382589412126	0.000859093606126021	-0.10754356651891	0.851951113076622	-1	-1	0
667	ENSG00000259485	LINC02253	NA	44.6150009532501	58.2730208834003	54.2547250248028	230.286399032321	204.170525389591	181.372842926757	61.0214041511241	81.849007697131	76.0879163756151	-1.79615457701144	7.75193988098691e-15	-1.36250279523015	1.02017496231986e-08	-0.433651781781283	0.20295374857403	-1	-1	0
668	ENSG00000259977	AL121578.3	NA	10.1397729439205	8.88910488051869	4.1734403865233	14.7276185427647	43.8871222800055	32.9768805321377	10.0035088772335	10.5922245255111	0.975486107379681	-1.17809940399731	0.0179617423405616	-1.23139335170056	0.0148730298129772	0.0532939477032484	0.949868277326081	-1	-1	0
669	ENSG00000260118	AL157700.1	NA	18.2515912990569	29.630349601729	12.5203211595699	38.8273579763798	52.4737331608761	39.5722566385652	9.00315798951012	11.5551540278303	7.80388885903745	-0.875980327410915	0.045839194945637	-1.59824038438903	5.69424963209146e-05	0.722260056978118	0.117022467013742	-1	-1	0
670	ENSG00000261087	AP003469.4	NA	42.587046364466	40.4948111223629	54.2547250248028	103.093329799353	81.0957694304449	79.1445132771304	41.0143863966572	28.8878850695757	41.9459026173263	-0.82137383447327	0.00998318971835648	-1.065934165694	0.000615584187537837	0.244560331220726	0.642866291928724	-1	-1	0
671	ENSG00000261122	LINC02167	400533	4.05590917756819	4.93839160028816	2.08672019326165	24.099739433615	23.8516968913073	35.1753392342802	1.00035088772335	0.962929502319189	0	-1.82460524063946	0.00017781653586173	-2.39189968611872	8.83775865502842e-05	0.56729444547926	0.169862783318449	-1	-1	0
672	ENSG00000261188	Z95115.1	NA	121.677275327046	126.422824967377	133.550092368745	80.3324647787168	73.4632264252265	61.5568436599903	133.046668067205	93.4041617249613	126.813193959359	0.746342749567735	0.00606083963268394	0.644824855245874	0.0287764182367929	0.101517894321861	0.852033591843537	1	1	0
673	ENSG00000261514	LINC01976	NA	29.7433339688334	22.7166013613255	30.2574428022939	9.37212089085029	2.86220362695688	9.89306415964131	21.0073686421903	23.1103080556605	25.3626387918717	1.29220418671318	0.00196964854188305	1.0915023043988	0.013601123062698	0.200701882314373	0.80835820387002	1	1	0
674	ENSG00000261655	AC100803.2	NA	98.6937899874927	107.656936886282	175.284496233978	73.6380927138237	43.8871222800055	82.4422013303442	109.038246761845	115.551540278303	167.783610469305	0.781648692046697	0.0268991965464972	0.820408202532802	0.022523411463764	-0.0387595104861052	0.961217917149276	1	1	0
675	ENSG00000261824	LINC00662	148189	2206.4145925971	1460.77623536524	1886.39505470853	2337.67472506066	2893.6878668534	2527.12827811282	651.228427907898	701.975607190688	675.036386306739	-0.455424202370794	0.0497575534113445	-1.82341338495349	3.59498346726739e-24	1.3679891825827	8.83565597758126e-14	-1	-1	0
676	ENSG00000262406	MMP12	4321	3.37992431464016	11.8521398406916	6.26016057978494	32.1329859114867	24.8057647669596	26.3815044257102	7.00245621406342	10.5922245255111	3.90194442951872	-1.28902563710036	0.00534351785296421	-1.2602192956991	0.00937380548626306	-0.0288063414012594	0.982655316664307	-1	-1	0
677	ENSG00000263366	ABHD17AP5	NA	22.9834853395531	35.5564195220748	42.7777639618638	5.35549765191445	7.63254300521834	14.2899815639263	35.0122810703171	40.4430390974059	74.1369441608557	1.2164187973078	0.00263045941377346	1.66445951679595	3.07856223577454e-05	-0.448040719488148	0.446884943084491	1	1	0
678	ENSG00000263563	UBBP4	23666	1287.7511638779	1035.0868794204	1566.08350504287	3456.97373431078	1893.8247331698	2230.33635332358	780.27369242421	928.264040235698	1849.52165959187	-0.818832557594173	0.0179833691342971	-0.926767061016885	0.0068084376030474	0.107934503422713	0.88094609807903	-1	-1	0
679	ENSG00000263843	AC022211.2	100287042	175.08007949836	140.250321448184	226.409140968889	140.581813362754	75.3713621765311	94.533724192128	179.062808902479	154.06872037107	232.165693556364	0.704619288341038	0.0308912361713427	0.759544136277519	0.0212596554328863	-0.0549248479364813	0.937227289482267	1	1	0
680	ENSG00000264026	LINC02003	146795	18.9275761619849	21.7289230412679	23.997282222509	45.5217300412728	34.3464435234825	69.2514491174891	10.0035088772335	19.2585900463838	11.7058332885562	-0.948220114785755	0.0230734770714818	-1.39775357266193	0.000386121010088234	0.449533457876176	0.407449167332166	-1	-1	0
681	ENSG00000264230	ANXA8L1	728113	259.578187364364	272.599216335906	206.585299132903	657.387336772499	538.094281867893	482.561685120281	226.079300625476	182.956605440646	237.043124093262	-1.10159034089145	1.22491620723234e-07	-1.28203037345411	5.90926303415679e-10	0.180440032562664	0.645905830194831	-1	-1	0
682	ENSG00000265190	ANXA8	107984085	113.565456971909	138.274964808068	125.203211595699	219.575403728492	208.940864767852	225.342016969608	110.038597649568	87.6265847110462	93.6466663084494	-0.745749543333848	0.000864974271193016	-1.08515862561134	4.54945706412559e-07	0.339409082277495	0.266003911032801	-1	-1	0
683	ENSG00000265800	AC022211.3	NA	104.777653753845	91.8540837653598	103.292649566452	184.764668991049	158.375267358281	128.609834075337	86.0301763442078	63.5533471530664	92.6711802010697	-0.589009150646141	0.0430218046931783	-0.866501354938544	0.00141740988983286	0.277492204292403	0.491539850830484	-1	-1	0
684	ENSG00000267049	AC002398.1	NA	8.11181835513638	9.87678320057632	11.4769610629391	44.1828556282942	23.8516968913073	17.5876696171401	8.00280710178677	6.74050651623432	11.7058332885562	-1.04682052524333	0.0262868102528073	-1.12379893896785	0.0194750710071065	0.0769784137245244	0.931909175173912	-1	-1	0
685	ENSG00000267058	AC006213.2	100505715	249.438414420444	201.486377291757	215.975540002581	69.6214694748879	82.0498373060972	119.815999266767	271.095090573027	184.882464445284	198.023679798075	1.15431776614115	8.18567530928406e-06	1.1259410998291	2.05261869625325e-05	0.028376666312045	0.966891469808138	1	1	0
686	ENSG00000267107	PCAT19	100505495	17.5756064361288	12.8398181607492	12.5203211595699	36.1496091504225	39.116782901744	27.4807337767814	9.00315798951012	17.3327310417454	10.7303471811765	-0.937103325035058	0.0322306008446722	-1.08701332958416	0.0131992254781792	0.1499100045491	0.852781718354929	-1	-1	0
687	ENSG00000267279	AC090409.1	NA	216.991140999898	225.19065697314	230.582581355412	149.953934253605	108.763737824361	138.502898234978	215.075440860519	225.32550354269	192.170763153797	0.714156748965881	0.00140354567561048	0.631417537170072	0.00826738920881206	0.082739211795809	0.860228178166193	1	1	0
688	ENSG00000267470	ZNF571-AS1	100507433	81.1181835513638	81.9773005647835	74.0785668607885	104.432204212332	146.926452850453	140.701356937121	63.0221059265708	61.6274881484281	56.5781942280215	-0.664793832144602	0.016778772583288	-1.01218652091507	0.000109196259087227	0.347392688770467	0.347459779915177	-1	-1	0
689	ENSG00000267796	LIN37	55957	37.8551523239698	37.53177616219	49.0379245416487	107.109953038289	77.2794979278357	91.2360361389143	51.0178952738907	34.6654620834908	58.5291664427808	-0.991611707475772	0.00147234849885844	-0.806142897516826	0.0178597612896427	-0.185468809958946	0.757147000023715	-1	-1	0
690	ENSG00000268362	AC092279.1	NA	98.6937899874927	80.0019439246682	67.8184062810036	153.97055749254	141.202045596539	136.304439532836	51.0178952738907	52.9611226275554	48.774305368984	-0.725526287536607	0.00708151164988974	-1.34695511299933	6.62992347831609e-08	0.621428825462721	0.0376030983121703	-1	-1	0
691	ENSG00000268460	AC006262.1	93429	38.5311371868978	30.6180279217866	34.4308831888172	116.482073929139	83.0039051817495	92.3352654899855	13.0045615404035	5.77757701391513	6.82840275165777	-1.28421477747641	5.37716382040572e-05	-2.73144502061138	4.48974246465533e-16	1.44723024313497	2.60457287284408e-05	-1	-1	0
692	ENSG00000268621	IGFL2-AS1	NA	33.1232582834736	37.53177616219	30.2574428022939	132.548566884883	108.763737824361	89.0375774367718	25.0087721930837	29.8508145718948	46.8233331542247	-1.4621459958278	1.21895378990293e-06	-1.44985350741063	2.61775757517788e-06	-0.0122924884171735	0.992505913859651	-1	-1	0
693	ENSG00000268941	LINC01711	79160	215.639171274042	249.882614974581	195.108338069964	465.928295716557	382.581218136569	605.675372440262	129.045264516312	94.3670912272805	233.141179663744	-0.986636766938116	0.00156264720306867	-1.43948278142895	8.91212566938494e-07	0.452846014490836	0.267611772032596	-1	-1	0
694	ENSG00000269044	AC024075.2	NA	52.7268193083865	61.2360558435732	50.0812846382795	107.109953038289	105.901534197405	67.0529904153466	43.0150881721039	61.6274881484281	52.6762497985028	-0.673021332140414	0.0460226138831357	-0.722078163121364	0.0357016939745854	0.0490568309809504	0.946242721676053	-1	-1	0
695	ENSG00000269069	AC007842.1	NA	17.5756064361288	19.7535664011526	27.1273625124014	44.1828556282942	71.555090673922	48.3660914471353	5.00175443861673	10.5922245255111	6.82840275165777	-1.10054625811053	0.00560722420606001	-2.07917549993018	4.74425991104712e-08	0.978629241819648	0.0169344451998545	-1	-1	0
696	ENSG00000269343	ZNF587B	100293516	197.387579974985	192.597272411238	211.802099616057	453.87842599975	373.994607255699	285.799631278527	237.083160390433	239.769446077478	200.950138120214	-0.822297725488001	0.000325848850792786	-0.663064961072935	0.00749016090137964	-0.159232764415067	0.708611563832683	-1	-1	0
697	ENSG00000269837	IPO5P1	NA	82.4701532772199	65.1867691238037	89.7289683102509	179.409171339134	124.028823834798	122.014457968909	58.0203514879541	81.849007697131	90.7202079863103	-0.739932701779413	0.0158894105478618	-0.77584862615578	0.0133957919115798	0.0359159243763666	0.959390424087054	-1	-1	0
698	ENSG00000269843	AC008537.2	NA	39.2071220498259	52.3469509630545	29.2140827056631	85.6879624306312	80.1417015547926	68.1522197664179	50.0175443861673	40.4430390974059	39.9949304025669	-0.819342061701854	0.0136963478913435	-0.726010524227208	0.0422379654484817	-0.0933315374746463	0.898979773670536	-1	-1	0
699	ENSG00000269976	AC012065.3	NA	6.08386376635229	9.87678320057632	8.34688077304659	30.7941114985081	24.8057647669596	18.6868989682114	4.00140355089338	10.5922245255111	8.77937496641713	-1.08884415447463	0.0212414442293359	-1.10090290615837	0.0252186575655487	0.0120587516837367	0.987569736848926	-1	-1	0
700	ENSG00000270619	AL391358.1	NA	2.70393945171213	2.9630349601729	1.04336009663082	113.804325103182	88.7283124356632	104.426788351769	11.0038597649568	12.5180835301495	17.5587499328343	-3.7452841257836	7.58213757386918e-18	-2.43967970359979	6.07364750222553e-13	-1.30560442218382	0.00082631095026671	-1	-1	0
701	ENSG00000271624	AP004372.1	NA	6.08386376635229	0	5.21680048315412	0	0	0	30.0105266317004	11.5551540278303	8.77937496641713	0.548165757742126	0.0342364443465101	1.53804822818514	0.000304054265238381	-0.989882470443017	0.103434752852578	1	1	0
702	ENSG00000272746	AP005131.7	NA	14.8716669844167	11.8521398406916	7.30352067641577	45.5217300412728	27.6679683939165	20.8853576703539	1.00035088772335	2.88878850695757	4.8774305368984	-0.999115225928365	0.0470834215236052	-1.92331186954772	2.21076467069332e-05	0.924196643619356	0.0378938839490988	-1	-1	0
703	ENSG00000275896	PRSS2	5645	1.35196972585606	0	4.1734403865233	48.1994788672301	11.4488145078275	192.36513643747	0	0	5.85291664427808	-0.636398300857369	0.0288640346444204	-0.634706346256428	0.0391124225628214	-0.00169195460094156	0.988260933790779	-1	-1	0
704	ENSG00000276975	HYDIN2	NA	16.8996215732008	19.7535664011526	9.39024086967741	42.8439812153156	71.555090673922	73.6483665217742	14.0049124281268	18.2956605440646	20.4852082549733	-1.59275190418306	1.08270267423854e-05	-1.45633285027785	0.000108271515508724	-0.136419053905217	0.873109198331458	-1	-1	0
705	ENSG00000278917	AC006213.6	NA	101.397729439205	76.0512306444377	82.4254476338351	37.4884835634012	29.5761041452211	58.2591556067766	97.0340361091646	58.7386996414705	82.9163191272729	0.886914612789663	0.00954134995664943	0.775233495805661	0.0353899187864709	0.111681116984002	0.875753843001196	1	1	0
706	ENSG00000279348	AC012513.3	NA	18.9275761619849	44.4455244025934	22.9539221258781	1.33887441297861	12.4028823834798	13.1907522128551	26.009123080807	35.62839158581	39.0194442951872	1.01063823204185	0.0248605985990376	1.17854681285226	0.00912093628613465	-0.167908580810406	0.8531472731457	1	1	0
707	ENSG00000279400	AC008957.3	NA	157.504473062231	97.7801536857056	99.1192091799283	28.1163626725509	85.8661088087063	52.7630088514203	195.068423106053	155.031649873389	75.1124302682354	0.820186330220062	0.0493224505551988	1.02429571274122	0.0110790471764224	-0.204109382521161	0.781242014004563	1	1	0
708	ENSG00000279864	AC124864.2	NA	115.593411560693	55.3099859232274	78.2520072473118	32.1329859114867	21.9435611400027	31.8776511810664	67.0235094774642	53.9240521298746	48.774305368984	1.26345608776263	0.000205676052333219	0.784677842921228	0.0476261518002992	0.478778244841407	0.292755700997564	1	1	0
709	ENSG00000280693	SH3PXD2A-AS1	100505839	10.1397729439205	4.93839160028816	2.08672019326165	33.4718603244653	15.2650860104367	59.3583849578478	10.0035088772335	4.81464751159594	13.6568055033155	-1.49913738497426	0.00114643701615262	-1.1792421579789	0.0230953564150853	-0.319895226995363	0.645719472246538	-1	-1	0
710	ENSG00000282164	PEG13	359809	23.6594702024811	26.6673146415561	23.997282222509	40.1662323893584	45.7952580313101	57.1599262557053	13.0045615404035	9.62929502319189	12.6813193959358	-0.786276289687158	0.0494813196476321	-1.5688297319403	1.60069725386594e-05	0.782553442253145	0.0597393902776401	-1	-1	0
