# Supplementary material for: Fused in sarcoma regulates DNA replication timing and kinetics
Source: J Biol Chem. 2021 Aug 8;297(3):101049. doi: 10.1016/j.jbc.2021.101049 (PMC8403768; doi:10.1016/j.jbc.2021.101049)
Supplement: Supplemental Table S4 [file mmc5.csv]

	UNIPROT	U2OS_bio1	U2OS_bio2	U2OS_bio3	clone110_bio1	clone110_bio2	clone110_bio3	U2OS_bio1_r1	U2OS_bio1_r2	U2OS_bio2_r1	U2OS_bio2_r2	U2OS_bio3_r1	U2OS_bio3_r2	clone110_bio1_r1	clone110_bio1_r2	clone110_bio2_r1	clone110_bio2_r2	clone110_bio3_r1	clone110_bio3_r2	WT_Mean	KO_Mean	fc_log2	Fold.Change	pvalue_log	SYMBOL	Gene	PSMs_bio3	Peptides_bio3	Unique.Peptides_bio3	PSMs_bio2	Peptides_bio2	Unique.Peptides_bio2	PSMs_bio1	Peptides_bio1	Unique.Peptides_bio1	PSMs_ave	Unique_ave
1	P35637	29.74965	27.48805	29.69695	26.07085	23.7567	25.2908	29.7519	29.7474	27.5277	27.4484	29.5324	29.8615	25.3294	26.8123	23.7861	23.7273	25.4082	25.1734	28.9782166666667	25.03945	3.93876666666666	15.335	3.8176	FUS	FUS	111	18	16	51	14	10	106	15	13	89.3333333333333	13
2	P21695	21.5402	26.29075	20.6386	22.1067	22.0037	16.6097	16.6569	26.4235	25.8362	26.7453	25.1951	16.0821	22.0244	22.189	27.048	16.9594	15.8078	17.4116	22.8231833333333	20.2400333333333	2.58315	5.9924	0.4427	GPD1	GPD1	NA	NA	NA	NA	NA	NA	NA	NA	NA	NA	NA
3	Q9UNE7	21.2471	22.6316	22.9283	18.2254	20.7927	20.41325	25.9666	16.5276	20.9405	24.3227	19.5059	26.3507	16.9629	19.4879	20.654	20.9314	20.7026	20.1239	22.269	19.81045	2.45855	5.4966	0.7408	STUB1	STUB1	NA	NA	NA	NA	NA	NA	NA	NA	NA	NA	NA
4	O75190	19.5148	20.1967	20.29265	17.38645	15.92305	19.3509	20.5323	18.4973	20.4094	19.984	20.2828	20.3025	17.0662	17.7067	16.7439	15.1022	19.5247	19.1771	20.0013833333333	17.5534666666667	2.44791666666667	5.4563	2.1095	DNAJB6	DNAJB6	NA	NA	NA	NA	NA	NA	NA	NA	NA	NA	NA
5	P22307	21.4217	20.29275	21.34495	17.4567	19.56995	18.84445	21.239	21.6044	20.3556	20.2299	21.4416	21.2483	16.1087	18.8047	19.5359	19.604	18.878	18.8109	21.0198	18.6237	2.3961	5.2638	2.7127	SCP2	SCP2	NA	NA	NA	NA	NA	NA	NA	NA	NA	NA	NA
6	P79522	18.70005	15.19845	19.49775	15.7821	13.5791	17.42285	18.6407	18.7594	13.4979	16.899	19.6205	19.375	15.4503	16.1139	13.4524	13.7058	17.6572	17.1885	17.79875	15.5946833333333	2.20406666666666	4.6077	1.036	PRR3	PRR3	NA	NA	NA	NA	NA	NA	NA	NA	NA	NA	NA
7	Q9GZR7	21.2202	21.36795	21.36895	17.5887	19.832	19.94795	20.7985	21.6419	21.4464	21.2895	21.1753	21.5626	17.5673	17.6101	20.0844	19.5796	20.0337	19.8622	21.3190333333333	19.1228833333333	2.19615	4.5826	2.8322	DDX24	DDX24	NA	NA	NA	2	2	2	NA	NA	NA	NA	NA
8	P62380	19.9112	19.13875	19.66185	16.93355	16.00525	19.2402	19.8895	19.9329	19.4014	18.8761	20.0077	19.316	16.6307	17.2364	14.4748	17.5357	19.3	19.1804	19.5706	17.393	2.1776	4.524	1.7967	TBPL1	TBPL1	NA	NA	NA	NA	NA	NA	NA	NA	NA	NA	NA
9	Q92530	20.24	20.44505	19.8509	17.2559	19.43645	17.3864	20.2213	20.2587	20.5585	20.3316	19.5761	20.1257	18.4628	16.049	19.6007	19.2722	19.6399	15.1329	20.17865	18.02625	2.1524	4.4457	1.6213	PSMF1	PSMF1	NA	NA	NA	NA	NA	NA	NA	NA	NA	NA	NA
10	Q13796	17.9106	20.7738	19.54445	16.37695	17.18505	18.21905	17.6317	18.1895	21.0048	20.5428	19.4668	19.6221	16.0889	16.665	17.0122	17.3579	18.1135	18.3246	19.4096166666667	17.26035	2.14926666666667	4.436	2.1492	SHROOM2	SHROOM2	NA	NA	NA	NA	NA	NA	NA	NA	NA	NA	NA
11	Q13405	20.92455	20.5718	21.7004	15.75065	19.7034	21.3427	21.2727	20.5764	20.3935	20.7501	21.8257	21.5751	16.0389	15.4624	19.804	19.6028	21.7757	20.9097	21.0655833333333	18.93225	2.13333333333333	4.3873	1.1106	MRPL49	MRPL49	2	2	2	NA	NA	NA	NA	NA	NA	NA	NA
12	Q16822	19.20585	20.5088	18.7666	15.83805	19.2088	17.11215	19.2581	19.1536	20.5686	20.449	18.6496	18.8836	15.725	15.9511	19.6465	18.7711	17.9901	16.2342	19.49375	17.3863333333333	2.10741666666667	4.3091	1.7341	PCK2	PCK2	NA	NA	NA	2	2	2	NA	NA	NA	NA	NA
13	P29083	19.4725	19.72755	20.1966	16.0498	17.7338	19.4599	19.0391	19.9059	19.8051	19.65	20.0296	20.3636	16.0811	16.0185	18.8071	16.6605	19.6391	19.2807	19.7988833333333	17.7478333333333	2.05105	4.1442	1.8022	GTF2E1	GTF2E1	NA	NA	NA	NA	NA	NA	NA	NA	NA	NA	NA
14	O94761	21.17015	20.61865	20.9397	18.00845	18.7917	19.9211	21.323	21.0173	20.4453	20.792	21.1341	20.7453	18.6117	17.4052	17.627	19.9564	19.5864	20.2558	20.9095	18.9070833333333	2.00241666666667	4.0067	2.5384	RECQL4	RECQL4	3	2	2	NA	NA	NA	2	2	2	NA	NA
15	O95456	18.04455	18.88035	18.3848	15.558	15.06135	18.71955	17.9994	18.0897	18.6067	19.154	18.5402	18.2294	16.4301	14.6859	13.7595	16.3632	18.7267	18.7124	18.4365666666667	16.4463	1.99026666666667	3.9731	1.389	PSMG1	PSMG1	NA	NA	NA	NA	NA	NA	NA	NA	NA	NA	NA
16	Q9H4L7	18.48505	18.2513	19.2854	15.96245	15.04725	19.04695	18.5046	18.4655	19.4321	17.0705	19.4233	19.1475	16.1817	15.7432	13.7593	16.3352	19.079	19.0149	18.6739166666667	16.68555	1.98836666666667	3.9679	1.2647	SMARCAD1	SMARCAD1	NA	NA	NA	NA	NA	NA	NA	NA	NA	NA	NA
17	Q6UWL6	20.11985	21.1968	19.2646	15.97655	20.6217	18.02745	19.8108	20.4289	21.1106	21.283	18.5671	19.9621	15.9866	15.9665	20.7879	20.4555	16.173	19.8819	20.19375	18.2085666666667	1.98518333333334	3.9591	1.0463	KIRREL2	KIRREL2	NA	NA	NA	NA	NA	NA	NA	NA	NA	NA	NA
18	P12277	22.33885	22.3924	22.3766	20.9439	18.48115	21.79255	22.2595	22.4182	22.5032	22.2816	22.5034	22.2498	21.4139	20.4739	19.0629	17.8994	21.632	21.9531	22.3692833333333	20.4058666666667	1.96341666666666	3.8998	1.8554	CKB	CKB	NA	NA	NA	NA	NA	NA	3	2	2	NA	NA
19	O75676	19.9934	19.91065	19.39015	16.54735	18.3428	18.8067	20.04	19.9468	19.9465	19.8748	19.4102	19.3701	17.0799	16.0148	18.8167	17.8689	18.5416	19.0718	19.7647333333333	17.89895	1.86578333333333	3.6447	2.4473	RPS6KA4	RPS6KA4	NA	NA	NA	2	2	2	NA	NA	NA	NA	NA
20	Q96HQ2	23.771	23.20525	24.16835	21.74965	21.14395	22.6615	23.7642	23.7778	23.2807	23.1298	24.2217	24.115	21.7042	21.7951	21.2578	21.0301	22.992	22.331	23.7148666666667	21.8517	1.86316666666666	3.638	3.5369	CDKN2AIPNL	CDKN2AIPNL	5	3	3	4	2	2	5	2	2	4.66666666666667	2.33333333333333
21	Q99986	18.9186	19.3593	18.71875	17.3352	16.70745	17.3794	19.2251	18.6121	19.2128	19.5058	18.6307	18.8068	17.6814	16.989	16.9756	16.4393	17.4199	17.3389	18.9988833333333	17.1406833333333	1.8582	3.6256	4.9183	VRK1	VRK1	NA	NA	NA	NA	NA	NA	NA	NA	NA	NA	NA
22	O75391	18.25905	19.5719	19.349	15.1665	17.4616	19.0382	19.0927	17.4254	19.6347	19.5091	19.5424	19.1556	16.3243	14.0087	19.3964	15.5268	19.3213	18.7551	19.0599833333333	17.2221	1.83788333333333	3.5749	1.0419	SPAG7	SPAG7	NA	NA	NA	NA	NA	NA	NA	NA	NA	NA	NA
23	Q9Y6X9	20.8592	20.56855	20.093	17.31975	20.33675	18.494	20.6581	21.0603	20.9014	20.2357	20.5674	19.6186	15.2802	19.3593	20.6831	19.9904	19.0318	17.9562	20.5069166666667	18.7168333333333	1.79008333333334	3.4584	1.2853	MORC2	MORC2	NA	NA	NA	NA	NA	NA	NA	NA	NA	NA	NA
24	O15084	19.29685	19.9732	19.0219	16.8055	18.99455	17.2251	19.6467	18.947	19.9697	19.9767	19.2411	18.8027	14.892	18.719	18.7643	19.2248	15.8972	18.553	19.43065	17.67505	1.7556	3.3767	1.3456	ANKRD28	ANKRD28	NA	NA	NA	NA	NA	NA	NA	NA	NA	NA	NA
25	Q9BYW2	21.2397	19.83215	19.8286	17.41105	19.00775	19.23225	21.1789	21.3005	19.8144	19.8499	19.7508	19.9064	19.5983	15.2238	19.0909	18.9246	19.6345	18.83	20.30015	18.55035	1.7498	3.3632	1.3971	SETD2	SETD2	NA	NA	NA	NA	NA	NA	NA	NA	NA	NA	NA
26	Q8IUF8	21.827	21.91285	21.60675	18.2983	21.0408	20.8762	21.8145	21.8395	21.8844	21.9413	21.754	21.4595	19.5156	17.081	21.0698	21.0118	20.7655	20.9869	21.7822	20.0717666666667	1.71043333333333	3.2726	1.6064	RIOX2	RIOX2	NA	NA	NA	2	2	2	3	2	2	NA	NA
27	Q9UEE9	22.1043	21.89315	21.08755	19.386	20.0926	20.511	21.9573	22.2513	21.7987	21.9876	21.0373	21.1378	19.5107	19.2613	20.6054	19.5798	20.3697	20.6523	21.695	19.9965333333333	1.69846666666667	3.2455	3.4445	CFDP1	CFDP1	NA	NA	NA	NA	NA	NA	NA	NA	NA	NA	NA
28	Q15014	20.7802	21.251	20.64115	16.6458	20.7231	20.21165	20.6001	20.9603	21.4458	21.0562	20.5439	20.7384	16.3259	16.9657	20.6637	20.7825	20.312	20.1113	20.8907833333333	19.1935166666667	1.69726666666666	3.2429	1.1718	MORF4L2	MORF4L2	NA	NA	NA	NA	NA	NA	NA	NA	NA	NA	NA
29	P17706	21.21755	20.3283	20.7992	19.35815	17.77575	20.1577	21.0815	21.3536	20.726	19.9306	20.8866	20.7118	19.5768	19.1395	16.5509	19.0006	20.0965	20.2189	20.7816833333333	19.0972	1.68448333333333	3.2142	1.7982	PTPN2	PTPN2	NA	NA	NA	NA	NA	NA	NA	NA	NA	NA	NA
30	Q9Y312	19.58605	20.08305	19.592	17.39055	17.1831	19.6579	19.343	19.8291	20.241	19.9251	19.5043	19.6797	17.6116	17.1695	17.5351	16.8311	20.1194	19.1964	19.7537	18.0771833333333	1.67651666666667	3.1966	1.9429	AAR2	AAR2	NA	NA	NA	NA	NA	NA	NA	NA	NA	NA	NA
31	Q13112	19.19925	20.8505	20.1642	16.48205	19	19.707	20.1652	18.2333	20.8303	20.8707	20.2082	20.1202	17.7291	15.235	19.524	18.476	20.1016	19.3124	20.0713166666667	18.39635	1.67496666666667	3.1931	1.1684	CHAF1B	CHAF1B	NA	NA	NA	3	2	2	NA	NA	NA	NA	NA
32	O43739	18.4358	17.81065	19.14335	16.48535	16.7064	17.17825	20.2138	16.6578	18.3087	17.3126	19.4678	18.8189	16.026	16.9447	16.9178	16.495	16.2006	18.1559	18.4632666666667	16.79	1.67326666666667	3.1893	1.6333	CYTH3	CYTH3	NA	NA	NA	NA	NA	NA	NA	NA	NA	NA	NA
33	Q9NQS7	20.6597	22.86265	21.4716	16.09355	22.3638	21.53095	20.5548	20.7646	22.9053	22.82	21.4317	21.5115	16.5685	15.6186	22.2558	22.4718	21.4327	21.6292	21.66465	19.9961	1.66855	3.1789	0.6323	INCENP	INCENP	3	2	2	7	4	4	NA	NA	NA	NA	NA
34	Q96B01	18.79325	19.16765	16.85665	16.2854	16.669	16.8615	18.9036	18.6829	19.2032	19.1321	15.7711	17.9422	16.2702	16.3006	16.8103	16.5277	17.4296	16.2934	18.2725166666667	16.6053	1.66721666666667	3.176	1.8392	RAD51AP1	RAD51AP1	NA	NA	NA	NA	NA	NA	NA	NA	NA	NA	NA
35	Q96SI1	18.1811	17.10065	17.94165	17.879	15.58915	14.78895	17.8912	18.471	17.0676	17.1337	18.0593	17.824	17.2777	18.4803	15.9929	15.1854	15.7455	13.8324	17.7411333333333	16.0857	1.65543333333333	3.1502	1.4049	KCTD15	KCTD15	NA	NA	NA	NA	NA	NA	NA	NA	NA	NA	NA
36	Q5TAP6	20.1162	20.70805	20.6554	15.817	20.01155	20.68725	19.8828	20.3496	20.4816	20.9345	20.664	20.6468	14.4136	17.2204	19.8613	20.1618	20.6815	20.693	20.4932166666667	18.8386	1.65461666666667	3.1484	0.8452	UTP14C	UTP14C	NA	NA	NA	NA	NA	NA	NA	NA	NA	NA	NA
37	O43670	23.06655	20.78355	23.79015	21.93375	19.5536	21.19745	23.0826	23.0505	21.2433	20.3238	23.5393	24.041	22.1439	21.7236	19.1964	19.9108	21.1539	21.241	22.54675	20.8949333333333	1.65181666666667	3.1423	1.2913	ZNF207	ZNF207	5	2	2	2	2	2	5	2	2	4	2
38	Q9UK61	19.9746	20.288	20.52115	17.68345	19.7859	18.4083	20.0929	19.8563	20.5362	20.0398	20.5661	20.4762	16.2781	19.0888	19.7545	19.8173	17.8489	18.9677	20.26125	18.6258833333333	1.63536666666667	3.1067	1.7941	TASOR	FAM208A	NA	NA	NA	NA	NA	NA	NA	NA	NA	NA	NA
39	Q96LA8	23.1671	19.47275	19.5463	19.2711	18.38505	19.69805	22.6625	23.6717	19.6447	19.3008	19.4423	19.6503	15.573	22.9692	18.6687	18.1014	20.4699	18.9262	20.7287166666667	19.1180666666667	1.61065	3.0539	0.6273	PRMT6	PRMT6	NA	NA	NA	NA	NA	NA	NA	NA	NA	NA	NA
40	O43709	21.98185	22.6954	22.4438	19.97235	20.5549	21.8594	21.882	22.0817	22.8589	22.5319	22.4749	22.4127	20.4713	19.4734	20.6731	20.4367	21.855	21.8638	22.3736833333333	20.79555	1.57813333333333	2.9858	2.5434	BUD23	BUD23	6	5	5	5	2	2	4	3	3	5	3.33333333333333
41	Q06546	19.71915	18.64405	19.31715	17.0556	16.58815	19.36475	19.8389	19.5994	18.7717	18.5164	19.1602	19.4741	15.5018	18.6094	16.4676	16.7087	19.2116	19.5179	19.2267833333333	17.6695	1.55728333333333	2.943	1.2801	GABPA	GABPA	NA	NA	NA	NA	NA	NA	NA	NA	NA	NA	NA
42	Q9BRD0	20.4364	20.00015	20.28655	16.4848	19.90005	19.7003	20.3114	20.5614	20.0044	19.9959	20.1353	20.4378	16.3439	16.6257	19.8966	19.9035	19.3363	20.0643	20.2410333333333	18.69505	1.54598333333333	2.92	1.2558	BUD13	BUD13	NA	NA	NA	NA	NA	NA	NA	NA	NA	NA	NA
43	P62308	25.37605	23.69375	24.7726	23.0785	22.62285	23.6103	25.9607	24.7914	23.6392	23.7483	25.0852	24.46	23.1059	23.0511	22.406	22.8397	23.5824	23.6382	24.6141333333333	23.1038833333333	1.51025	2.8486	2.4224	SNRPG	SNRPG	NA	NA	NA	NA	NA	NA	NA	NA	NA	NA	NA
44	Q9Y324	19.8329	21.1014	20.77155	16.7319	20.21665	20.24005	19.5351	20.1307	21.2718	20.931	20.7162	20.8269	16.4905	16.9733	20.2588	20.1745	20.1761	20.304	20.5686166666667	19.0628666666667	1.50575	2.8397	1.0785	FCF1	FCF1	NA	NA	NA	NA	NA	NA	NA	NA	NA	NA	NA
45	P45973	21.00525	22.8722	21.7364	17.77245	21.95755	21.43385	21.8816	20.1289	22.8048	22.9396	22.6028	20.87	17.465	18.0799	21.9154	21.9997	22.0724	20.7953	21.8712833333333	20.38795	1.48333333333333	2.7959	0.8005	CBX5	CBX5	NA	NA	NA	2	2	2	NA	NA	NA	NA	NA
46	Q9UKL0	18.7378	19.5031	19.5573	16.153	17.6273	19.5713	19.1608	18.3148	18.6868	20.3194	19.7808	19.3338	16.3747	15.9313	18.3805	16.8741	19.6712	19.4714	19.2660666666667	17.7838666666667	1.4822	2.7938	1.1726	RCOR1	RCOR1	NA	NA	NA	NA	NA	NA	NA	NA	NA	NA	NA
47	Q9BW71	20.03105	21.0709	20.30475	17.024	20.1715	19.76865	19.9749	20.0872	20.8921	21.2497	20.4678	20.1417	17.3658	16.6822	20.4176	19.9254	19.1254	20.4119	20.4689	18.98805	1.48085	2.7912	1.2453	HIRIP3	HIRIP3	NA	NA	NA	NA	NA	NA	NA	NA	NA	NA	NA
48	Q96N46	20.7413	21.70015	19.64085	18.67355	19.45685	19.5481	19.8668	21.6158	19.8498	23.5505	19.7886	19.4931	20.335	17.0121	19.3137	19.6	19.4319	19.6643	20.6941	19.2261666666667	1.46793333333333	2.7663	1.0166	TTC14	TTC14	NA	NA	NA	NA	NA	NA	NA	NA	NA	NA	NA
49	Q9NQB0	19.58265	16.8137	19.36725	16.46345	16.9714	17.93575	19.1115	20.0538	16.252	17.3754	19.5635	19.171	17.1033	15.8236	16.945	16.9978	18.9268	16.9447	18.5878666666667	17.1235333333333	1.46433333333333	2.7594	1.1536	TCF7L2	TCF7L2	NA	NA	NA	NA	NA	NA	NA	NA	NA	NA	NA
50	Q96FV9	21.1481	21.0341	20.6319	17.2865	20.72195	20.4165	21.1775	21.1187	20.7048	21.3634	21.1793	20.0845	18.9448	15.6282	21.0928	20.3511	20.4057	20.4273	20.9380333333333	19.4749833333333	1.46305	2.7569	0.9449	THOC1	THOC1	NA	NA	NA	NA	NA	NA	NA	NA	NA	NA	NA
51	Q9H2D6	22.33925	22.139	18.8431	17.7464	21.83255	19.3625	18.1268	26.5517	22.0776	22.2004	19.4757	18.2105	18.8083	16.6845	21.6665	21.9986	19.6858	19.0392	21.1071166666667	19.64715	1.45996666666667	2.751	0.4371	TRIOBP	TRIOBP	NA	NA	NA	3	2	2	NA	NA	NA	NA	NA
52	Q9BT25	15.76885	18.4089	16.2599	14.8525	15.21665	16.0254	15.8082	15.7295	18.3513	18.4665	16.8859	15.6339	14.9968	14.7082	14.9857	15.4476	15.8154	16.2354	16.81255	15.36485	1.4477	2.7277	1.4755	HAUS8	HAUS8	NA	NA	NA	NA	NA	NA	NA	NA	NA	NA	NA
53	Q8NEM0	15.97965	21.76645	19.0722	15.7357	18.77965	17.98745	16.1139	15.8454	21.7208	21.8121	19.2316	18.9128	16.1937	15.2777	16.6872	20.8721	17.8056	18.1693	18.9394333333333	17.5009333333333	1.4385	2.7104	0.5173	MCPH1	MCPH1	NA	NA	NA	NA	NA	NA	NA	NA	NA	NA	NA
54	Q12872	19.76235	18.68555	18.94415	17.7166	17.33005	18.05685	20.0419	19.4828	18.7818	18.5893	19.2893	18.599	17.8181	17.6151	17.9719	16.6882	17.7112	18.4025	19.1306833333333	17.7011666666667	1.42951666666667	2.6936	2.8181	SFSWAP	SFSWAP	NA	NA	NA	NA	NA	NA	NA	NA	NA	NA	NA
55	Q8IUH3	23.29025	21.64275	23.42355	21.73855	20.3188	22.01925	22.9978	23.5827	21.7644	21.5211	23.5382	23.3089	21.6221	21.855	20.5067	20.1309	21.9527	22.0858	22.7855166666667	21.3588666666667	1.42665	2.6882	1.7526	RBM45	RBM45	13	6	6	4	2	2	9	6	6	8.66666666666667	4.66666666666667
56	O75925	19.27115	19.7155	20.96235	17.1661	19.1876	19.3359	19.482	19.0603	18.3733	21.0577	22.5579	19.3668	16.3892	17.943	20.483	17.8922	19.027	19.6448	19.983	18.5632	1.4198	2.6755	0.8792	PIAS1	PIAS1	NA	NA	NA	NA	NA	NA	NA	NA	NA	NA	NA
57	Q9BU76	21.44045	20.2286	21.4949	19.9362	19.2772	19.70125	21.384	21.4969	20.9208	19.5364	21.3505	21.6393	19.5585	20.3139	17.8077	20.7467	20.1849	19.2176	21.05465	19.6382166666667	1.41643333333333	2.6692	1.6137	C1orf35	MMTAG2	NA	NA	NA	NA	NA	NA	NA	NA	NA	NA	NA
58	Q5SY16	20.4509	22.6168	21.951	16.6995	22.0759	22.01025	21.284	19.6178	22.5979	22.6357	21.7219	22.1801	16.4619	16.9371	22.0996	22.0522	21.9602	22.0603	21.6729	20.2618833333333	1.41101666666667	2.6593	0.5621	NOL9	NOL9	NA	NA	NA	NA	NA	NA	NA	NA	NA	NA	NA
59	Q96L50	19.22135	18.10555	18.5645	16.27565	17.31725	18.06775	20.0551	18.3876	18.6055	17.6056	18.7882	18.3408	16.567	15.9843	16.815	17.8195	17.9597	18.1758	18.6304666666667	17.2202166666667	1.41025	2.6578	1.7866	LRR1	LRR1	NA	NA	NA	NA	NA	NA	NA	NA	NA	NA	NA
60	Q96P16	18.7092	19.0084	19.7226	15.90395	17.95995	19.38505	19.2207	18.1977	19.399	18.6178	19.6776	19.7676	15.824	15.9839	17.9974	17.9225	19.6136	19.1565	19.1467333333333	17.74965	1.39708333333333	2.6337	1.1521	RPRD1A	RPRD1A	NA	NA	NA	NA	NA	NA	NA	NA	NA	NA	NA
61	Q9UNW9	22.66525	21.59215	22.337	21.182	20.4737	20.75995	22.64	22.6905	21.5977	21.5866	22.4341	22.2399	20.6865	21.6775	20.5496	20.3978	20.9314	20.5885	22.1981333333333	20.8052166666667	1.39291666666667	2.626	3.2903	NOVA2	NOVA2	8	5	5	3	2	2	11	7	7	7.33333333333333	4.66666666666667
62	P51003	20.6136	18.62165	19.8037	16.89565	18.86205	19.10475	20.5303	20.6969	17.4498	19.7935	19.7586	19.8488	17.7283	16.063	18.5382	19.1859	20.6973	17.5122	19.67965	18.2874833333333	1.39216666666667	2.6248	0.9454	PAPOLA	PAPOLA	NA	NA	NA	NA	NA	NA	NA	NA	NA	NA	NA
63	Q9H7N4	22.74835	21.5003	21.8393	20.3114	20.5347	21.07625	22.6852	22.8115	21.474	21.5266	21.9882	21.6904	21.0911	19.5317	21.0497	20.0197	21.1711	20.9814	22.0293166666667	20.6407833333333	1.38853333333333	2.6182	2.4255	SCAF1	SCAF1	3	3	3	4	2	2	5	3	3	4	2.66666666666667
64	P62314	25.6893	24.1011	25.49925	23.8563	22.90005	24.3771	25.8708	25.5078	24.2371	23.9651	25.2913	25.7072	23.828	23.8846	22.844	22.9561	24.3179	24.4363	25.09655	23.71115	1.3854	2.6124	2.058	SNRPD1	SNRPD1	19	6	6	16	5	5	22	6	6	19	5.66666666666667
65	Q9UIS9	16.14575	16.5021	17.58745	14.2838	14.1999	17.606	15.8379	16.4536	17.2252	15.779	17.5745	17.6004	16.6071	11.9605	14.6084	13.7914	17.75	17.462	16.7451	15.3632333333333	1.38186666666667	2.6061	0.709	MBD1	MBD1	NA	NA	NA	NA	NA	NA	NA	NA	NA	NA	NA
66	Q8TF76	17.44615	16.4418	16.94295	14.3952	16.31265	16.0644	17.5617	17.3306	16.0315	16.8521	17.0263	16.8596	14.4525	14.3379	16.1379	16.4874	15.392	16.7368	16.9436333333333	15.59075	1.35288333333333	2.5542	1.7715	HASPIN	HASPIN	NA	NA	NA	NA	NA	NA	NA	NA	NA	NA	NA
67	Q9HBI0	16.2972	19.80105	20.5481	16.2382	18.83635	17.51365	16.1446	16.4498	20.8001	18.802	20.3298	20.7664	15.7629	16.7135	18.8169	18.8558	17.0893	17.938	18.8821166666667	17.5294	1.35271666666667	2.554	0.6818	PARVG	PARVG	NA	NA	NA	NA	NA	NA	NA	NA	NA	NA	NA
68	Q9UPT8	26.41055	23.18365	24.70445	24.8449	21.3534	24.04855	26.8021	26.019	23.0106	23.3567	24.4801	24.9288	25.1149	24.5749	21.9061	20.8007	23.3348	24.7623	24.7662166666667	23.4156166666667	1.3506	2.5502	0.7498	ZC3H4	ZC3H4	13	7	7	10	6	6	19	10	10	14	7.66666666666667
69	Q9NZM5	22.1099	23.58005	22.32745	19.734	22.5504	21.72405	21.1717	23.0481	23.6625	23.4976	22.5948	22.0601	19.6376	19.8304	22.5297	22.5711	21.9379	21.5102	22.6724666666667	21.33615	1.33631666666667	2.525	1.1601	NOP53	NOP53	4	4	4	7	3	3	NA	NA	NA	NA	NA
70	Q9H6W3	20.89065	21.5529	20.7149	17.3693	21.07415	20.71255	20.9714	20.8099	21.4756	21.6302	20.6795	20.7503	18.5382	16.2004	20.9947	21.1536	20.6109	20.8142	21.0528166666667	19.7186666666667	1.33415	2.5213	0.8678	RIOX1	RIOX1	NA	NA	NA	2	2	2	NA	NA	NA	NA	NA
71	O96028	21.29355	22.40205	21.4969	18.70915	21.1631	21.3244	21.3373	21.2498	22.3255	22.4786	21.6219	21.3719	19.8949	17.5234	21.1333	21.1929	21.2826	21.3662	21.7308333333333	20.3988833333333	1.33195	2.5174	1.1599	NSD2	NSD2	NA	NA	NA	5	3	3	NA	NA	NA	NA	NA
72	Q14011	23.57035	23.29375	24.14015	21.94655	21.97325	23.10075	23.416	23.7247	23.3724	23.2151	24.1597	24.1206	21.96	21.9331	22.0199	21.9266	23.1754	23.0261	23.6680833333333	22.3401833333333	1.3279	2.5103	2.9738	CIRBP	CIRBP	10	5	5	11	5	5	9	5	5	10	5
73	Q6UWW8	16.47975	16.7808	18.4406	16.6705	15.1037	15.9435	16.3674	16.5921	16.312	17.2496	18.7547	18.1265	16.4848	16.8562	13.2207	16.9867	17.1465	14.7405	17.2337166666667	15.9059	1.32781666666667	2.5102	0.9432	CES3	CES3	NA	NA	NA	NA	NA	NA	NA	NA	NA	NA	NA
74	Q6P9B9	21.0241	20.54865	20.35415	17.7597	19.5014	20.688	21.1108	20.9374	20.7727	20.3246	20.4963	20.212	18.0623	17.4571	19.6255	19.3773	20.7644	20.6116	20.6423	19.3163666666667	1.32593333333333	2.507	1.3926	INTS5	INTS5	NA	NA	NA	NA	NA	NA	2	2	2	NA	NA
75	Q92576	22.92885	22.06395	22.84815	20.9455	20.6972	22.22175	22.8403	23.0174	21.9794	22.1485	22.8487	22.8476	21.1878	20.7032	20.8584	20.536	22.2983	22.1452	22.61365	21.28815	1.3255	2.5062	2.4035	PHF3	PHF3	3	3	3	2	2	2	8	5	5	4.33333333333333	3.33333333333333
76	Q9UNP9	19.65245	19.7321	20.1507	17.1638	18.7096	19.6992	19.6519	19.653	19.8618	19.6024	20.3235	19.9779	17.5611	16.7665	17.9572	19.462	19.5758	19.8226	19.8450833333333	18.5242	1.32088333333333	2.4982	1.5008	PPIE	PPIE	3	2	2	NA	NA	NA	NA	NA	NA	NA	NA
77	Q14781	18.6088	19.06285	18.7116	16.2521	17.6486	18.5272	19.4658	17.7518	19.5281	18.5976	18.9185	18.5047	16.8816	15.6226	17.4906	17.8066	18.6417	18.4127	18.7944166666667	17.4759666666667	1.31845	2.4939	1.5019	CBX2	CBX2	NA	NA	NA	NA	NA	NA	NA	NA	NA	NA	NA
78	P42695	18.493	19.0649	18.57215	15.9329	17.67215	18.5909	18.6673	18.3187	19.3418	18.788	18.9411	18.2032	15.6397	16.2261	16.9812	18.3631	17.7434	19.4384	18.7100166666667	17.39865	1.31136666666667	2.4818	1.2755	NCAPD3	NCAPD3	NA	NA	NA	NA	NA	NA	NA	NA	NA	NA	NA
79	Q9HCJ3	22.3371	20.58885	22.2203	20.73115	19.47805	21.0058	22.4458	22.2284	21.0919	20.0858	22.3694	22.0712	20.6364	20.8259	19.5829	19.3732	20.8878	21.1238	21.7154166666667	20.405	1.31041666666667	2.4801	1.6444	RAVER2	RAVER2	4	3	3	NA	NA	NA	4	3	3	NA	NA
80	P62306	24.4964	23.0238	23.96595	22.931	22.1992	22.4375	24.5235	24.4693	23.1472	22.9004	24.1294	23.8025	22.7977	23.0643	22.1692	22.2292	22.4653	22.4097	23.8287166666667	22.5225666666667	1.30615	2.4729	2.7354	SNRPF	SNRPF	NA	NA	NA	NA	NA	NA	6	3	3	NA	NA
81	O43502	18.72605	19.67005	20.2555	17.51005	17.6502	19.5815	18.8113	18.6408	19.7965	19.5436	20.3362	20.1748	17.8828	17.1373	17.4775	17.8229	19.7675	19.3955	19.5505333333333	18.24725	1.30328333333333	2.4679	1.4961	RAD51C	RAD51C	NA	NA	NA	NA	NA	NA	NA	NA	NA	NA	NA
82	P23025	17.09615	18.539	19.98795	16.01255	16.28165	19.43715	17.5645	16.6278	18.5438	18.5342	20.2405	19.7354	15.8123	16.2128	16.3162	16.2471	19.7268	19.1475	18.5410333333333	17.2437833333333	1.29725	2.4576	0.757	XPA	XPA	NA	NA	NA	NA	NA	NA	NA	NA	NA	NA	NA
83	P63162	25.6894	23.5401	24.51785	23.9921	22.5598	23.30865	25.5922	25.7866	23.5259	23.5543	24.5284	24.5073	24.0192	23.965	22.5483	22.5713	23.3325	23.2848	24.58245	23.28685	1.2956	2.4548	1.6813	SNRPN	SNRPN	NA	NA	NA	NA	NA	NA	NA	NA	NA	NA	NA
84	P63162	25.6894	23.5401	24.51785	23.9921	22.5598	23.30865	25.5922	25.7866	23.5259	23.5543	24.5284	24.5073	24.0192	23.965	22.5483	22.5713	23.3325	23.2848	24.58245	23.28685	1.2956	2.4548	1.6813	SNURF	SNRPN	NA	NA	NA	NA	NA	NA	NA	NA	NA	NA	NA
85	Q9GZS1	22.9292	23.5962	22.4363	20.46335	22.68065	21.93735	22.9139	22.9445	22.851	24.3414	22.4575	22.4151	20.0668	20.8599	21.9984	23.3629	21.8685	22.0062	22.9872333333333	21.6937833333333	1.29345	2.4512	1.4177	POLR1E	POLR1E	NA	NA	NA	NA	NA	NA	5	3	3	NA	NA
86	P14678	25.8024	23.5812	24.6512	24.15315	22.5598	23.45145	25.7109	25.8939	23.5796	23.5828	24.6513	24.6511	24.2002	24.1061	22.5483	22.5713	23.4134	23.4895	24.6782666666667	23.3881333333333	1.29013333333333	2.4455	1.5608	SNRPB	SNRPB	17	6	6	14	6	6	19	7	7	16.6666666666667	6.33333333333333
87	Q96BZ8	19.14635	19.72915	19.7721	16.5239	18.65325	19.60085	19.3477	18.945	19.6109	19.8474	19.4306	20.1136	16.2754	16.7724	18.1015	19.205	19.5118	19.6899	19.5492	18.2593333333333	1.28986666666666	2.445	1.1941	LENG1	LENG1	NA	NA	NA	NA	NA	NA	NA	NA	NA	NA	NA
88	Q8N6N3	18.56575	19.60035	19.31335	16.86995	17.68045	19.0857	18.756	18.3755	19.5291	19.6716	19.158	19.4687	16.3678	17.3721	19.0901	16.2708	19.2197	18.9517	19.1598166666667	17.8787	1.28111666666667	2.4302	1.2318	C1orf52	C1orf52	NA	NA	NA	NA	NA	NA	NA	NA	NA	NA	NA
89	Q9HCS7	24.97055	23.5179	23.7507	21.9546	22.9701	23.4997	23.7186	26.2225	23.4135	23.6223	23.9147	23.5867	21.9744	21.9348	23.012	22.9282	23.5578	23.4416	24.0797166666667	22.8081333333333	1.27158333333333	2.4143	1.4607	XAB2	XAB2	15	12	12	5	3	3	3	3	3	7.66666666666667	6
90	Q9BUA3	19.3141	18.7295	19.4153	16.953	18.53975	18.1588	19.0525	19.5757	18.6317	18.8273	19.5281	19.3025	16.5379	17.3681	17.7179	19.3616	18.415	17.9026	19.1529666666667	17.88385	1.26911666666667	2.4101	1.889	SPINDOC	C11orf84	NA	NA	NA	NA	NA	NA	NA	NA	NA	NA	NA
91	P62304	25.86	23.0229	25.68025	24.19345	22.33435	24.32305	25.6936	26.0264	22.8835	23.1623	25.701	25.6595	24.0564	24.3305	22.2081	22.4606	24.3699	24.2762	24.8543833333333	23.61695	1.23743333333334	2.3578	0.9472	SNRPE	SNRPE	9	4	4	12	3	3	15	4	4	12	3.66666666666667
92	Q9H7L9	20.30815	17.2073	19.99905	17.8714	16.83565	19.1224	20.3427	20.2736	17.6182	16.7964	19.9628	20.0353	19.1674	16.5754	17.3815	16.2898	19.1692	19.0756	19.1715	17.94315	1.22835	2.3431	0.7575	SUDS3	SUDS3	NA	NA	NA	NA	NA	NA	NA	NA	NA	NA	NA
93	Q9Y5Q8	21.39925	21.51715	21.06695	18.01695	21.18085	21.1397	21.3992	21.3993	21.6851	21.3492	21.058	21.0759	17.7138	18.3201	21.4349	20.9268	20.7785	21.5009	21.3277833333333	20.1125	1.21528333333333	2.3219	0.9753	GTF3C5	GTF3C5	2	2	2	NA	NA	NA	NA	NA	NA	NA	NA
94	Q1KMD3	26.548	25.37765	26.4712	25.14975	24.17085	25.43625	26.5581	26.5379	25.3543	25.401	26.3497	26.5927	25.228	25.0715	24.2547	24.087	25.4808	25.3917	26.1322833333333	24.91895	1.21333333333333	2.3187	2.2667	HNRNPUL2	HNRNPUL2	32	16	16	25	12	12	54	23	23	37	17
95	Q9UH99	16.7089	20.27295	18.56685	15.4592	18.7949	17.6616	16.6494	16.7684	20.3531	20.1928	19.2564	17.8773	13.9181	17.0003	18.8517	18.7381	17.8813	17.4419	18.5162333333333	17.3052333333333	1.211	2.315	0.5951	SUN2	SUN2	NA	NA	NA	NA	NA	NA	NA	NA	NA	NA	NA
96	Q13268	23.9472	25.0861	24.2609	22.2501	24.2585	23.1537	23.9971	23.8973	24.9543	25.2179	24.3236	24.1982	22.2257	22.2745	24.265	24.252	23.2072	23.1002	24.4314	23.2207666666667	1.21063333333333	2.3144	1.7491	DHRS2	DHRS2	8	5	5	16	7	7	7	5	5	10.3333333333333	5.66666666666667
97	P18858	22.178	22.0433	21.1747	19.2807	21.6588	20.8264	22.0538	22.3022	21.915	22.1716	20.9359	21.4135	18.8237	19.7377	21.6024	21.7152	20.6638	20.989	21.7986666666667	20.5886333333333	1.21003333333333	2.3134	1.4235	LIG1	LIG1	NA	NA	NA	4	4	4	6	3	3	NA	NA
98	Q9Y606	20.7926	20.64385	20.68785	16.84065	20.8187	20.8453	20.176	21.4092	20.681	20.6067	20.323	21.0527	17.8659	15.8154	20.5173	21.1201	20.9789	20.7117	20.7081	19.50155	1.20655	2.3079	0.6728	PUS1	PUS1	NA	NA	NA	NA	NA	NA	NA	NA	NA	NA	NA
99	Q5TDH0	19.90365	20.3834	19.34085	18.17345	18.86525	18.9759	19.8302	19.9771	20.3948	20.372	19.7833	18.8984	17.2591	19.0878	18.5581	19.1724	19.2362	18.7156	19.8759666666667	18.6715333333333	1.20443333333333	2.3045	2.0242	DDI2	DDI2	NA	NA	NA	NA	NA	NA	NA	NA	NA	NA	NA
100	P08621	28.79135	27.6317	29.02	27.4057	26.499	27.9302	28.7569	28.8258	27.608	27.6554	28.9999	29.0401	27.4379	27.3735	26.4137	26.5843	27.9664	27.894	28.4810166666667	27.2783	1.20271666666667	2.3017	1.9956	SNRNP70	SNRNP70	54	20	20	39	17	17	71	20	20	54.6666666666667	19
101	Q9H8G2	19.0705	18.03365	19.19175	17.9693	17.052	17.67495	19.0154	19.1256	16.6542	19.4131	18.9402	19.4433	18.1406	17.798	16.5931	17.5109	18.0001	17.3498	18.7653	17.5654166666667	1.19988333333334	2.2973	1.474	CAAP1	CAAP1	NA	NA	NA	NA	NA	NA	NA	NA	NA	NA	NA
102	Q9UBE0	22.131	21.8221	22.14725	20.4459	21.15615	20.9063	22.1572	22.1048	21.8692	21.775	21.9247	22.3698	20.1962	20.6956	20.7388	21.5735	20.9645	20.8481	22.03345	20.8361166666667	1.19733333333334	2.2931	3.8171	SAE1	SAE1	NA	NA	NA	3	2	2	NA	NA	NA	NA	NA
103	O00422	24.14545	23.0697	23.23315	21.9025	22.19285	22.77745	23.9707	24.3202	23.1228	23.0166	23.6158	22.8505	22.7073	21.0977	22.2504	22.1353	22.9954	22.5595	23.4827666666667	22.2909333333333	1.19183333333333	2.2844	2.1018	SAP18	SAP18	11	8	8	11	8	8	13	7	7	11.6666666666667	7.66666666666667
104	Q99549	21.6026	21.5765	21.5121	19.37595	20.78725	20.95405	21.4356	21.7696	21.7423	21.4107	21.5166	21.5076	19.1894	19.5625	20.9271	20.6474	20.9281	20.98	21.5637333333333	20.3724166666667	1.19131666666667	2.2836	2.334	MPHOSPH8	MPHOSPH8	6	4	4	NA	NA	NA	3	2	2	NA	NA
105	O15446	22.18855	22.6044	22.64505	19.9471	21.68195	22.24125	22.1064	22.2707	22.674	22.5348	22.7618	22.5283	19.4271	20.4671	21.8455	21.5184	22.3145	22.168	22.4793333333333	21.2901	1.18923333333333	2.2803	1.5238	CD3EAP	CD3EAP	2	2	2	NA	NA	NA	NA	NA	NA	NA	NA
106	P63208	24.06755	24.53955	22.16475	21.7752	22.5181	22.9122	24.1113	24.0238	22.2103	26.8688	21.7356	22.5939	21.3403	22.2101	22.6781	22.3581	23.4881	22.3363	23.5906166666667	22.4018333333333	1.18878333333334	2.2796	0.755	SKP1	SKP1	2	2	2	NA	NA	NA	3	2	2	NA	NA
107	Q9H4Z3	21.75075	19.1585	20.12235	18.7513	18.9162	19.8016	21.5369	21.9646	18.5586	19.7584	20.1257	20.119	19.4438	18.0588	18.6795	19.1529	19.8484	19.7548	20.3438666666667	19.1563666666667	1.1875	2.2776	1.1734	PCIF1	PCIF1	NA	NA	NA	NA	NA	NA	NA	NA	NA	NA	NA
108	Q9H875	19.7767	19.29115	19.15485	17.83595	18.61525	18.2257	19.4619	20.0915	19.4452	19.1371	19.4763	18.8334	19.2606	16.4113	18.6608	18.5697	18.34	18.1114	19.4075666666667	18.2256333333333	1.18193333333333	2.2689	1.6823	PRKRIP1	PRKRIP1	NA	NA	NA	NA	NA	NA	4	2	2	NA	NA
109	Q6PL18	22.7984	24.2436	23.4582	19.8423	23.691	23.439	22.8929	22.7039	24.1635	24.3237	23.5426	23.3738	20.9261	18.7585	23.705	23.677	23.7142	23.1638	23.5000666666667	22.3241	1.17596666666666	2.2595	0.6766	ATAD2	ATAD2	12	9	9	27	14	14	3	2	2	14	8.33333333333333
110	Q9ULI0	18.14585	18.14815	17.73225	16.29775	17.36125	16.8413	17.9324	18.3593	18.3172	17.9791	17.6488	17.8157	16.4337	16.1618	17.0694	17.6531	17.0752	16.6074	18.00875	16.8334333333333	1.17531666666667	2.2584	3.1053	ATAD2B	ATAD2B	NA	NA	NA	NA	NA	NA	NA	NA	NA	NA	NA
111	P06132	16.47155	17.9557	17.7893	15.4705	15.7602	17.4669	16.2181	16.725	17.4512	18.4602	18.1763	17.4023	14.8273	16.1137	15.6123	15.9081	17.6164	17.3174	17.4055166666667	16.2325333333333	1.17298333333333	2.2547	1.2243	UROD	UROD	NA	NA	NA	NA	NA	NA	NA	NA	NA	NA	NA
112	Q9UPP1	20.0144	20.0047	20.2158	16.83545	19.51835	20.3678	19.9405	20.0883	20.4081	19.6013	20.4018	20.0298	16.3497	17.3212	19.3868	19.6499	20.4551	20.2805	20.0783	18.9072	1.1711	2.2518	0.9068	PHF8	PHF8	NA	NA	NA	NA	NA	NA	NA	NA	NA	NA	NA
113	Q7LBC6	21.5674	22.7562	22.29035	19.4154	21.8307	21.87025	21.5193	21.6155	23.2786	22.2338	23.6343	20.9464	20.1024	18.7284	21.8001	21.8613	22.024	21.7165	22.20465	21.0387833333333	1.16586666666667	2.2437	0.9049	KDM3B	KDM3B	NA	NA	NA	NA	NA	NA	NA	NA	NA	NA	NA
114	Q6SPF0	19.72915	20.5128	18.14805	16.6852	20.0444	18.17	20.041	19.4173	20.2928	20.7328	17.8408	18.4553	17.4763	15.8941	20.3632	19.7256	18.8362	17.5038	19.4633333333333	18.2998666666667	1.16346666666667	2.2399	0.7346	SAMD1	SAMD1	NA	NA	NA	NA	NA	NA	NA	NA	NA	NA	NA
115	Q96QD9	22.69625	22.1989	22.6343	21.47815	20.78615	21.775	22.6327	22.7598	22.2815	22.1163	22.4251	22.8435	21.3413	21.615	21.2445	20.3278	22.0089	21.5411	22.5098166666667	21.3464333333333	1.16338333333333	2.2398	2.9457	FYTTD1	FYTTD1	4	3	3	NA	NA	NA	5	3	3	NA	NA
116	Q9HCG8	18.865	16.62835	19.27565	15.9861	17.6205	17.6776	19.8355	17.8945	16.6086	16.6481	19.0436	19.5077	15.6235	16.3487	17.5628	17.6782	16.7474	18.6078	18.2563333333333	17.0947333333333	1.1616	2.237	0.8521	CWC22	CWC22	NA	NA	NA	NA	NA	NA	NA	NA	NA	NA	NA
117	Q8IVF2	21.91525	24.55845	20.7763	20.43095	23.05415	20.28105	21.6694	22.1611	24.5503	24.5666	20.8346	20.718	20.1594	20.7025	23.0022	23.1061	19.8205	20.7416	22.4166666666667	21.2553833333333	1.16128333333333	2.2365	0.6264	AHNAK2	AHNAK2	NA	NA	NA	17	12	12	NA	NA	NA	NA	NA
118	Q8WVV9	24.27105	22.292	24.2735	22.6372	21.4283	23.2892	24.235	24.3071	22.5606	22.0234	24.375	24.172	22.8613	22.4131	21.2524	21.6042	23.3292	23.2492	23.6121833333333	22.4515666666667	1.16061666666667	2.2355	1.21	HNRNPLL	HNRNPLL	13	5	5	2	2	1	17	8	7	10.6666666666667	4.33333333333333
119	P62191	22.00265	23.13065	21.92655	20.3519	22.23665	20.9937	22.1996	21.8057	23.0862	23.1751	21.7711	22.082	19.9374	20.7664	22.0187	22.4546	21.0188	20.9686	22.3532833333333	21.1940833333333	1.1592	2.2333	1.5612	PSMC1	PSMC1	3	2	2	7	4	2	2	2	2	4	2
120	O75525	25.95225	24.49285	26.0931	24.6138	23.32745	25.1211	25.8885	26.016	24.5201	24.4656	26.1253	26.0609	24.6299	24.5977	23.2834	23.3715	25.129	25.1132	25.5127333333333	24.3541166666667	1.15861666666667	2.2324	1.4836	KHDRBS3	KHDRBS3	15	9	6	14	6	5	21	9	7	16.6666666666667	6
121	Q5BKZ1	27.17245	26.0885	27.5349	25.78935	24.93875	26.5951	27.1745	27.1704	26.1035	26.0735	27.5739	27.4959	25.8188	25.7599	24.9024	24.9751	26.7136	26.4766	26.93195	25.7744	1.15755	2.2308	1.7428	ZNF326	ZNF326	30	15	15	19	11	11	38	14	14	29	13.3333333333333
122	P43243	29.7395	28.21165	29.60045	28.3379	27.31535	28.43105	29.7212	29.7578	28.2017	28.2216	29.6157	29.5852	28.3484	28.3274	27.2818	27.3489	28.4675	28.3946	29.1838666666667	28.0281	1.15576666666666	2.228	1.8895	MATR3	MATR3	114	35	35	101	34	34	176	41	41	130.333333333333	36.6666666666667
123	Q86UV5	20.14205	16.89415	20.5058	18.08015	15.79805	20.20805	18.9827	21.3014	16.2331	17.5552	20.2599	20.7517	17.2377	18.9226	14.7428	16.8533	20.5928	19.8233	19.1806666666667	18.02875	1.15191666666667	2.2221	0.446	USP48	USP48	NA	NA	NA	NA	NA	NA	NA	NA	NA	NA	NA
124	Q96JH7	22.72745	24.362	25.81865	22.29025	21.33155	25.8416	23.555	21.8999	27.914	20.81	24.8059	26.8314	22.5224	22.0581	19.9485	22.7146	25.029	26.6542	24.3027	23.1544666666667	1.14823333333333	2.2164	0.3401	VCPIP1	VCPIP1	NA	NA	NA	NA	NA	NA	NA	NA	NA	NA	NA
125	P67870	19.5348	18.61435	18.63555	18.02455	18.30755	17.0096	19.0575	20.0121	18.997	18.2317	18.606	18.6651	18.1554	17.8937	17.9513	18.6638	17.8181	16.2011	18.9282333333333	17.7805666666667	1.14766666666667	2.2156	1.6717	CSNK2B	CSNK2B	NA	NA	NA	NA	NA	NA	NA	NA	NA	NA	NA
126	Q8TED0	21.31235	21.28365	21.65815	17.72935	21.5043	21.5848	21.3321	21.2926	21.2535	21.3138	21.857	21.4593	18.3113	17.1474	21.479	21.5296	21.4644	21.7052	21.41805	20.2728166666667	1.14523333333333	2.2118	0.7104	UTP15	UTP15	NA	NA	NA	NA	NA	NA	NA	NA	NA	NA	NA
127	Q9UQ13	18.4849	19.8376	18.98665	16.5127	18.1724	19.18985	18.2077	18.7621	19.6957	19.9795	19.1809	18.7924	16.9265	16.0989	17.5277	18.8171	19.4081	18.9716	19.10305	17.9583166666667	1.14473333333333	2.2111	1.0735	SHOC2	SHOC2	NA	NA	NA	NA	NA	NA	NA	NA	NA	NA	NA
128	Q86U38	22.19875	20.4513	20.9445	19.2933	20.26125	20.60845	21.9813	22.4162	20.492	20.4106	20.9443	20.9447	18.3903	20.1963	20.1496	20.3729	20.2043	21.0126	21.1981833333333	20.0543333333333	1.14385	2.2097	1.3817	NOP9	NOP9	4	4	4	NA	NA	NA	5	3	3	NA	NA
129	Q96TA2	18.23835	21.9257	21.10085	15.37245	21.6724	20.81245	18.1291	18.3476	21.7174	22.134	21.6516	20.5501	15.2334	15.5115	21.5417	21.8031	21.3175	20.3074	20.4216333333333	19.2857666666667	1.13586666666667	2.1975	0.3457	YME1L1	YME1L1	NA	NA	NA	2	2	2	NA	NA	NA	NA	NA
130	P16401	19.31055	24.7813	22.5397	17.4983	23.4595	22.2833	19.3554	19.2657	24.7681	24.7945	22.6084	22.471	17.5293	17.4673	23.3921	23.5269	22.2028	22.3638	22.2105166666667	21.0803666666667	1.13015	2.1888	0.3216	HIST1H1B	HIST1H1B	NA	NA	NA	NA	NA	NA	NA	NA	NA	NA	NA
131	Q7Z6E9	22.65765	21.9849	22.78205	20.96265	20.7653	22.307	22.5531	22.7622	22.0417	21.9281	22.7404	22.8237	20.6752	21.2501	20.6353	20.8953	22.583	22.031	22.4748666666667	21.3449833333333	1.12988333333334	2.1884	1.9636	RBBP6	RBBP6	5	5	5	5	4	4	7	5	5	5.66666666666667	4.66666666666667
132	P17028	19.7793	20.07595	19.2129	18.51895	19.6319	17.5399	19.8771	19.6815	20.0282	20.1237	19.2041	19.2217	18.2128	18.8251	19.8775	19.3863	19.359	15.7208	19.6893833333333	18.5635833333333	1.1258	2.1822	0.9718	ZNF24	ZNF24	NA	NA	NA	NA	NA	NA	NA	NA	NA	NA	NA
133	P57076	16.29275	14.9192	18.18585	15.01335	14.21515	16.7923	16.0018	16.5837	14.8599	14.9785	17.5494	18.8223	14.2756	15.7511	12.3348	16.0955	18.0717	15.5129	16.4659333333333	15.3402666666667	1.12566666666667	2.182	0.5411	CFAP298	C21orf59	NA	NA	NA	NA	NA	NA	NA	NA	NA	NA	NA
134	O43638	18.9884	17.31085	17.59385	15.97235	17.16905	17.3752	18.6741	19.3027	17.5222	17.0995	17.7903	17.3974	16.0378	15.9069	17.016	17.3221	17.5881	17.1623	17.9643666666667	16.8388666666667	1.1255	2.1817	1.5099	FOXS1	FOXS1	NA	NA	NA	NA	NA	NA	NA	NA	NA	NA	NA
135	Q9BQ39	25.21315	24.42215	25.1119	23.31355	23.79675	24.26235	25.2352	25.1911	24.517	24.3273	25.032	25.1918	23.4032	23.2239	23.8493	23.7442	24.2627	24.262	24.9157333333333	23.7908833333333	1.12485	2.1808	3.0963	DDX50	DDX50	30	18	16	16	10	7	28	15	12	24.6666666666667	11.6666666666667
136	O43159	20.06185	20.87635	20.15385	16.4601	21.1591	20.0988	19.6	20.5237	20.7383	21.0144	20.1226	20.1851	16.584	16.3362	21.2782	21.04	20.1501	20.0475	20.3640166666667	19.2393333333333	1.12468333333333	2.1805	0.5993	RRP8	RRP8	NA	NA	NA	3	2	2	NA	NA	NA	NA	NA
137	P52272	30.8994	29.6242	30.78555	29.6695	28.60215	29.7174	30.8286	30.9702	29.6595	29.5889	30.7577	30.8134	29.6834	29.6556	28.5882	28.6161	29.7135	29.7213	30.4363833333333	29.3296833333333	1.1067	2.1535	2.0198	HNRNPM	HNRNPM	342	43	43	218	49	49	335	48	48	298.333333333333	46.6666666666667
138	Q99715	19.72545	21.99545	19.51015	17.278	20.94	19.70775	20.0826	19.3683	22.0509	21.94	19.7752	19.2451	16.2519	18.3041	21.2082	20.6718	20.811	18.6045	20.41035	19.3085833333333	1.10176666666667	2.1462	0.5707	COL12A1	COL12A1	NA	NA	NA	4	3	3	NA	NA	NA	NA	NA
139	Q6PIY7	18.2408	16.69125	17.0003	15.48685	16.53735	16.6134	18.0254	18.4562	16.2681	17.1144	18.6842	15.3164	15.4975	15.4762	15.9666	17.1081	17.7567	15.4701	17.3107833333333	16.2125333333333	1.09825	2.141	0.8706	TENT2	PAPD4	NA	NA	NA	NA	NA	NA	NA	NA	NA	NA	NA
140	Q8N5F7	20.18605	19.99175	20.5393	18.11945	19.3281	19.98735	20.2693	20.1028	19.8776	20.1059	20.5491	20.5295	17.3235	18.9154	19.308	19.3482	19.9835	19.9912	20.2390333333333	19.1449666666667	1.09406666666667	2.1347	1.5966	NKAP	NKAP	NA	NA	NA	NA	NA	NA	NA	NA	NA	NA	NA
141	Q9P2K5	25.221	23.45245	24.6926	24.06855	22.43	23.59645	25.0874	25.3546	23.4407	23.4642	24.741	24.6442	24.1113	24.0258	22.762	22.098	23.6734	23.5195	24.45535	23.365	1.09035	2.1293	1.3964	MYEF2	MYEF2	12	8	8	4	3	3	17	11	11	11	7.33333333333333
142	Q2TBE0	17.91545	19.8465	19.8755	16.59125	18.0808	19.696	16.1572	19.6737	19.7945	19.8985	19.546	20.205	16.552	16.6305	18.9593	17.2023	19.7058	19.6862	19.2124833333333	18.1226833333333	1.0898	2.1285	0.623	CWF19L2	CWF19L2	NA	NA	NA	NA	NA	NA	NA	NA	NA	NA	NA
143	Q9Y4B4	17.7728	18.23465	18.61065	15.7081	16.9708	18.6811	19.3145	16.2311	18.0385	18.4308	18.7903	18.431	15.0988	16.3174	16.7169	17.2247	18.4899	18.8723	18.2060333333333	17.12	1.08603333333334	2.1229	0.7928	RAD54L2	RAD54L2	NA	NA	NA	NA	NA	NA	NA	NA	NA	NA	NA
144	O14893	18.8902	19.55095	19.8137	16.9802	19.10615	18.91505	19.4628	18.3176	19.4963	19.6056	19.9323	19.6951	17.0694	16.891	19.0108	19.2015	19.1909	18.6392	19.4182833333333	18.3338	1.08448333333333	2.1206	1.2775	GEMIN2	GEMIN2	NA	NA	NA	NA	NA	NA	NA	NA	NA	NA	NA
145	Q9Y3D8	20.41465	20.14895	19.8413	17.9938	20.073	19.085	20.4337	20.3956	19.9767	20.3212	19.2062	20.4764	17.8213	18.1663	20.0482	20.0978	18.9708	19.1992	20.1349666666667	19.0506	1.08436666666667	2.1204	1.5081	AK6	AK6	NA	NA	NA	NA	NA	NA	2	2	2	NA	NA
146	Q13242	27.5239	25.97225	27.7433	25.9538	25.2324	26.80265	27.4178	27.63	25.996	25.9485	27.8486	27.638	25.9551	25.9525	25.1541	25.3107	26.7556	26.8497	27.0798166666667	25.9962833333333	1.08353333333333	2.1192	1.4071	SRSF9	SRSF9	47	17	16	28	10	9	62	14	13	45.6666666666667	12.6666666666667
147	Q8WWQ0	19.49765	22.2949	21.812	17.3575	21.7085	21.28915	19.1191	19.8762	22.3401	22.2497	22.5065	21.1175	18.8741	15.8409	21.8201	21.5969	21.5462	21.0321	21.2015166666667	20.1183833333333	1.08313333333333	2.1187	0.4455	PHIP	PHIP	NA	NA	NA	5	5	5	NA	NA	NA	NA	NA
148	Q8N0T1	19.7055	21.22665	19.55685	17.1312	20.61935	19.4928	19.4818	19.9292	21.3925	21.0608	20.216	18.8977	17.9522	16.3102	20.604	20.6347	20.0843	18.9013	20.163	19.0811166666667	1.08188333333333	2.1168	0.6868	RBIS	C8orf59	NA	NA	NA	NA	NA	NA	NA	NA	NA	NA	NA
149	Q5GLZ8	20.0025	22.15305	21.87715	18.967	20.48115	21.34365	19.4288	20.5762	22.1504	22.1557	21.7696	21.9847	19.4069	18.5271	20.7279	20.2344	21.4466	21.2407	21.3442333333333	20.2639333333333	1.0803	2.1145	0.9036	HERC4	HERC4	NA	NA	NA	NA	NA	NA	NA	NA	NA	NA	NA
150	P51991	29.64395	27.7524	29.5909	28.45665	26.69815	28.59495	29.6159	29.672	27.771	27.7338	29.4967	29.6851	28.4244	28.4889	26.6594	26.7369	28.5255	28.6644	28.99575	27.9165833333333	1.07916666666667	2.1128	1.1014	HNRNPA3	HNRNPA3	98	26	25	89	20	19	182	23	22	123	22
151	O75494	26.18715	25.24585	26.2203	24.74935	24.11805	25.55035	26.0575	26.3168	24.9536	25.5381	26.2618	26.1788	24.8295	24.6692	24.0949	24.1412	25.5331	25.5676	25.8844333333333	24.8059166666667	1.07851666666667	2.1118	1.9886	SRSF10	SRSF10	18	9	9	16	6	6	33	11	11	22.3333333333333	8.66666666666667
152	Q96E14	20.3939	19.46985	19.8306	19.2692	17.56655	19.62495	20.3774	20.4104	19.1354	19.8043	19.7659	19.8953	19.1816	19.3568	17.0194	18.1137	19.3216	19.9283	19.8981166666667	18.8202333333333	1.07788333333333	2.111	1.3349	RMI2	RMI2	NA	NA	NA	NA	NA	NA	NA	NA	NA	NA	NA
153	Q16763	21.6796	22.12035	21.8279	19.92515	21.1671	21.32155	21.6152	21.744	22.027	22.2137	21.9554	21.7004	19.9496	19.9007	21.21	21.1242	21.1487	21.4944	21.87595	20.8046	1.07135	2.1014	2.3089	UBE2S	UBE2S	NA	NA	NA	3	2	2	NA	NA	NA	NA	NA
154	Q92759	17.5067	16.28695	17.768	15.8088	15.62755	16.91495	17.1159	17.8975	16.2877	16.2862	18.0593	17.4767	16.3845	15.2331	14.4343	16.8208	18.5592	15.2707	17.1872166666667	16.1171	1.07011666666667	2.0996	0.8352	GTF2H4	GTF2H4	NA	NA	NA	NA	NA	NA	NA	NA	NA	NA	NA
155	Q9ULR0	21.34195	21.212	21.2624	19.757	20.0867	20.7628	21.4554	21.2285	20.8092	21.6148	21.2577	21.2671	20.0836	19.4304	20.2224	19.951	21.1166	20.409	21.2721166666667	20.2021666666667	1.06995	2.0993	2.7583	ISY1	ISY1	3	3	3	NA	NA	NA	NA	NA	NA	NA	NA
156	Q9ULR0	21.34195	21.212	21.2624	19.757	20.0867	20.7628	21.4554	21.2285	20.8092	21.6148	21.2577	21.2671	20.0836	19.4304	20.2224	19.951	21.1166	20.409	21.2721166666667	20.2021666666667	1.06995	2.0993	2.7583	ISY1-RAB43	ISY1	3	3	3	NA	NA	NA	NA	NA	NA	NA	NA
157	Q8WXA9	23.44075	22.25635	23.872	21.7344	21.573	23.0617	23.3919	23.4896	22.2639	22.2488	23.9327	23.8113	21.8214	21.6474	21.8574	21.2886	23.1624	22.961	23.1897	22.1230333333333	1.06666666666667	2.0946	1.4666	SREK1	SREK1	11	5	5	NA	NA	NA	8	5	5	NA	NA
158	P62318	27.15295	24.71285	26.92105	25.7088	23.9775	25.9147	27.0655	27.2404	24.7502	24.6755	26.8982	26.9439	25.5823	25.8353	24.0643	23.8907	25.9198	25.9096	26.2622833333333	25.2003333333333	1.06195	2.0877	0.9137	SNRPD3	SNRPD3	11	3	3	7	3	3	10	2	2	9.33333333333333	2.66666666666667
159	Q01995	23.9522	25.17345	23.96165	22.32305	24.2217	23.36085	23.9121	23.9923	25.2232	25.1237	24.0646	23.8587	22.323	22.3231	24.1662	24.2772	23.4351	23.2866	24.3624333333333	23.3018666666667	1.06056666666667	2.0858	1.4631	TAGLN	TAGLN	4	3	3	15	7	7	9	6	6	9.33333333333333	5.33333333333333
160	Q9BSV6	20.31505	19.4289	20.6612	18.739	18.6028	19.8818	20.3179	20.3122	19.3789	19.4789	20.81	20.5124	19.3877	18.0903	18.7588	18.4468	19.9569	19.8067	20.13505	19.0745333333333	1.06051666666666	2.0857	1.6709	TSEN34	TSEN34	NA	NA	NA	NA	NA	NA	NA	NA	NA	NA	NA
161	Q96T60	22.9649	22.76925	22.97535	21.4909	21.763	22.27515	22.7413	23.1885	22.6962	22.8423	23.0032	22.9475	21.4944	21.4874	21.6684	21.8576	22.3249	22.2254	22.9031666666667	21.8430166666667	1.06015	2.0852	4.1058	PNKP	PNKP	4	2	2	5	3	3	6	4	4	5	3
162	Q7L4I2	23.6788	23.03045	23.1585	21.8654	22.06955	22.7603	23.6341	23.7235	23.0192	23.0417	23.0082	23.3088	22.5657	21.1651	21.959	22.1801	23.0069	22.5137	23.28925	22.23175	1.0575	2.0813	2.3455	RSRC2	RSRC2	6	4	4	4	2	2	6	4	4	5.33333333333333	3.33333333333333
163	Q96MG7	17.7588	18.74165	18.90775	15.813	17.3441	19.09305	18.1239	17.3937	19.2546	18.2287	18.9559	18.8596	16.4487	15.1773	16.7672	17.921	19.0698	19.1163	18.4694	17.4167166666667	1.05268333333333	2.0744	0.7902	NSMCE3	NSMCE3	NA	NA	NA	NA	NA	NA	NA	NA	NA	NA	NA
164	Q8IZ83	20.00795	20.16315	19.9013	18.0146	19.7397	19.1751	20.0126	20.0033	19.8354	20.4909	19.9452	19.8574	18.2881	17.7411	19.9113	19.5681	19.3808	18.9694	20.0241333333333	18.9764666666667	1.04766666666666	2.0672	1.8697	ALDH16A1	ALDH16A1	NA	NA	NA	NA	NA	NA	NA	NA	NA	NA	NA
165	Q9UJA5	21.889	21.35725	21.6038	20.03115	20.3012	21.38815	21.9187	21.8593	21.5769	21.1376	21.6583	21.5493	19.854	20.2083	19.6827	20.9197	21.306	21.4703	21.6166833333333	20.5735	1.04318333333334	2.0608	1.985	TRMT6	TRMT6	NA	NA	NA	3	2	2	4	3	3	NA	NA
166	Q5RKV6	21.5406	21.713	21.7295	19.0958	21.6666	21.09745	21.99	21.0912	21.6813	21.7447	21.7018	21.7572	20.5619	17.6297	21.6844	21.6488	21.3825	20.8124	21.6610333333333	20.61995	1.04108333333333	2.0578	0.8739	EXOSC6	EXOSC6	3	3	3	NA	NA	NA	NA	NA	NA	NA	NA
167	Q8N3P4	19.0216	16.91375	18.4672	16.28095	18.56015	16.4404	18.2594	19.7838	17.2269	16.6006	19.2446	17.6898	16.0471	16.5148	17.2111	19.9092	16.6101	16.2707	18.1341833333333	17.0938333333333	1.04035	2.0567	0.6892	VPS8	VPS8	NA	NA	NA	NA	NA	NA	NA	NA	NA	NA	NA
168	Q9Y580	24.3359	23.0342	24.32935	23.2362	22.0193	23.32745	24.4581	24.2137	23.16	22.9084	24.3591	24.2996	23.164	23.3084	22.1398	21.8988	23.2958	23.3591	23.8998166666667	22.8609833333333	1.03883333333333	2.0545	1.6412	RBM7	RBM7	5	4	4	3	3	3	10	5	5	6	4
169	Q9NPE3	21.7107	21.85265	21.69075	19.72105	21.10745	21.30925	21.6279	21.7935	22.0637	21.6416	21.72	21.6615	19.4665	19.9756	20.8358	21.3791	21.2098	21.4087	21.7513666666667	20.7125833333333	1.03878333333333	2.0544	1.9305	NOP10	NOP10	NA	NA	NA	3	2	2	NA	NA	NA	NA	NA
170	P31942	28.5811	27.22775	28.6374	27.3548	26.4386	27.53815	28.5478	28.6144	27.1405	27.315	28.5492	28.7256	27.353	27.3566	26.2947	26.5825	27.5133	27.563	28.14875	27.1105166666667	1.03823333333333	2.0537	1.7552	HNRNPH3	HNRNPH3	74	12	12	58	18	18	84	16	16	72	15.3333333333333
171	O60341	22.4176	22.3193	21.79295	20.71355	21.33265	21.3705	22.2444	22.5908	22.3713	22.2673	22.3637	21.2222	20.6996	20.7275	21.246	21.4193	21.1809	21.5601	22.1766166666667	21.1389	1.03771666666667	2.053	2.7632	KDM1A	KDM1A	NA	NA	NA	3	2	2	3	3	3	NA	NA
172	O00712	21.4236	20.6235	21.2307	19.88335	19.73705	20.555	21.4751	21.3721	20.5147	20.7323	21.4036	21.0578	19.9153	19.8514	19.3014	20.1727	20.6838	20.4262	21.0926	20.0584666666667	1.03413333333333	2.0479	2.6295	NFIB	NFIB	NA	NA	NA	NA	NA	NA	3	2	2	NA	NA
173	Q96G46	20.24855	18.4818	20.3383	17.8101	18.86575	19.2908	20.0221	20.475	19.3371	17.6265	20.4113	20.2653	17.2154	18.4048	18.1764	19.5551	18.9464	19.6352	19.68955	18.65555	1.034	2.0477	0.9735	DUS3L	DUS3L	NA	NA	NA	NA	NA	NA	NA	NA	NA	NA	NA
174	Q9Y450	18.93125	19.91935	18.70545	15.9509	19.6108	18.8989	22.0094	15.8531	19.8853	19.9534	18.7873	18.6236	15.1073	16.7945	19.6948	19.5268	19.2382	18.5596	19.18535	18.1535333333333	1.03181666666667	2.0446	0.4237	HBS1L	HBS1L	NA	NA	NA	NA	NA	NA	NA	NA	NA	NA	NA
175	Q96DF8	17.45835	17.5677	17.3551	16.3183	16.1528	16.81755	18.464	16.4527	16.4993	18.6361	16.3212	18.389	16.2675	16.3691	16.9874	15.3182	17.0713	16.5638	17.4603833333333	16.42955	1.03083333333333	2.0432	1.089	ESS2	ESS2	NA	NA	NA	NA	NA	NA	NA	NA	NA	NA	NA
176	Q9H6E5	16.1466	17.1797	16.38395	14.24695	16.79825	15.57935	16.0144	16.2788	16.8843	17.4751	16.6033	16.1646	13.7849	14.709	16.7865	16.81	15.2748	15.8839	16.5700833333333	15.5415166666667	1.02856666666667	2.04	1.0772	TUT1	TUT1	NA	NA	NA	NA	NA	NA	NA	NA	NA	NA	NA
177	Q9BXY0	20.1447	21.17555	21.89845	17.75085	21.0393	21.34675	19.9862	20.3032	21.1674	21.1837	21.8401	21.9568	17.597	17.9047	21.1538	20.9248	21.5096	21.1839	21.0729	20.0456333333333	1.02726666666667	2.0382	0.6423	MAK16	MAK16	NA	NA	NA	3	3	3	NA	NA	NA	NA	NA
178	Q96FC9	16.577	16.5348	16.7363	15.2497	15.8481	15.67565	16.3985	16.7555	16.6197	16.4499	17.4238	16.0488	15.2278	15.2716	17.679	14.0172	14.2881	17.0632	16.6160333333333	15.59115	1.02488333333334	2.0348	0.8657	DDX11	DDX11	NA	NA	NA	NA	NA	NA	NA	NA	NA	NA	NA
179	Q96EY4	20.87795	20.8754	21.69375	18.69275	20.40795	21.27615	20.6938	21.0621	20.7848	20.966	22.0027	21.3848	18.8636	18.5219	20.6844	20.1315	21.5201	21.0322	21.1490333333333	20.1256166666667	1.02341666666667	2.0327	1.0861	TMA16	TMA16	NA	NA	NA	NA	NA	NA	NA	NA	NA	NA	NA
180	Q9NWS0	22.5275	21.3007	23.40725	20.97295	20.7004	22.49575	22.3582	22.6968	20.153	22.4484	23.3799	23.4346	20.7621	21.1838	21.5435	19.8573	22.4641	22.5274	22.4118166666667	21.3897	1.02211666666667	2.0309	0.8435	PIH1D1	PIH1D1	NA	NA	NA	NA	NA	NA	NA	NA	NA	NA	NA
181	Q8WXF0	24.3053	22.57855	24.0857	22.91945	21.7636	23.22135	24.1216	24.489	22.4901	22.667	23.9383	24.2331	22.9295	22.9094	21.7268	21.8004	23.3392	23.1035	23.6565166666667	22.6348	1.02171666666667	2.0304	1.3344	SRSF12	SRSF12	NA	NA	NA	NA	NA	NA	NA	NA	NA	NA	NA
182	O43592	21.7281	21.0242	20.5258	19.88325	20.1407	20.1931	21.6052	21.851	21.0271	21.0213	20.729	20.3226	19.5219	20.2446	20.4537	19.8277	20.225	20.1612	21.0927	20.07235	1.02035	2.0284	2.4712	XPOT	XPOT	NA	NA	NA	NA	NA	NA	3	2	2	NA	NA
183	P30414	20.8132	20.95545	21.6887	19.15875	20.5591	20.6926	20.5131	21.1133	20.8992	21.0117	21.5576	21.8198	18.9471	19.3704	20.6457	20.4725	21.3006	20.0846	21.15245	20.1368166666667	1.01563333333333	2.0218	1.5246	NKTR	NKTR	4	3	3	NA	NA	NA	NA	NA	NA	NA	NA
184	Q9NSI2	20.20225	21.28775	20.6849	17.56395	21.10215	20.47585	20.2164	20.1881	21.214	21.3615	20.6776	20.6922	17.7368	17.3911	21.1023	21.102	20.3207	20.631	20.7249666666667	19.7139833333333	1.01098333333334	2.0153	0.7196	FAM207A	FAM207A	NA	NA	NA	NA	NA	NA	NA	NA	NA	NA	NA
185	O75151	19.18235	19.5999	19.03185	16.1568	19.4576	19.17005	19.0856	19.2791	19.6162	19.5836	19.2939	18.7698	15.9079	16.4057	19.3133	19.6019	19.2139	19.1262	19.2713666666667	18.2614833333333	1.00988333333333	2.0138	0.7677	PHF2	PHF2	NA	NA	NA	NA	NA	NA	NA	NA	NA	NA	NA
186	Q96MU7	24.3104	23.72205	24.376	23.027	22.4886	23.86485	24.2645	24.3563	23.4229	24.0212	24.4641	24.2879	23.0989	22.9551	22.4734	22.5038	23.9904	23.7393	24.13615	23.1268166666667	1.00933333333333	2.013	2.1508	YTHDC1	YTHDC1	9	7	7	5	3	3	10	6	6	8	5.33333333333333
187	Q8WYP5	24.2363	24.38485	22.6767	21.5902	23.755	22.9609	22.2023	26.2703	24.3756	24.3941	22.4639	22.8895	21.4904	21.69	23.8123	23.6977	23.284	22.6378	23.76595	22.7687	0.997250000000001	1.9962	0.6687	AHCTF1	AHCTF1	2	2	2	18	11	11	NA	NA	NA	NA	NA
188	Q9Y3Y2	23.81725	24.18155	23.80755	22.1897	23.3187	23.33385	23.7632	23.8713	24.1565	24.2066	23.7485	23.8666	22.3308	22.0486	23.3852	23.2522	23.297	23.3707	23.93545	22.9474166666667	0.988033333333334	1.9835	2.4973	CHTOP	CHTOP	11	6	6	7	5	5	8	4	4	8.66666666666667	5
189	Q9BRT9	21.3364	21.14575	21.3759	19.29605	20.60515	21.00275	21.3077	21.3651	21.2445	21.047	21.3521	21.3997	20.1995	18.3926	20.745	20.4653	21.3571	20.6484	21.2860166666667	20.3013166666667	0.984700000000004	1.9789	1.4031	GINS4	GINS4	NA	NA	NA	NA	NA	NA	NA	NA	NA	NA	NA
190	Q86U42	26.6994	26.2088	25.90625	25.3544	25.1054	25.41005	26.5778	26.821	26.1595	26.2581	25.718	26.0945	25.4269	25.2819	25.09	25.1208	25.5591	25.261	26.2714833333333	25.28995	0.981533333333331	1.9746	3.6699	PABPN1	PABPN1	4	3	3	NA	NA	NA	12	6	6	NA	NA
191	Q9H0D6	27.6792	26.42545	27.96835	26.60005	25.6236	26.91405	27.5798	27.7786	26.4263	26.4246	27.9831	27.9536	26.5949	26.6052	25.5812	25.666	26.9882	26.8399	27.3576666666667	26.3792333333333	0.978433333333335	1.9703	1.5143	XRN2	XRN2	84	36	36	47	24	24	81	32	31	70.6666666666667	30.3333333333333
192	Q9BY77	25.136	25.069	25.2537	23.55285	24.28	24.70385	25.1075	25.1645	25.1521	24.9859	25.3828	25.1246	23.4214	23.6843	24.2567	24.3033	24.6364	24.7713	25.1529	24.1789	0.974000000000004	1.9643	2.8605	POLDIP3	POLDIP3	17	9	9	20	10	10	20	8	8	19	9
193	Q9P258	25.87175	25.64925	25.3988	24.3863	24.87855	24.73515	25.8226	25.9209	25.6434	25.6551	25.4473	25.3503	24.358	24.4146	24.9327	24.8244	24.754	24.7163	25.6399333333333	24.6666666666667	0.973266666666664	1.9633	4.7119	RCC2	RCC2	24	12	12	27	12	12	36	14	14	29	12.6666666666667
194	P17676	19.9194	19.19355	20.0371	17.57545	18.88805	19.7668	20.0479	19.7909	19.4351	18.952	19.7911	20.2831	16.348	18.8029	19.5097	18.2664	19.9558	19.5778	19.7166833333333	18.7434333333333	0.97325	1.9633	0.9212	CEBPB	CEBPB	NA	NA	NA	NA	NA	NA	NA	NA	NA	NA	NA
195	P62316	26.3107	24.0825	26.2371	25.0534	23.34915	25.30955	26.3117	26.3097	24.1519	24.0131	26.1792	26.295	25.019	25.0878	23.2877	23.4106	25.245	25.3741	25.5434333333333	24.5707	0.972733333333334	1.9626	0.8569	SNRPD2	SNRPD2	19	9	9	9	5	5	17	6	6	15	6.66666666666667
196	P98179	27.1729	26.4361	27.3829	25.96485	25.673	26.43935	27.1525	27.1933	26.4714	26.4008	27.3128	27.453	25.9938	25.9359	25.586	25.76	26.3936	26.4851	26.9973	26.0257333333333	0.971566666666664	1.9609	2.7231	RBM3	RBM3	24	5	5	25	6	6	33	6	6	27.3333333333333	5.66666666666667
197	Q13151	27.9627	26.24445	27.95395	26.75485	25.37005	27.12745	27.7847	28.1407	26.2936	26.1953	27.9509	27.957	26.8285	26.6812	25.2901	25.45	27.097	27.1579	27.3870333333333	26.41745	0.969583333333336	1.9582	1.0961	HNRNPA0	HNRNPA0	40	16	15	38	15	14	60	15	14	46	14.3333333333333
198	Q13620	21.958	21.6515	22.1821	20.36455	21.1685	21.3504	21.9274	21.9886	21.5485	21.7545	23.2585	21.1057	20.2938	20.4353	21.1587	21.1783	21.5926	21.1082	21.9305333333333	20.96115	0.969383333333333	1.958	1.6552	CUL4B	CUL4B	NA	NA	NA	NA	NA	NA	3	2	2	NA	NA
199	Q9Y2R4	21.8106	22.15045	22.7969	20.0509	21.58035	22.21975	21.7697	21.8515	22.2492	22.0517	22.7276	22.8662	20.6232	19.4786	21.7661	21.3946	22.4279	22.0116	22.25265	21.2836666666667	0.96898333333333	1.9575	1.1583	DDX52	DDX52	4	4	3	4	3	3	4	3	3	4	3
200	Q8N7H5	22.4428	22.5382	22.72185	20.45755	22.02085	22.3253	22.3751	22.5105	22.6024	22.474	22.8188	22.6249	20.5717	20.3434	21.9764	22.0653	22.3456	22.305	22.5676166666667	21.6012333333333	0.966383333333333	1.954	1.5724	PAF1	PAF1	2	2	2	5	3	3	3	2	2	3.33333333333333	2.33333333333333
201	Q99729	27.33855	25.28495	27.46515	26.0881	24.71	26.3941	27.2992	27.3779	25.3426	25.2273	27.4414	27.4889	26.0571	26.1191	24.6235	24.7965	26.5059	26.2823	26.6962166666667	25.7307333333333	0.965483333333335	1.9527	0.9472	HNRNPAB	HNRNPAB	71	15	15	43	15	15	41	12	12	51.6666666666667	14
202	P52306	18.9731	17.86515	18.10525	17.75485	17.8436	16.45535	19.0268	18.9194	16.735	18.9953	20.3111	15.8994	18.6905	16.8192	17.117	18.5702	16.4597	16.451	18.3145	17.3512666666667	0.963233333333331	1.9497	0.5977	RAP1GDS1	RAP1GDS1	NA	NA	NA	NA	NA	NA	NA	NA	NA	NA	NA
203	Q53GS9	24.4135	24.00495	24.5258	23.19685	23.2804	23.5828	24.2975	24.5295	23.9532	24.0567	24.5807	24.4709	23.2787	23.115	23.3063	23.2545	23.5332	23.6324	24.31475	23.35335	0.961400000000001	1.9472	4.5738	USP39	USP39	7	6	6	3	2	2	14	7	7	8	5
204	Q9Y6A4	21.9867	21.5729	22.5618	20.2991	21.3793	21.56065	22.1426	21.8308	21.7367	21.4091	22.7845	22.3391	19.9627	20.6355	21.2855	21.4731	21.61	21.5113	22.0404666666667	21.0796833333333	0.960783333333335	1.9464	1.7988	CFAP20	CFAP20	NA	NA	NA	NA	NA	NA	3	2	2	NA	NA
205	Q8WVK2	22.58425	21.8794	22.23645	21.0705	21.37275	21.3802	22.4296	22.7389	21.7826	21.9762	22.2969	22.176	21.2544	20.8866	21.7237	21.0218	21.5672	21.1932	22.2333666666667	21.2744833333333	0.958883333333333	1.9438	3.3048	SNRNP27	SNRNP27	3	2	2	3	2	2	NA	NA	NA	NA	NA
206	Q9UBU8	19.4408	17.49015	19.62985	16.9671	17.7161	19.00155	20.0668	18.8148	17.65	17.3303	19.6009	19.6588	16.9764	16.9578	18.2176	17.2146	19.7773	18.2258	18.8536	17.8949166666667	0.958683333333333	1.9435	0.7782	MORF4L1	MORF4L1	NA	NA	NA	NA	NA	NA	NA	NA	NA	NA	NA
207	P0DMU9	22.6765	23.19595	23.05245	21.56665	22.69545	21.791	22.5768	22.7762	23.1006	23.2913	23.1007	23.0042	21.2631	21.8702	23.0507	22.3402	21.9113	21.6707	22.9749666666667	22.0177	0.957266666666666	1.9416	2.2533	CT45A10	CT45A10	NA	NA	NA	NA	NA	NA	NA	NA	NA	NA	NA
208	Q9ULW3	21.7913	21.27375	21.3574	20.472	19.9349	21.1518	21.6331	21.9495	21.0876	21.4599	21.2482	21.4666	20.4548	20.4892	20.2838	19.586	21.3193	20.9843	21.47415	20.5195666666667	0.954583333333336	1.938	2.2375	ABT1	ABT1	NA	NA	NA	NA	NA	NA	NA	NA	NA	NA	NA
209	Q13309	19.01155	19.85905	19.515	17.14055	19.56865	18.8195	19.8904	18.1327	19.6753	20.0428	19.8531	19.1769	16.5152	17.7659	19.8623	19.275	19.033	18.606	19.4618666666667	18.5095666666667	0.952299999999997	1.935	0.8976	SKP2	SKP2	NA	NA	NA	NA	NA	NA	NA	NA	NA	NA	NA
210	Q6PK04	21.26635	22.0713	22.0727	19.30885	21.78945	21.467	21.3262	21.2065	21.9288	22.2138	22.0389	22.1065	20.2077	18.41	22.0849	21.494	21.3611	21.5729	21.80345	20.8551	0.948349999999998	1.9296	0.8808	CCDC137	CCDC137	3	2	2	4	2	2	NA	NA	NA	NA	NA
211	Q9NX58	19.21165	19.33445	19.56415	16.4728	19.24185	19.552	18.5482	19.8751	19.3008	19.3681	19.6937	19.4346	16.2209	16.7247	19.2775	19.2062	19.4908	19.6132	19.3700833333333	18.4222166666667	0.947866666666666	1.929	0.7557	LYAR	LYAR	NA	NA	NA	NA	NA	NA	NA	NA	NA	NA	NA
212	Q86W42	21.4255	19.21045	21.36485	19.968	18.3736	20.8176	21.5221	21.3289	19.6211	18.7998	21.7472	20.9825	20.5595	19.3765	18.3785	18.3687	21.0483	20.5869	20.6669333333333	19.7197333333333	0.947199999999999	1.9281	0.709	THOC6	THOC6	3	2	2	NA	NA	NA	3	2	2	NA	NA
213	Q86U06	21.4928	20.44675	21.0225	20.2085	19.21445	20.70465	21.4675	21.5181	20.9222	19.9713	20.9725	21.0725	20.2673	20.1497	19.3207	19.1082	20.6997	20.7096	20.98735	20.0425333333333	0.944816666666668	1.9249	1.5949	RBM23	RBM23	NA	NA	NA	NA	NA	NA	NA	NA	NA	NA	NA
214	P18887	23.1002	23.1544	22.7528	21.5086	22.482	22.18665	23.0219	23.1785	23.1386	23.1702	22.7913	22.7143	21.4922	21.525	22.5589	22.4051	22.4037	21.9696	23.0024666666667	22.0590833333333	0.943383333333333	1.9231	2.9535	XRCC1	XRCC1	5	3	3	5	3	3	6	3	3	5.33333333333333	3
215	Q9UKM9	29.0266	27.7304	28.78705	27.7626	26.9277	28.02765	28.8918	29.1614	27.6234	27.8374	28.9076	28.6665	27.7111	27.8141	26.9439	26.9115	28.0406	28.0147	28.5146833333333	27.57265	0.942033333333335	1.9213	1.7511	RALY	RALY	34	16	16	48	21	21	57	19	19	46.3333333333333	18.6666666666667
216	P42696	23.55745	22.7741	22.94055	21.1003	22.73965	22.6087	23.5993	23.5156	22.6522	22.896	22.7562	23.1249	21.1888	21.0118	22.787	22.6923	22.6376	22.5798	23.0907	22.14955	0.94115	1.9201	1.5309	RBM34	RBM34	3	3	3	4	3	3	2	2	2	3	2.66666666666667
217	Q96A72	23.6375	23.0985	23.89875	22.2996	22.1825	23.32985	23.6038	23.6712	23.1464	23.0506	23.7902	24.0073	22.2676	22.3316	22.2596	22.1054	23.3324	23.3273	23.5449166666667	22.6039833333333	0.940933333333334	1.9198	2.1654	MAGOHB	MAGOHB	NA	NA	NA	NA	NA	NA	NA	NA	NA	NA	NA
218	Q9UKA9	24.02545	22.55675	23.69415	22.58315	21.9792	22.89135	23.9786	24.0723	22.6922	22.4213	23.8975	23.4908	22.593	22.5733	22.0881	21.8703	23.107	22.6757	23.42545	22.4845666666667	0.940883333333332	1.9197	1.6994	PTBP2	PTBP2	18	8	6	6	3	2	25	9	8	16.3333333333333	5.33333333333333
219	P30622	20.9061	23.26785	22.2625	20.70315	21.5978	21.31545	20.8348	20.9774	24.7879	21.7478	23.7541	20.7709	20.4396	20.9667	21.7705	21.4251	21.2244	21.4065	22.1454833333333	21.2054666666667	0.940016666666668	1.9186	0.6504	CLIP1	CLIP1	NA	NA	NA	NA	NA	NA	NA	NA	NA	NA	NA
220	Q70Z53	19.3197	18.8859	19.0081	17.21385	18.65515	18.5309	19.3984	19.241	18.9428	18.829	19.101	18.9152	16.0372	18.3905	19.1358	18.1745	18.4048	18.657	19.0712333333333	18.1333	0.937933333333334	1.9158	1.1986	FRA10AC1	FRA10AC1	NA	NA	NA	NA	NA	NA	NA	NA	NA	NA	NA
221	Q92804	27.7144	26.1838	27.4313	26.64065	25.2683	26.608	27.692	27.7368	26.2826	26.085	27.435	27.4276	26.6969	26.5844	25.4053	25.1313	26.5024	26.7136	27.1098333333333	26.1723166666667	0.937516666666667	1.9152	1.3197	TAF15	TAF15	22	8	6	14	6	2	19	5	3	18.3333333333333	3.66666666666667
222	Q9BXR0	20.73525	20.59275	20.69075	18.0185	20.56325	20.6274	20.9139	20.5566	20.1706	21.0149	20.4263	20.9552	18.2075	17.8295	20.8303	20.2962	20.4963	20.7585	20.6729166666667	19.7363833333333	0.936533333333333	1.914	0.8849	QTRT1	QTRT1	NA	NA	NA	NA	NA	NA	NA	NA	NA	NA	NA
223	O60684	20.4072	21.64985	20.8724	17.19495	21.7522	21.17275	20.6136	20.2008	21.9532	21.3465	21.0206	20.7242	17.95	16.4399	22.2283	21.2761	21.1546	21.1909	20.9764833333333	20.0399666666667	0.93651666666667	1.9139	0.4485	KPNA6	KPNA6	5	3	3	NA	NA	NA	3	2	2	NA	NA
224	Q8WUQ7	21.6584	20.1084	21.26235	19.6667	19.52455	21.0334	21.6306	21.6862	20.1017	20.1151	21.0035	21.5212	19.6887	19.6447	19.8696	19.1795	21.4213	20.6455	21.0097166666667	20.0748833333333	0.934833333333334	1.9117	1.1942	CACTIN	CACTIN	NA	NA	NA	NA	NA	NA	3	2	2	NA	NA
225	Q13838	25.97775	25.48345	25.5613	24.6837	24.6154	24.92375	25.7888	26.1667	25.4504	25.5165	25.6082	25.5144	24.7103	24.6571	24.6383	24.5925	25.0428	24.8047	25.6741666666667	24.74095	0.933216666666663	1.9095	4.5623	DDX39B	DDX39B	23	11	4	31	12	12	36	11	4	30	6.66666666666667
226	Q03188	18.42165	22.09425	20.1047	15.7771	21.648	20.39925	16.9173	19.926	22.1989	21.9896	19.9016	20.3078	15.809	15.7452	21.7381	21.5579	20.4275	20.371	20.2068666666667	19.2747833333333	0.932083333333335	1.9081	0.2906	CENPC	CENPC	NA	NA	NA	5	4	4	NA	NA	NA	NA	NA
227	O60812	27.91425	26.17255	27.3365	26.8475	25.4495	26.33915	27.9265	27.902	26.1957	26.1494	27.3218	27.3512	26.8926	26.8024	25.3962	25.5028	26.2938	26.3845	27.1411	26.21205	0.92905	1.904	1.3088	HNRNPCL1	HNRNPCL1	NA	NA	NA	NA	NA	NA	NA	NA	NA	NA	NA
228	P57723	24.0028	23.2216	21.67235	23.14485	23.35215	19.6228	24.0831	23.9225	23.3748	23.0684	23.4795	19.8652	23.2199	23.0698	23.5069	23.1974	20.1288	19.1168	22.9655833333333	22.0399333333333	0.925650000000001	1.8995	0.4212	PCBP4	PCBP4	NA	NA	NA	NA	NA	NA	NA	NA	NA	NA	NA
229	Q9NYV4	22.48725	22.1153	22.3939	20.94645	21.37675	21.901	22.4493	22.5252	21.9986	22.232	22.204	22.5838	20.9775	20.9154	21.3805	21.373	22.0656	21.7364	22.33215	21.4080666666667	0.924083333333332	1.8975	2.9942	CDK12	CDK12	2	2	2	6	3	2	8	4	3	5.33333333333333	2.33333333333333
230	P62995	27.3547	25.8143	27.31705	26.05125	25.0045	26.66535	27.2271	27.4823	25.7714	25.8572	27.3635	27.2706	26.0611	26.0414	25.0179	24.9911	26.6581	26.6726	26.8286833333333	25.9070333333333	0.92165	1.8943	1.1849	TRA2B	TRA2B	24	10	9	17	8	8	34	9	9	25	8.66666666666667
231	Q8N2M8	22.17665	21.96565	22.77805	20.97445	21.19745	21.9859	22.1554	22.1979	21.8235	22.1078	22.7036	22.8525	20.9472	21.0017	21.1026	21.2923	21.9825	21.9893	22.3067833333333	21.3859333333333	0.920850000000002	1.8932	2.3486	CLASRP	CLASRP	3	2	2	NA	NA	NA	NA	NA	NA	NA	NA
232	Q8NI27	21.3717	19.0032	21.02285	19.20855	18.73805	20.69155	21.3831	21.3603	19.2766	18.7298	21.1361	20.9096	18.4352	19.9819	18.1719	19.3042	20.5886	20.7945	20.4659166666667	19.54605	0.919866666666664	1.892	0.7252	THOC2	THOC2	NA	NA	NA	NA	NA	NA	NA	NA	NA	NA	NA
233	Q15102	20.9291	21.66075	20.9984	19.2157	21.3674	20.25105	20.8592	20.999	21.6509	21.6706	21.8602	20.1366	19.2781	19.1533	21.3321	21.4027	19.8968	20.6053	21.1960833333333	20.27805	0.918033333333334	1.8895	1.0587	PAFAH1B3	PAFAH1B3	NA	NA	NA	2	2	2	NA	NA	NA	NA	NA
234	Q2M389	17.07835	19.5582	19.0806	16.31945	19.70985	16.93845	17.6685	16.4882	19.3562	19.7602	18.8752	19.286	16.6695	15.9694	20.0398	19.3799	17.8836	15.9933	18.5723833333333	17.6559166666667	0.916466666666668	1.8875	0.494	WASHC4	WASHC4	NA	NA	NA	NA	NA	NA	NA	NA	NA	NA	NA
235	Q9H2W6	18.00355	20.2433	19.28735	15.8438	20.09135	18.84975	17.8839	18.1232	20.2137	20.2729	19.4245	19.1502	16.2479	15.4397	20.2876	19.8951	19.0692	18.6303	19.1780666666667	18.2616333333333	0.916433333333334	1.8875	0.4733	MRPL46	MRPL46	NA	NA	NA	NA	NA	NA	NA	NA	NA	NA	NA
236	A6NHR9	25.01815	24.7686	24.5085	23.32755	24.03285	24.1859	24.8983	25.138	24.6956	24.8416	24.6029	24.4141	23.3711	23.284	24.0765	23.9892	24.1471	24.2247	24.7650833333333	23.8487666666667	0.916316666666667	1.8873	3.0404	SMCHD1	SMCHD1	17	12	12	16	11	11	24	15	15	19	12.6666666666667
237	P23443	19.0183	19.93525	17.22715	15.84415	19.8116	17.7857	19.1759	18.8607	19.9604	19.9101	15.8663	18.588	16.0812	15.6071	20.0836	19.5396	16.6501	18.9213	18.7269	17.8138166666667	0.913083333333333	1.883	0.4178	RPS6KB1	RPS6KB1	NA	NA	NA	NA	NA	NA	NA	NA	NA	NA	NA
238	Q96PZ2	18.90345	19.8405	18.95845	16.15085	19.7646	19.05165	19.324	18.4829	19.877	19.804	18.3895	19.5274	15.9787	16.323	19.8006	19.7286	18.3728	19.7305	19.2341333333333	18.3223666666667	0.911766666666665	1.8814	0.5796	FAM111A	FAM111A	NA	NA	NA	2	2	2	NA	NA	NA	NA	NA
239	Q14684	22.08305	23.0529	22.16885	19.5123	23.04585	22.0224	21.9757	22.1904	23.1077	22.9981	22.2575	22.0802	20.2456	18.779	23.1718	22.9199	22.0463	21.9985	22.4349333333333	21.52685	0.908083333333334	1.8766	0.628	RRP1B	RRP1B	4	2	2	3	3	3	NA	NA	NA	NA	NA
240	Q9NQT5	22.9941	23.8167	23.0966	21.4699	23.1977	22.52005	22.8951	23.0931	23.7914	23.842	23.1008	23.0924	21.3026	21.6372	23.2234	23.172	22.4719	22.5682	23.3024666666667	22.3958833333333	0.906583333333334	1.8746	1.5088	EXOSC3	EXOSC3	NA	NA	NA	4	2	2	NA	NA	NA	NA	NA
241	P61978	30.94015	29.789	30.94695	30.11895	28.75295	30.0938	30.9983	30.882	29.6959	29.8821	30.8776	31.0163	30.0614	30.1765	28.7366	28.7693	30.1057	30.0819	30.5587	29.6552333333333	0.903466666666667	1.8706	1.426	HNRNPK	HNRNPK	186	29	29	139	30	30	228	28	28	184.333333333333	29
242	Q8N5C6	21.46335	21.64735	21.90225	19.7409	21.15055	21.4133	21.699	21.2277	21.7393	21.5554	21.861	21.9435	20.7548	18.727	21.3819	20.9192	21.355	21.4716	21.6709833333333	20.76825	0.90273333333333	1.8696	1.1819	SRBD1	SRBD1	6	4	4	NA	NA	NA	NA	NA	NA	NA	NA
243	Q9UNQ2	22.43795	22.04575	22.5674	20.8547	21.57095	21.91785	22.5742	22.3017	22.0046	22.0869	22.8012	22.3336	21.0304	20.679	21.569	21.5729	21.9417	21.894	22.3503666666667	21.4478333333333	0.902533333333334	1.8694	2.4647	DIMT1	DIMT1	4	3	3	5	2	2	5	3	3	4.66666666666667	2.66666666666667
244	O75554	21.8633	21.632	21.8516	20.16955	21.0453	21.42565	21.8343	21.8923	21.8924	21.3716	21.8082	21.895	20.3923	19.9468	21.9755	20.1151	21.4197	21.4316	21.7823	20.8801666666667	0.902133333333332	1.8688	1.5541	WBP4	WBP4	NA	NA	NA	3	3	3	NA	NA	NA	NA	NA
245	Q02040	18.87845	17.32845	18.72745	16.394	17.2854	18.5548	19.3907	18.3662	16.0621	18.5948	18.9748	18.4801	17.3038	15.4842	17.8661	16.7047	18.9937	18.1159	18.31145	17.4114	0.90005	1.8661	0.6572	AKAP17A	AKAP17A	NA	NA	NA	NA	NA	NA	NA	NA	NA	NA	NA
246	Q7L2J0	22.9673	22.45755	22.80365	21.32575	22.0368	22.166	22.9073	23.0273	22.3795	22.5356	22.9377	22.6696	21.694	20.9575	21.9356	22.138	22.2481	22.0839	22.7428333333333	21.84285	0.899983333333335	1.866	2.6638	MEPCE	MEPCE	3	2	2	4	3	3	4	4	4	3.66666666666667	3
247	O14562	19.0675	19.33015	17.9648	16.2698	19.5194	17.87655	18.9773	19.1577	19.1595	19.5008	17.9629	17.9667	15.755	16.7846	19.4906	19.5482	17.6896	18.0635	18.7874833333333	17.8885833333333	0.898900000000001	1.8647	0.6833	UBFD1	UBFD1	NA	NA	NA	NA	NA	NA	NA	NA	NA	NA	NA
248	P61326	21.8217	21.53655	23.23545	20.57165	20.78725	22.5456	21.8928	21.7506	21.5651	21.508	23.2007	23.2702	20.577	20.5663	20.6574	20.9171	22.6173	22.4739	22.1979	21.3015	0.8964	1.8614	0.9416	MAGOH	MAGOH	13	6	6	6	3	3	9	4	4	9.33333333333333	4.33333333333333
249	Q99633	16.49345	19.92425	20.074	16.17885	18.0024	19.62315	16.4264	16.5605	20.0267	19.8218	20.4863	19.6617	16.0373	16.3204	18.04	17.9648	20.3352	18.9111	18.8305666666667	17.9348	0.895766666666667	1.8606	0.4098	PRPF18	PRPF18	NA	NA	NA	NA	NA	NA	NA	NA	NA	NA	NA
250	Q13564	18.2728	19.4883	18.86255	15.7233	19.2577	18.9584	16.4593	20.0863	19.4785	19.4981	19.0988	18.6263	15.9503	15.4963	19.7002	18.8152	18.7857	19.1311	18.87455	17.9798	0.894749999999998	1.8593	0.4665	NAE1	NAE1	NA	NA	NA	NA	NA	NA	NA	NA	NA	NA	NA
251	Q9H7S9	21.69925	20.8546	20.98395	20.4637	20.35615	20.0341	21.693	21.7055	20.9192	20.79	21.0743	20.8936	20.4036	20.5238	20.4741	20.2382	20.0847	19.9835	21.1792666666667	20.28465	0.894616666666668	1.8591	3.0666	ZNF703	ZNF703	NA	NA	NA	NA	NA	NA	NA	NA	NA	NA	NA
252	Q07955	28.2182	26.7862	28.3165	26.94315	26.0827	27.61155	28.2992	28.1372	26.8486	26.7238	28.3356	28.2974	26.9014	26.9849	26.0163	26.1491	27.7252	27.4979	27.7736333333333	26.8791333333333	0.894499999999997	1.859	1.2212	SRSF1	SRSF1	64	17	16	63	18	17	103	18	17	76.6666666666667	16.6666666666667
253	O43148	26.0602	24.48525	25.78925	24.80755	23.98895	24.8697	25.9762	26.1442	24.514	24.4565	25.7889	25.7896	24.8683	24.7468	23.9597	24.0182	24.8682	24.8712	25.4449	24.5554	0.889499999999998	1.8525	1.4952	RNMT	RNMT	20	12	12	15	9	9	25	12	12	20	11
254	Q9NQ29	24.9716	23.61715	24.87155	23.81145	22.96175	24.0226	25.029	24.9142	23.5343	23.7	24.9783	24.7648	23.762	23.8609	22.7889	23.1346	24.145	23.9002	24.4867666666667	23.5986	0.888166666666667	1.8508	1.5297	LUC7L	LUC7L	17	10	6	15	7	3	21	10	6	17.6666666666667	5
255	Q8N3F8	18.8644	19.87205	18.20985	17.60245	19.1876	17.49375	18.7857	18.9431	20.2624	19.4817	18.4366	17.9831	18.5569	16.648	19.3674	19.0078	18.0178	16.9697	18.9821	18.0946	0.887499999999999	1.8499	0.8502	MICALL1	MICALL1	NA	NA	NA	2	2	2	NA	NA	NA	NA	NA
256	Q96CP2	20.72145	20.05865	18.4371	18.98395	19.132	18.4433	20.7313	20.7116	19.9284	20.1889	18.9902	17.884	19.3399	18.628	18.506	19.758	18.603	18.2836	19.7390666666667	18.8530833333333	0.885983333333332	1.848	0.9484	FLYWCH2	FLYWCH2	NA	NA	NA	NA	NA	NA	NA	NA	NA	NA	NA
257	Q9UKF6	25.2492	24.2193	25.29285	24.0113	23.4025	24.69535	25.235	25.2634	24.2471	24.1915	25.2605	25.3252	23.937	24.0856	23.4116	23.3934	24.6839	24.7068	24.92045	24.0363833333333	0.884066666666666	1.8456	1.6675	CPSF3	CPSF3	28	14	14	13	9	9	27	15	15	22.6666666666667	12.6666666666667
258	P26599	28.4587	27.42625	28.69495	27.2952	26.7748	27.8597	28.3847	28.5327	27.4483	27.4042	28.7348	28.6551	27.196	27.3944	26.7323	26.8173	28.0947	27.6247	28.1933	27.3099	0.883400000000002	1.8447	1.6718	PTBP1	PTBP1	59	24	18	62	25	24	81	23	19	67.3333333333333	20.3333333333333
259	Q9P0U3	16.6471	20.39025	18.7177	16.06555	18.03135	19.0168	16.3182	16.976	21.0415	19.739	18.5547	18.8807	16.0443	16.0868	20.0859	15.9768	19.6469	18.3867	18.5850166666667	17.7045666666667	0.880450000000003	1.841	0.3728	SENP1	SENP1	NA	NA	NA	NA	NA	NA	NA	NA	NA	NA	NA
260	Q9BRX5	22.10355	22.2287	21.5694	20.51895	21.56965	21.17365	22.0541	22.153	22.4296	22.0278	21.3632	21.7756	20.2962	20.7417	21.4248	21.7145	21.0044	21.3429	21.9672166666667	21.0874166666667	0.879799999999999	1.8402	2.1837	GINS3	GINS3	NA	NA	NA	4	2	2	3	2	2	NA	NA
261	O75526	26.8237	24.7588	25.7391	25.58895	24.2122	24.8815	26.7558	26.8916	24.8321	24.6855	25.621	25.8572	25.6122	25.5657	24.036	24.3884	24.7932	24.9698	25.7738666666667	24.8942166666667	0.879650000000002	1.8399	1.0775	RBMXL2	RBMXL2	NA	NA	NA	NA	NA	NA	NA	NA	NA	NA	NA
262	O43172	24.53165	24.0364	24.76195	23.26265	23.3504	24.0814	24.4644	24.5989	24.0316	24.0412	24.7524	24.7715	23.2319	23.2934	23.3786	23.3222	24.0481	24.1147	24.4433333333333	23.5648166666667	0.87851666666667	1.8385	2.6733	PRPF4	PRPF4	20	11	11	20	11	11	14	8	8	18	10
263	Q9Y3T9	22.9969	23.52525	23.2427	20.6892	23.5107	22.9353	22.9078	23.086	23.591	23.4595	23.2571	23.2283	20.9675	20.4109	23.4459	23.5755	22.9525	22.9181	23.25495	22.3784	0.876550000000002	1.836	0.8307	NOC2L	NOC2L	10	6	6	8	5	5	3	3	3	7	4.66666666666667
264	P07910	30.07635	29.49405	30.29115	29.3886	28.4989	29.3466	30.3214	29.8313	29.5567	29.4314	30.196	30.3863	29.3722	29.405	28.4526	28.5452	29.1974	29.4958	29.95385	29.0780333333333	0.875816666666665	1.835	2.2386	HNRNPC	HNRNPC	141	22	22	88	16	16	174	24	24	134.333333333333	20.6666666666667
265	Q13435	27.66545	26.86815	27.55365	26.36045	26.17895	26.92475	27.5819	27.749	26.8609	26.8754	27.541	27.5663	26.4941	26.2268	26.2721	26.0858	26.9577	26.8918	27.3624166666667	26.48805	0.874366666666667	1.8332	2.6121	SF3B2	SF3B2	90	36	36	71	31	31	91	35	35	84	34
266	Q96E39	28.2861	26.52365	28.1382	27.15805	25.8968	27.27075	28.2744	28.2978	26.5398	26.5075	28.2036	28.0728	27.1734	27.1427	25.9086	25.885	27.1822	27.3593	27.6493166666667	26.7752	0.874116666666666	1.8329	1.0813	RBMXL1	RBMXL1	97	25	6	58	22	6	97	23	7	84	6.33333333333333
267	P18583	25.43695	25.03005	25.38535	23.8954	24.5614	24.7755	25.3785	25.4954	24.7851	25.275	25.4759	25.2948	23.9345	23.8563	24.3461	24.7767	24.8153	24.7357	25.2841166666667	24.4107666666667	0.873349999999999	1.8319	2.7559	SON	SON	21	16	16	14	8	8	25	15	15	20	13
268	P23381	20.41615	22.1537	20.44005	18.7471	21.26315	20.37965	20.472	20.3603	22.2285	22.0789	20.3763	20.5038	19.0745	18.4197	21.4583	21.068	20.1742	20.5851	21.0033	20.1299666666667	0.873333333333331	1.8319	0.7501	WARS	WARS	NA	NA	NA	4	3	3	NA	NA	NA	NA	NA
269	O00148	25.6443	25.19895	25.29505	24.4651	24.29045	24.76355	25.4479	25.8407	25.1666	25.2313	25.3669	25.2232	24.5067	24.4235	24.2964	24.2845	24.82	24.7071	25.3794333333333	24.5063666666667	0.873066666666666	1.8316	4.1389	DDX39A	DDX39A	18	10	3	NA	NA	NA	28	9	2	NA	NA
270	Q9UL15	18.02015	18.01265	17.43405	16.4465	16.93325	17.47465	17.5324	18.5079	18.0667	17.9586	16.5293	18.3388	17.0637	15.8293	16.9546	16.9119	16.9533	17.996	17.8222833333333	16.9514666666667	0.870816666666666	1.8287	1.2414	BAG5	BAG5	NA	NA	NA	NA	NA	NA	NA	NA	NA	NA	NA
271	P51398	19.69035	19.9843	20.72705	17.40145	19.8697	20.51985	19.796	19.5847	19.6572	20.3114	20.6894	20.7647	16.9785	17.8244	19.8836	19.8558	20.5625	20.4772	20.1339	19.2636666666667	0.870233333333335	1.8279	0.6809	DAP3	DAP3	NA	NA	NA	NA	NA	NA	NA	NA	NA	NA	NA
272	Q9NVN8	20.94575	19.26115	20.70515	19.9848	18.5707	19.7509	21.4843	20.4072	19.1742	19.3481	20.9192	20.4911	20.2025	19.7671	18.8564	18.285	19.7902	19.7116	20.3040166666667	19.4354666666667	0.868549999999999	1.8258	1.0313	GNL3L	GNL3L	NA	NA	NA	NA	NA	NA	NA	NA	NA	NA	NA
273	P35244	22.07225	22.5355	22.0834	20.55255	21.4407	22.098	21.9777	22.1668	22.5374	22.5336	21.7964	22.3704	21.1807	19.9244	21.5753	21.3061	22.0979	22.0981	22.2303833333333	21.36375	0.866633333333333	1.8234	1.48	RPA3	RPA3	NA	NA	NA	NA	NA	NA	NA	NA	NA	NA	NA
274	O75475	23.12475	24.43495	23.56955	21.03205	24.27345	23.22605	23.1179	23.1316	24.4256	24.4443	23.6087	23.5304	21.3859	20.6782	24.3218	24.2251	23.3366	23.1155	23.70975	22.84385	0.8659	1.8225	0.662	PSIP1	PSIP1	11	7	6	11	7	5	8	4	3	10	4.66666666666667
275	P57772	18.92215	19.64995	18.3297	17.94585	18.5184	17.8445	18.6667	19.1776	19.8488	19.4511	18.571	18.0884	18.6047	17.287	19.2319	17.8049	18.2112	17.4778	18.9672666666667	18.1029166666667	0.864350000000002	1.8205	1.2585	EEFSEC	EEFSEC	NA	NA	NA	NA	NA	NA	NA	NA	NA	NA	NA
276	Q8N8A6	21.01575	21.27695	21.29395	19.1228	20.8992	20.9744	20.9827	21.0488	21.3367	21.2172	21.3302	21.2577	19.6975	18.5481	21.1877	20.6107	20.978	20.9708	21.19555	20.3321333333333	0.863416666666666	1.8193	1.1695	DDX51	DDX51	4	3	3	NA	NA	NA	NA	NA	NA	NA	NA
277	P09234	25.099	23.60775	25.1562	24.03035	22.9885	24.25805	24.9015	25.2965	23.5871	23.6284	25.0097	25.3027	23.9594	24.1013	23.0978	22.8792	24.2012	24.3149	24.6209833333333	23.7589666666667	0.862016666666669	1.8176	1.2036	SNRPC	SNRPC	8	2	2	4	2	2	11	4	4	7.66666666666667	2.66666666666667
278	Q9NU22	21.00805	21.1737	20.9318	19.0061	20.5029	21.02135	20.7347	21.2814	21.1329	21.2145	21.2832	20.5804	18.9539	19.0583	20.3723	20.6335	20.9969	21.0458	21.03785	20.1767833333333	0.861066666666666	1.8164	1.2323	MDN1	MDN1	NA	NA	NA	NA	NA	NA	2	2	2	NA	NA
279	O75717	24.06135	22.8772	22.63195	21.64185	22.6227	22.73075	22.7939	25.3288	22.9247	22.8297	22.5996	22.6643	21.8623	21.4214	22.4963	22.7491	22.7964	22.6651	23.1901666666667	22.3317666666667	0.8584	1.813	0.9631	WDHD1	WDHD1	6	3	3	8	6	6	6	3	3	6.66666666666667	4
280	Q9BSC4	22.61345	22.83855	22.6589	20.57885	22.76005	22.1977	22.5971	22.6298	22.8281	22.849	22.6465	22.6713	20.3693	20.7884	22.6818	22.8383	22.3816	22.0138	22.7036333333333	21.8455333333333	0.8581	1.8127	1.1569	NOL10	NOL10	NA	NA	NA	4	3	3	7	4	4	NA	NA
281	Q9BUQ8	25.78345	24.8781	25.73845	24.4751	24.2946	25.0573	25.7645	25.8024	24.7791	24.9771	25.7794	25.6975	24.3547	24.5955	24.3186	24.2706	25.1871	24.9275	25.4666666666667	24.609	0.857666666666667	1.8121	2.2687	DDX23	DDX23	27	20	20	14	9	9	26	15	15	22.3333333333333	14.6666666666667
282	P14866	29.64045	27.89835	29.69665	28.54925	27.2748	28.84045	29.5892	29.6917	27.9488	27.8479	29.6258	29.7675	28.5692	28.5293	27.3064	27.2432	28.8257	28.8552	29.0784833333333	28.2215	0.856983333333336	1.8113	0.9749	HNRNPL	HNRNPL	89	18	18	62	18	18	92	19	19	81	18.3333333333333
283	Q12874	26.0058	25.8573	26.3828	24.9912	25.15565	25.52825	25.9612	26.0504	25.9138	25.8008	26.3443	26.4213	24.9381	25.0443	25.1437	25.1676	25.5499	25.5066	26.0819666666667	25.2250333333333	0.856933333333334	1.8112	3.8659	SF3A3	SF3A3	28	14	14	20	11	11	20	9	9	22.6666666666667	11.3333333333333
284	Q14498	26.95525	25.5643	27.1236	25.7513	24.83155	26.4963	26.9254	26.9851	25.5756	25.553	27.0932	27.154	25.7655	25.7371	24.958	24.7051	26.5468	26.4458	26.5477166666667	25.69305	0.854666666666667	1.8083	1.0995	RBM39	RBM39	35	16	16	18	10	10	35	12	12	29.3333333333333	12.6666666666667
285	P62877	19.566	20.0904	21.0449	18.16455	18.9329	21.049	19.4202	19.7118	20.2187	19.9621	20.8486	21.2412	17.0269	19.3022	18.3811	19.4847	20.8683	21.2297	20.2337666666667	19.38215	0.851616666666668	1.8045	0.602	RBX1	RBX1	NA	NA	NA	NA	NA	NA	NA	NA	NA	NA	NA
286	P14373	17.47695	18.287	19.00825	17.5106	16.7293	17.9775	18.4146	16.5393	18.1986	18.3754	19.1644	18.8521	18.8349	16.1863	16.1885	17.2701	17.5866	18.3684	18.2574	17.4058	0.851600000000001	1.8045	0.7593	TRIM27	TRIM27	NA	NA	NA	NA	NA	NA	NA	NA	NA	NA	NA
287	O75817	19.0834	19.7069	20.19495	18.02945	18.81255	19.58875	19.4462	18.7206	19.2701	20.1437	20.3274	20.0625	18.6228	17.4361	18.6978	18.9273	20.0624	19.1151	19.66175	18.81025	0.851500000000001	1.8044	1.122	POP7	POP7	NA	NA	NA	NA	NA	NA	NA	NA	NA	NA	NA
288	Q8IWZ8	23.61765	21.9712	23.5635	22.1731	21.1549	23.27205	23.6566	23.5787	22.135	21.8074	23.3732	23.7538	22.3174	22.0288	21.1028	21.207	23.2617	23.2824	23.0507833333333	22.2000166666667	0.850766666666669	1.8035	0.8732	SUGP1	SUGP1	4	3	3	2	2	2	5	4	4	3.66666666666667	3
289	O60306	23.852	22.87325	23.9109	22.24365	22.4652	23.3758	23.7885	23.9155	22.7512	22.9953	23.9657	23.8561	22.2655	22.2218	22.5756	22.3548	23.5685	23.1831	23.5453833333333	22.6948833333333	0.8505	1.8031	1.6632	AQR	AQR	8	5	5	2	2	2	14	9	9	8	5.33333333333333
290	Q05519	25.9754	24.0262	25.22995	24.5964	23.51475	24.57095	25.7872	26.1636	23.9799	24.0725	25.4018	25.0581	24.5703	24.6225	23.1857	23.8438	24.5242	24.6177	25.0771833333333	24.2273666666667	0.849816666666666	1.8023	1.0919	SRSF11	SRSF11	22	7	7	13	5	5	19	6	6	18	6
291	Q86UE8	20.09165	19.70495	20.4628	16.13665	20.5846	20.9891	20.6865	19.4968	19.2742	20.1357	20.5791	20.3465	16.7338	15.5395	20.7652	20.404	21.3498	20.6284	20.0864666666667	19.2367833333333	0.849683333333335	1.8021	0.3687	TLK2	TLK2	NA	NA	NA	NA	NA	NA	NA	NA	NA	NA	NA
292	Q6P6C2	22.2126	21.98025	22.0139	20.8245	21.30775	21.529	22.1675	22.2577	22.1351	21.8254	22.1835	21.8443	20.9091	20.7399	20.9163	21.6992	21.6859	21.3721	22.0689166666667	21.2204166666667	0.848500000000001	1.8006	2.9485	ALKBH5	ALKBH5	6	3	3	NA	NA	NA	2	2	2	NA	NA
293	Q5VWX1	24.336	24.2306	24.72525	23.48115	22.9672	24.2984	24.2393	24.4327	24.3137	24.1475	24.6712	24.7793	23.463	23.4993	23.0205	22.9139	24.2904	24.3064	24.4306166666667	23.58225	0.848366666666664	1.8005	2.0169	KHDRBS2	KHDRBS2	NA	NA	NA	NA	NA	NA	NA	NA	NA	NA	NA
294	Q92665	20.2089	21.25115	20.72565	17.35185	21.4457	20.8447	20.4485	19.9693	21.3339	21.1684	20.6691	20.7822	17.6107	17.093	21.5181	21.3733	20.6323	21.0571	20.7285666666667	19.88075	0.847816666666667	1.7997	0.4752	MRPS31	MRPS31	NA	NA	NA	NA	NA	NA	NA	NA	NA	NA	NA
295	Q8WUD4	23.96745	23.9392	23.18665	22.9861	23.2379	22.3317	23.8869	24.048	24.1992	23.6792	22.7099	23.6634	23.1983	22.7739	24.0139	22.4619	22.2242	22.4392	23.6977666666667	22.8519	0.845866666666666	1.7974	1.4642	CCDC12	CCDC12	NA	NA	NA	NA	NA	NA	4	3	3	NA	NA
296	Q9BWF3	26.81835	24.5523	25.9683	25.8102	23.80605	25.19105	26.8069	26.8298	24.5289	24.5757	26.0747	25.8619	26.99	24.6304	23.7397	23.8724	25.2037	25.1784	25.77965	24.9357666666667	0.843883333333334	1.7948	0.6647	RBM4	RBM4	20	13	2	17	8	8	26	12	12	21	7.33333333333333
297	Q15424	26.98335	26.0738	26.9663	25.84675	25.31185	26.33855	26.9228	27.0439	26.0774	26.0702	26.9828	26.9498	25.8143	25.8792	25.3975	25.2262	26.3588	26.3183	26.6744833333333	25.8323833333333	0.842100000000002	1.7927	1.9757	SAFB	SAFB	34	19	11	26	15	10	31	16	12	30.3333333333333	11
298	Q9Y4E8	20.23575	21.208	19.64805	18.8933	20.55905	19.1148	20.1934	20.2781	21.204	21.212	19.5992	19.6969	18.2144	19.5722	20.2358	20.8823	20.0197	18.2099	20.3639333333333	19.5223833333333	0.841549999999998	1.792	0.8367	USP15	USP15	NA	NA	NA	NA	NA	NA	NA	NA	NA	NA	NA
299	Q99590	22.77935	22.1078	22.99535	21.4557	21.63945	22.2635	22.7518	22.8069	22.1904	22.0252	22.9011	23.0896	21.3102	21.6012	21.5554	21.7235	21.9778	22.5492	22.6275	21.7862166666667	0.841283333333337	1.7916	2.176	SCAF11	SCAF11	3	2	2	NA	NA	NA	8	5	5	NA	NA
300	P84090	24.93345	23.3365	25.77635	23.4536	23.0539	25.0184	24.6434	25.2235	23.356	23.317	25.635	25.9177	23.5788	23.3284	23.1315	22.9763	25.1023	24.9345	24.6821	23.8419666666667	0.840133333333338	1.7902	0.7208	ERH	ERH	9	5	5	9	5	5	5	3	3	7.66666666666667	4.33333333333333
301	Q9BQ75	23.1637	23.86835	23.2431	21.82435	23.2074	22.72325	23.0737	23.2537	24.0208	23.7159	23.3557	23.1305	21.8084	21.8403	23.3164	23.0984	22.8556	22.5909	23.42505	22.585	0.840049999999998	1.79	1.7208	CMSS1	CMSS1	3	2	2	10	4	4	6	4	4	6.33333333333333	3.33333333333333
302	P09012	24.9654	24.01905	24.66005	23.69535	23.5527	23.88605	24.8728	25.058	23.9634	24.0747	24.7256	24.5945	23.7296	23.6611	23.4749	23.6305	23.8532	23.9189	24.5481666666667	23.7113666666667	0.8368	1.7861	2.8628	SNRPA	SNRPA	18	7	5	12	8	6	21	8	6	17	5.66666666666667
303	Q8IWI9	17.7589	18.6822	17.2957	15.71385	17.1158	18.4006	18.0132	17.5046	18.292	19.0724	17.773	16.8184	15.6201	15.8076	18.595	15.6366	18.5873	18.2139	17.9122666666667	17.07675	0.835516666666667	1.7845	0.588	MGA	MGA	NA	NA	NA	NA	NA	NA	NA	NA	NA	NA	NA
304	P30041	26.18465	25.7679	25.5615	25.14425	24.91235	24.95255	25.941	26.4283	25.7912	25.7446	25.5031	25.6199	25.081	25.2075	24.8752	24.9495	24.8307	25.0744	25.8380166666667	25.00305	0.834966666666666	1.7838	3.7351	PRDX6	PRDX6	7	4	4	6	4	4	8	4	4	7	4
305	Q00839	30.80575	29.7113	30.56905	29.9277	28.79965	29.85505	30.8461	30.7654	29.7229	29.6997	30.4702	30.6679	29.923	29.9324	28.7777	28.8216	29.8861	29.824	30.3620333333333	29.5274666666667	0.834566666666667	1.7833	1.6238	HNRNPU	HNRNPU	171	38	38	140	37	37	165	37	37	158.666666666667	37.3333333333333
306	Q6PIW4	21.3933	24.7902	21.9889	21.3568	23.8049	20.5074	21.1389	21.6477	24.8935	24.6869	22.1332	21.8446	21.3476	21.366	22.5628	25.047	20.3921	20.6227	22.7241333333333	21.8897	0.834433333333337	1.7831	0.3877	FIGNL1	FIGNL1	NA	NA	NA	NA	NA	NA	NA	NA	NA	NA	NA
307	Q15813	17.0231	14.93345	18.0081	15.3959	14.8166	17.25835	17.1362	16.91	14.7675	15.0994	18.1613	17.8549	15.7901	15.0017	14.2373	15.3959	17.7222	16.7945	16.6548833333333	15.8236166666667	0.831266666666668	1.7792	0.5125	TBCE	TBCE	NA	NA	NA	NA	NA	NA	NA	NA	NA	NA	NA
308	O75940	24.00965	23.2737	24.0578	22.9172	22.5437	23.39135	23.9107	24.1086	23.2099	23.3375	24.0793	24.0363	22.9128	22.9216	22.5594	22.528	23.362	23.4207	23.7803833333333	22.95075	0.829633333333334	1.7772	2.3714	SMNDC1	SMNDC1	4	4	4	4	2	2	7	4	4	5	3.33333333333333
309	Q96MX3	17.0086	16.73715	16.77575	15.9693	16.7303	15.3343	17.4083	16.6089	16.7481	16.7262	16.8651	16.6864	15.9296	16.009	16.7687	16.6919	15.4053	15.2633	16.8405	16.0113	0.8292	1.7767	1.8275	ZNF48	ZNF48	NA	NA	NA	NA	NA	NA	NA	NA	NA	NA	NA
310	Q96GM8	22.25845	21.27395	22.4676	20.3691	21.34095	21.80785	22.1403	22.3766	20.7351	21.8128	22.491	22.4442	19.5213	21.2169	21.7163	20.9656	21.843	21.7727	22	21.1726333333333	0.827366666666666	1.7745	1.0147	TOE1	TOE1	6	3	3	5	3	3	7	4	4	6	3.33333333333333
311	Q8TBF4	20.9279	18.93605	20.0674	19.0109	18.9863	19.45845	20.8084	21.0474	18.7284	19.1437	20.0662	20.0686	18.2057	19.8161	18.6529	19.3197	19.1401	19.7768	19.9771166666667	19.1518833333333	0.825233333333333	1.7718	1.0113	ZCRB1	ZCRB1	NA	NA	NA	NA	NA	NA	NA	NA	NA	NA	NA
312	Q8N954	21.47675	20.4823	20.84755	19.5433	20.13795	20.65005	21.3526	21.6009	20.2681	20.6965	20.6761	21.019	20.1417	18.9449	20.4077	19.8682	20.6346	20.6655	20.9355333333333	20.1104333333333	0.825099999999999	1.7716	1.4981	GPATCH11	GPATCH11	NA	NA	NA	NA	NA	NA	NA	NA	NA	NA	NA
313	Q9BW85	20.61455	20.80645	19.84595	19.00895	20.11445	19.66945	20.5698	20.6593	21.0121	20.6008	19.6907	20.0012	19.512	18.5059	20.106	20.1229	19.6159	19.723	20.4223166666667	19.5976166666667	0.8247	1.7711	1.6092	YJU2	CCDC94	NA	NA	NA	NA	NA	NA	NA	NA	NA	NA	NA
314	Q9UGY1	17.10275	18.4766	17.30685	16.46635	18.1454	15.8004	17.2556	16.9499	18.3344	18.6188	18.0089	16.6048	16.9433	15.9894	18.651	17.6398	16.1136	15.4872	17.6287333333333	16.80405	0.824683333333333	1.7711	0.7233	NOL12	NOL12	NA	NA	NA	NA	NA	NA	NA	NA	NA	NA	NA
315	Q9BQ04	26.55675	23.7967	25.24845	25.4285	23.1793	24.5202	26.572	26.5415	23.7327	23.8607	25.3781	25.1188	26.876	23.981	23.0825	23.2761	24.5039	24.5365	25.2006333333333	24.376	0.824633333333331	1.7711	0.5244	RBM4B	RBM4B	19	13	2	NA	NA	NA	NA	NA	NA	NA	NA
316	Q8N9E0	20.4129	20.128	20.6855	18.2771	19.98855	20.487	19.9561	20.8697	20.2658	19.9902	20.489	20.882	18.5383	18.0159	20.5542	19.4229	20.7305	20.2435	20.4088	19.5842166666667	0.824583333333333	1.771	0.9164	FAM133A	FAM133A	NA	NA	NA	NA	NA	NA	NA	NA	NA	NA	NA
317	O14776	26.09675	25.5077	26.6621	25.22155	24.9797	25.59585	26.0515	26.142	25	26.0154	26.6004	26.7238	25.1425	25.3006	24.5634	25.396	25.2357	25.956	26.08885	25.2657	0.823150000000002	1.7693	1.6247	TCERG1	TCERG1	23	17	17	13	7	7	47	24	24	27.6666666666667	16
318	Q9H6R0	21.35455	21.4537	21.638	19.57865	20.99045	21.4298	21.3448	21.3643	21.4984	21.409	21.8221	21.4539	19.0898	20.0675	21.0682	20.9127	21.4934	21.3662	21.4820833333333	20.6663	0.815783333333332	1.7603	1.23	DHX33	DHX33	NA	NA	NA	2	2	2	NA	NA	NA	NA	NA
319	O75400	25.1002	23.85005	25.78335	23.64615	23.582	25.0633	25.0065	25.1939	23.9917	23.7084	25.7301	25.8366	23.6946	23.5977	23.422	23.742	25.1378	24.9888	24.9112	24.09715	0.814050000000002	1.7581	0.9296	PRPF40A	PRPF40A	26	13	13	6	4	4	21	11	11	17.6666666666667	9.33333333333333
320	Q15004	21.2377	22.1818	21.43975	19.75085	21.66755	21.0018	20.9609	21.5145	22.1312	22.2324	21.3795	21.5	19.6922	19.8095	21.7611	21.574	20.9239	21.0797	21.61975	20.8067333333333	0.813016666666666	1.7569	1.1313	PCLAF	PCLAF	2	2	2	3	2	2	2	2	2	2.33333333333333	2
321	Q96T37	25.5535	24.25485	25.64405	24.3425	23.5035	25.17015	25.5116	25.5954	24.2541	24.2556	25.6466	25.6415	24.3333	24.3517	23.4212	23.5858	25.1984	25.1419	25.1508	24.3387166666667	0.812083333333334	1.7558	1.097	RBM15	RBM15	32	17	16	9	6	6	27	14	12	22.6666666666667	11.3333333333333
322	Q6IN85	21.3538	20.8889	20.6155	19.6846	20.3484	20.3894	21.186	21.5216	21.1313	20.6465	20.6067	20.6243	19.8326	19.5366	20.3663	20.3305	20.4508	20.328	20.9527333333333	20.1408	0.811933333333336	1.7555	2.4193	PPP4R3A	PPP4R3A	NA	NA	NA	NA	NA	NA	5	3	3	NA	NA
323	Q96B26	20.91905	20.6928	21.04355	18.815	20.8541	20.5507	20.9095	20.9286	20.6516	20.734	21.1977	20.8894	19.0519	18.5781	20.9615	20.7467	20.6837	20.4177	20.8851333333333	20.0732666666667	0.811866666666663	1.7554	1.0996	EXOSC8	EXOSC8	NA	NA	NA	NA	NA	NA	NA	NA	NA	NA	NA
324	O95926	21.30005	20.77435	21.6365	20.09385	19.6048	21.5858	21.2911	21.309	21.2594	20.2893	21.6701	21.6029	20.1207	20.067	20.7374	18.4722	21.4603	21.7113	21.2369666666667	20.42815	0.808816666666665	1.7518	0.823	SYF2	SYF2	NA	NA	NA	NA	NA	NA	NA	NA	NA	NA	NA
325	O43390	29.3633	27.6958	29.3414	28.4691	27.14265	28.3643	29.3085	29.4181	27.7187	27.6729	29.3923	29.2905	28.542	28.3962	27.132	27.1533	28.2651	28.4635	28.8001666666667	27.9920166666667	0.808149999999998	1.751	1.0095	HNRNPR	HNRNPR	129	35	29	94	25	19	139	27	23	120.666666666667	23.6666666666667
326	P38159	29.2771	27.7145	29.0637	28.31625	27.1115	28.21045	29.2674	29.2868	27.7648	27.6642	29.0024	29.125	28.3115	28.321	27.105	27.118	28.0922	28.3287	28.6851	27.8794	0.805699999999998	1.748	1.1613	RBMX	RBMX	130	33	14	102	30	14	140	31	15	124	14.3333333333333
327	Q16637	21.51525	22.19755	22.49605	20.8002	20.90995	22.08445	21.6002	21.4303	22.0095	22.3856	22.457	22.5351	21.0461	20.5543	20.0733	21.7466	21.8836	22.2853	22.0696166666667	21.2648666666667	0.804750000000002	1.7469	1.154	SMN1	SMN1	6	3	3	NA	NA	NA	NA	NA	NA	NA	NA
328	Q16637	21.51525	22.19755	22.49605	20.8002	20.90995	22.08445	21.6002	21.4303	22.0095	22.3856	22.457	22.5351	21.0461	20.5543	20.0733	21.7466	21.8836	22.2853	22.0696166666667	21.2648666666667	0.804750000000002	1.7469	1.154	SMN2	SMN1	6	3	3	NA	NA	NA	NA	NA	NA	NA	NA
329	Q8NAV1	22.3596	21.175	22.74125	21.2036	20.35395	22.3068	22.3065	22.4127	21.2367	21.1133	22.8554	22.6271	21.4487	20.9585	20.0174	20.6905	22.5053	22.1083	22.09195	21.2881166666667	0.803833333333333	1.7457	0.8986	PRPF38A	PRPF38A	6	3	3	NA	NA	NA	5	2	2	NA	NA
330	Q9UKN7	24.49675	23.6813	25.3823	23.53405	23.2969	24.32605	24.5325	24.461	23.6707	23.6919	25.4309	25.3337	23.6302	23.4379	23.2808	23.313	24.5777	24.0744	24.5201166666667	23.719	0.801116666666665	1.7425	1.2353	MYO15A	MYO15A	NA	NA	NA	NA	NA	NA	NA	NA	NA	NA	NA
331	Q7Z6I8	16.7585	18.5628	17.16365	15.71295	17.84525	16.52455	17.7999	15.7171	18.527	18.5986	16.882	17.4453	15.5039	15.922	18.3148	17.3757	16.8266	16.2225	17.4949833333333	16.69425	0.800733333333334	1.742	0.6567	C5orf24	C5orf24	NA	NA	NA	NA	NA	NA	NA	NA	NA	NA	NA
332	Q9H0L4	24.6745	24.4272	25.3484	23.7601	23.67335	24.6156	24.5829	24.7661	24.426	24.4284	25.3923	25.3045	23.8412	23.679	23.7705	23.5762	24.3903	24.8409	24.8167	24.01635	0.800350000000002	1.7415	1.868	CSTF2T	CSTF2T	26	12	7	26	12	4	27	11	3	26.3333333333333	4.66666666666667
333	Q13107	18.75315	19.2587	18.5418	16.91115	18.8469	18.3951	18.4278	19.0785	19.2926	19.2248	18.7581	18.3255	15.9647	17.8576	18.8249	18.8689	18.4581	18.3321	18.8512166666667	18.05105	0.800166666666666	1.7413	0.9115	USP4	USP4	NA	NA	NA	NA	NA	NA	NA	NA	NA	NA	NA
334	Q13148	27.9954	26.32215	28.22475	27.43925	25.4936	27.20965	27.8821	28.1087	26.3373	26.307	28.221	28.2285	27.3274	27.5511	25.5502	25.437	27.3157	27.1036	27.5141	26.7141666666667	0.799933333333332	1.741	0.7619	TARDBP	TARDBP	32	11	11	28	13	13	45	11	11	35	11.6666666666667
335	Q53HL2	19.6326	21.3112	19.3039	17.4002	21.15535	19.29245	19.7281	19.5371	21.2133	21.4091	19.4285	19.1793	17.7816	17.0188	21.0492	21.2615	18.9871	19.5978	20.0825666666667	19.2826666666667	0.799899999999997	1.741	0.4657	CDCA8	CDCA8	NA	NA	NA	NA	NA	NA	NA	NA	NA	NA	NA
336	Q9P021	22.15725	21.87865	22.01035	21.0042	21.41275	21.2301	21.9984	22.3161	21.8795	21.8778	22.0683	21.9524	21.0655	20.9429	21.5112	21.3143	21.531	20.9292	22.0154166666667	21.2156833333333	0.799733333333332	1.7408	3.9546	CRIPT	CRIPT	4	2	2	NA	NA	NA	NA	NA	NA	NA	NA
337	P52298	21.96765	21.89015	22.65855	21.11175	21.1097	21.8966	21.3348	22.6005	21.8632	21.9171	22.6418	22.6753	21.2426	20.9809	21.2456	20.9738	21.7028	22.0904	22.1721166666667	21.3726833333333	0.799433333333333	1.7404	1.7078	NCBP2	NCBP2	5	3	3	4	2	2	3	2	2	4	2.33333333333333
338	Q9UJV9	22.25425	20.9829	22.07555	20.73725	20.5201	21.65945	22.1592	22.3493	20.9827	20.9831	22.0167	22.1344	20.6526	20.8219	20.52	20.5202	21.6454	21.6735	21.7709	20.9722666666667	0.798633333333335	1.7395	1.4081	DDX41	DDX41	NA	NA	NA	NA	NA	NA	5	4	4	NA	NA
339	Q92841	29.4905	27.9256	29.1728	28.422	27.22885	28.54265	29.4779	29.5031	28.0149	27.8363	29.1726	29.173	28.3276	28.5164	27.2454	27.2123	28.535	28.5503	28.8629666666667	28.0645	0.798466666666666	1.7392	1.1195	DDX17	DDX17	115	38	33	87	36	28	127	32	27	109.666666666667	29.3333333333333
340	Q13523	23.858	23.41155	24.1431	22.60685	23.0743	23.33635	23.8605	23.8555	23.2328	23.5903	24.0022	24.284	22.5069	22.7068	23.0574	23.0912	23.2971	23.3756	23.8042166666667	23.0058333333333	0.79838333333333	1.7391	2.5731	PRPF4B	PRPF4B	23	13	13	7	5	5	9	7	7	13	8.33333333333333
341	Q8IX18	21.7321	19.58125	21.57185	20.1895	19.6145	20.6862	21.744	21.7202	19.7854	19.3771	21.7798	21.3639	20.2035	20.1755	19.8594	19.3696	20.6842	20.6882	20.9617333333333	20.1634	0.798333333333336	1.7391	0.8734	DHX40	DHX40	3	2	2	NA	NA	NA	5	3	3	NA	NA
342	Q9BVP2	23.41235	24.22755	23.94685	21.678	24.0612	23.45335	23.2626	23.5621	24.1998	24.2553	23.9772	23.9165	21.6267	21.7293	24.114	24.0084	23.6196	23.2871	23.86225	23.0641833333333	0.798066666666667	1.7388	0.8931	GNL3	GNL3	9	6	6	9	5	5	4	4	4	7.33333333333333	5
343	O75909	21.10905	18.1294	20.731	19.14055	18.0616	20.37915	21.2508	20.9673	19.6346	16.6242	20.6489	20.8131	19.4274	18.8537	17.5148	18.6084	20.3877	20.3706	19.9898166666667	19.1937666666667	0.796050000000001	1.7363	0.4359	CCNK	CCNK	2	2	2	NA	NA	NA	NA	NA	NA	NA	NA
344	Q9ULV3	17.68495	20.21685	19.4433	17.29145	18.07055	19.59895	18.5273	16.8426	20.1528	20.2809	19.3421	19.5445	18.0093	16.5736	16.5646	19.5765	19.4747	19.7232	19.1150333333333	18.3203166666667	0.794716666666666	1.7347	0.4622	CIZ1	CIZ1	NA	NA	NA	NA	NA	NA	NA	NA	NA	NA	NA
345	P31943	28.8225	27.2555	28.90465	27.9548	26.42645	28.21935	28.6785	28.9665	27.2272	27.2838	28.7537	29.0556	27.9859	27.9237	26.3684	26.4845	28.1189	28.3198	28.32755	27.5335333333333	0.794016666666664	1.7339	0.8569	HNRNPH1	HNRNPH1	150	18	10	79	15	7	208	14	6	145.666666666667	7.66666666666667
346	O75832	16.95665	19.1279	17.4644	17.0227	17.4975	16.64715	16.824	17.0893	19.795	18.4608	17.4865	17.4423	17.4676	16.5778	16.7865	18.2085	16.988	16.3063	17.84965	17.0557833333333	0.793866666666666	1.7338	0.781	PSMD10	PSMD10	NA	NA	NA	NA	NA	NA	NA	NA	NA	NA	NA
347	Q9ULC4	17.8768	19.8955	18.42135	16.75195	18.855	18.20535	18.0214	17.7322	19.8053	19.9857	18.9376	17.9051	16.3259	17.178	18.5643	19.1457	18.1371	18.2736	18.7312166666667	17.9374333333333	0.793783333333334	1.7336	0.6948	MCTS1	MCTS1	NA	NA	NA	NA	NA	NA	NA	NA	NA	NA	NA
348	Q13247	28.0731	27.272	28.2345	27.00945	26.55165	27.64085	28.096	28.0502	27.3041	27.2399	28.2031	28.2659	27.0211	26.9978	26.4972	26.6061	27.6143	27.6674	27.8598666666667	27.0673166666667	0.792549999999999	1.7321	1.7854	SRSF6	SRSF6	24	12	8	19	9	6	33	11	7	25.3333333333333	7
349	Q9NW82	23.16855	22.96225	23.24405	21.8797	22.1819	22.93915	23.1422	23.1949	23.0099	22.9146	23.1821	23.306	21.9313	21.8281	22.26	22.1038	23.0165	22.8618	23.12495	22.3335833333333	0.791366666666665	1.7307	2.4387	WDR70	WDR70	7	5	5	3	2	2	7	4	4	5.66666666666667	3.66666666666667
350	P49760	21.84745	21.9773	21.48885	20.6964	21.09455	21.1518	21.7733	21.9216	21.9892	21.9654	21.6478	21.3299	20.816	20.5768	21.3655	20.8236	20.9759	21.3277	21.7712	20.9809166666667	0.790283333333335	1.7294	3.1636	CLK2	CLK2	4	3	3	NA	NA	NA	NA	NA	NA	NA	NA
351	Q96GK7	18.42815	19.78085	17.6538	16.2737	18.9613	18.25895	17.9108	18.9455	19.9353	19.6264	17.5576	17.75	16.07	16.4774	19.1193	18.8033	18.3308	18.1871	18.6209333333333	17.8313166666667	0.789616666666667	1.7286	0.584	FAHD2A	FAHD2A	NA	NA	NA	NA	NA	NA	NA	NA	NA	NA	NA
352	Q96FQ6	15.44775	14.48555	17.38665	14.6825	13.39565	16.87535	15.495	15.4005	15.7488	13.2223	17.5587	17.2146	14.4101	14.9549	13.1562	13.6351	17.7099	16.0408	15.7733166666667	14.9845	0.788816666666666	1.7277	0.38	S100A16	S100A16	NA	NA	NA	NA	NA	NA	NA	NA	NA	NA	NA
353	Q9BWJ5	22.39915	22.28375	22.5519	21.2669	21.70395	21.9001	22.3	22.4983	22.0577	22.5098	22.9579	22.1459	21.4223	21.1115	21.6611	21.7468	21.9029	21.8973	22.4116	21.62365	0.787949999999999	1.7266	2.8227	SF3B5	SF3B5	3	3	3	NA	NA	NA	7	3	3	NA	NA
354	Q7L5D6	20.12095	21.4934	20.43405	17.4014	21.57	20.71605	20.3163	19.9256	21.476	21.5108	20.215	20.6531	18.9637	15.8391	21.4402	21.6998	20.634	20.7981	20.6828	19.8958166666667	0.786983333333332	1.7254	0.3741	GET4	GET4	NA	NA	NA	NA	NA	NA	NA	NA	NA	NA	NA
355	Q8WTT2	21.9988	23.2447	22.2015	19.6928	22.96995	22.42475	22.3118	21.6858	23.2233	23.2661	22.4568	21.9462	19.5632	19.8224	22.8986	23.0413	22.2369	22.6126	22.4816666666667	21.6958333333333	0.785833333333336	1.7241	0.5441	NOC3L	NOC3L	4	3	3	14	7	7	3	2	2	7	4
356	P13807	18.3449	20.01055	18.24215	18.462	17.83075	17.94955	18.1932	18.4966	19.8609	20.1602	18.6155	17.8688	18.378	18.546	19.9434	15.7181	18.0385	17.8606	18.8658666666667	18.0807666666667	0.785100000000003	1.7233	0.5645	GYS1	GYS1	NA	NA	NA	NA	NA	NA	NA	NA	NA	NA	NA
357	Q8WYA6	24.29975	23.5907	24.07635	23.20395	22.73895	23.6728	24.1427	24.4568	23.4281	23.7533	24.0292	24.1235	23.196	23.2119	22.6217	22.8562	23.8139	23.5317	23.9889333333333	23.2052333333333	0.783700000000003	1.7215	2.1866	CTNNBL1	CTNNBL1	9	5	5	3	3	3	10	7	7	7.33333333333333	5
358	Q13243	26.95575	26.2375	27.05235	25.93095	25.4948	26.4777	27.0744	26.8371	26.2456	26.2294	27.0521	27.0526	25.9224	25.9395	25.4321	25.5575	26.2985	26.6569	26.7485333333333	25.9678166666667	0.780716666666667	1.718	1.9728	SRSF5	SRSF5	15	5	4	15	7	6	16	6	5	15.3333333333333	5
359	Q96CN7	15.4462	14.08975	17.46855	15.296	13.4184	15.949	15.3801	15.5123	14.5366	13.6429	16.1153	18.8218	14.2396	16.3524	13.7589	13.0779	15.5164	16.3816	15.6681666666667	14.8878	0.780366666666666	1.7176	0.3809	ISOC1	ISOC1	NA	NA	NA	NA	NA	NA	NA	NA	NA	NA	NA
360	O43156	17.05575	18.69845	17.87355	16.59105	16.77905	17.92035	17.6499	16.4616	18.6593	18.7376	17.8845	17.8626	15.2746	17.9075	17.391	16.1671	17.7433	18.0974	17.8759166666667	17.0968166666667	0.779100000000003	1.7161	0.6951	TTI1	TTI1	NA	NA	NA	NA	NA	NA	NA	NA	NA	NA	NA
361	Q9UER7	19.2614	16.729	19.131	17.539	16.31215	18.94025	19.0664	19.4564	17.2621	16.1959	18.9906	19.2714	18.1093	16.9687	16.272	16.3523	18.8934	18.9871	18.3738	17.5971333333333	0.776666666666667	1.7131	0.4974	DAXX	DAXX	NA	NA	NA	NA	NA	NA	NA	NA	NA	NA	NA
362	Q7Z5K2	22.32445	21.7967	21.7329	20.5085	21.05885	21.96	22.1068	22.5421	21.6537	21.9397	21.6698	21.796	20.6206	20.3964	21.4403	20.6774	21.8229	22.0971	21.95135	21.1757833333333	0.775566666666663	1.7118	1.4472	WAPL	WAPL	2	2	2	3	2	2	5	3	3	3.33333333333333	2.33333333333333
363	O95251	20.96265	22.0305	21.54605	19.37315	21.65715	21.1825	20.97	20.9553	21.8532	22.2078	21.5747	21.5174	19.612	19.1343	21.8289	21.4854	21.474	20.891	21.5130666666667	20.7376	0.775466666666667	1.7117	0.8281	KAT7	KAT7	3	2	2	NA	NA	NA	2	2	2	NA	NA
364	Q86Y91	20.45615	21.02695	21.23665	18.9515	20.4702	20.97315	20.2831	20.6292	20.8778	21.1761	21.2229	21.2504	18.0612	19.8418	20.5803	20.3601	20.9724	20.9739	20.9065833333333	20.1316166666667	0.774966666666668	1.7112	0.871	KIF18B	KIF18B	2	2	2	NA	NA	NA	NA	NA	NA	NA	NA
365	Q9H7E9	19.45525	21.8999	19.2346	16.52465	21.3644	20.38365	18.3873	20.5232	21.9141	21.8857	18.8902	19.579	17.7031	15.3462	21.2923	21.4365	20.1236	20.6437	20.1965833333333	19.4242333333333	0.772349999999999	1.708	0.2835	C8orf33	C8orf33	NA	NA	NA	3	2	2	NA	NA	NA	NA	NA
366	Q9NWB6	24.05995	23.50145	24.95745	22.8661	23.17955	24.15765	23.9616	24.1583	23.4069	23.596	25.0404	24.8745	22.89	22.8422	23.1289	23.2302	24.1221	24.1932	24.17295	23.4011	0.771850000000001	1.7074	1.2107	ARGLU1	ARGLU1	9	5	5	NA	NA	NA	4	3	3	NA	NA
367	Q8IU81	21.59965	21.4833	21.75975	20.46655	20.5161	21.5482	21.6231	21.5762	21.4558	21.5108	21.8267	21.6928	20.7128	20.2203	21.0818	19.9504	21.6006	21.4958	21.6142333333333	20.8436166666667	0.770616666666665	1.706	1.6925	IRF2BP1	IRF2BP1	3	2	2	NA	NA	NA	NA	NA	NA	NA	NA
368	Q9Y2U8	19.0682	22.4844	20.9878	18.488	21.3135	20.42795	19.9213	18.2151	22.548	22.4208	20.9649	21.0107	18.8474	18.1286	21.0639	21.5631	20.7842	20.0717	20.8468	20.0764833333333	0.770316666666666	1.7056	0.4074	LEMD3	LEMD3	NA	NA	NA	NA	NA	NA	NA	NA	NA	NA	NA
369	Q6ZUT1	19.42925	17.5981	17.60765	16.45	16.74735	19.1268	19.5017	19.3568	18.3729	16.8233	16.2624	18.9529	16.2607	16.6393	16.2132	17.2815	19.2065	19.0471	18.2116666666667	17.4413833333333	0.770283333333332	1.7056	0.4555	NKAPD1	NKAPD1	NA	NA	NA	NA	NA	NA	NA	NA	NA	NA	NA
370	P52597	29.10045	27.68715	29.3955	28.21775	27.03955	28.61715	29.0238	29.1771	27.6512	27.7231	29.3838	29.4072	28.247	28.1885	27.0014	27.0777	28.6043	28.63	28.7277	27.95815	0.769549999999999	1.7047	0.9309	HNRNPF	HNRNPF	91	20	18	58	14	12	137	14	12	95.3333333333333	14
371	Q8IXM3	19.37025	21.12685	21.013	17.85365	20.858	20.49215	19.3883	19.3522	21.1543	21.0994	20.9823	21.0437	18.5381	17.1692	20.8736	20.8424	20.6457	20.3386	20.5033666666667	19.7346	0.768766666666664	1.7038	0.5066	MRPL41	MRPL41	NA	NA	NA	NA	NA	NA	NA	NA	NA	NA	NA
372	Q8IYB3	25.06635	23.8619	25.12455	23.9113	23.2667	24.56885	25.0107	25.122	23.9572	23.7666	25.0576	25.1915	23.818	24.0046	23.3604	23.173	24.5952	24.5425	24.6842666666667	23.9156166666667	0.768650000000001	1.7037	1.2514	SRRM1	SRRM1	13	6	6	8	4	4	13	5	5	11.3333333333333	5
373	Q99622	17.1335	16.30575	17.07875	16.6041	14.1784	17.43285	17.1672	17.0998	12.6286	19.9829	16.7485	17.409	17.0323	16.1759	13.2987	15.0581	17.796	17.0697	16.8393333333333	16.0717833333333	0.76755	1.7024	0.2758	C12orf57	C12orf57	NA	NA	NA	NA	NA	NA	NA	NA	NA	NA	NA
374	Q12802	19.15015	20.88925	20.7665	16.8384	21.4313	20.23365	19.0865	19.2138	21.5006	20.2779	20.8769	20.6561	16.7789	16.8979	21.4495	21.4131	20.6493	19.818	20.2686333333333	19.5011166666667	0.767516666666666	1.7023	0.3543	AKAP13	AKAP13	NA	NA	NA	NA	NA	NA	NA	NA	NA	NA	NA
375	O75792	17.5247	17.2049	16.78415	15.6283	16.8848	16.69985	17.6225	17.4269	17.4346	16.9752	17.929	15.6393	15.6224	15.6342	17.2338	16.5358	16.4873	16.9124	17.17125	16.4043166666667	0.766933333333334	1.7017	0.9881	RNASEH2A	RNASEH2A	NA	NA	NA	NA	NA	NA	NA	NA	NA	NA	NA
376	Q9BXP5	26.52285	25.42875	26.50775	25.34555	24.92865	25.8881	26.4325	26.6132	25.4971	25.3604	26.5833	26.4322	25.4396	25.2515	25.0141	24.8432	25.8842	25.892	26.1531166666667	25.3874333333333	0.765683333333332	1.7002	1.589	SRRT	SRRT	39	22	22	22	11	11	49	23	23	36.6666666666667	18.6666666666667
377	Q8N163	27.4457	25.94755	27.36695	26.32455	25.5312	26.6084	27.3792	27.5122	25.9046	25.9905	27.4229	27.311	26.3017	26.3474	25.5548	25.5076	26.6756	26.5412	26.9200666666667	26.1547166666667	0.765350000000002	1.6998	1.1817	CCAR2	CCAR2	50	25	25	28	15	15	56	22	22	44.6666666666667	20.6666666666667
378	Q9BVC5	23.00225	21.9035	22.30675	21.8589	21.0148	22.043	22.9003	23.1042	21.9649	21.8421	22.3041	22.3094	22.0611	21.6567	20.5438	21.4858	21.521	22.565	22.4041666666667	21.6389	0.765266666666665	1.6997	1.3015	C2orf49	C2orf49	3	2	2	3	2	2	4	4	4	3.33333333333333	2.66666666666667
379	Q8N5L8	20.43965	20.96	20.4188	18.9877	20.3091	20.2266	20.2703	20.609	20.6965	21.2235	20.2631	20.5745	18.9892	18.9862	20.1333	20.4849	20.2201	20.2331	20.60615	19.8411333333333	0.765016666666668	1.6994	1.4811	RPP25L	RPP25L	NA	NA	NA	NA	NA	NA	NA	NA	NA	NA	NA
380	Q13573	26.2947	25.5739	26.361	25.2392	24.86395	25.83265	26.248	26.3414	25.5747	25.5731	26.4233	26.2987	25.292	25.1864	24.8868	24.8411	25.9131	25.7522	26.0765333333333	25.3119333333333	0.764600000000002	1.6989	1.9986	SNW1	SNW1	40	22	22	33	16	16	37	19	19	36.6666666666667	19
381	Q9UHR5	22.4517	21.9171	23.08885	21.46395	21.84595	21.86015	22.5414	22.362	21.8025	22.0317	22.1367	24.041	21.5091	21.4188	21.8426	21.8493	22.0436	21.6767	22.4858833333333	21.72335	0.762533333333334	1.6965	1.3029	SAP30BP	SAP30BP	NA	NA	NA	3	2	2	NA	NA	NA	NA	NA
382	Q92797	25.51835	24.38355	25.78925	24.4995	23.75785	25.1481	25.4664	25.5703	24.4536	24.3135	25.8239	25.7546	24.5543	24.4447	23.6115	23.9042	25.2295	25.0667	25.2303833333333	24.4684833333333	0.761899999999997	1.6957	1.1536	SYMPK	SYMPK	30	18	18	7	4	4	41	18	18	26	13.3333333333333
383	Q9Y3S1	16.0546	16.98485	24.34935	16.3858	17.11915	21.5983	16.2935	15.8157	16.5146	17.4551	24.3211	24.3776	17.0564	15.7152	17.0093	17.229	22.5542	20.6424	19.1296	18.36775	0.761849999999999	1.6957	0.1496	WNK2	WNK2	NA	NA	NA	NA	NA	NA	NA	NA	NA	NA	NA
384	Q9Y248	21.86615	20.71085	23.5036	20.1565	20.3435	23.3002	23.6853	20.047	20.5631	20.8586	23.7488	23.2584	18.8185	21.4945	20.4551	20.2319	23.5453	23.0551	22.0268666666667	21.2667333333333	0.760133333333332	1.6936	0.3273	GINS2	GINS2	NA	NA	NA	2	2	2	NA	NA	NA	NA	NA
385	Q9UKV3	25.213	24.41675	24.9676	24.0271	23.93175	24.35905	25.1017	25.3243	24.4507	24.3828	25.3251	24.6101	24.0647	23.9895	23.8995	23.964	24.2943	24.4238	24.8657833333333	24.1059666666667	0.759816666666666	1.6933	2.5005	ACIN1	ACIN1	15	8	8	16	9	9	24	14	14	18.3333333333333	10.3333333333333
386	Q06265	21.79955	21.04215	21.27645	19.82415	20.8233	21.20015	21.8477	21.7514	21.1253	20.959	21.3242	21.2287	20.2723	19.376	20.9232	20.7234	21.2566	21.1437	21.3727166666667	20.6158666666667	0.756849999999996	1.6898	1.4014	EXOSC9	EXOSC9	NA	NA	NA	2	2	2	NA	NA	NA	NA	NA
387	Q15393	27.44235	26.5798	27.47965	26.293	26.24665	26.69735	27.2927	27.592	26.5875	26.5721	27.4694	27.4899	26.2991	26.2869	26.2679	26.2254	26.7111	26.6836	27.1672666666667	26.4123333333333	0.754933333333334	1.6875	2.3048	SF3B3	SF3B3	53	26	26	43	23	23	58	28	28	51.3333333333333	25.6666666666667
388	Q6PJT7	24.78635	24.5527	24.76565	23.6712	23.8339	24.33545	24.745	24.8277	24.5435	24.5619	24.9581	24.5732	23.6245	23.7179	23.8955	23.7723	24.3636	24.3073	24.7015666666667	23.94685	0.754716666666667	1.6873	3.3818	ZC3H14	ZC3H14	20	12	12	15	11	11	23	12	12	19.3333333333333	11.6666666666667
389	Q27J81	18.68515	21.09185	19.8703	19.00795	19.6315	18.7594	17.7938	19.5765	21.1018	21.0819	20.422	19.3186	19.4191	18.5968	19.7291	19.5339	18.9365	18.5823	19.8824333333333	19.13295	0.749483333333334	1.6812	0.6859	INF2	INF2	NA	NA	NA	NA	NA	NA	NA	NA	NA	NA	NA
390	Q6DKI1	22.5704	23.4775	22.81035	20.9784	22.98215	22.65095	22.3165	22.8243	23.4121	23.5429	22.75	22.8707	21.0479	20.9089	22.8139	23.1504	22.608	22.6939	22.95275	22.2038333333333	0.74891666666667	1.6805	0.9321	RPL7L1	RPL7L1	7	5	5	11	5	5	10	5	5	9.33333333333333	5
391	Q9BXW9	19.3267	19.0804	18.3723	18.1173	18.7106	17.70685	19.3326	19.3208	19.53	18.6308	18.9842	17.7604	18.3875	17.8471	19.0861	18.3351	17.471	17.9427	18.9264666666667	18.17825	0.748216666666668	1.6797	1.2308	FANCD2	FANCD2	NA	NA	NA	NA	NA	NA	NA	NA	NA	NA	NA
392	Q6P0N0	16.6363	18.28015	17.5695	15.7232	17.56215	16.9589	16.5555	16.7171	19.8326	16.7277	17.4662	17.6728	15.6919	15.7545	17.9399	17.1844	16.4033	17.5145	17.4953166666667	16.7480833333333	0.747233333333334	1.6785	0.5774	MIS18BP1	MIS18BP1	NA	NA	NA	NA	NA	NA	NA	NA	NA	NA	NA
393	Q9BTL3	24.0339	22.91185	24.1051	23.044	22.45595	23.3105	23.9478	24.12	22.9341	22.8896	24.0142	24.196	22.9989	23.0891	22.4405	22.4714	23.3144	23.3066	23.6836166666667	22.9368166666667	0.7468	1.6781	1.5321	RAMAC	FAM103A1	7	3	3	NA	NA	NA	7	4	4	NA	NA
394	Q9NRW3	20.2616	20.8802	20.4012	19.2362	20.01445	20.05345	20.1714	20.3518	20.8935	20.8669	20.4168	20.3856	18.9781	19.4943	20.0795	19.9494	19.9241	20.1828	20.5143333333333	19.7680333333333	0.746299999999998	1.6775	2.1541	APOBEC3C	APOBEC3C	NA	NA	NA	NA	NA	NA	NA	NA	NA	NA	NA
395	Q9H5Z1	19.2545	20.58135	21.48435	18.7955	19.71015	20.57915	19.4289	19.0801	20.4675	20.6952	21.7792	21.1895	18.6497	18.9413	19.5936	19.8267	20.532	20.6263	20.4400666666667	19.6949333333333	0.745133333333335	1.6761	0.7145	DHX35	DHX35	NA	NA	NA	NA	NA	NA	NA	NA	NA	NA	NA
396	Q9UH17	25.3354	20.81145	25.04145	24.0942	21.32295	23.53955	25.2474	25.4234	20.8711	20.7518	25.1071	24.9758	24.078	24.1104	21.3338	21.3121	23.6534	23.4257	23.7294333333333	22.9855666666667	0.743866666666666	1.6746	0.2989	APOBEC3B	APOBEC3B	31	12	12	5	3	3	25	12	12	20.3333333333333	9
397	Q96DA2	17.7688	19.3746	16.2806	15.8442	17.9272	17.42215	18.7321	16.8055	18.5688	20.1804	16.3143	16.2469	14.908	16.7804	17.545	18.3094	17.176	17.6683	17.808	17.0645166666667	0.743483333333334	1.6742	0.4207	RAB39B	RAB39B	NA	NA	NA	NA	NA	NA	NA	NA	NA	NA	NA
398	Q92522	24.4111	26.2366	24.43805	22.7829	25.7708	24.30215	24.3284	24.4938	26.2965	26.1767	24.5229	24.3532	23.1603	22.4055	25.6378	25.9038	24.2102	24.3941	25.0285833333333	24.2852833333333	0.743300000000001	1.674	0.5275	H1FX	H1FX	4	3	3	25	10	10	8	4	4	12.3333333333333	5.66666666666667
399	P29218	18.90815	20.6023	19.0242	16.28675	20.3587	19.66205	19.3151	18.5012	20.5758	20.6288	19.1455	18.9029	16.108	16.4655	20.865	19.8524	20.0413	19.2828	19.51155	18.7691666666667	0.742383333333333	1.6729	0.3728	IMPA1	IMPA1	NA	NA	NA	2	2	2	NA	NA	NA	NA	NA
400	O60506	28.386	26.8097	28.44755	27.40185	26.445	27.5696	28.3957	28.3763	26.8882	26.7312	28.4241	28.471	27.4495	27.3542	26.4224	26.4676	27.5769	27.5623	27.8810833333333	27.1388166666667	0.742266666666666	1.6728	1.012	SYNCRIP	SYNCRIP	78	33	27	45	21	15	105	26	22	76	21.3333333333333
401	Q9BVJ6	23.068	23.43335	23.5613	21.1563	23.33195	23.35205	23.0632	23.0728	23.3762	23.4905	23.5603	23.5623	20.8521	21.4605	23.2291	23.4348	23.4049	23.2992	23.3542166666667	22.6134333333333	0.740783333333333	1.6711	0.8177	UTP14A	UTP14A	9	7	7	7	5	5	3	2	2	6.33333333333333	4.66666666666667
402	P78527	28.93055	28.14885	28.513	27.61715	27.82495	27.93165	28.8584	29.0027	28.1399	28.1578	28.5322	28.4938	27.6085	27.6258	27.8152	27.8347	27.9439	27.9194	28.5308	27.79125	0.739549999999998	1.6696	3.1096	PRKDC	PRKDC	199	102	102	122	67	66	224	106	106	181.666666666667	91.3333333333333
403	O43290	25.7866	25.3313	26.1187	24.58485	24.85865	25.5829	25.7534	25.8198	25.3376	25.325	26.1862	26.0512	24.5984	24.5713	24.8432	24.8741	25.6112	25.5546	25.7455333333333	25.0088	0.736733333333333	1.6664	1.9432	SART1	SART1	36	22	21	25	15	14	26	14	14	29	16.3333333333333
404	Q14103	27.619	26.5583	28.12085	26.9214	25.90595	27.26335	27.5895	27.6485	26.5273	26.5893	28.0795	28.1622	26.9667	26.8761	25.8757	25.9362	27.2917	27.235	27.4327166666667	26.6969	0.735816666666668	1.6653	1.0542	HNRNPD	HNRNPD	74	21	19	44	14	12	61	16	14	59.6666666666667	15
405	Q7KZ85	24.80645	24.1166	24.6989	23.7754	23.43155	24.2124	24.6934	24.9195	24.1138	24.1194	24.7761	24.6217	23.9204	23.6304	23.4113	23.4518	24.1822	24.2426	24.54065	23.80645	0.734199999999998	1.6635	2.3167	SUPT6H	SUPT6H	10	7	7	10	7	7	16	10	10	12	8
406	Q9BTD8	23.1758	22.5444	23.1199	22.19605	21.53565	22.906	23.1897	23.1619	22.6184	22.4704	23.1479	23.0919	22.1226	22.2695	21.4916	21.5797	22.9678	22.8442	22.9467	22.2125666666667	0.734133333333332	1.6634	1.5725	RBM42	RBM42	4	2	2	7	5	5	6	4	4	5.66666666666667	3.66666666666667
407	Q9NP77	21.38025	20.65185	21.36875	20.3519	20.08445	20.76485	21.4068	21.3537	20.5417	20.762	21.4699	21.2676	20.3787	20.3251	20.0157	20.1532	20.9541	20.5756	21.1336166666667	20.4004	0.733216666666671	1.6623	2.263	SSU72	SSU72	NA	NA	NA	NA	NA	NA	3	2	2	NA	NA
408	O94906	26.006	25.1854	25.984	24.698	24.8526	25.42585	25.9948	26.0172	25.1914	25.1794	25.9962	25.9718	24.768	24.628	24.8059	24.8993	25.4766	25.3751	25.7251333333333	24.99215	0.732983333333333	1.662	2.0942	PRPF6	PRPF6	25	15	15	16	10	10	30	16	16	23.6666666666667	13.6666666666667
409	Q8N2G6	16.7759	16.2687	16.18255	16.0021	13.05925	17.96815	17.1032	16.4486	14.7854	17.752	16.132	16.2331	15.6496	16.3546	13.7662	12.3523	18.8212	17.1151	16.40905	15.6765	0.73255	1.6615	0.3051	ZCCHC24	ZCCHC24	NA	NA	NA	NA	NA	NA	NA	NA	NA	NA	NA
410	Q8IY63	22.01375	20.51975	21.37605	20.54775	19.7439	21.4203	21.8945	22.133	20.9488	20.0907	21.4936	21.2585	20.29	20.8055	19.6166	19.8712	21.1678	21.6728	21.3031833333333	20.57065	0.732533333333333	1.6615	0.8996	AMOTL1	AMOTL1	NA	NA	NA	NA	NA	NA	NA	NA	NA	NA	NA
411	Q9BTE7	18.50905	18.3652	18.852	17.88445	17.9536	17.69375	18.2195	18.7986	18.3231	18.4073	18.9896	18.7144	17.5944	18.1745	17.9965	17.9107	17.6361	17.7514	18.5754166666667	17.8439333333333	0.731483333333333	1.6604	3.1104	DCUN1D5	DCUN1D5	NA	NA	NA	NA	NA	NA	NA	NA	NA	NA	NA
412	Q9BQ70	18.46035	20.69155	19.6912	15.5977	20.5723	20.47955	17.8376	19.0831	20.9056	20.4775	19.6219	19.7605	15.6499	15.5455	20.7846	20.36	20.4434	20.5157	19.6143666666667	18.8831833333333	0.73118333333333	1.66	0.2737	TCF25	TCF25	NA	NA	NA	2	2	2	NA	NA	NA	NA	NA
413	Q8NEJ9	21.8352	22.48495	21.86075	20.3989	22.0669	21.52395	21.5339	22.1365	22.3055	22.6644	21.994	21.7275	20.2953	20.5025	22.1757	21.9581	21.4368	21.6111	22.0603	21.3299166666667	0.730383333333329	1.6591	1.1765	NGDN	NGDN	NA	NA	NA	3	2	2	NA	NA	NA	NA	NA
414	P51513	21.3102	20.49505	20.2507	20.504	19.87935	19.4848	21.1987	21.4217	20.4638	20.5263	20.3801	20.1213	19.8664	21.1416	19.9742	19.7845	19.1789	19.7907	20.6853166666667	19.95605	0.729266666666664	1.6578	1.2635	NOVA1	NOVA1	NA	NA	NA	NA	NA	NA	NA	NA	NA	NA	NA
415	Q9UBB5	20.97775	22.1009	21.50095	19.21885	21.43205	21.74395	21.1258	20.8297	22.1562	22.0456	21.7251	21.2768	19.0787	19.359	21.8748	20.9893	21.9773	21.5106	21.5265333333333	20.7982833333333	0.728249999999999	1.6566	0.6469	MBD2	MBD2	2	2	2	4	2	2	NA	NA	NA	NA	NA
416	P57721	24.21035	23.90945	23.2587	23.3505	23.7795	22.0646	24.2709	24.1498	24.0087	23.8102	23.8395	22.6779	23.4205	23.2805	23.8689	23.6901	21.8643	22.2649	23.7928333333333	23.0648666666667	0.727966666666667	1.6563	0.9869	PCBP3	PCBP3	NA	NA	NA	NA	NA	NA	NA	NA	NA	NA	NA
417	P0CG12	23.49665	22.90365	24.04485	22.66155	22.0632	23.5377	23.4432	23.5501	22.9259	22.8814	24.0743	24.0154	22.7076	22.6155	22.2099	21.9165	23.6283	23.4471	23.4817166666667	22.75415	0.727566666666668	1.6559	1.2127	CHTF8	CHTF8	5	4	4	5	3	3	4	2	2	4.66666666666667	3
418	Q9Y383	26.05095	25.0026	26.1176	25.06265	24.50045	25.42605	25.9908	26.1111	25.0097	24.9955	26.2412	25.994	25.069	25.0563	24.4416	24.5593	25.5603	25.2918	25.7237166666667	24.9963833333333	0.727333333333334	1.6556	1.5112	LUC7L2	LUC7L2	35	13	9	25	10	6	40	13	9	33.3333333333333	8
419	Q09161	23.6036	21.96425	23.3218	22.3673	21.67925	22.66465	23.561	23.6462	22.0752	21.8533	23.1763	23.4673	22.4145	22.3201	21.675	21.6835	22.5818	22.7475	22.9632166666667	22.2370666666667	0.726150000000001	1.6542	1.0943	NCBP1	NCBP1	2	2	2	NA	NA	NA	3	2	2	NA	NA
420	Q8IZQ5	21.1798	21.1312	20.78535	19.0904	21.17945	20.64945	21.1389	21.2207	20.944	21.3184	20.612	20.9587	19.0975	19.0833	21.1061	21.2528	20.6237	20.6752	21.0321166666667	20.3064333333333	0.725683333333333	1.6537	0.9694	SELENOH	SELENOH	NA	NA	NA	NA	NA	NA	NA	NA	NA	NA	NA
421	Q8NEY8	23.89555	22.7201	23.63395	22.52485	22.15095	23.401	23.8689	23.9222	23.1459	22.2943	23.2888	23.9791	22.8159	22.2338	22.3447	21.9572	23.3524	23.4496	23.4165333333333	22.6922666666667	0.724266666666669	1.6521	1.1186	PPHLN1	PPHLN1	NA	NA	NA	7	4	4	13	5	5	NA	NA
422	Q9UMY1	21.91075	22.28955	21.727	20.29815	21.9631	21.49385	21.782	22.0395	22.2735	22.3056	22.0629	21.3911	20.221	20.3753	22.0509	21.8753	21.3794	21.6083	21.9757666666667	21.2517	0.724066666666666	1.6518	1.202	NOL7	NOL7	NA	NA	NA	NA	NA	NA	NA	NA	NA	NA	NA
423	Q99873	26.33915	24.21	26.01355	25.1106	24.22065	25.06165	26.3196	26.3587	24.1162	24.3038	25.9593	26.0678	25.0622	25.159	24.2088	24.2325	25.0936	25.0297	25.5209	24.7976333333333	0.723266666666664	1.6509	0.8374	PRMT1	PRMT1	17	9	9	13	7	7	29	11	11	19.6666666666667	9
424	Q6IQ49	21.67705	21.3256	21.9335	19.82535	21.20575	21.73955	21.3765	21.9776	21.5064	21.1448	21.9339	21.9331	19.8862	19.7645	21.0635	21.348	21.82	21.6591	21.6453833333333	20.92355	0.721833333333336	1.6493	1.0244	SDE2	SDE2	2	2	2	NA	NA	NA	NA	NA	NA	NA	NA
425	Q96PU8	26.54025	24.89755	26.405	25.73875	24.22575	25.7163	26.4624	26.6181	24.8585	24.9366	26.4177	26.3923	25.7012	25.7763	24.2721	24.1794	25.6668	25.7658	25.9476	25.2269333333333	0.720666666666666	1.6479	0.8278	QKI	QKI	30	12	12	15	7	7	35	14	14	26.6666666666667	11
426	Q02539	25.0565	27.08185	25.70945	23.7099	26.3669	25.6115	24.9929	25.1201	27.1083	27.0554	25.79	25.6289	23.6304	23.7894	26.2945	26.4393	25.6973	25.5257	25.9492666666667	25.2294333333333	0.719833333333334	1.647	0.5553	HIST1H1A	HIST1H1A	22	11	4	62	18	8	16	6	2	33.3333333333333	4.66666666666667
427	Q8N201	20.8696	20.6266	20.7155	19.3464	19.92965	20.77735	20.6113	21.1279	20.578	20.6752	20.7389	20.6921	18.975	19.7178	20.8044	19.0549	20.7735	20.7812	20.7372333333333	20.0178	0.719433333333331	1.6465	1.0994	INTS1	INTS1	NA	NA	NA	NA	NA	NA	NA	NA	NA	NA	NA
428	Q8TCG1	20.4816	22.1855	20.7177	19.5998	21.39775	20.22965	20.3307	20.6325	22.2197	22.1513	20.1882	21.2472	19.8941	19.3055	21.2292	21.5663	20.1911	20.2682	21.1282666666667	20.4090666666667	0.719199999999997	1.6463	0.7376	CIP2A	KIAA1524	NA	NA	NA	7	6	6	NA	NA	NA	NA	NA
429	P16220	19.44335	22.75865	19.5947	19.5244	19.0716	21.04505	19.6481	19.2386	22.7757	22.7416	19.7906	19.3988	19.8102	19.2386	16.9137	21.2295	20.9863	21.1038	20.5989	19.88035	0.71855	1.6455	0.3246	CREB1	CREB1	NA	NA	NA	NA	NA	NA	NA	NA	NA	NA	NA
430	Q6SJ93	20.1931	20.9866	20.2396	17.87945	20.84965	20.53675	20.1289	20.2573	21.064	20.9092	20.7585	19.7207	16.9532	18.8057	20.8093	20.89	20.6871	20.3864	20.4731	19.7552833333333	0.717816666666668	1.6447	0.5027	FAM111B	FAM111B	NA	NA	NA	NA	NA	NA	NA	NA	NA	NA	NA
431	P17844	30.47365	29.03365	30.4171	29.636	28.44965	29.6863	30.4797	30.4676	28.9969	29.0704	30.4135	30.4207	29.5485	29.7235	28.4403	28.459	29.8703	29.5023	29.9748	29.2573166666667	0.717483333333334	1.6443	0.9993	DDX5	DDX5	167	44	39	126	41	33	180	43	38	157.666666666667	36.6666666666667
432	Q86U44	22.5046	21.81175	21.8543	20.6904	21.5231	21.8059	22.4508	22.5584	21.9744	21.6491	21.8005	21.9081	20.9255	20.4553	21.6253	21.4209	21.796	21.8158	22.0568833333333	21.3398	0.717083333333331	1.6438	1.638	METTL3	METTL3	2	2	2	NA	NA	NA	3	3	3	NA	NA
433	Q9UKJ3	21.681	21.24305	21.8639	19.9308	21.0787	21.6275	21.6216	21.7404	21.1856	21.3005	21.9197	21.8081	19.9084	19.9532	21.1418	21.0156	21.5521	21.7029	21.5959833333333	20.879	0.716983333333335	1.6437	1.2184	GPATCH8	GPATCH8	NA	NA	NA	NA	NA	NA	NA	NA	NA	NA	NA
434	Q86V81	27.261	26.71255	26.881	25.81425	26.25815	26.63595	27.2538	27.2682	26.6377	26.7874	26.8312	26.9308	25.7496	25.8789	26.4894	26.0269	26.627	26.6449	26.9515166666667	26.2361166666667	0.715399999999999	1.6419	2.3833	ALYREF	ALYREF	17	5	5	10	5	5	12	6	6	13	5.33333333333333
435	Q8WWY3	24.9043	24.40415	24.99955	23.7489	24.002	24.41655	24.8459	24.9627	24.4225	24.3858	25.1205	24.8786	23.6638	23.834	24.0672	23.9368	24.4282	24.4049	24.7693333333333	24.0558166666667	0.713516666666667	1.6398	2.6453	PRPF31	PRPF31	15	9	9	11	7	7	17	10	10	14.3333333333333	8.66666666666667
436	P84103	28.03815	26.6988	28.49445	26.8933	26.0977	28.1001	28.0722	28.0041	26.6419	26.7557	28.4714	28.5175	26.878	26.9086	26.0879	26.1075	28.0652	28.135	27.7438	27.0303666666667	0.713433333333334	1.6397	0.731	SRSF3	SRSF3	14	6	5	25	7	6	41	7	6	26.6666666666667	5.66666666666667
437	P51784	21.8024	21.74615	21.59945	20.95225	20.9869	21.0706	21.7427	21.8621	21.5023	21.99	21.7246	21.4743	21.3921	20.5124	21.0125	20.9613	21.0334	21.1078	21.716	21.00325	0.71275	1.6389	3.2762	USP11	USP11	3	3	3	NA	NA	NA	4	3	3	NA	NA
438	Q9Y3B4	23.9926	23.2741	24.36195	22.9299	22.59275	23.9696	24.0307	23.9545	23.2565	23.2917	24.5275	24.1964	22.9936	22.8662	22.5936	22.5919	23.939	24.0002	23.8762166666667	23.1640833333333	0.71213333333333	1.6382	1.2292	SF3B6	SF3B6	5	4	4	5	3	3	9	3	3	6.33333333333333	3.33333333333333
439	Q96ST2	21.92695	21.6923	21.16975	20.302	21.4495	20.90425	21.8429	22.011	21.7908	21.5938	20.9395	21.4	19.919	20.685	21.4106	21.4884	20.8722	20.9363	21.5963333333333	20.88525	0.711083333333335	1.637	1.5299	IWS1	IWS1	NA	NA	NA	3	2	2	NA	NA	NA	NA	NA
440	Q9H307	26.33275	25.92725	26.3746	25.10625	25.30645	26.0902	26.2551	26.4104	26.0833	25.7712	26.4338	26.3154	25.1994	25.0131	25.2722	25.3407	26.2577	25.9227	26.2115333333333	25.5009666666667	0.710566666666669	1.6365	2.0304	PNN	PNN	26	18	18	22	13	13	34	18	18	27.3333333333333	16.3333333333333
441	P18074	16.3897	18.1827	19.48825	16.0018	17.9733	17.9565	15.9564	16.823	18.4913	17.8741	19.5095	19.467	15.7158	16.2878	18.5407	17.4059	18.4744	17.4386	18.0202166666667	17.3105333333333	0.709683333333334	1.6354	0.4385	ERCC2	ERCC2	NA	NA	NA	NA	NA	NA	NA	NA	NA	NA	NA
442	O43823	24.52785	23.28685	25.3543	23.606	22.39885	25.04195	24.4947	24.561	23.3135	23.2602	25.2974	25.4112	23.712	23.5	22.2638	22.5339	25.0785	25.0054	24.3896666666667	23.6822666666667	0.7074	1.6329	0.556	AKAP8	AKAP8	13	9	9	6	4	4	13	8	8	10.6666666666667	7
443	P17480	23.84085	24.1725	24.09185	22.1375	23.9863	23.86295	23.7707	23.911	24.2096	24.1354	24.1361	24.0476	21.9071	22.3679	24.2366	23.736	23.9023	23.8236	24.0350666666667	23.3289166666667	0.706150000000001	1.6314	0.9874	UBTF	UBTF	15	10	10	11	9	9	11	6	6	12.3333333333333	8.33333333333333
444	O95232	24.90715	23.4683	25.10885	23.93495	22.9759	24.4574	24.9178	24.8965	23.5329	23.4037	25.2763	24.9414	23.9712	23.8987	22.9202	23.0316	24.5829	24.3319	24.4947666666667	23.7894166666667	0.705349999999999	1.6305	0.8777	LUC7L3	LUC7L3	23	11	11	6	3	3	10	6	6	13	6.66666666666667
445	O14979	28.54855	26.8258	28.51335	27.8656	26.35245	27.55475	28.4441	28.653	26.8288	26.8228	28.5546	28.4721	27.86	27.8712	26.2956	26.4093	27.6598	27.4497	27.9625666666667	27.2576	0.704966666666667	1.6301	0.7947	HNRNPDL	HNRNPDL	68	20	18	43	13	11	51	14	12	54	13.6666666666667
446	Q9P2I0	25.55225	24.8451	25.4782	24.6406	24.14315	24.9789	25.4424	25.6621	24.7122	24.978	25.3115	25.6449	24.6156	24.6656	24.1847	24.1016	24.9314	25.0264	25.29185	24.58755	0.7043	1.6293	2.0373	CPSF2	CPSF2	32	19	19	9	6	6	22	13	13	21	12.6666666666667
447	P23193	24.87925	24.27825	24.02885	23.587	23.6775	23.8096	24.833	24.9255	24.335	24.2215	24.0282	24.0295	23.5237	23.6503	23.7166	23.6384	23.8205	23.7987	24.39545	23.6913666666667	0.704083333333333	1.6291	2.7492	TCEA1	TCEA1	9	7	7	12	7	7	20	10	10	13.6666666666667	8
448	P13010	28.4022	27.65115	27.83	27.18985	27.19655	27.38575	28.3596	28.4448	27.6661	27.6362	27.8307	27.8293	27.249	27.1307	27.2069	27.1862	27.4531	27.3184	27.9611166666667	27.2573833333333	0.703733333333332	1.6287	3.0454	XRCC5	XRCC5	85	38	37	59	27	27	129	36	35	91	33
449	P26678	20.9367	18.68005	19.8838	20.0421	17.2233	20.12635	21.0044	20.869	18.8081	18.552	20.411	19.3566	20.279	19.8052	18.0992	16.3474	20.2277	20.025	19.8335166666667	19.1305833333333	0.702933333333334	1.6278	0.41	PLN	PLN	NA	NA	NA	NA	NA	NA	NA	NA	NA	NA	NA
450	P09001	19.8588	21.22265	21.26815	18.93525	20.43825	20.868	19.6471	20.0705	21.2178	21.2275	21.3804	21.1559	18.7904	19.0801	20.4469	20.4296	20.8481	20.8879	20.7832	20.0805	0.7027	1.6275	0.7646	MRPL3	MRPL3	NA	NA	NA	NA	NA	NA	NA	NA	NA	NA	NA
451	Q13595	25.9735	24.9066	26.0715	24.83685	24.3829	25.6267	25.9463	26.0007	24.9032	24.91	26.0705	26.0725	24.8966	24.7771	24.3619	24.4039	25.6631	25.5903	25.6505333333333	24.9488166666667	0.701716666666666	1.6265	1.2265	TRA2A	TRA2A	14	7	6	6	3	3	14	5	5	11.3333333333333	4.66666666666667
452	Q7Z7F0	19.46815	18.55655	18.721	19.18965	16.8729	18.5867	19.1916	19.7447	18.5009	18.6122	18.6011	18.8409	19.0227	19.3566	16.6124	17.1334	18.6651	18.5083	18.9152333333333	18.2164166666667	0.698816666666666	1.6232	0.7404	KHDC4	KHDC4	NA	NA	NA	NA	NA	NA	NA	NA	NA	NA	NA
453	P49756	25.68555	24.49015	26.0148	24.53325	24.1854	25.3761	25.6517	25.7194	24.4173	24.563	25.9852	26.0444	24.4994	24.5671	24.143	24.2278	25.4923	25.2599	25.3968333333333	24.69825	0.698583333333332	1.6229	1.0514	RBM25	RBM25	36	18	18	9	6	6	26	12	12	23.6666666666667	12
454	Q8IY67	24.6901	23.1272	25.28675	23.8908	22.508	24.6107	24.5597	24.8205	23.2426	23.0118	25.2562	25.3173	23.9479	23.8337	22.5489	22.4671	24.6845	24.5369	24.3680166666667	23.6698333333333	0.698183333333333	1.6224	0.6092	RAVER1	RAVER1	23	12	12	7	5	5	19	9	9	16.3333333333333	8.66666666666667
455	P08651	21.4083	21.78235	21.7114	20.32065	20.8494	21.63795	21.8717	20.9449	21.9369	21.6278	21.7711	21.6517	20.5886	20.0527	20.9484	20.7504	21.9048	21.3711	21.6340166666667	20.936	0.698016666666668	1.6223	1.372	NFIC	NFIC	NA	NA	NA	5	3	3	NA	NA	NA	NA	NA
456	Q6IBW4	19.71005	20.4282	19.56865	18.8052	19.4627	19.3467	19.7659	19.6542	20.6195	20.2369	19.857	19.2803	18.6992	18.9112	19.3261	19.5993	19.1438	19.5496	19.9023	19.2048666666667	0.697433333333333	1.6216	1.8034	NCAPH2	NCAPH2	NA	NA	NA	NA	NA	NA	NA	NA	NA	NA	NA
457	Q5VTB9	20.91155	21.06935	20.6313	19.2514	20.53685	20.73545	20.8586	20.9645	21.1297	21.009	20.5305	20.7321	19.1048	19.398	20.5209	20.5528	20.9754	20.4955	20.8707333333333	20.1745666666667	0.696166666666667	1.6202	1.2855	RNF220	RNF220	NA	NA	NA	NA	NA	NA	NA	NA	NA	NA	NA
458	Q9NWH9	26.819	26.44765	26.9063	25.8412	25.811	26.43565	26.8751	26.7629	26.525	26.3703	27.0182	26.7944	25.8377	25.8447	25.8596	25.7624	26.4796	26.3917	26.7243166666667	26.0292833333333	0.695033333333335	1.6189	2.8033	SLTM	SLTM	31	14	14	30	16	16	31	16	16	30.6666666666667	15.3333333333333
459	Q16629	28.13045	26.62325	28.10485	27.09155	26.03405	27.64795	28.0725	28.1884	26.6153	26.6312	28.1376	28.0721	27.128	27.0551	25.9897	26.0784	27.6483	27.6476	27.6195166666667	26.9245166666667	0.695	1.6189	0.8497	SRSF7	SRSF7	25	7	6	24	9	8	36	8	7	28.3333333333333	7
460	P22626	31.18305	30.26665	31.29	30.6102	29.53675	30.5109	31.4531	30.913	30.2692	30.2641	31.2009	31.3791	30.6454	30.575	29.5275	29.546	30.6037	30.4181	30.9132333333333	30.2192833333333	0.693950000000001	1.6177	1.3168	HNRNPA2B1	HNRNPA2B1	343	42	38	252	32	29	380	32	28	325	31.6666666666667
461	Q9UBT2	22.558	22.0447	21.56395	21.4499	22.21045	20.42515	22.2965	22.8195	22.2148	21.8746	21.5193	21.6086	21.3288	21.571	22.3861	22.0348	19.7123	21.138	22.05555	21.3618333333333	0.693716666666667	1.6175	0.8651	UBA2	UBA2	4	3	3	NA	NA	NA	5	4	4	NA	NA
462	P63165	23.9764	25.3897	24.33455	23.13705	24.6028	23.8809	24.093	23.8598	25.4257	25.3537	24.3834	24.2857	23.1785	23.0956	24.8651	24.3405	23.749	24.0128	24.5668833333333	23.8735833333333	0.693300000000001	1.617	0.9816	SUMO1	SUMO1	NA	NA	NA	NA	NA	NA	3	2	2	NA	NA
463	Q05925	17.4835	18.4995	17.8753	16.62345	18.05295	17.10285	16.5404	18.4266	18.6387	18.3603	18.3349	17.4157	17.7816	15.4653	18.5379	17.568	17.1613	17.0444	17.9527666666667	17.25975	0.693016666666669	1.6167	0.6501	EN1	EN1	NA	NA	NA	NA	NA	NA	NA	NA	NA	NA	NA
464	Q2TAY7	25.53245	24.46145	25.0437	24.41615	24.0282	24.5149	25.4401	25.6248	24.4895	24.4334	25.0109	25.0765	24.3455	24.4868	24.0191	24.0373	24.5604	24.4694	25.0125333333333	24.31975	0.692783333333335	1.6164	1.9866	SMU1	SMU1	26	12	12	15	6	6	26	11	11	22.3333333333333	9.66666666666667
465	Q16186	20.11725	21.46105	20.0625	18.2133	21.0322	20.31805	20.6474	19.5871	21.5091	21.413	20.1363	19.9887	17.9301	18.4965	20.6987	21.3657	20.4781	20.158	20.5469333333333	19.8545166666667	0.692416666666666	1.616	0.5209	ADRM1	ADRM1	NA	NA	NA	4	3	3	NA	NA	NA	NA	NA
466	Q9UBB4	21.75215	21.562	21.11895	20.4541	20.69	21.21655	21.6498	21.8545	21.7899	21.3341	21.0522	21.1857	20.0878	20.8204	20.4887	20.8913	21.016	21.4171	21.4777	20.7868833333333	0.690816666666663	1.6142	1.8716	ATXN10	ATXN10	3	3	3	2	2	2	3	3	3	2.66666666666667	2.66666666666667
467	Q9UHD9	17.29035	18.7494	18.35825	17.53615	18.35775	16.43295	16.643	17.9377	18.5655	18.9333	20.3585	16.358	17.8381	17.2342	18.3128	18.4027	16.3034	16.5625	18.1326666666667	17.4422833333333	0.690383333333333	1.6137	0.4509	UBQLN2	UBQLN2	NA	NA	NA	NA	NA	NA	NA	NA	NA	NA	NA
468	Q5T280	20.87155	20.3278	20.9379	18.8441	20.4277	20.7962	21.3581	20.385	20.598	20.0576	21.0511	20.8247	17.6082	20.08	20.3786	20.4768	20.9072	20.6852	20.7124166666667	20.0226666666667	0.68975	1.613	0.6504	SPOUT1	SPOUT1	NA	NA	NA	NA	NA	NA	NA	NA	NA	NA	NA
469	Q8NDT2	23.11805	21.28295	22.55635	21.6391	20.81625	22.43435	23.0278	23.2083	21.3337	21.2322	22.7632	22.3495	21.6264	21.6518	21.241	20.3915	22.3318	22.5369	22.3191166666667	21.6299	0.689216666666667	1.6124	0.76	RBM15B	RBM15B	3	3	2	NA	NA	NA	8	5	3	NA	NA
470	Q13868	23.36695	23.1624	22.74275	22.23495	22.87565	22.0979	23.2235	23.5104	23.1501	23.1747	22.65	22.8355	22.3098	22.1601	22.9708	22.7805	22.0211	22.1747	23.0907	22.4028333333333	0.687866666666665	1.6109	2.204	EXOSC2	EXOSC2	6	5	5	4	3	3	9	5	5	6.33333333333333	4.33333333333333
471	Q15050	23.05915	24.0046	23.3351	21.2149	23.9013	23.2212	23.1501	22.9682	24.2133	23.7959	23.4217	23.2485	20.333	22.0968	23.8846	23.918	23.3798	23.0626	23.4662833333333	22.7791333333333	0.687149999999999	1.6101	0.5657	RRS1	RRS1	6	4	4	19	13	13	6	3	3	10.3333333333333	6.66666666666667
472	O95400	22.6215	22.29545	23.22075	21.64575	21.95255	22.4786	22.4223	22.8207	22.4103	22.1806	23.4219	23.0196	21.5789	21.7126	21.9981	21.907	22.6124	22.3448	22.7125666666667	22.0256333333333	0.686933333333336	1.6099	1.7142	CD2BP2	CD2BP2	8	5	5	3	3	3	NA	NA	NA	NA	NA
473	P15927	22.20065	22.3342	22.2966	21.0808	21.53975	22.15015	22.2061	22.1952	22.2255	22.4429	22.4978	22.0954	21.2378	20.9238	21.556	21.5235	22.2349	22.0654	22.27715	21.5902333333333	0.686916666666665	1.6098	2.0605	RPA2	RPA2	3	2	2	NA	NA	NA	NA	NA	NA	NA	NA
474	Q969P6	22.81835	22.49105	22.1259	21.4727	22.14075	21.7664	22.7734	22.8633	22.3194	22.6627	22.1511	22.1007	21.3555	21.5899	22.1293	22.1522	21.7929	21.7399	22.4784333333333	21.7932833333333	0.68515	1.6079	2.3954	TOP1MT	TOP1MT	NA	NA	NA	NA	NA	NA	NA	NA	NA	NA	NA
475	O75319	22.9835	22.4122	23.7017	21.64425	21.86815	23.53185	22.921	23.046	23.7489	21.0755	24.5039	22.8995	21.6147	21.6738	22.934	20.8023	24.519	22.5447	23.0324666666667	22.3480833333333	0.684383333333336	1.607	0.4483	DUSP11	DUSP11	5	4	4	2	2	2	5	4	4	4	3.33333333333333
476	O94888	20.59835	20.4669	19.8938	19.3572	20.11745	19.43475	20.5559	20.6408	20.5625	20.3713	19.7858	20.0018	19.2422	19.4722	20.2751	19.9598	19.2715	19.598	20.3196833333333	19.6364666666667	0.683216666666667	1.6057	1.9657	UBXN7	UBXN7	NA	NA	NA	NA	NA	NA	NA	NA	NA	NA	NA
477	Q9NX24	19.59765	19.88535	21.00515	18.51945	19.70995	20.2096	19.4649	19.7304	19.9164	19.8543	20.8799	21.1304	18.5212	18.5177	19.7949	19.625	20.3243	20.0949	20.1627166666667	19.4796666666667	0.683050000000001	1.6055	0.8651	NHP2	NHP2	NA	NA	NA	NA	NA	NA	NA	NA	NA	NA	NA
478	Q9NPF5	19.9223	20.8648	19.6167	17.7042	20.64205	20.00905	19.8417	20.0029	20.809	20.9206	19.4914	19.742	16.2056	19.2028	20.5103	20.7738	20.0759	19.9422	20.1346	19.4517666666667	0.682833333333331	1.6053	0.4324	DMAP1	DMAP1	NA	NA	NA	NA	NA	NA	NA	NA	NA	NA	NA
479	P31941	24.29705	19.73305	23.5894	23.20755	20.28695	22.0793	24.2238	24.3703	19.8972	19.5689	23.817	23.3618	23.2009	23.2142	20.462	20.1119	22.3868	21.7718	22.5398333333333	21.8579333333333	0.681899999999999	1.6043	0.2744	APOBEC3A	APOBEC3A	NA	NA	NA	NA	NA	NA	NA	NA	NA	NA	NA
480	P31941	24.29705	19.73305	23.5894	23.20755	20.28695	22.0793	24.2238	24.3703	19.8972	19.5689	23.817	23.3618	23.2009	23.2142	20.462	20.1119	22.3868	21.7718	22.5398333333333	21.8579333333333	0.681899999999999	1.6043	0.2744	APOBEC3A_B	APOBEC3A	NA	NA	NA	NA	NA	NA	NA	NA	NA	NA	NA
481	O43422	15.1899	16.74955	16.6993	16.08645	14.75825	15.74845	13.2907	17.0891	16.1275	17.3716	16.9638	16.4348	16.2559	15.917	12.7793	16.7372	15.0514	16.4455	16.2129166666667	15.53105	0.681866666666664	1.6042	0.3519	THAP12	THAP12	NA	NA	NA	NA	NA	NA	NA	NA	NA	NA	NA
482	O75533	27.64995	26.6239	27.66045	26.56705	26.3076	27.0252	27.5849	27.715	26.6083	26.6395	27.6765	27.6444	26.5232	26.6109	26.3359	26.2793	27.0508	26.9996	27.3114333333333	26.6332833333333	0.678150000000002	1.6001	1.6152	SF3B1	SF3B1	105	46	46	55	27	27	89	38	38	83	37
483	O15083	19.7269	20.577	17.34525	17.4331	20.15875	18.0238	19.8759	19.5779	20.5745	20.5795	16.9195	17.771	16.0199	18.8463	20.2193	20.0982	15.926	20.1216	19.2163833333333	18.53855	0.677833333333332	1.5997	0.2752	ERC2	ERC2	NA	NA	NA	NA	NA	NA	NA	NA	NA	NA	NA
484	O95104	21.9629	19.6012	22.0209	20.6639	18.9577	21.93155	21.8247	22.1011	19.7642	19.4382	22.0184	22.0234	20.8742	20.4536	18.7445	19.1709	21.948	21.9151	21.195	20.5177166666667	0.677283333333335	1.5991	0.4126	SCAF4	SCAF4	NA	NA	NA	NA	NA	NA	NA	NA	NA	NA	NA
485	Q9UBW7	20.66895	20.9069	21.84245	19.8619	19.71525	21.81125	20.5788	20.7591	20.8497	20.9641	20.0382	23.6467	19.5022	20.2216	19.6626	19.7679	23.8848	19.7377	21.1394333333333	20.4628	0.676633333333331	1.5985	0.345	ZMYM2	ZMYM2	NA	NA	NA	NA	NA	NA	NA	NA	NA	NA	NA
486	Q9UIG0	23.5657	24.58075	24.23455	22.1421	24.1479	24.06115	23.5464	23.585	24.5897	24.5718	24.3201	24.149	22.0624	22.2218	24.1131	24.1827	24.119	24.0033	24.127	23.4503833333333	0.676616666666664	1.5984	0.7724	BAZ1B	BAZ1B	16	10	9	22	12	11	6	4	3	14.6666666666667	7.66666666666667
487	Q49A26	19.85905	20.7322	19.71535	17.8206	20.16665	20.29145	19.8648	19.8533	20.6298	20.8346	19.8102	19.6205	17.4544	18.1868	20.1347	20.1986	20.2284	20.3545	20.1022	19.4262333333333	0.675966666666667	1.5977	0.5984	GLYR1	GLYR1	NA	NA	NA	NA	NA	NA	NA	NA	NA	NA	NA
488	Q96GC5	18.07165	19.63645	19.6198	17.05635	18.79295	19.45345	18.2334	17.9099	19.6985	19.5744	19.6966	19.543	16.2961	17.8166	19.2554	18.3305	19.6534	19.2535	19.1093	18.43425	0.675050000000002	1.5967	0.5331	MRPL48	MRPL48	NA	NA	NA	NA	NA	NA	NA	NA	NA	NA	NA
489	Q96DI7	25.0744	23.7362	24.812	23.8858	23.39565	24.31615	24.9624	25.1864	23.6235	23.8489	24.7859	24.8381	23.8699	23.9017	23.4549	23.3364	24.313	24.3193	24.5408666666667	23.8658666666667	0.675000000000001	1.5966	1.2539	SNRNP40	SNRNP40	12	9	9	7	4	4	23	12	12	14	8.33333333333333
490	Q14562	23.36735	22.60475	23.12175	21.8051	22.51455	22.7511	23.22	23.5147	22.5379	22.6716	23.0881	23.1554	21.7996	21.8106	22.5164	22.5127	22.7949	22.7073	23.0312833333333	22.3569166666667	0.674366666666668	1.5959	1.7926	DHX8	DHX8	7	4	4	2	2	2	8	5	4	5.66666666666667	3.33333333333333
491	Q02447	15.9747	17.3681	21.2873	15.99495	17.63975	18.9821	15.5558	16.3936	16.7857	17.9505	23.057	19.5176	15.9316	16.0583	17.7003	17.5792	18.6122	19.352	18.2100333333333	17.5389333333333	0.671099999999999	1.5923	0.2196	SP3	SP3	NA	NA	NA	NA	NA	NA	NA	NA	NA	NA	NA
492	Q53F19	23.08165	22.44105	22.71465	21.771	21.8609	22.5922	23.0639	23.0994	22.4859	22.3962	22.7049	22.7244	21.5208	22.0212	21.5523	22.1695	22.453	22.7314	22.7457833333333	22.0747	0.671083333333332	1.5923	1.8157	NCBP3	NCBP3	2	2	2	4	3	3	8	5	5	4.66666666666667	3.33333333333333
493	Q9NRG0	19.8985	21.82365	20.2031	18.4699	21.28595	20.1564	20.3806	19.4164	21.8518	21.7955	20.0212	20.385	18.3464	18.5934	21.1663	21.4056	20.2698	20.043	20.64175	19.97075	0.671000000000003	1.5922	0.4803	CHRAC1	CHRAC1	NA	NA	NA	NA	NA	NA	NA	NA	NA	NA	NA
494	Q99879	22.9624	26.5344	24.6722	21.8119	25.795	24.55055	23.0536	22.8712	26.5033	26.5655	24.5093	24.8351	21.7229	21.9009	25.8199	25.7701	24.5319	24.5692	24.723	24.0524833333333	0.670516666666664	1.5917	0.289	HIST1H2BM	HIST1H2BM	NA	NA	NA	NA	NA	NA	NA	NA	NA	NA	NA
495	Q5M9Q1	18.2833	18.87985	18.6454	16.8354	18.5943	18.3679	18.4246	18.142	18.6754	19.0843	19.0005	18.2903	15.9257	17.7451	18.7348	18.4538	18.5333	18.2025	18.60285	17.9325333333333	0.670316666666665	1.5914	0.7708	NKAPL	NKAPL	NA	NA	NA	NA	NA	NA	NA	NA	NA	NA	NA
496	Q86WJ1	22.3507	22.1905	21.9597	20.81425	21.8834	21.79345	22.4861	22.2153	22.044	22.337	22.0316	21.8878	20.8087	20.8198	21.8817	21.8851	21.7774	21.8095	22.1669666666667	21.4970333333333	0.669933333333333	1.591	1.767	CHD1L	CHD1L	NA	NA	NA	2	2	2	6	4	4	NA	NA
497	P23497	22.72015	23.2152	23.2492	21.8928	22.5444	22.7406	22.8131	22.6272	23.6439	22.7865	23.2733	23.2251	22.0412	21.7444	22.5252	22.5636	23.1859	22.2953	23.0615166666667	22.3926	0.668916666666664	1.5899	1.5865	SP100	SP100	NA	NA	NA	NA	NA	NA	NA	NA	NA	NA	NA
498	Q07666	28.8939	28.0208	29.0621	28.2484	27.23065	28.49315	28.837	28.9508	28.0062	28.0354	29.1029	29.0213	28.2607	28.2361	27.201	27.2603	28.4769	28.5094	28.6589333333333	27.9907333333333	0.668199999999999	1.5891	1.2025	KHDRBS1	KHDRBS1	51	17	15	38	16	15	71	17	16	53.3333333333333	15.3333333333333
499	Q9NVX2	21.17975	20.71935	20.7221	19.70065	20.133	20.7917	21.1126	21.2469	20.4332	21.0055	20.9559	20.4883	19.8289	19.5724	20.1404	20.1256	20.8107	20.7727	20.8737333333333	20.20845	0.665283333333335	1.5858	1.6609	NLE1	NLE1	NA	NA	NA	NA	NA	NA	NA	NA	NA	NA	NA
500	Q9NVM9	22.10735	22.2004	21.4673	20.86105	21.3475	21.5736	22.0281	22.1866	22.2785	22.1223	21.4512	21.4834	20.9098	20.8123	21.1678	21.5272	21.7602	21.387	21.9250166666667	21.2607166666667	0.664299999999997	1.5848	1.9879	INTS13	INTS13	3	3	3	3	2	2	3	2	2	3	2.33333333333333
501	Q9UQ35	27.26115	26.9966	27.2287	26.1073	26.4685	26.92235	27.1875	27.3348	26.9944	26.9988	27.3845	27.0729	25.9576	26.257	26.4507	26.4863	26.8012	27.0435	27.16215	26.4993833333333	0.662766666666666	1.5831	2.5001	SRRM2	SRRM2	59	26	26	53	20	20	71	28	28	61	24.6666666666667
502	Q96T23	21.0787	22.3496	21.27015	19.9495	21.68265	21.08	20.9367	21.2207	22.3958	22.3034	21.4298	21.1105	20.2764	19.6226	21.9642	21.4011	21.0638	21.0962	21.56615	20.90405	0.662100000000002	1.5824	0.8206	RSF1	RSF1	2	2	2	5	2	2	NA	NA	NA	NA	NA
503	Q9BZJ0	24.3002	23.65315	23.71775	22.9173	23.4198	23.35115	24.2621	24.3383	23.6588	23.6475	23.6767	23.7588	23.0283	22.8063	23.4148	23.4248	23.2972	23.4051	23.8903666666667	23.2294166666667	0.66095	1.5811	2.5607	CRNKL1	CRNKL1	10	8	8	6	5	5	14	9	9	10	7.33333333333333
504	Q5T8P6	24.5031	23.4324	24.14345	23.25025	23.07125	23.78095	24.4861	24.5201	23.432	23.4328	24.0469	24.24	23.3521	23.1484	23.0332	23.1093	23.8197	23.7422	24.0263166666667	23.3674833333333	0.658833333333334	1.5788	1.6559	RBM26	RBM26	14	10	8	10	7	7	13	10	8	12.3333333333333	7.66666666666667
505	Q9P015	20.4316	21.1567	20.6982	17.7329	21.495	21.08235	20.1366	20.7266	21.3894	20.924	20.5706	20.8258	17.4035	18.0623	21.5664	21.4236	21.411	20.7537	20.7621666666667	20.1034166666667	0.658749999999998	1.5787	0.3778	MRPL15	MRPL15	3	2	2	3	2	2	NA	NA	NA	NA	NA
506	O43251	24.12345	21.6814	24.14255	23.32225	21.5303	23.11895	24.0075	24.2394	21.7384	21.6244	24.5327	23.7524	23.5129	23.1316	21.8288	21.2318	23.238	22.9999	23.3158	22.6571666666667	0.658633333333334	1.5786	0.4798	RBFOX2	RBFOX2	14	8	8	5	3	3	14	7	7	11	6
507	Q14807	22.75765	22.6148	22.27405	21.6421	22.07715	21.95535	22.6342	22.8811	22.8908	22.3388	22.778	21.7701	22.007	21.2772	21.9674	22.1869	21.9049	22.0058	22.5488333333333	21.8915333333333	0.657299999999999	1.5771	1.879	KIF22	KIF22	2	2	2	5	5	5	NA	NA	NA	NA	NA
508	Q6UX04	21.0262	19.32865	20.6722	19.4504	18.96485	20.6441	21.041	21.0114	20.3289	18.3284	20.6884	20.656	18.6658	20.235	18.7538	19.1759	20.8977	20.3905	20.34235	19.68645	0.655899999999999	1.5756	0.5618	CWC27	CWC27	NA	NA	NA	NA	NA	NA	NA	NA	NA	NA	NA
509	P57053	23.2975	26.18335	24.63695	21.99125	25.6325	24.52645	23.2429	23.3521	26.1153	26.2514	24.455	24.8189	21.9043	22.0782	25.7187	25.5463	24.4922	24.5607	24.7059333333333	24.0500666666667	0.655866666666668	1.5756	0.3323	LOC102724334	H2BFS	NA	NA	NA	NA	NA	NA	NA	NA	NA	NA	NA
510	Q13823	20.0148	21.6633	21.94015	18.5166	21.1831	21.95175	20.2304	19.7992	21.7463	21.5803	22.2107	21.6696	18.9665	18.0667	21.3402	21.026	22.0148	21.8887	21.2060833333333	20.5504833333333	0.6556	1.5753	0.3791	GNL2	GNL2	NA	NA	NA	NA	NA	NA	NA	NA	NA	NA	NA
511	Q9H814	20.87385	20.1307	20.4209	19.7494	19.947	19.76325	20.8616	20.8861	20.2946	19.9668	19.977	20.8648	19.976	19.5228	20.0401	19.8539	19.6936	19.8329	20.47515	19.8198833333333	0.655266666666666	1.5749	2.0913	PHAX	PHAX	NA	NA	NA	NA	NA	NA	3	2	2	NA	NA
512	Q9BVI4	21.4504	21.5252	21.42155	19.89485	21.32125	21.21565	21.4341	21.4667	21.9794	21.071	21.9223	20.9208	19.6677	20.122	21.2056	21.4369	21.6779	20.7534	21.4657166666667	20.8105833333333	0.655133333333332	1.5747	0.9854	NOC4L	NOC4L	2	2	2	3	2	2	NA	NA	NA	NA	NA
513	Q8TAD8	21.80505	20.664	21.8657	20.585	20.47	21.3145	21.625	21.9851	20.1968	21.1312	21.699	22.0324	20.566	20.604	20.426	20.514	21.4926	21.1364	21.4449166666667	20.7898333333333	0.655083333333334	1.5747	1.1171	SNIP1	SNIP1	3	2	2	NA	NA	NA	NA	NA	NA	NA	NA
514	Q9UBD5	19.73725	20.12885	18.99165	17.70345	19.941	19.2498	19.8331	19.6414	20.1281	20.1296	19.0151	18.9682	17.0953	18.3116	18.8965	20.9855	19.3395	19.1601	19.61925	18.96475	0.654500000000002	1.5741	0.5641	ORC3	ORC3	NA	NA	NA	NA	NA	NA	NA	NA	NA	NA	NA
515	Q08170	26.4038	25.6834	26.53295	25.5308	25.05265	26.0739	26.6174	26.1902	25.652	25.7148	26.5292	26.5367	25.5297	25.5319	24.947	25.1583	25.9481	26.1997	26.2067166666667	25.55245	0.654266666666665	1.5738	1.5137	SRSF4	SRSF4	17	8	4	8	4	1	22	8	4	15.6666666666667	3
516	Q9BRX9	17.5539	17.53795	18.56475	16.5857	16.721	18.38965	17.897	17.2108	17.0995	17.9764	18.9337	18.1958	17.1509	16.0205	16.7143	16.7277	18.7415	18.0378	17.8855333333333	17.2321166666667	0.653416666666669	1.5729	0.6739	WDR83	WDR83	NA	NA	NA	NA	NA	NA	NA	NA	NA	NA	NA
517	Q6P2Q9	27.6596	26.5197	27.64785	26.55315	26.2756	27.0384	27.5964	27.7228	26.5704	26.469	27.6441	27.6516	26.5541	26.5522	26.2597	26.2915	27.1014	26.9754	27.2757166666667	26.6223833333333	0.653333333333336	1.5728	1.3859	PRPF8	PRPF8	123	68	68	55	34	34	135	61	61	104.333333333333	54.3333333333333
518	P49005	23.6892	23.52855	23.57805	22.43595	22.97155	23.43435	23.6782	23.7002	23.5215	23.5356	23.5934	23.5627	22.2593	22.6126	22.9427	23.0004	23.3636	23.5051	23.5986	22.9472833333333	0.651316666666666	1.5706	2.1697	POLD2	POLD2	9	6	6	8	5	5	9	6	6	8.66666666666667	5.66666666666667
519	Q15007	23.2484	22.63515	23.50245	22.04395	22.1526	23.2365	23.1022	23.3946	22.7187	22.5516	23.088	23.9169	21.9302	22.1577	22.1512	22.154	23.181	23.292	23.1286666666667	22.4776833333333	0.650983333333336	1.5702	1.1852	WTAP	WTAP	5	3	3	5	4	4	8	5	5	6	4
520	Q96T88	23.43205	23.74555	23.27815	22.158	23.1639	23.1831	23.2943	23.5698	23.7138	23.7773	23.4257	23.1306	22.2441	22.0719	22.909	23.4188	23.4427	22.9235	23.48525	22.835	0.65025	1.5694	1.5324	UHRF1	UHRF1	11	8	8	11	7	7	11	7	7	11	7.33333333333333
521	Q9P013	22.90585	22.58235	23.21085	21.4756	22.3003	22.97315	22.8079	23.0038	22.5078	22.6569	23.4255	22.9962	21.3484	21.6028	22.2186	22.382	23.0497	22.8966	22.8996833333333	22.2496833333333	0.649999999999999	1.5692	1.2203	CWC15	CWC15	5	4	4	5	3	3	5	2	2	5	3
522	Q9HCD5	25.1211	23.9941	25.5883	24.06085	23.3877	25.3056	25.0651	25.1771	23.9372	24.051	25.621	25.5556	23.9738	24.1479	23.2982	23.4772	25.3545	25.2567	24.9011666666667	24.2513833333333	0.649783333333332	1.5689	0.7128	NCOA5	NCOA5	23	14	14	13	9	9	24	9	9	20	10.6666666666667
523	Q9H1E3	22.31805	23.08895	22.3867	21.0772	22.6686	22.0991	22.3028	22.3333	23.1723	23.0056	22.489	22.2844	21.0531	21.1013	22.6311	22.7061	22.199	21.9992	22.5979	21.9483	0.649600000000003	1.5687	1.086	NUCKS1	NUCKS1	NA	NA	NA	5	2	2	4	2	2	NA	NA
524	Q96H20	17.6954	20.16515	19.2725	16.1739	19.5247	19.4872	19.2842	16.1066	20.3219	20.0084	19.2341	19.3109	15.3695	16.9783	19.4774	19.572	19.4861	19.4883	19.04435	18.3952666666667	0.649083333333333	1.5682	0.29	SNF8	SNF8	NA	NA	NA	NA	NA	NA	NA	NA	NA	NA	NA
525	O95758	22.91185	22.25795	22.87545	21.87765	21.87095	22.3512	22.8297	22.994	22.361	22.1549	23.3616	22.3893	22.1159	21.6394	21.7855	21.9564	22.7916	21.9108	22.68175	22.0332666666667	0.648483333333335	1.5675	1.5766	PTBP3	PTBP3	24	10	4	NA	NA	NA	23	7	3	NA	NA
526	O43143	26.86975	25.84165	26.75485	25.68405	25.6284	26.2098	26.7936	26.9459	25.8778	25.8055	26.847	26.6627	25.691	25.6771	25.661	25.5958	26.3099	26.1097	26.48875	25.84075	0.648	1.567	1.6477	DHX15	DHX15	64	28	28	34	16	16	66	28	27	54.6666666666667	23.6666666666667
527	O00566	23.17065	22.811	22.8489	21.2806	22.7954	22.81095	23.0224	23.3189	22.6836	22.9384	22.8222	22.8756	21.491	21.0702	23.1076	22.4832	22.7381	22.8838	22.9435166666667	22.29565	0.647866666666665	1.5669	1.0376	MPHOSPH10	MPHOSPH10	6	3	3	6	5	5	4	3	3	5.33333333333333	3.66666666666667
528	Q8TDD1	22.9611	23.0363	22.9137	20.96065	23.27455	22.7347	23.104	22.8182	22.9981	23.0745	22.9922	22.8352	20.4946	21.4267	23.5693	22.9798	22.8388	22.6306	22.9703666666667	22.3233	0.647066666666667	1.566	0.7063	DDX54	DDX54	11	7	6	7	6	6	6	4	4	8	5.33333333333333
529	Q9NR30	27.34685	27.0667	27.08175	25.90435	26.9778	26.6731	27.2429	27.4508	27.0898	27.0436	27.1077	27.0558	25.9811	25.8276	26.9529	27.0027	26.7766	26.5696	27.1651	26.5184166666667	0.646683333333335	1.5656	1.8845	DDX21	DDX21	61	31	29	84	30	27	76	32	29	73.6666666666667	28.3333333333333
530	P26583	25.2471	25.1393	24.5588	23.99075	24.8617	24.1621	25.1602	25.334	24.9871	25.2915	24.6453	24.4723	23.8987	24.0828	24.7746	24.9488	24.1693	24.1549	24.9817333333333	24.3381833333333	0.643550000000001	1.5622	1.7782	HMGB2	HMGB2	15	8	6	27	12	9	22	10	9	21.3333333333333	8
531	Q13123	25.71635	24.73535	25.41205	24.6158	24.26125	25.0563	25.5932	25.8395	24.7004	24.7703	25.4368	25.3873	24.6697	24.5619	24.2802	24.2423	25.057	25.0556	25.2879166666667	24.64445	0.643466666666669	1.5621	1.6635	IK	IK	28	15	15	15	10	10	24	14	14	22.3333333333333	13
532	Q9NRX2	19.46015	22.0152	21.1161	17.9255	21.714	21.0218	19.5533	19.367	22.0506	21.9798	21.281	20.9512	16.134	19.717	21.7881	21.6399	21.0486	20.995	20.8638166666667	20.2204333333333	0.643383333333333	1.562	0.2748	MRPL17	MRPL17	4	3	3	NA	NA	NA	NA	NA	NA	NA	NA
533	O75691	21.8351	21.59125	21.7035	19.93555	21.9071	21.3587	21.4794	22.1908	21.5553	21.6272	21.8393	21.5677	21.5001	18.371	22.208	21.6062	21.6006	21.1168	21.70995	21.0671166666667	0.642833333333332	1.5614	0.5461	UTP20	UTP20	3	3	3	NA	NA	NA	NA	NA	NA	NA	NA
534	O14578	22.87495	24.2781	22.8	21.3837	23.86255	22.78035	22.7802	22.9697	24.2894	24.2668	22.8331	22.7669	21.2396	21.5278	23.8357	23.8894	22.7365	22.8242	23.3176833333333	22.6755333333333	0.642150000000001	1.5606	0.5708	CIT	CIT	NA	NA	NA	11	8	8	NA	NA	NA	NA	NA
535	P12956	28.43875	27.56585	27.78395	27.24035	27.162	27.46535	28.3372	28.5403	27.6327	27.499	27.7438	27.8241	27.2363	27.2444	27.1765	27.1475	27.4665	27.4642	27.9295166666667	27.2892333333333	0.640283333333329	1.5586	2.3021	XRCC6	XRCC6	96	35	35	92	35	35	132	37	37	106.666666666667	35.6666666666667
536	O15226	23.71915	22.99465	23.746	22.63985	22.6824	23.21795	23.6214	23.8169	23.0545	22.9348	23.8407	23.6513	22.7363	22.5434	22.7326	22.6322	23.28	23.1559	23.4866	22.8467333333333	0.639866666666666	1.5582	2.0052	NKRF	NKRF	3	3	3	2	2	2	9	8	8	4.66666666666667	4.33333333333333
537	Q07812	19.5575	20.35585	18.91855	18.61525	19.40675	18.89165	19.4508	19.6642	20.325	20.3867	19.2261	18.611	19.3344	17.8961	19.6001	19.2134	19.0009	18.7824	19.6106333333333	18.9712166666667	0.639416666666666	1.5577	0.9466	BAX	BAX	NA	NA	NA	NA	NA	NA	NA	NA	NA	NA	NA
538	Q8N7X1	24.7316	20.83905	24.09105	23.3585	20.8836	23.5025	24.7038	24.7594	20.7287	20.9494	23.9635	24.2186	23.5383	23.1787	20.884	20.8832	23.4275	23.5775	23.2205666666667	22.5815333333333	0.639033333333334	1.5573	0.2926	RBMXL3	RBMXL3	NA	NA	NA	NA	NA	NA	NA	NA	NA	NA	NA
539	Q93009	26.59135	23.8974	24.86315	25.49085	23.95465	23.99035	26.5811	26.6016	24.5444	23.2504	24.1386	25.5877	25.2928	25.6889	24.7297	23.1796	24.1264	23.8543	25.1173	24.4786166666667	0.638683333333333	1.5569	0.4349	USP7	USP7	16	11	11	9	6	6	20	14	14	15	10.3333333333333
540	Q08211	30.01245	28.5866	29.9678	29.0138	28.2562	29.3832	29.8899	30.135	28.5888	28.5844	29.9158	30.0198	28.9992	29.0284	28.2723	28.2401	29.4369	29.3295	29.5222833333333	28.8844	0.637883333333335	1.5561	0.9552	DHX9	DHX9	175	55	55	110	41	41	201	51	51	162	49
541	Q92733	21.75	21.74955	21.84325	20.4491	21.2882	21.6935	21.736	21.764	21.8816	21.6175	21.8991	21.7874	20.8451	20.0531	21.5073	21.0691	21.8274	21.5596	21.7809333333333	21.1436	0.637333333333334	1.5554	1.4304	PRCC	PRCC	6	4	4	NA	NA	NA	NA	NA	NA	NA	NA
542	O43252	23.74575	23.33135	23.3346	22.2962	23.00755	23.19635	23.6501	23.8414	23.2805	23.3822	23.2166	23.4526	22.2877	22.3047	22.8754	23.1397	23.0988	23.2939	23.4705666666667	22.8333666666667	0.6372	1.5553	1.9798	PAPSS1	PAPSS1	NA	NA	NA	5	3	3	8	5	5	NA	NA
543	O75152	24.6016	23.93915	24.31855	23.3219	23.65015	23.97715	24.5071	24.6961	24.0516	23.8267	24.5314	24.1057	23.1919	23.4519	23.6694	23.6309	24.0884	23.8659	24.2864333333333	23.6497333333333	0.636700000000001	1.5547	2.1549	ZC3H11A	ZC3H11A	12	10	10	8	5	5	12	8	8	10.6666666666667	7.66666666666667
544	O60828	25.05885	24.52455	25.04475	24.17385	24.01255	24.53255	24.9508	25.1669	24.4612	24.5879	25.1728	24.9167	24.2644	24.0833	23.9465	24.0786	24.5733	24.4918	24.87605	24.23965	0.636399999999998	1.5544	2.6223	PQBP1	PQBP1	5	3	3	6	3	3	5	3	3	5.33333333333333	3
545	Q8IVL1	18.82445	17.21005	21.26605	16.99035	17.2082	21.1942	18.7507	18.8982	18.4762	15.9439	21.847	20.6851	17.1439	16.8368	16.7035	17.7129	21.4091	20.9793	19.1001833333333	18.46425	0.635933333333334	1.5539	0.2151	NAV2	NAV2	NA	NA	NA	NA	NA	NA	NA	NA	NA	NA	NA
546	P55795	28.22275	26.4232	28.1725	27.4621	25.82245	27.6273	28.1017	28.3438	26.3675	26.4789	28.0026	28.3424	27.5008	27.4234	25.7662	25.8787	27.5085	27.7461	27.60615	26.9706166666667	0.635533333333331	1.5535	0.5932	HNRNPH2	HNRNPH2	68	14	7	58	11	4	144	12	5	90	5.33333333333333
547	O95391	20.335	19.6367	20.7744	18.2606	19.9937	20.5898	20.9241	19.7459	19.9379	19.3355	21.3066	20.2422	19.443	17.0782	19.9949	19.9925	20.5754	20.6042	20.2487	19.6147	0.634	1.5518	0.4839	SLU7	SLU7	NA	NA	NA	NA	NA	NA	NA	NA	NA	NA	NA
548	Q9NV31	21.88495	22.37365	22.2502	20.05555	22.44945	22.103	21.8897	21.8802	22.475	22.2723	22.2442	22.2562	19.9925	20.1186	22.4373	22.4616	22.0796	22.1264	22.1696	21.536	0.633599999999998	1.5515	0.6607	IMP3	IMP3	3	2	2	4	3	3	NA	NA	NA	NA	NA
549	P23246	30.2542	29.17645	30.61305	29.39755	28.56545	30.181	30.2328	30.2756	29.2256	29.1273	30.4894	30.7367	29.3728	29.4223	28.5289	28.602	30.1101	30.2519	30.0145666666667	29.3813333333333	0.633233333333333	1.5511	0.8294	SFPQ	SFPQ	237	54	52	201	55	53	228	46	44	222	49.6666666666667
550	P82979	25.46035	25.58905	24.8101	24.3529	25.00605	24.60265	25.354	25.5667	25.6633	25.5148	24.8295	24.7907	24.2809	24.4249	25.0021	25.01	24.7091	24.4962	25.2865	24.6538666666667	0.632633333333334	1.5504	1.9961	SARNP	SARNP	5	4	4	10	6	6	12	7	7	9	5.66666666666667
551	P46013	26.0725	27.21125	26.44685	24.74595	26.93215	26.15615	26.0589	26.0861	27.2046	27.2179	26.7125	26.1812	24.8839	24.608	26.9362	26.9281	26.1974	26.1149	26.5768666666667	25.94475	0.632116666666668	1.5498	0.6935	MKI67	MKI67	42	27	27	109	53	53	33	19	19	61.3333333333333	33
552	Q69YH5	20.0678	20.6971	20.22025	19.97795	19.4544	19.65825	19.1613	20.9743	20.6315	20.7627	20.1257	20.3148	20.4638	19.4921	20.3089	18.5999	20.391	18.9255	20.3283833333333	19.6968666666667	0.63151666666667	1.5492	0.7774	CDCA2	CDCA2	NA	NA	NA	NA	NA	NA	2	2	2	NA	NA
553	A6NKD9	15.4848	19.92105	16.3752	16.3504	17.4329	16.10435	15.2524	15.7172	20.1567	19.6854	15.9487	16.8017	17.1911	15.5097	17.1162	17.7496	16.6437	15.565	17.26035	16.6292166666667	0.631133333333334	1.5488	0.2844	CCDC85C	CCDC85C	NA	NA	NA	NA	NA	NA	NA	NA	NA	NA	NA
554	Q9NR56	23.01625	21.58615	23.02595	22.2619	20.91815	22.55655	22.9986	23.0339	21.7449	21.4274	23.2433	22.8086	22.3228	22.201	21.0281	20.8082	23.0383	22.0748	22.5427833333333	21.9122	0.630583333333334	1.5482	0.6918	MBNL1	MBNL1	5	4	4	3	2	2	6	4	4	4.66666666666667	3.33333333333333
555	P49903	20.10505	20.3968	20.2866	19.7258	19.1023	20.0756	20.2327	19.9774	20.4514	20.3422	20.4188	20.1544	19.0862	20.3654	18.4141	19.7905	19.9558	20.1954	20.2628166666667	19.6345666666667	0.628249999999998	1.5457	1.1427	SEPHS1	SEPHS1	NA	NA	NA	NA	NA	NA	NA	NA	NA	NA	NA
556	P51858	24.03065	24.7094	24.49545	22.49945	24.6511	24.2099	23.9614	24.0999	24.727	24.6918	24.49	24.5009	22.4047	22.5942	24.7637	24.5385	24.3153	24.1045	24.4118333333333	23.7868166666667	0.625016666666667	1.5422	0.7376	HDGF	HDGF	14	7	6	15	7	6	8	5	4	12.3333333333333	5.33333333333333
557	Q96ME7	21.13955	22.83235	22.0172	19.46025	22.40925	22.2464	21.1442	21.1349	22.8982	22.7665	22.1013	21.9331	19.356	19.5645	22.4362	22.3823	22.0906	22.4022	21.9963666666667	21.3719666666667	0.624400000000001	1.5416	0.4186	ZNF512	ZNF512	NA	NA	NA	5	3	3	NA	NA	NA	NA	NA
558	P35251	23.64195	22.91155	23.2979	21.76985	22.79365	23.41775	23.4913	23.7926	23.0275	22.7956	23.4307	23.1651	21.8907	21.649	22.9598	22.6275	23.5504	23.2851	23.2838	22.6604166666667	0.623383333333333	1.5405	1.0034	RFC1	RFC1	5	3	3	NA	NA	NA	4	4	4	NA	NA
559	Q9BYD1	17.0744	19.35365	19.8956	15.4374	19.7207	19.29575	17.3145	16.8343	19.0058	19.7015	20.0199	19.7713	15.8071	15.0677	19.9427	19.4987	19.2422	19.3493	18.77455	18.1512833333333	0.623266666666666	1.5404	0.2521	MRPL13	MRPL13	3	2	2	NA	NA	NA	NA	NA	NA	NA	NA
560	P78347	22.4778	22.66435	21.48505	20.90345	22.02475	21.83335	22.3962	22.5594	22.7016	22.6271	21.4903	21.4798	20.9913	20.8156	22.0129	22.0366	21.7175	21.9492	22.2090666666667	21.5871833333333	0.621883333333333	1.5389	1.086	GTF2I	GTF2I	NA	NA	NA	3	3	3	3	3	3	NA	NA
561	Q9BYG3	22.76335	22.74705	23.6937	21.07775	22.7742	23.48755	22.7523	22.7744	22.7918	22.7023	23.6526	23.7348	20.9979	21.1576	22.8428	22.7056	23.5435	23.4316	23.0680333333333	22.4465	0.621533333333332	1.5385	0.6244	NIFK	NIFK	9	6	6	3	2	2	5	4	4	5.66666666666667	4
562	Q14181	20.69815	19.9867	20.32535	19.77515	19.77975	19.5927	20.7409	20.6554	19.8643	20.1091	20.4954	20.1553	19.5326	20.0177	19.8989	19.6606	20.3574	18.828	20.3367333333333	19.7158666666667	0.620866666666668	1.5378	1.45	POLA2	POLA2	NA	NA	NA	NA	NA	NA	4	3	3	NA	NA
563	Q86XP3	26.21615	25.3053	26.40675	25.1841	24.9152	25.96835	26.1522	26.2801	25.2828	25.3278	26.5302	26.2833	25.1729	25.1953	24.8468	24.9836	26.0353	25.9014	25.9760666666667	25.3558833333333	0.620183333333337	1.537	1.1996	DDX42	DDX42	34	21	21	24	14	14	40	22	22	32.6666666666667	19
564	Q9NWB1	23.8018	21.27665	23.7724	23.0213	21.27195	22.6976	23.6336	23.97	21.2849	21.2684	24.3073	23.2375	23.2514	22.7912	21.5287	21.0152	22.8675	22.5277	22.9502833333333	22.3302833333333	0.620000000000001	1.5369	0.438	RBFOX1	RBFOX1	NA	NA	NA	NA	NA	NA	NA	NA	NA	NA	NA
565	P28340	24.6978	24.22265	24.22615	23.485	23.92455	23.88065	24.6341	24.7615	24.1822	24.2631	24.2437	24.2086	23.3464	23.6236	23.977	23.8721	23.9351	23.8262	24.3822	23.7634	0.6188	1.5356	2.87	POLD1	POLD1	20	13	12	10	6	5	16	10	9	15.3333333333333	8.66666666666667
566	P11388	25.94185	26.44385	25.83895	24.96915	25.96785	25.43205	25.563	26.3207	26.3511	26.5366	25.886	25.7919	24.9727	24.9656	25.9671	25.9686	25.3283	25.5358	26.0748833333333	25.45635	0.618533333333332	1.5353	1.5486	TOP2A	TOP2A	34	19	16	46	32	26	35	21	15	38.3333333333333	19
567	Q8WW12	23.87815	23.0906	23.00485	22.63265	22.87515	22.6108	23.8159	23.9404	23.1045	23.0767	23.0314	22.9783	22.5768	22.6885	22.8534	22.8969	22.5718	22.6498	23.3245333333333	22.7062	0.618333333333336	1.5351	2.1203	PCNP	PCNP	3	2	2	6	3	3	8	4	4	5.66666666666667	3
568	P11387	25.7083	25.2336	24.98245	24.4476	24.80475	24.81905	25.5952	25.8214	25.187	25.2802	24.9966	24.9683	24.5366	24.3586	24.8105	24.799	24.8065	24.8316	25.3081166666667	24.6904666666667	0.617650000000001	1.5344	2.5018	TOP1	TOP1.00	10	8	8	28	16	16	34	17	17	24	13.6666666666667
569	Q9H9J4	21.8655	22.03665	21.87405	20.35935	21.2388	22.3284	21.8829	21.8481	22.7466	21.3267	22.0423	21.7058	20.2689	20.4498	21.2669	21.2107	22.5843	22.0725	21.9254	21.30885	0.61655	1.5332	0.7764	USP42	USP42	5	4	4	NA	NA	NA	NA	NA	NA	NA	NA
570	Q9P206	19.7561	21.02355	20.34505	17.98735	21.29985	19.98945	18.8047	20.7075	21.2318	20.8153	20.3348	20.3553	18.8451	17.1296	21.2611	21.3386	19.484	20.4949	20.3749	19.7588833333333	0.616016666666667	1.5326	0.3693	KIAA1522	KIAA1522	NA	NA	NA	NA	NA	NA	NA	NA	NA	NA	NA
571	Q15428	23.65625	23.037	24.1476	22.637	22.5515	23.805	23.5538	23.7587	23.0039	23.0701	24.0737	24.2215	22.6412	22.6328	22.6265	22.4765	23.7353	23.8747	23.6136166666667	22.9978333333333	0.615783333333333	1.5324	1.0403	SF3A2	SF3A2	13	8	8	8	5	5	5	3	3	8.66666666666667	5.33333333333333
572	Q9BRJ6	21.5834	22.0324	21.53325	20.0447	21.44715	21.8241	21.6107	21.5561	22.1049	21.9599	21.4805	21.586	19.9598	20.1296	21.5731	21.3212	21.8434	21.8048	21.71635	21.1053166666667	0.611033333333332	1.5274	0.9197	C7orf50	C7orf50	2	2	2	2	2	2	NA	NA	NA	NA	NA
573	O95071	22.12195	21.8129	21.32195	20.30565	21.9825	21.13615	21.9299	22.314	22.1278	21.498	21.4747	21.1692	20.5691	20.0422	22.0546	21.9104	21.3526	20.9197	21.7522666666667	21.1414333333333	0.610833333333336	1.5271	0.8985	UBR5	UBR5	NA	NA	NA	2	2	2	NA	NA	NA	NA	NA
574	O43395	24.7074	24.31155	24.5812	23.5257	23.9284	24.31375	24.8008	24.614	24.3667	24.2564	24.6689	24.4935	23.4578	23.5936	23.8998	23.957	24.3996	24.2279	24.5333833333333	23.9226166666667	0.610766666666667	1.5271	2.3364	PRPF3	PRPF3	25	12	12	16	6	6	20	10	10	20.3333333333333	9.33333333333333
575	O60508	22.37265	21.0215	22.31035	21.2982	20.77975	21.80425	22.333	22.4123	20.7589	21.2841	22.2506	22.3701	21.6246	20.9718	20.7284	20.8311	21.8367	21.7718	21.9015	21.2940666666667	0.607433333333333	1.5235	0.9343	CDC40	CDC40	6	4	4	NA	NA	NA	4	2	2	NA	NA
576	P38432	22.62285	22.18255	22.09335	20.56735	22.29265	22.2165	22.5726	22.6731	22.1423	22.2228	22.1456	22.0411	20.5932	20.5415	22.4127	22.1726	22.2338	22.1992	22.2995833333333	21.6921666666667	0.607416666666669	1.5235	0.8722	COIL	COIL	5	4	4	3	2	2	7	4	4	5	3.33333333333333
577	Q15287	25.34575	24.8975	25.2851	24.32955	24.35675	25.02875	25.2594	25.4321	24.8919	24.9031	25.188	25.3822	24.2761	24.383	24.3913	24.3222	25.0142	25.0433	25.1761166666667	24.5716833333333	0.604433333333333	1.5204	2.2257	RNPS1	RNPS1	24	7	7	24	6	6	36	7	7	28	6.66666666666667
578	Q9NQ55	21.5854	22.60935	21.926	19.6228	22.68935	21.9972	21.6382	21.5326	22.5888	22.6299	21.9276	21.9244	19.8108	19.4348	22.8511	22.5276	22.0242	21.9702	22.04025	21.43645	0.6038	1.5197	0.4513	PPAN	PPAN	4	4	4	4	3	3	NA	NA	NA	NA	NA
579	Q9NQ55	21.5854	22.60935	21.926	19.6228	22.68935	21.9972	21.6382	21.5326	22.5888	22.6299	21.9276	21.9244	19.8108	19.4348	22.8511	22.5276	22.0242	21.9702	22.04025	21.43645	0.6038	1.5197	0.4513	PPAN-P2RY11	PPAN	4	4	4	4	3	3	NA	NA	NA	NA	NA
580	Q6NZY4	23.6249	23.43835	24.45955	23.03075	23.07455	23.61015	23.5253	23.7245	23.3439	23.5328	24.4122	24.5069	23.1808	22.8807	22.9547	23.1944	23.6843	23.536	23.8409333333333	23.2384833333333	0.602449999999997	1.5183	1.5109	ZCCHC8	ZCCHC8	15	11	11	5	3	3	9	5	5	9.66666666666667	6.33333333333333
581	P09661	25.16595	24.51005	25.11415	24.21725	24.2766	24.4939	25.0528	25.2791	24.5513	24.4688	25.0596	25.1687	24.2878	24.1467	24.2782	24.275	24.3152	24.6726	24.93005	24.32925	0.600800000000003	1.5166	2.5026	SNRPA1	SNRPA1	20	11	11	7	4	4	17	8	8	14.6666666666667	7.66666666666667
582	Q15208	20.8382	21.30575	20.59915	19.38895	21.08455	20.4679	20.9894	20.687	21.2608	21.3507	20.4115	20.7868	19.4654	19.3125	21.1498	21.0193	20.4239	20.5119	20.9143666666667	20.3138	0.600566666666666	1.5163	0.9432	STK38	STK38	NA	NA	NA	NA	NA	NA	NA	NA	NA	NA	NA
583	Q15717	28.6854	26.66025	28.0814	27.91105	26.3431	27.3713	28.6652	28.7056	26.7029	26.6176	28.0491	28.1137	27.9147	27.9074	26.4223	26.2639	27.1627	27.5799	27.8090166666667	27.2084833333333	0.600533333333331	1.5163	0.6177	ELAVL1	ELAVL1	42	15	15	34	17	17	59	17	17	45	16.3333333333333
584	P21127	23.7593	23.13035	23.3708	22.62405	22.7711	23.0672	23.6039	23.9147	23.1272	23.1335	23.4547	23.2869	22.7103	22.5378	22.8061	22.7361	23.1783	22.9561	23.42015	22.8207833333333	0.599366666666665	1.5151	2.5235	CDK11B	CDK11B	NA	NA	NA	NA	NA	NA	12	7	7	NA	NA
585	Q99496	21.94225	22.6655	22.11655	20.8102	22.06675	22.05025	21.9073	21.9772	22.7475	22.5835	22.0663	22.1668	20.824	20.7964	22.1354	21.9981	21.8625	22.238	22.2414333333333	21.6424	0.599033333333331	1.5147	1.1192	RNF2	RNF2	9	4	3	5	4	4	8	3	2	7.33333333333333	3
586	P49750	27.33405	26.05235	27.80925	26.5229	25.4158	27.4613	27.2603	27.4078	26.119	25.9857	27.8345	27.784	26.5364	26.5094	25.4109	25.4207	27.5282	27.3944	27.0652166666667	26.4666666666667	0.598549999999999	1.5142	0.5856	YLPM1	YLPM1	99	45	45	44	22	22	93	43	43	78.6666666666667	36.6666666666667
587	Q14966	26.9067	26.2448	27.2978	26.08355	25.75145	26.8224	26.8423	26.9711	26.2464	26.2432	27.3524	27.2432	26.1046	26.0625	25.7264	25.7765	26.8835	26.7613	26.8164333333333	26.2191333333333	0.597300000000004	1.5129	1.229	ZNF638	ZNF638	59	36	36	38	22	22	55	31	31	50.6666666666667	29.6666666666667
588	Q8TDI0	22.4651	23.5395	22.41675	21.4076	22.3734	22.85275	22.2648	22.6654	24.1599	22.9191	22.0885	22.745	21.3784	21.4368	22.3615	22.3853	22.927	22.7785	22.8071166666667	22.21125	0.595866666666666	1.5114	0.7709	CHD5	CHD5	NA	NA	NA	NA	NA	NA	NA	NA	NA	NA	NA
589	P08579	23.7253	22.95505	23.09535	22.5299	22.7957	22.66395	23.5982	23.8524	23.0054	22.9047	22.9199	23.2708	22.6152	22.4446	22.6677	22.9237	22.7031	22.6248	23.2585666666667	22.6631833333333	0.595383333333334	1.5109	2.2061	SNRPB2	SNRPB2	7	5	3	6	4	2	8	5	3	7	2.66666666666667
590	Q15233	30.0482	29.46985	30.5121	29.39125	28.7791	30.07485	29.8925	30.2039	29.5039	29.4358	30.3971	30.6271	29.3706	29.4119	28.7936	28.7646	30.0406	30.1091	30.01005	29.4150666666667	0.594983333333332	1.5104	1.0836	NONO	NONO	337	43	41	228	50	48	267	40	38	277.333333333333	42.3333333333333
591	Q96IZ7	22.14185	21.7015	22.24825	21.03085	20.9982	22.28045	22.1376	22.1461	21.7843	21.6187	22.0694	22.4271	20.7945	21.2672	21.1553	20.8411	22.3359	22.225	22.0305333333333	21.4365	0.594033333333336	1.5094	1.115	RSRC1	RSRC1	NA	NA	NA	NA	NA	NA	5	3	3	NA	NA
592	Q6P1J9	23.56635	23.52695	23.2988	22.2751	23.1409	23.194	23.5093	23.6234	23.5437	23.5102	23.2987	23.2989	22.3641	22.1861	23.0968	23.185	23.2168	23.1712	23.4640333333333	22.87	0.594033333333332	1.5094	1.875	CDC73	CDC73	6	5	5	7	4	4	10	5	5	7.66666666666667	4.66666666666667
593	Q9NZ63	20.34195	21.4421	22.22145	19.349	21.38275	21.493	21.0371	19.6468	21.4767	21.4075	22.1591	22.2838	19.2857	19.4123	21.2585	21.507	21.904	21.082	21.3351666666667	20.7415833333333	0.593583333333331	1.509	0.4624	C9orf78	C9orf78	8	4	4	4	2	2	6	2	2	6	2.66666666666667
594	Q15773	21.70505	21.3462	22.1632	20.98085	20.83035	21.6239	21.6411	21.769	21.5127	21.1797	22.5269	21.7995	20.9636	20.9981	21.0788	20.5819	21.8097	21.4381	21.73815	21.1450333333333	0.593116666666667	1.5085	1.3947	MLF2	MLF2.00	2	2	2	NA	NA	NA	3	2	2	NA	NA
595	Q9BPX3	21.56115	22.58205	21.4212	20.22275	22.22555	21.34235	21.6476	21.4747	22.5675	22.5966	21.5209	21.3215	20.3129	20.1326	22.4224	22.0287	21.5173	21.1674	21.8548	21.26355	0.591250000000002	1.5066	0.6791	NCAPG	NCAPG	2	2	2	3	3	3	NA	NA	NA	NA	NA
596	Q96P63	23.98055	20.14755	21.90685	23.73965	18.41135	22.11245	23.9135	24.0476	20.0767	20.2184	21.8742	21.9395	23.576	23.9033	16.8756	19.9471	22.0446	22.1803	22.01165	21.42115	0.590499999999999	1.5058	0.1837	SERPINB12	SERPINB12	2	2	2	NA	NA	NA	11	6	6	NA	NA
597	Q13185	24.2872	24.8477	24.74625	23.0469	24.4131	24.6518	24.134	24.4404	24.8831	24.8123	24.7099	24.7826	23.2619	22.8319	24.4858	24.3404	24.6074	24.6962	24.62705	24.0372666666667	0.589783333333333	1.505	0.9369	CBX3	CBX3	16	6	5	31	7	7	18	6	6	21.6666666666667	6
598	Q96JB5	17.7776	19.2329	18.7661	16.56195	18.346	19.1038	16.8701	18.6851	20.5315	17.9343	19.1936	18.3386	17.6359	15.488	18.786	17.906	19.2539	18.9537	18.5922	18.0039166666667	0.588283333333329	1.5035	0.3425	CDK5RAP3	CDK5RAP3	NA	NA	NA	NA	NA	NA	NA	NA	NA	NA	NA
599	Q96HA8	18.93845	18.94975	19.1572	18.0058	18.40215	18.87275	19.154	18.7229	19.0988	18.8007	19.0793	19.2351	18.4574	17.5542	18.8588	17.9455	18.7722	18.9733	19.0151333333333	18.4269	0.588233333333331	1.5034	1.4249	WDYHV1	WDYHV1	NA	NA	NA	NA	NA	NA	NA	NA	NA	NA	NA
600	Q92917	23.98975	23.2074	23.5349	22.79095	22.90435	23.27505	23.9281	24.0514	23.3616	23.0532	23.4205	23.6493	22.8162	22.7657	22.964	22.8447	23.1866	23.3635	23.57735	22.9901166666667	0.587233333333334	1.5024	2.0597	GPKOW	GPKOW	8	4	4	6	4	4	7	5	5	7	4.33333333333333
601	Q96GD0	20.54875	21.59755	20.9508	19.402	21.4274	20.50995	20.4065	20.691	21.6985	21.4966	20.9215	20.9801	20.2682	18.5358	21.5969	21.2579	20.1477	20.8722	21.0323666666667	20.44645	0.58591666666667	1.501	0.5905	PDXP	PDXP	NA	NA	NA	NA	NA	NA	NA	NA	NA	NA	NA
602	P42357	22.77715	20.7437	21.19805	22.4441	19.3473	21.1705	22.4402	23.1141	20.8642	20.6232	21.4521	20.944	22.1488	22.7394	19.406	19.2886	21.6994	20.6416	21.5729666666667	20.9873	0.585666666666665	1.5007	0.3642	HAL	HAL	NA	NA	NA	NA	NA	NA	4	3	3	NA	NA
603	Q14690	24.1601	24.813	24.0916	22.7158	24.54305	24.05055	24.1117	24.2085	24.8887	24.7373	24.0286	24.1546	22.7319	22.6997	24.6215	24.4646	24.0348	24.0663	24.3549	23.7698	0.585100000000001	1.5001	0.8211	PDCD11	PDCD11	12	9	9	12	8	8	15	8	8	13	8.33333333333333
604	Q99877	22.9624	26.0746	24.5566	21.8119	25.5737	24.4557	23.0536	22.8712	26.0739	26.0753	24.3647	24.7485	21.7229	21.9009	25.621	25.5264	24.4342	24.4772	24.5312	23.9471	0.584099999999999	1.4991	0.2721	HIST1H2BN	HIST1H2BN	NA	NA	NA	NA	NA	NA	NA	NA	NA	NA	NA
605	Q9H5V9	21.01655	20.8137	20.54665	19.83635	20.23715	20.5556	21.0046	21.0285	20.6174	21.01	20.2106	20.8827	20.0931	19.5796	20.5086	19.9657	20.3113	20.7999	20.7923	20.2097	0.582600000000003	1.4975	1.6185	CXorf56	CXorf56	NA	NA	NA	NA	NA	NA	NA	NA	NA	NA	NA
606	O00541	24.2865	24.96695	24.3621	22.7673	24.87095	24.2309	24.314	24.259	24.9125	25.0214	24.3425	24.3817	22.7381	22.7965	24.8506	24.8913	24.2654	24.1964	24.5385166666667	23.9563833333333	0.582133333333331	1.497	0.7142	PES1	PES1.00	12	7	7	20	13	13	13	7	7	15	9
607	Q68CP9	19.81645	20.70405	20.0071	18.7353	19.9287	20.1218	19.5386	20.0943	20.9798	20.4283	20.0305	19.9837	18.6855	18.7851	20.4074	19.45	20.3625	19.8811	20.1758666666667	19.5952666666667	0.5806	1.4955	0.8428	ARID2	ARID2	NA	NA	NA	NA	NA	NA	NA	NA	NA	NA	NA
608	Q12888	20.908	20.8301	20.283	18.57505	21.00615	20.69875	20.9207	20.8953	21.0349	20.6253	19.9587	20.6073	20.5733	16.5768	20.9182	21.0941	20.6447	20.7528	20.6737	20.0933166666667	0.580383333333334	1.4952	0.3545	TP53BP1	TP53BP1	NA	NA	NA	NA	NA	NA	NA	NA	NA	NA	NA
609	O60231	23.3084	22.8699	22.90345	22.4977	22.53515	22.3157	23.2254	23.3914	22.7536	22.9862	22.9106	22.8963	22.9918	22.0036	22.5474	22.5229	22.3815	22.2499	23.02725	22.4495166666667	0.577733333333331	1.4925	2.2206	DHX16	DHX16	6	4	4	5	3	3	10	6	5	7	4
610	Q9BSD7	21.644	22.12695	21.9955	20.49705	21.8174	21.7189	21.4789	21.8091	22.1839	22.07	22.2399	21.7511	20.2634	20.7307	21.8174	21.8174	21.919	21.5188	21.92215	21.34445	0.577700000000004	1.4925	1.0601	NTPCR	NTPCR	5	3	3	8	4	4	NA	NA	NA	NA	NA
611	Q15459	26.77525	26.0761	26.51115	25.74675	25.9558	25.9335	26.6862	26.8643	26.1215	26.0307	26.537	26.4853	25.7287	25.7648	26.2733	25.6383	25.9565	25.9105	26.4541666666667	25.8786833333333	0.575483333333331	1.4902	2.2988	SF3A1	SF3A1	31	23	23	27	12	12	45	19	19	34.3333333333333	18
612	Q13427	22.73495	22.821	23.0757	21.3621	22.61785	22.9255	22.5348	22.9351	22.8731	22.7689	23.1096	23.0418	21.1739	21.5503	22.5811	22.6546	22.883	22.968	22.8772166666667	22.3018166666667	0.575399999999998	1.4901	0.9977	PPIG	PPIG	NA	NA	NA	2	2	2	6	3	3	NA	NA
613	P26368	26.23575	24.5465	26.5474	25.6683	24.01535	25.926	26.1426	26.3289	24.4629	24.6301	26.5331	26.5617	25.7987	25.5379	24	24.0307	25.9242	25.9278	25.77655	25.2032166666667	0.573333333333334	1.488	0.495	U2AF2	U2AF2	51	16	16	16	6	6	52	13	13	39.6666666666667	11.6666666666667
614	A6NED2	16.48065	19.17735	17.6967	16.55435	17.61155	17.47955	15.7013	17.26	19.6122	18.7425	17.4163	17.9771	16.4917	16.617	19.0287	16.1944	18.5928	16.3663	17.7849	17.21515	0.569749999999999	1.4843	0.3325	RCCD1	RCCD1	NA	NA	NA	NA	NA	NA	NA	NA	NA	NA	NA
615	Q9P287	22.61715	22.22845	21.9185	21.2671	22.0875	21.7024	22.4919	22.7424	22.167	22.2899	22.0064	21.8306	21.4774	21.0568	22.1349	22.0401	21.6855	21.7193	22.2547	21.6856666666667	0.569033333333334	1.4836	1.6673	BCCIP	BCCIP	2	2	2	NA	NA	NA	4	3	3	NA	NA
616	Q8IY37	20.5144	21.8796	20.8669	18.6449	21.659	21.25355	20.8888	20.14	21.7806	21.9786	20.5101	21.2237	18.8977	18.3921	21.7676	21.5504	21.2564	21.2507	21.0869666666667	20.51915	0.567816666666669	1.4823	0.3812	DHX37	DHX37	NA	NA	NA	3	2	2	NA	NA	NA	NA	NA
617	P58876	22.9624	26.0165	24.5566	21.8119	25.5648	24.4557	23.0536	22.8712	26.0172	26.0158	24.3647	24.7485	21.7229	21.9009	25.6032	25.5264	24.4342	24.4772	24.5118333333333	23.9441333333333	0.567699999999999	1.4822	0.2657	HIST1H2BD	HIST1H2BD	NA	NA	NA	NA	NA	NA	NA	NA	NA	NA	NA
618	Q5QNW6	22.9624	26.0165	24.5566	21.8119	25.5648	24.4557	23.0536	22.8712	26.0172	26.0158	24.3647	24.7485	21.7229	21.9009	25.6032	25.5264	24.4342	24.4772	24.5118333333333	23.9441333333333	0.567699999999999	1.4822	0.2657	HIST2H2BF	HIST2H2BF	NA	NA	NA	NA	NA	NA	NA	NA	NA	NA	NA
619	Q6RFH5	21.46375	21.53285	21.66485	19.86305	21.2808	21.81455	21.258	21.6695	21.3479	21.7178	21.7459	21.5838	20.1102	19.6159	21.4001	21.1615	21.696	21.9331	21.5538166666667	20.9861333333333	0.567683333333331	1.4821	0.7657	WDR74	WDR74	NA	NA	NA	NA	NA	NA	NA	NA	NA	NA	NA
620	Q9GZT3	22.86435	24.06185	23.5054	21.25685	23.83085	23.6412	23.9491	21.7796	24.1164	24.0073	23.4207	23.5901	21.2845	21.2292	23.9443	23.7174	23.6382	23.6442	23.4772	22.9096333333333	0.567566666666668	1.482	0.4068	SLIRP	SLIRP	NA	NA	NA	8	3	3	NA	NA	NA	NA	NA
621	Q8N543	20.02725	18.63285	18.58475	17.4363	18.7981	19.30915	19.8732	20.1813	18.3682	18.8975	19.4328	17.7367	18.4783	16.3943	18.9341	18.6621	19.3432	19.2751	19.0816166666667	18.5145166666667	0.567100000000003	1.4816	0.4494	OGFOD1	OGFOD1	NA	NA	NA	NA	NA	NA	NA	NA	NA	NA	NA
622	P55081	24.1958	23.32335	24.4649	23.3349	22.9185	24.0305	24.1052	24.2864	23.4207	23.226	24.4429	24.4869	23.3364	23.3334	22.8371	22.9999	24.0627	23.9983	23.9946833333333	23.4279666666667	0.566716666666668	1.4812	1.045	MFAP1	MFAP1	7	4	4	6	5	5	6	4	4	6.33333333333333	4.33333333333333
623	Q15022	21.19135	21.4489	20.77765	20.02785	20.8032	20.89235	21.3916	20.9911	21.4718	21.426	20.7796	20.7757	19.9348	20.1209	20.8261	20.7803	20.9341	20.8506	21.1393	20.5744666666667	0.564833333333333	1.4792	1.5434	SUZ12	SUZ12	NA	NA	NA	NA	NA	NA	3	2	2	NA	NA
624	Q9UPN6	24.22435	23.35505	23.97175	23.64635	22.64265	23.56775	24.3097	24.139	23.4202	23.2899	24.0468	23.8967	23.7567	23.536	22.7987	22.4866	23.5787	23.5568	23.8503833333333	23.2855833333333	0.564799999999998	1.4792	1.2128	SCAF8	SCAF8	5	4	4	4	3	3	7	5	5	5.33333333333333	4
625	Q01196	22.52335	21.73565	22.25685	21.6194	20.6385	22.5642	22.4465	22.6002	21.9776	21.4937	22.218	22.2957	21.6784	21.5604	21.2676	20.0094	22.6619	22.4665	22.17195	21.6073666666667	0.564583333333331	1.479	0.6801	RUNX1	RUNX1	4	3	3	3	2	2	NA	NA	NA	NA	NA
626	P57740	24.541	24.04885	22.8602	22.14285	24.1058	23.5077	22.5198	26.5622	24.0119	24.0858	22.897	22.8234	22.3205	21.9652	24.1097	24.1019	23.5781	23.4373	23.8166833333333	23.2521166666667	0.564566666666668	1.4789	0.3494	NUP107	NUP107	NA	NA	NA	7	5	5	4	2	2	NA	NA
627	Q9NYF8	26.42205	26.02815	26.5845	25.5396	25.42435	26.3771	26.3899	26.4542	26.0817	25.9746	26.6615	26.5075	25.4669	25.6123	25.3836	25.4651	26.5433	26.2109	26.3449	25.78035	0.564550000000001	1.4789	1.5221	BCLAF1	BCLAF1	46	22	22	49	23	22	49	20	19	48	21
628	O75419	20.99435	20.63995	21.35975	20.31085	20.4599	20.53035	20.7892	21.1995	20.6529	20.627	21.3279	21.3916	19.6788	20.9429	20.227	20.6928	20.6645	20.3962	20.9980166666667	20.4337	0.564316666666663	1.4787	1.4613	CDC45	CDC45	2	2	2	NA	NA	NA	NA	NA	NA	NA	NA
629	P57678	21.06415	20.96325	21.7389	19.65525	21.25045	21.16885	21.3296	20.7987	20.8978	21.0287	21.782	21.6958	19.5332	19.7773	21.1737	21.3272	21.3179	21.0198	21.2554333333333	20.6915166666667	0.563916666666664	1.4783	0.7912	GEMIN4	GEMIN4	5	4	4	NA	NA	NA	NA	NA	NA	NA	NA
630	Q99880	22.9412	25.9908	24.5335	21.80045	25.5336	24.44015	23.034	22.8484	25.9932	25.9884	24.3363	24.7307	21.7229	21.878	25.574	25.4932	24.4167	24.4636	24.4885	23.9247333333333	0.56376666666667	1.4781	0.2645	HIST1H2BL	HIST1H2BL	NA	NA	NA	NA	NA	NA	NA	NA	NA	NA	NA
631	P40692	21.9759	22.1803	22.0746	21.40395	21.8026	21.33465	21.8595	22.0923	22.1453	22.2153	22.2503	21.8989	21.458	21.3499	21.7691	21.8361	22.0822	20.5871	22.0769333333333	21.5137333333333	0.563199999999998	1.4775	1.5076	MLH1	MLH1	NA	NA	NA	3	2	2	NA	NA	NA	NA	NA
632	Q9NS86	20.88385	22.48915	21.03985	19.9942	21.864	20.8655	20.8352	20.9325	22.4007	22.5776	21.173	20.9067	20.2986	19.6898	21.8292	21.8988	20.5651	21.1659	21.47095	20.9079	0.56305	1.4774	0.5642	LANCL2	LANCL2	NA	NA	NA	NA	NA	NA	NA	NA	NA	NA	NA
633	O95478	20.72345	21.00245	20.28885	18.83485	21.05175	20.4428	20.5832	20.8637	20.8853	21.1196	20.1367	20.441	19.4933	18.1764	21.2896	20.8139	20.4249	20.4607	20.6715833333333	20.1098	0.561783333333334	1.4761	0.5731	NSA2	NSA2	NA	NA	NA	NA	NA	NA	NA	NA	NA	NA	NA
634	Q9BQA1	21.41355	22.01985	21.4544	20.1983	21.8296	21.1754	21.3363	21.4908	22.1208	21.9189	21.4112	21.4976	19.9966	20.4	22.0036	21.6556	21.5261	20.8247	21.6292666666667	21.0677666666667	0.561499999999999	1.4758	0.8693	WDR77	WDR77	NA	NA	NA	NA	NA	NA	NA	NA	NA	NA	NA
635	Q96KB5	23.327	24.2459	22.9174	22.523	23.5411	22.7418	23.3301	23.3239	24.2548	24.237	22.9888	22.846	22.5577	22.4883	23.4917	23.5905	22.7713	22.7123	23.4967666666667	22.9353	0.561466666666668	1.4758	0.9698	PBK	PBK	NA	NA	NA	9	5	5	3	2	2	NA	NA
636	Q8NAT2	23.05135	21.8614	22.02165	21.79115	20.74685	22.71305	22.9657	23.137	21.9101	21.8127	22.1607	21.8826	21.8874	21.6949	20.8356	20.6581	22.6177	22.8084	22.3114666666667	21.75035	0.561116666666667	1.4754	0.6477	TDRD5	TDRD5	NA	NA	NA	NA	NA	NA	NA	NA	NA	NA	NA
637	Q9BQ67	22.58785	21.8101	22.13235	21.5742	21.3396	21.9361	22.4637	22.712	21.9027	21.7175	22.2125	22.0522	21.6258	21.5226	21.4012	21.278	21.9051	21.9671	22.1767666666667	21.6166333333333	0.560133333333333	1.4744	1.8727	GRWD1	GRWD1	2	2	2	2	2	2	8	4	4	4	2.66666666666667
638	Q96SB8	16.36975	17.20545	18.0528	16.2131	16.8085	16.9265	16.6433	16.0962	16.4649	17.946	18.0534	18.0522	16.1897	16.2365	16.6017	17.0153	17.4414	16.4116	17.2093333333333	16.6493666666667	0.559966666666668	1.4742	0.6745	SMC6	SMC6	NA	NA	NA	NA	NA	NA	NA	NA	NA	NA	NA
639	Q9BWU0	22.0623	21.77225	21.6102	21.01805	21.2765	21.47045	22.1468	21.9778	21.8385	21.706	21.794	21.4264	21.1316	20.9045	21.3467	21.2063	21.6633	21.2776	21.8149166666667	21.255	0.559916666666666	1.4742	2.5327	SLC4A1AP	SLC4A1AP	4	3	3	3	2	2	4	3	3	3.66666666666667	2.66666666666667
640	Q96EA4	20.4903	21.1918	20.91805	19.4679	20.4649	20.9881	20.5999	20.3807	21.2267	21.1569	21.0887	20.7474	19.131	19.8048	20.4701	20.4597	21.0144	20.9618	20.8667166666667	20.3069666666667	0.559750000000001	1.474	0.9308	SPDL1	SPDL1	NA	NA	NA	NA	NA	NA	NA	NA	NA	NA	NA
641	P09429	26.2376	25.969	25.7299	25.11305	25.76605	25.3801	26.2234	26.2518	26.0495	25.8885	25.8168	25.643	25.0843	25.1418	25.7581	25.774	25.5406	25.2196	25.9788333333333	25.4197333333333	0.559100000000001	1.4734	2.2332	HMGB1	HMGB1	34	14	12	45	18	15	57	16	15	45.3333333333333	14
642	P08708	23.0542	25.33125	25.4151	21.9669	24.88465	25.2731	22.8025	23.3059	25.4305	25.232	25.5099	25.3203	21.8028	22.131	24.788	24.9813	25.5067	25.0395	24.6001833333333	24.04155	0.558633333333333	1.4729	0.2879	RPS17	RPS17	10	4	4	21	6	6	5	2	2	12	4
643	Q13950	20.8831	20.77265	20.10785	19.957	19.95915	20.1731	20.599	21.1672	20.8668	20.6785	20.0145	20.2012	19.6512	20.2628	20.1986	19.7197	20.2397	20.1065	20.5878666666667	20.02975	0.558116666666667	1.4724	1.659	RUNX2	RUNX2	NA	NA	NA	NA	NA	NA	NA	NA	NA	NA	NA
644	P18846	19.8114	18.66175	19.89675	17.3876	19.2369	20.0721	19.8747	19.7481	18.9719	18.3516	20.2485	19.545	16.0927	18.6825	19.3263	19.1475	20.124	20.0202	19.4566333333333	18.8988666666667	0.557766666666669	1.472	0.3753	ATF1	ATF1	NA	NA	NA	NA	NA	NA	NA	NA	NA	NA	NA
645	Q9H981	20.4863	20.3037	19.96155	19.34695	20.2095	19.52195	20.2117	20.7609	20.4562	20.1512	20.2005	19.7226	19.2207	19.4732	20.2853	20.1337	19.5069	19.537	20.2505166666667	19.6928	0.557716666666668	1.4719	1.5165	ACTR8	ACTR8	NA	NA	NA	NA	NA	NA	NA	NA	NA	NA	NA
646	Q14676	23.17105	24.39305	23.41585	21.79135	23.97	23.5513	23.3092	23.0329	24.4014	24.3847	23.4575	23.3742	22.0121	21.5706	23.9524	23.9876	23.6137	23.4889	23.6599833333333	23.1042166666667	0.555766666666667	1.4699	0.5498	MDC1	MDC1.00	4	4	4	12	8	8	9	6	6	8.33333333333333	6
647	Q9Y3I1	19.67875	20.8478	20.39535	19.19025	20.10355	19.9609	20.1545	19.203	20.9069	20.7887	20.7369	20.0538	19.4777	18.9028	20.4554	19.7517	20.0953	19.8265	20.3073	19.7515666666667	0.555733333333333	1.4699	0.8708	FBXO7	FBXO7	NA	NA	NA	NA	NA	NA	NA	NA	NA	NA	NA
648	P09874	27.4946	27.14065	27.2052	26.2907	26.8281	27.05455	27.4335	27.5557	27.1645	27.1168	27.132	27.2784	26.3647	26.2167	26.7801	26.8761	27.0347	27.0744	27.28015	26.72445	0.555699999999998	1.4699	2.1816	PARP1	PARP1	52	31	31	73	33	33	70	30	30	65	31.3333333333333
649	O60573	17.47785	20.7163	19.2657	15.7961	20.16835	19.82965	15.3133	19.6424	20.6805	20.7521	19.9927	18.5387	15.4849	16.1073	20.1228	20.2139	19.9432	19.7161	19.1532833333333	18.5980333333333	0.555249999999997	1.4694	0.1808	EIF4E2	EIF4E2	NA	NA	NA	NA	NA	NA	NA	NA	NA	NA	NA
650	Q8IZL8	22.6762	23.54675	22.9839	21.3311	23.27475	22.93835	22.1586	23.1938	23.5371	23.5564	22.755	23.2128	21.2152	21.447	23.3368	23.2127	23.1825	22.6942	23.06895	22.5147333333333	0.554216666666669	1.4684	0.6207	PELP1	PELP1	NA	NA	NA	3	2	2	3	2	2	NA	NA
651	Q5T653	19.048	20.32305	21.82475	18.0273	20.50535	21.0006	19.1065	18.9895	20.5416	20.1045	22.0143	21.6352	18.1875	17.8671	20.6083	20.4024	21.5694	20.4318	20.3986	19.8444166666667	0.554183333333334	1.4683	0.3014	MRPL2	MRPL2	6	4	4	NA	NA	NA	NA	NA	NA	NA	NA
652	Q9Y3C6	23.4109	22.50945	23.29345	22.50295	22.27135	22.77995	23.2853	23.5365	22.556	22.4629	23.1593	23.4276	22.5227	22.4832	22.2891	22.2536	22.771	22.7889	23.0712666666667	22.5180833333333	0.553183333333333	1.4673	1.6246	PPIL1	PPIL1	6	3	3	NA	NA	NA	4	2	2	NA	NA
653	Q7Z7C8	16.7171	19.5645	19.04015	16.36575	18.5919	18.7084	16.8938	16.5404	20.376	18.753	19.2033	18.877	16.1368	16.5947	18.3796	18.8042	18.3665	19.0503	18.4405833333333	17.8886833333333	0.5519	1.466	0.3074	TAF8	TAF8	NA	NA	NA	NA	NA	NA	NA	NA	NA	NA	NA
654	Q15397	21.2918	21.59605	21.4495	19.8842	21.81885	20.9793	21.3996	21.184	21.5829	21.6092	21.6348	21.2642	19.8241	19.9443	21.8448	21.7929	21.0428	20.9158	21.4457833333333	20.8941166666667	0.551666666666666	1.4658	0.7954	PUM3	PUM3	4	3	3	3	2	2	2	2	2	3	2.33333333333333
655	Q15054	22.44545	22.60985	22.1358	21.3507	22.1823	22.00325	22.4308	22.4601	22.6951	22.5246	22.0386	22.233	21.2466	21.4548	22.2445	22.1201	21.8943	22.1122	22.3970333333333	21.8454166666667	0.551616666666668	1.4657	1.8007	POLD3	POLD3	NA	NA	NA	4	2	2	4	3	3	NA	NA
656	Q71SY5	20.16415	19.8306	19.417	19.1591	18.1348	20.46335	20.2829	20.0454	19.7427	19.9185	19.6292	19.2048	19.5852	18.733	16.6469	19.6227	20.4327	20.494	19.8039166666667	19.2524166666667	0.551500000000001	1.4656	0.4174	MED25	MED25	NA	NA	NA	NA	NA	NA	NA	NA	NA	NA	NA
657	Q12873	21.46315	22.6453	21.16805	20.60015	21.05525	21.96945	21.4519	21.4744	23.6747	21.6159	20.484	21.8521	20.9285	20.2718	21.01	21.1005	22.8068	21.1321	21.7588333333333	21.2082833333333	0.550550000000001	1.4646	0.4682	CHD3	CHD3	NA	NA	NA	NA	NA	NA	NA	NA	NA	NA	NA
658	P35659	23.82345	24.3097	23.69105	22.6067	23.8849	23.68285	23.6476	23.9993	24.3766	24.2428	23.7278	23.6543	22.6308	22.5826	23.9331	23.8367	23.442	23.9237	23.9414	23.3914833333333	0.549916666666668	1.464	1.0638	DEK	DEK	NA	NA	NA	14	7	7	6	4	4	NA	NA
659	Q15029	27.4894	26.45455	27.27965	26.4543	26.3568	26.76285	27.4035	27.5753	26.4468	26.4623	27.3679	27.1914	26.4521	26.4565	26.4376	26.276	26.808	26.7177	27.0745333333333	26.52465	0.549883333333334	1.464	1.5199	EFTUD2	EFTUD2	76	33	32	43	21	20	86	35	34	68.3333333333333	28.6666666666667
660	Q96TA1	15.87485	19.2066	18.31065	16.2658	19.2878	16.19475	16.6522	15.0975	19.3188	19.0944	18.0066	18.6147	16.2081	16.3235	19.3029	19.2727	16.6931	15.6964	17.7973666666667	17.24945	0.547916666666666	1.4619	0.2431	NIBAN2	FAM129B	NA	NA	NA	NA	NA	NA	NA	NA	NA	NA	NA
661	Q69YN2	23.1977	22.51385	22.73395	22.16125	22.2345	22.4062	23.1092	23.2862	22.6572	22.3705	22.6885	22.7794	22.1322	22.1903	22.239	22.23	22.4005	22.4119	22.8151666666667	22.2673166666667	0.54785	1.4619	2.4802	CWF19L1	CWF19L1	7	5	5	3	2	2	11	6	6	7	4.33333333333333
662	Q7Z3K3	22.6173	23.0513	22.2129	20.55635	22.81175	22.87155	22.4523	22.7823	22.8402	23.2624	22.2215	22.2043	20.5043	20.6084	22.7508	22.8727	22.9119	22.8312	22.6271666666667	22.0798833333333	0.547283333333333	1.4613	0.5097	POGZ	POGZ	2	2	2	8	6	6	NA	NA	NA	NA	NA
663	Q9H501	21.10005	21.5161	21.42385	19.8418	21.37725	21.1813	20.9786	21.2215	21.5812	21.451	21.7503	21.0974	20.0852	19.5984	21.3748	21.3797	21.2921	21.0705	21.3466666666667	20.8001166666667	0.54655	1.4606	0.8715	ESF1	ESF1	NA	NA	NA	NA	NA	NA	NA	NA	NA	NA	NA
664	Q32P41	20.03155	20.3153	18.64495	17.93945	19.8593	19.55355	19.9794	20.0837	20.4503	20.1803	17.8996	19.3903	16.2852	19.5937	19.726	19.9926	19.6647	19.4424	19.6639333333333	19.1174333333333	0.546500000000002	1.4605	0.3521	TRMT5	TRMT5	NA	NA	NA	NA	NA	NA	NA	NA	NA	NA	NA
665	O75683	22.06005	22.82265	21.7221	20.0641	23.1019	21.79975	22.0951	22.025	22.7913	22.854	21.507	21.9372	20.3566	19.7716	23.1167	23.0871	21.5551	22.0444	22.2016	21.65525	0.54635	1.4604	0.4122	SURF6	SURF6	NA	NA	NA	4	3	3	NA	NA	NA	NA	NA
666	Q96F45	18.0209	16.7997	17.1136	17.11865	16.67715	16.50035	17.8643	18.1775	16.647	16.9524	17.3144	16.9128	17.3831	16.8542	16.1791	17.1752	17.0199	15.9808	17.3114	16.7653833333333	0.546016666666667	1.46	0.8723	ZNF503	ZNF503	NA	NA	NA	NA	NA	NA	NA	NA	NA	NA	NA
667	Q99570	16.4606	19.65865	17.611	16.4526	18.2947	17.3478	16.6969	16.2243	21.8973	17.42	18.5002	16.7218	16.5333	16.3719	17.9863	18.6031	16.9706	17.725	17.9100833333333	17.3650333333333	0.54505	1.4591	0.2427	PIK3R4	PIK3R4	NA	NA	NA	NA	NA	NA	NA	NA	NA	NA	NA
668	O95235	20.6516	22.0357	20.99255	19.66525	21.52915	20.8524	21.2347	20.0685	22.096	21.9754	21.0825	20.9026	19.7307	19.5998	21.469	21.5893	20.9043	20.8005	21.2266166666667	20.6822666666667	0.544349999999998	1.4584	0.5773	KIF20A	KIF20A	3	2	2	7	4	4	NA	NA	NA	NA	NA
669	Q9Y2W2	25.54315	25.25255	25.40945	24.6874	24.7492	25.141	25.5127	25.5736	25.2594	25.2457	25.4167	25.4022	24.7103	24.6645	24.7134	24.785	25.1513	25.1307	25.4017166666667	24.8592	0.542516666666664	1.4565	3.3668	WBP11	WBP11	18	11	11	23	11	11	29	15	15	23.3333333333333	12.3333333333333
670	P48681	24.52815	25.2175	23.12915	23.20835	25.01285	23.02665	24.4664	24.5899	25.2304	25.2046	23.1349	23.1234	23.2647	23.152	25.0381	24.9876	23.0869	22.9664	24.2916	23.7492833333333	0.542316666666665	1.4563	0.45	NES	NES	NA	NA	NA	27	15	15	13	8	8	NA	NA
671	Q8N6T7	19.0202	20.21345	19.8538	17.94095	20.07585	19.44685	19.867	18.1734	19.9391	20.4878	19.8004	19.9072	19.7249	16.157	20.4647	19.687	19.4181	19.4756	19.6958166666667	19.15455	0.541266666666665	1.4553	0.3416	SIRT6	SIRT6	NA	NA	NA	NA	NA	NA	NA	NA	NA	NA	NA
672	Q14331	21.50065	21.5894	21.43025	20.489	21.0193	21.39315	21.5826	21.4187	21.7082	21.4706	21.5669	21.2936	20.4818	20.4962	20.8541	21.1845	21.5058	21.2805	21.5067666666667	20.96715	0.539616666666667	1.4536	1.8307	FRG1	FRG1	NA	NA	NA	2	2	2	NA	NA	NA	NA	NA
673	Q9H4A4	18.9081	18.73095	17.52865	17.21815	18.6104	17.7215	18.7387	19.0775	18.0325	19.4294	18.4921	16.5652	17.3583	17.078	18.1557	19.0651	17.7075	17.7355	18.3892333333333	17.8500166666667	0.539216666666668	1.4532	0.5105	RNPEP	RNPEP	NA	NA	NA	NA	NA	NA	NA	NA	NA	NA	NA
674	P62310	22.41045	22.36325	21.6484	21.46615	21.74705	21.5929	22.3892	22.4317	22.2757	22.4508	21.6474	21.6494	21.5463	21.386	21.8573	21.6368	21.5811	21.6047	22.1407	21.6020333333333	0.538666666666668	1.4526	2.0061	LSM3	LSM3.00	3	2	2	4	2	2	NA	NA	NA	NA	NA
675	Q15758	20.2416	22.73335	20.18555	20.3964	21.8124	19.338	19.6449	20.8383	22.8113	22.6554	20.3693	20.0018	20.0376	20.7552	21.8488	21.776	19.5892	19.0868	21.0535	20.5156	0.5379	1.4518	0.3226	SLC1A5	SLC1A5	NA	NA	NA	5	3	3	NA	NA	NA	NA	NA
676	Q9H8H0	22.4629	22.26695	22.0939	20.8495	22.4068	21.95525	22.509	22.4168	22.3396	22.1943	22.2127	21.9751	21.0087	20.6903	22.4232	22.3904	21.9578	21.9527	22.2745833333333	21.7371833333333	0.537399999999998	1.4514	0.9627	NOL11	NOL11	3	2	2	NA	NA	NA	2	2	2	NA	NA
677	P20962	22.0368	21.8082	21.3114	21.01675	21.52745	21.0025	21.9854	22.0882	21.9239	21.6925	21.719	20.9038	21.0559	20.9776	21.4051	21.6498	21.2245	20.7805	21.7188	21.1822333333333	0.536566666666669	1.4505	1.4877	PTMS	PTMS	NA	NA	NA	NA	NA	NA	NA	NA	NA	NA	NA
678	O75643	27.7954	26.5218	27.7154	26.9072	26.3824	27.1406	27.6741	27.9167	26.5267	26.5169	27.7873	27.6435	26.9345	26.8799	26.2899	26.4749	27.1906	27.0906	27.3442	26.8100666666667	0.534133333333333	1.4481	0.9769	SNRNP200	SNRNP200	111	62	62	57	33	33	145	71	71	104.333333333333	55.3333333333333
679	Q8WUM0	21.56565	23.52505	22.11285	19.7716	23.12435	22.70845	21.5135	21.6178	23.489	23.5611	21.9664	22.2593	19.9954	19.5478	23.0988	23.1499	22.6652	22.7517	22.4011833333333	21.8681333333333	0.533049999999999	1.447	0.299	NUP133	NUP133	5	3	3	11	7	7	2	2	2	6	4
680	Q9H0C8	23.45375	23.22015	23.12115	22.5128	23.03695	22.6462	23.3169	23.5906	23.27	23.1703	23.2432	22.9991	22.3365	22.6891	22.9175	23.1564	22.4473	22.8451	23.2650166666667	22.7319833333333	0.533033333333336	1.447	2.319	ILKAP	ILKAP	7	4	4	9	5	5	8	4	4	8	4.33333333333333
681	Q8NCF5	20.97385	20.9503	20.80405	19.5858	20.55875	20.9865	20.9832	20.9645	20.6217	21.2789	20.8191	20.789	20.1359	19.0357	20.3852	20.7323	20.8824	21.0906	20.9094	20.3770166666667	0.532383333333335	1.4463	0.9098	NFATC2IP	NFATC2IP	NA	NA	NA	2	2	2	NA	NA	NA	NA	NA
682	P18615	23.2534	23.271	23.5153	22.1625	22.71345	23.56855	23.1931	23.3137	23.2313	23.3107	23.4193	23.6113	21.9929	22.3321	22.5934	22.8335	23.613	23.5241	23.3465666666667	22.8148333333333	0.531733333333335	1.4457	1.104	NELFE	NELFE	9	5	5	10	6	6	7	4	4	8.66666666666667	5
683	Q9NQT4	22.15305	22.0318	21.4936	20.95535	21.7635	21.36525	21.9235	22.3826	22.0536	22.01	21.5182	21.469	20.7568	21.1539	21.5571	21.9699	21.4115	21.319	21.8928166666667	21.3613666666667	0.531450000000003	1.4453	1.4585	EXOSC5	EXOSC5	NA	NA	NA	2	2	2	NA	NA	NA	NA	NA
684	Q9NRF9	20.10875	21.3793	20.0582	19.17195	20.6726	20.11015	20.4398	19.7777	21.0809	21.6777	20.7508	19.3656	19.2276	19.1163	20.3162	21.029	20.5308	19.6895	20.5154166666667	19.9849	0.530516666666667	1.4444	0.5507	POLE3	POLE3	NA	NA	NA	NA	NA	NA	NA	NA	NA	NA	NA
685	P46063	26.7669	23.89805	26.01515	25.1827	24.1067	25.80375	26.7915	26.7423	23.9132	23.8829	25.789	26.2413	25.1706	25.1948	24.0244	24.189	25.858	25.7495	25.5600333333333	25.03105	0.528983333333333	1.4429	0.3757	RECQL	RECQL	17	12	12	13	7	7	22	11	11	17.3333333333333	10
686	Q13882	19.935	20.1934	19.48755	19.2742	19.49995	19.25835	19.8095	20.0605	20.1879	20.1989	19.5665	19.4086	19.1657	19.3827	19.5548	19.4451	19.0527	19.464	19.8719833333333	19.3441666666667	0.527816666666666	1.4418	2.1385	PTK6	PTK6	NA	NA	NA	NA	NA	NA	NA	NA	NA	NA	NA
687	Q96LT9	20.66005	18.5488	21.49975	19.10965	18.97075	21.045	20.9313	20.3888	19.872	17.2256	21.6039	21.3956	19.0658	19.1535	18.8966	19.0449	21.319	20.771	20.2362	19.7084666666667	0.527733333333334	1.4417	0.287	RNPC3	RNPC3	NA	NA	NA	NA	NA	NA	NA	NA	NA	NA	NA
688	Q9NWU2	15.77315	16.86085	17.5363	15.6255	15.4473	17.5197	15.2653	16.281	16.9235	16.7982	17.9506	17.122	15.6165	15.6345	14.3679	16.5267	18.3061	16.7333	16.7234333333333	16.1975	0.525933333333331	1.4399	0.3558	GID8	GID8	NA	NA	NA	NA	NA	NA	NA	NA	NA	NA	NA
689	Q01780	24.37115	24.24875	24.941	22.9005	24.13795	24.94535	24.2465	24.4958	24.241	24.2565	25.0883	24.7937	22.8318	22.9692	24.142	24.1339	25.1008	24.7899	24.5203	23.9946	0.525700000000001	1.4396	0.6508	EXOSC10	EXOSC10	8	6	6	6	5	5	13	7	7	9	6
690	Q86VM9	23.85425	23.5366	24.0869	22.76145	23.1683	23.9715	23.8121	23.8964	23.5819	23.4913	23.9983	24.1755	22.7715	22.7514	23.0639	23.2727	24.0713	23.8717	23.8259166666667	23.3004166666667	0.525500000000001	1.4394	1.2036	ZC3H18	ZC3H18	8	6	6	3	2	2	6	4	4	5.66666666666667	4
691	P05109	21.00375	17.68	19.06035	21.20325	17.43035	17.5346	21.0092	20.9983	17.7723	17.5877	18.9662	19.1545	21.3947	21.0118	17.3495	17.5112	16.8892	18.18	19.2480333333333	18.7227333333333	0.525299999999998	1.4393	0.2117	S100A8	S100A8	NA	NA	NA	NA	NA	NA	NA	NA	NA	NA	NA
692	Q9H9L3	21.3335	20.9852	20.9019	21.4263	18.7416	21.47795	21.0452	21.6218	19.4803	22.4901	21.254	20.5498	21.4159	21.4367	18.8531	18.6301	21.3736	21.5823	21.0735333333333	20.5486166666667	0.524916666666666	1.4389	0.3234	ISG20L2	ISG20L2	NA	NA	NA	NA	NA	NA	NA	NA	NA	NA	NA
693	Q6PD62	22.1419	21.82655	21.62135	20.7454	21.5483	21.72145	22.1548	22.129	21.5818	22.0713	21.3884	21.8543	20.773	20.7178	21.7064	21.3902	21.7904	21.6525	21.8632666666667	21.3383833333333	0.524883333333335	1.4388	1.3085	CTR9	CTR9	NA	NA	NA	2	2	2	5	5	5	NA	NA
694	P85037	22.8819	22.90315	22.43635	21.9739	22.5899	22.08465	22.7473	23.0165	22.8425	22.9638	22.3697	22.503	21.9394	22.0084	22.5128	22.667	22.1277	22.0416	22.7404666666667	22.21615	0.524316666666667	1.4383	2.0613	FOXK1	FOXK1	NA	NA	NA	2	2	2	4	2	2	NA	NA
695	Q99459	26.62625	26.0867	26.6784	25.51825	25.803	26.49755	26.5482	26.7043	26.0455	26.1279	26.7319	26.6249	25.5648	25.4717	25.7886	25.8174	26.5962	26.3989	26.4637833333333	25.9396	0.524183333333333	1.4381	1.3927	CDC5L	CDC5L	44	23	23	30	18	18	40	23	23	38	21.3333333333333
696	Q9Y5J1	22.7068	23.0101	23.0906	21.4512	23.00185	22.7946	22.5414	22.8722	23.0587	22.9615	23.1317	23.0495	21.8353	21.0671	23.1162	22.8875	22.781	22.8082	22.9358333333333	22.4158833333333	0.519950000000001	1.4339	0.8165	UTP18	UTP18	6	5	5	5	4	4	7	5	5	6	4.66666666666667
697	Q9NVP1	24.81875	25.08775	24.9104	23.54035	25.04705	24.6699	24.8135	24.824	25.0044	25.1711	25.0287	24.7921	23.4395	23.6412	25.0052	25.0889	24.8091	24.5307	24.9389666666667	24.4191	0.519866666666665	1.4338	0.9581	DDX18	DDX18	13	9	9	17	9	9	13	8	8	14.3333333333333	8.66666666666667
698	Q99543	22.74015	22.10635	23.10065	21.7613	22.1026	22.5265	22.4665	23.0138	22.4779	21.7348	23.3553	22.846	21.6528	21.8698	22.2101	21.9951	22.8953	22.1577	22.64905	22.1301333333333	0.518916666666666	1.4329	0.9956	DNAJC2	DNAJC2	NA	NA	NA	NA	NA	NA	NA	NA	NA	NA	NA
699	P52815	19.09375	21.7043	19.8927	17.71875	21.17565	20.2419	19.0748	19.1127	21.5269	21.8817	20.1892	19.5962	16.7961	18.6414	21.1626	21.1887	20.4114	20.0724	20.23025	19.7121	0.518149999999999	1.4321	0.2532	MRPL12	MRPL12	NA	NA	NA	NA	NA	NA	NA	NA	NA	NA	NA
700	O15347	21.6143	23.46715	20.85495	20.91415	23.0096	20.46455	23.1041	20.1245	23.6537	23.2806	20.8269	20.883	21.4141	20.4142	22.9381	23.0811	20.5165	20.4126	21.9788	21.4627666666667	0.516033333333333	1.43	0.2694	HMGB3	HMGB3	5	3	3	8	5	4	6	5	4	6.33333333333333	3.66666666666667
701	Q08AG7	16.5579	18.70795	16.5751	15.9529	18.91295	15.42805	14.8878	18.228	18.2492	19.1667	15.8109	17.3393	16.2646	15.6412	18.9838	18.8421	15.1885	15.6676	17.2803166666667	16.7646333333333	0.515683333333335	1.4296	0.2194	MZT1	MZT1	NA	NA	NA	NA	NA	NA	NA	NA	NA	NA	NA
702	Q8WYQ5	21.87385	19.9413	22.0805	21.44835	19.1923	21.708	22.0452	21.7025	19.6978	20.1848	21.8554	22.3056	21.455	21.4417	18.969	19.4156	21.4878	21.9282	21.29855	20.7828833333333	0.515666666666664	1.4297	0.3344	DGCR8	DGCR8	4	3	3	NA	NA	NA	4	3	3	NA	NA
703	Q92879	26.0167	24.70685	25.78435	25.3575	24.28015	25.3244	25.8618	26.1716	24.8384	24.5753	25.8332	25.7355	25.4967	25.2183	24.1948	24.3655	25.3682	25.2806	25.5026333333333	24.98735	0.515283333333333	1.4292	0.7754	CELF1	CELF1	20	8	8	7	4	4	19	8	8	15.3333333333333	6.66666666666667
704	P55160	16.78865	18.30315	17.2067	17.27135	17.79005	15.6923	16.6314	16.9459	18.3286	18.2777	18.2261	16.1873	17.2428	17.2999	17.5231	18.057	15.3321	16.0525	17.4328333333333	16.9179	0.514933333333335	1.4289	0.4114	NCKAP1L	NCKAP1L	NA	NA	NA	NA	NA	NA	NA	NA	NA	NA	NA
705	Q9UKD2	24.34335	24.1734	23.63085	23.1759	23.82505	23.602	24.2565	24.4302	24.1775	24.1693	23.5719	23.6898	23.2581	23.0937	23.8868	23.7633	23.5144	23.6896	24.0492	23.5343166666667	0.514883333333334	1.4289	1.6927	MRTO4	MRTO4	6	5	5	9	5	5	15	7	7	10	5.66666666666667
706	Q99848	23.99745	24.54035	24.1273	22.52035	24.4399	24.16055	23.9354	24.0595	24.6238	24.4569	24.1701	24.0845	22.6931	22.3476	24.4765	24.4033	24.1916	24.1295	24.2217	23.7069333333333	0.514766666666663	1.4288	0.6514	EBNA1BP2	EBNA1BP2	9	6	6	18	11	11	7	5	5	11.3333333333333	7.33333333333333
707	Q9BXK1	19.4004	19.7551	20.59485	18.9249	19.23725	20.0451	19.5433	19.2575	19.5624	19.9478	20.6018	20.5879	18.8958	18.954	19.3174	19.1571	20.3288	19.7614	19.9167833333333	19.4024166666667	0.514366666666668	1.4283	0.8461	KLF16	KLF16	NA	NA	NA	NA	NA	NA	NA	NA	NA	NA	NA
708	Q52LJ0	25.0673	23.76095	25.15745	23.98275	23.7376	24.7233	24.9689	25.1657	23.8073	23.7146	25.2707	25.0442	23.934	24.0315	23.7773	23.6979	24.7244	24.7222	24.6619	24.1478833333333	0.51401666666667	1.428	0.7794	FAM98B	FAM98B	26	12	10	15	8	6	24	8	6	21.6666666666667	7.33333333333333
709	Q8TDN6	23.7305	24.44315	24.03565	22.31575	24.4366	23.9149	23.6079	23.8531	24.4623	24.424	24.0561	24.0152	22.2652	22.3663	24.467	24.4062	24.0047	23.8251	24.0697666666667	23.55575	0.514016666666667	1.428	0.5924	BRIX1	BRIX1	6	4	4	14	8	8	10	6	6	10	6
710	Q9ULX6	23.9881	22.9133	24.10065	23.13665	22.2345	24.09615	23.823	24.1532	22.9249	22.9017	24.1516	24.0497	23.3269	22.9464	22.1482	22.3208	23.9753	24.217	23.66735	23.1557666666667	0.511583333333334	1.4256	0.595	AKAP8L	AKAP8L	9	5	5	5	3	3	11	6	6	8.33333333333333	4.66666666666667
711	Q8N3U4	19.91975	19.9542	19.57405	18.43205	19.9984	19.4834	19.8032	20.0363	19.7597	20.1487	19.7015	19.4466	18.2569	18.6072	19.9424	20.0544	19.8499	19.1169	19.816	19.3046166666667	0.511383333333331	1.4254	0.8287	STAG2	STAG2	NA	NA	NA	2	2	2	2	2	2	NA	NA
712	Q9UIF9	23.19595	23.472	24.0583	22.4085	25.24775	21.53925	25.5764	20.8155	23.7122	23.2318	26.4762	21.6404	22.4261	22.3909	25.0077	25.4878	21.586	21.4925	23.5754166666667	23.0651666666667	0.510249999999999	1.4243	0.1776	BAZ2A	BAZ2A	NA	NA	NA	2	2	2	NA	NA	NA	NA	NA
713	Q9NXE8	20.2232	19.1555	20.24685	19.04465	19.0316	20.02075	20.1747	20.2717	18.7158	19.5952	20.4668	20.0269	18.3989	19.6904	19.0863	18.9769	20.0516	19.9899	19.8751833333333	19.3656666666667	0.509516666666666	1.4236	0.6951	CWC25	CWC25	NA	NA	NA	NA	NA	NA	NA	NA	NA	NA	NA
714	Q8N1G2	23.71295	23.50505	23.6578	22.57125	23.34075	23.43745	23.5761	23.8498	23.4345	23.5756	23.6279	23.6877	22.5683	22.5742	23.3604	23.3211	23.4241	23.4508	23.6252666666667	23.1164833333333	0.508783333333334	1.4228	1.7182	CMTR1	CMTR1	9	7	7	3	2	2	14	10	10	8.66666666666667	6.33333333333333
715	P49643	22.2372	22.74995	21.7609	21.27655	22.47025	21.47535	22.2717	22.2027	21.7734	23.7265	22.2019	21.3199	21.2102	21.3429	21.7862	23.1543	21.604	21.3467	22.24935	21.7407166666667	0.508633333333332	1.4227	0.5563	PRIM2	PRIM2	4	2	2	NA	NA	NA	6	4	4	NA	NA
716	P18754	25.25215	25.8726	25.19015	24.26735	25.5488	24.97365	25.1827	25.3216	25.8254	25.9198	25.2738	25.1065	24.2688	24.2659	25.546	25.5516	25.0633	24.884	25.4383	24.9299333333333	0.508366666666664	1.4224	1.0277	RCC1	RCC1	18	8	8	21	8	8	17	8	8	18.6666666666667	8
717	Q7L014	27.3003	26.0798	26.778	26.2671	25.93655	26.42945	27.1915	27.4091	26.0502	26.1094	26.7292	26.8268	26.2327	26.3015	25.9005	25.9726	26.4431	26.4158	26.7193666666667	26.2110333333333	0.508333333333333	1.4224	1.1943	DDX46	DDX46	37	21	21	18	11	11	43	23	23	32.6666666666667	18.3333333333333
718	Q00613	21.87855	20.78315	20.72475	20.97255	20.46065	20.42965	21.7682	21.9889	20.6973	20.869	20.8355	20.614	21.2637	20.6814	20.5254	20.3959	20.2789	20.5804	21.1288166666667	20.62095	0.507866666666665	1.4219	1.0019	HSF1	HSF1	NA	NA	NA	NA	NA	NA	3	2	2	NA	NA
719	Q96EK6	19.14575	18.90905	18.7141	18.3439	18.19955	18.7022	19.0029	19.2886	19.1503	18.6678	18.6919	18.7363	17.8773	18.8105	18.8725	17.5266	18.4904	18.914	18.9229666666667	18.4152166666667	0.507750000000001	1.4218	1.0949	GNPNAT1	GNPNAT1	NA	NA	NA	NA	NA	NA	NA	NA	NA	NA	NA
720	Q15427	24.4496	22.7743	24.73415	23.3069	23.0117	24.1166	24.5005	24.3987	22.7207	22.8279	24.7196	24.7487	23.4604	23.1534	22.9444	23.079	24.2457	23.9875	23.9860166666667	23.4784	0.507616666666667	1.4217	0.5546	SF3B4	SF3B4	12	5	5	3	3	3	24	6	6	13	4.66666666666667
721	O75934	24.6136	24.53985	24.74815	23.72625	24.10975	24.5429	24.5208	24.7064	24.6195	24.4602	24.7077	24.7886	23.7493	23.7032	24.1864	24.0331	24.5982	24.4876	24.6338666666667	24.1263	0.507566666666666	1.4216	2.0075	BCAS2	BCAS2	14	8	8	13	7	7	15	8	8	14	7.66666666666667
722	P35998	22.95095	23.07265	22.68615	21.80875	22.87555	22.5045	22.758	23.1439	23.1076	23.0377	22.7745	22.5978	22.4633	21.1542	23.1122	22.6389	22.5899	22.4191	22.90325	22.3962666666667	0.506983333333334	1.4211	0.9844	PSMC2	PSMC2	11	6	6	8	4	4	6	5	5	8.33333333333333	5
723	O95639	23.75885	22.2543	24.2997	23.0188	21.8707	23.90415	23.8106	23.7071	22.1752	22.3334	24.3285	24.2709	22.7852	23.2524	21.9504	21.791	23.9179	23.8904	23.4376166666667	22.9312166666667	0.506399999999999	1.4205	0.4299	CPSF4	CPSF4	7	2	2	3	2	2	6	2	2	5.33333333333333	2
724	Q9UL40	22.55065	21.73245	22.7715	21.11185	21.9475	22.47925	22.4871	22.6142	21.758	21.7069	22.5271	23.0159	20.9415	21.2822	22.2156	21.6794	22.6155	22.343	22.3515333333333	21.8462	0.505333333333333	1.4194	0.7748	ZNF346	ZNF346	2	2	2	NA	NA	NA	5	3	3	NA	NA
725	Q96HR8	20.9501	15.64055	20.7069	16.7772	19.02475	19.98555	20.6679	21.2323	14.5524	16.7287	20.7762	20.6376	16.6203	16.9341	19.0323	19.0172	20.3785	19.5926	19.0991833333333	18.5958333333333	0.503350000000001	1.4175	0.1525	NAF1	NAF1	NA	NA	NA	NA	NA	NA	NA	NA	NA	NA	NA
726	Q9C0B1	20.45675	19.20775	19.6266	18.9751	19.3458	19.46325	20.5942	20.3193	19.003	19.4125	19.7439	19.5093	19.0002	18.95	19.4392	19.2524	19.8359	19.0906	19.7637	19.2613833333333	0.502316666666665	1.4165	0.9953	FTO	FTO	NA	NA	NA	NA	NA	NA	5	3	3	NA	NA
727	O75477	21.21535	21.7437	20.9449	20.6963	20.98735	20.7151	21.2198	21.2109	21.7734	21.714	21.059	20.8308	20.7351	20.6575	20.9383	21.0364	20.6966	20.7336	21.3013166666667	20.7995833333333	0.50173333333333	1.4159	1.9247	ERLIN1	ERLIN1	NA	NA	NA	NA	NA	NA	NA	NA	NA	NA	NA
728	Q16560	19.9655	24.1753	22.31315	19.1551	23.4426	22.3526	19.9569	19.9741	24.2058	24.1448	23.1725	21.4538	19.1467	19.1635	23.3935	23.4917	22.7643	21.9409	22.1513166666667	21.6501	0.501216666666668	1.4154	0.173	SNRNP35	SNRNP35	NA	NA	NA	NA	NA	NA	NA	NA	NA	NA	NA
729	Q9BQ52	21.9928	21.09535	21.2063	20.7893	20.91005	21.0929	21.8274	22.1582	21.1191	21.0716	21.0502	21.3624	20.8643	20.7143	20.9177	20.9024	21.1574	21.0284	21.4314833333333	20.93075	0.500733333333333	1.4149	1.5246	ELAC2	ELAC2	NA	NA	NA	NA	NA	NA	3	3	3	NA	NA
730	O94992	22.864	22.22565	22.9738	21.5404	22.238	22.78405	22.8715	22.8565	22.176	22.2753	23.1028	22.8448	21.2984	21.7824	22.092	22.384	22.8853	22.6828	22.6878166666667	22.1874833333333	0.500333333333334	1.4145	0.9626	HEXIM1	HEXIM1	5	4	4	3	2	2	4	2	2	4	2.66666666666667
731	P41223	20.99635	21.06145	22.7679	20.82815	20.21285	22.28545	20.9158	21.0769	21.2437	20.8792	22.8103	22.7255	20.1457	21.5106	20.1863	20.2394	22.4233	22.1476	21.6085666666667	21.1088166666667	0.499750000000002	1.4139	0.3998	BUD31	BUD31	6	4	4	NA	NA	NA	NA	NA	NA	NA	NA
732	Q15121	18.5382	19.22005	17.6054	17.03615	18.5537	18.27755	18.2267	18.8497	19.5218	18.9183	17.831	17.3798	16.1908	17.8815	18.5484	18.559	17.9086	18.6465	18.45455	17.9558	0.498749999999998	1.413	0.469	PEA15	PEA15	NA	NA	NA	NA	NA	NA	NA	NA	NA	NA	NA
733	Q96EK4	17.82975	16.32305	17.8588	15.6702	17.37915	17.4664	19.2747	16.3848	16.6603	15.9858	18.2662	17.4514	15.9616	15.3788	16.9988	17.7595	17.4441	17.4887	17.3372	16.8385833333333	0.498616666666667	1.4129	0.3414	THAP11	THAP11	NA	NA	NA	NA	NA	NA	NA	NA	NA	NA	NA
734	O14531	22.6216	21.62015	22.35895	21.1358	21.92195	22.048	22.871	22.3722	21.6881	21.5522	22.7825	21.9354	21.4092	20.8624	21.8379	22.006	21.9096	22.1864	22.2002333333333	21.7019166666667	0.498316666666668	1.4126	0.8833	DPYSL4	DPYSL4	NA	NA	NA	NA	NA	NA	NA	NA	NA	NA	NA
735	Q9HAF1	21.1786	21.5567	21.2802	19.65655	21.32045	21.54455	21.1687	21.1885	21.6895	21.4239	21.3042	21.2562	20.0216	19.2915	21.1955	21.4454	21.7039	21.3852	21.3385	20.8405166666667	0.497983333333334	1.4123	0.6176	MEAF6	MEAF6	NA	NA	NA	2	2	2	NA	NA	NA	NA	NA
736	Q06587	22.6585	22.3133	22.1977	21.6439	21.99225	22.04245	22.4914	22.8256	22.2664	22.3602	22.2976	22.0978	21.5733	21.7145	22.1669	21.8176	22.215	21.8699	22.3898333333333	21.8928666666667	0.496966666666665	1.4113	2.1926	RING1	RING1	9	4	3	NA	NA	NA	9	4	3	NA	NA
737	Q96T58	21.5532	21.49415	21.5827	20.446	21.12085	21.57365	21.5366	21.5698	21.492	21.4963	21.686	21.4794	20.2229	20.6691	20.9911	21.2506	21.4306	21.7167	21.54335	21.0468333333333	0.496516666666668	1.4108	1.2996	SPEN	SPEN	NA	NA	NA	NA	NA	NA	NA	NA	NA	NA	NA
738	Q5VTR2	24.7646	24.0104	24.4345	23.82935	23.57425	24.3174	24.7456	24.7836	24.0241	23.9967	24.4729	24.3961	23.841	23.8177	23.5782	23.5703	24.3768	24.258	24.4031666666667	23.907	0.496166666666667	1.4105	1.525	RNF20	RNF20	16	12	11	10	7	7	18	10	9	14.6666666666667	9
739	Q9Y3A2	21.96275	21.9953	22.1542	21.1191	21.9495	21.55555	21.8876	22.0379	22.0264	21.9642	22.3409	21.9675	21.1011	21.1371	22.1311	21.7679	21.3762	21.7349	22.0374166666667	21.5413833333333	0.496033333333333	1.4103	1.7212	UTP11	UTP11	5	3	3	NA	NA	NA	NA	NA	NA	NA	NA
740	P49674	18.0088	19.87915	19.28715	17.69185	18.9802	19.01515	19.3021	16.7155	19.7487	20.0096	18.7667	19.8076	16.4197	18.964	18.9336	19.0268	18.6353	19.395	19.0583666666667	18.5624	0.495966666666664	1.4103	0.3235	CSNK1E	CSNK1E	NA	NA	NA	NA	NA	NA	NA	NA	NA	NA	NA
741	P49674	18.0088	19.87915	19.28715	17.69185	18.9802	19.01515	19.3021	16.7155	19.7487	20.0096	18.7667	19.8076	16.4197	18.964	18.9336	19.0268	18.6353	19.395	19.0583666666667	18.5624	0.495966666666664	1.4103	0.3235	TPTEP2-CSNK1E	CSNK1E	NA	NA	NA	NA	NA	NA	NA	NA	NA	NA	NA
742	Q9Y3B7	19.3815	21.78345	21.30675	17.86285	22.0821	21.0391	20.0737	18.6893	21.961	21.6059	21.3284	21.2851	17.2439	18.4818	22.1905	21.9737	20.9003	21.1779	20.8239	20.3280166666667	0.495883333333332	1.4102	0.21	MRPL11	MRPL11	NA	NA	NA	NA	NA	NA	NA	NA	NA	NA	NA
743	Q92466	21.8443	20.67585	21.60395	20.6674	20.87485	21.0954	21.5965	22.0921	20.8449	20.5068	21.4994	21.7085	20.7101	20.6247	21.2604	20.4893	20.9797	21.2111	21.3747	20.8792166666667	0.495483333333333	1.4098	1.0018	DDB2	DDB2	NA	NA	NA	NA	NA	NA	3	2	2	NA	NA
744	P27695	23.62965	23.5429	23.83575	22.7501	23.19095	23.5812	23.6393	23.62	23.4994	23.5864	23.8781	23.7934	22.7896	22.7106	23.1432	23.2387	23.5852	23.5772	23.6694333333333	23.1740833333333	0.495349999999998	1.4097	1.9033	APEX1	APEX1	11	4	4	11	5	5	9	4	4	10.3333333333333	4.33333333333333
745	O75928	17.50425	17.3894	18.93145	16.8538	17.01165	18.47385	17.9972	17.0113	17.2361	17.5427	19.0723	18.7906	16.3107	17.3969	16.9101	17.1132	18.1229	18.8248	17.9417	17.4464333333333	0.495266666666669	1.4096	0.459	PIAS2	PIAS2	NA	NA	NA	NA	NA	NA	NA	NA	NA	NA	NA
746	Q14790	17.0692	19.4873	18.4346	15.90575	18.96305	18.63685	17.5796	16.5588	19.4681	19.5065	18.6682	18.201	16.3037	15.5078	19.5209	18.4052	18.7972	18.4765	18.3303666666667	17.8352166666667	0.495149999999999	1.4095	0.2633	CASP8	CASP8	NA	NA	NA	NA	NA	NA	NA	NA	NA	NA	NA
747	P39748	26.2343	25.80285	26.12005	25.19845	25.46925	26.00925	26.2129	26.2557	25.8186	25.7871	26.0685	26.1716	25.1939	25.203	25.4933	25.4452	25.9931	26.0254	26.0524	25.5589833333333	0.493416666666665	1.4078	1.7743	FEN1	FEN1	24	11	11	30	14	14	26	12	12	26.6666666666667	12.3333333333333
748	O60832	25.23815	24.5528	25.1404	24.0161	24.5892	24.84795	25.1608	25.3155	24.5646	24.541	25.1872	25.0936	24.0237	24.0085	24.5374	24.641	24.9369	24.759	24.9771166666667	24.4844166666667	0.492699999999999	1.4071	1.3951	DKC1	DKC1	16	11	11	11	6	6	23	12	12	16.6666666666667	9.66666666666667
749	Q9BTC8	22.0511	21.8575	22.3277	20.9974	21.72555	22.03605	22.03	22.0722	21.8503	21.8647	23.1548	21.5006	20.9718	21.023	21.6292	21.8219	22.0021	22.07	22.0787666666667	21.5863333333333	0.492433333333334	1.4068	0.8696	MTA3	MTA3	NA	NA	NA	NA	NA	NA	NA	NA	NA	NA	NA
750	Q9NRZ9	20.4031	20.72085	20.58555	19.7315	20.2334	20.27085	20.4511	20.3551	20.9081	20.5336	20.6517	20.5194	19.7396	19.7234	20.6247	19.8421	20.4336	20.1081	20.5698333333333	20.0785833333333	0.491250000000001	1.4057	1.7444	HELLS	HELLS	NA	NA	NA	2	2	2	3	2	2	NA	NA
751	P98175	26.2132	24.94405	26.2794	25.3966	24.6928	25.8743	26.1439	26.2825	24.9682	24.9199	26.2921	26.2667	25.3412	25.452	24.5982	24.7874	26.0677	25.6809	25.8122166666667	25.3212333333333	0.490983333333332	1.4054	0.7051	RBM10	RBM10	37	20	19	16	9	8	46	24	22	33	16.3333333333333
752	O00512	19.72415	19.4358	19.11535	20.27285	18.18135	18.349	19.7231	19.7252	19.2977	19.5739	19.144	19.0867	20.4635	20.0822	17.0153	19.3474	17.2118	19.4862	19.4251	18.9344	0.4907	1.4051	0.3561	BCL9	BCL9	NA	NA	NA	NA	NA	NA	NA	NA	NA	NA	NA
753	Q9H0E3	20.96435	21.50285	20.46705	19.37085	21.4344	20.65985	21.0014	20.9273	21.4884	21.5173	20.7456	20.1885	18.599	20.1427	21.5483	21.3205	20.9379	20.3818	20.9780833333333	20.4883666666667	0.489716666666666	1.4042	0.4777	SAP130	SAP130	NA	NA	NA	2	2	2	NA	NA	NA	NA	NA
754	Q9UFW8	23.14195	22.72535	22.3115	22.28105	22.6066	21.8225	23.1687	23.1152	22.4754	22.9753	22.0892	22.5338	22.3075	22.2546	22.5636	22.6496	21.3594	22.2856	22.7262666666667	22.2367166666667	0.489550000000001	1.404	1.0699	CGGBP1	CGGBP1	NA	NA	NA	3	2	2	NA	NA	NA	NA	NA
755	Q6UXN9	23.32435	23.58515	23.87205	22.41985	23.2877	23.60585	23.282	23.3667	24.5392	22.6311	23.9316	23.8125	22.3476	22.4921	24.4606	22.1148	23.6587	23.553	23.59385	23.1044666666667	0.489383333333333	1.4038	0.5024	WDR82	WDR82	11	6	6	7	4	4	10	5	5	9.33333333333333	5
756	Q15366	26.6016	25.8459	26.0642	25.8061	25.6803	25.55865	26.6566	26.5466	25.9528	25.739	25.9553	26.1731	25.8963	25.7159	25.735	25.6256	25.6159	25.5014	26.1705666666667	25.6816833333333	0.488883333333334	1.4033	1.9463	PCBP2	PCBP2	22	9	7	22	7	4	32	9	6	25.3333333333333	5.66666666666667
757	Q15369	19.6275	20.91615	20.88795	18.231	20.8994	20.83765	19.3363	19.9187	20.7827	21.0496	20.9944	20.7815	18.3968	18.0652	20.8929	20.9059	20.8669	20.8084	20.4772	19.98935	0.487849999999998	1.4024	0.3436	ELOC	ELOC	2	2	2	NA	NA	NA	NA	NA	NA	NA	NA
758	Q3B726	17.5075	18.70665	17.55765	16.34645	18.0974	17.8664	16.7899	18.2251	18.7448	18.6685	17.1081	18.0072	16.4328	16.2601	18.7077	17.4871	17.7088	18.024	17.9239333333333	17.43675	0.487183333333334	1.4017	0.4448	TWISTNB	TWISTNB	NA	NA	NA	NA	NA	NA	NA	NA	NA	NA	NA
759	Q9BW27	19.51345	20.84735	19.5273	17.85665	20.38575	20.18555	19.6564	19.3705	20.9107	20.784	19.5702	19.4844	16.7516	18.9617	20.4803	20.2912	20.2696	20.1015	19.9627	19.4759833333333	0.486716666666666	1.4013	0.3251	NUP85	NUP85	NA	NA	NA	3	3	3	NA	NA	NA	NA	NA
760	O14981	20.7772	20.3479	18.91295	19.1807	20.20385	19.20185	20.5043	21.0501	20.2146	20.4812	18.3877	19.4382	17.9172	20.4442	20.2975	20.1102	18.6896	19.7141	20.0126833333333	19.5288	0.483883333333335	1.3985	0.3835	BTAF1	BTAF1	NA	NA	NA	NA	NA	NA	NA	NA	NA	NA	NA
761	O94901	20.6207	22.8575	21.7118	20.11645	22.34285	21.27925	20.6111	20.6303	22.9385	22.7765	22.2732	21.1504	19.1703	21.0626	22.1878	22.4979	21.5775	20.981	21.73	21.2461833333333	0.483816666666666	1.3984	0.3252	SUN1	SUN1	NA	NA	NA	6	4	4	NA	NA	NA	NA	NA
762	P22087	25.56445	25.3592	25.60915	24.4621	25.3001	25.32105	25.5118	25.6171	25.3901	25.3283	25.6787	25.5396	24.4699	24.4543	25.306	25.2942	25.3004	25.3417	25.5109333333333	25.02775	0.483183333333333	1.3978	1.5645	FBL	FBL	23	9	9	27	12	12	33	14	14	27.6666666666667	11.6666666666667
763	Q9P0V9	23.91565	24.323	21.8125	22.00105	24.18035	22.4216	25.0833	22.748	24.2617	24.3843	21.6344	21.9906	22.0307	21.9714	24.225	24.1357	22.3717	22.4715	23.3503833333333	22.8676666666667	0.482716666666668	1.3974	0.2874	SEPTIN10	10-Sep	5	3	3	12	8	8	NA	NA	NA	NA	NA
764	P37837	23.2673	22.42505	21.58255	21.44295	22.6842	21.70435	23.8111	22.7235	22.2402	22.6099	21.8661	21.299	21.3627	21.5232	22.7544	22.614	21.6625	21.7462	22.4249666666667	21.9438333333333	0.481133333333332	1.3958	0.548	TALDO1	TALDO1	2	2	2	3	3	3	3	3	3	2.66666666666667	2.66666666666667
765	P55769	22.97615	23.13775	23.1914	22.01025	23.13515	22.71685	22.9814	22.9709	23.2321	23.0434	23.6094	22.7734	22.0655	21.955	23.2012	23.0691	22.7221	22.7116	23.1017666666667	22.62075	0.481016666666665	1.3957	1.1385	SNU13	SNU13	NA	NA	NA	5	3	3	3	2	2	NA	NA
766	Q96A35	18.0334	20.04665	21.0356	17.07025	20.3195	20.2834	17.2763	18.7905	20.172	19.9213	21.1188	20.9524	17.196	16.9445	20.2927	20.3463	20.2779	20.2889	19.7052166666667	19.2243833333333	0.480833333333329	1.3955	0.2173	MRPL24	MRPL24	2	2	2	NA	NA	NA	NA	NA	NA	NA	NA
767	Q9P035	19.093	20.4192	18.85385	18.8408	19.77455	18.3098	20.7466	17.4394	19.8219	21.0165	18.8277	18.88	18.8675	18.8141	19.276	20.2731	19.2169	17.4027	19.45535	18.97505	0.4803	1.395	0.3113	HACD3	HACD3	NA	NA	NA	NA	NA	NA	NA	NA	NA	NA	NA
768	O43423	19.61305	16.48275	17.3467	18.28445	16.33345	17.38715	19.5463	19.6798	17.0164	15.9491	17.4857	17.2077	18.5865	17.9824	16.6316	16.0353	18.5523	16.222	17.8141666666667	17.3350166666667	0.479149999999997	1.3939	0.2599	ANP32C	ANP32C	NA	NA	NA	NA	NA	NA	NA	NA	NA	NA	NA
769	O95801	19.39945	21.9152	20.54695	17.17195	21.98865	21.268	19.3746	19.4243	21.997	21.8334	20.6204	20.4735	16.133	18.2109	22.0041	21.9732	21.3963	21.1397	20.6205333333333	20.1428666666667	0.477666666666668	1.3925	0.1738	TTC4	TTC4	NA	NA	NA	NA	NA	NA	NA	NA	NA	NA	NA
770	O43809	27.694	26.47455	27.97495	27.3046	26.0105	27.39575	27.6549	27.7331	26.4572	26.4919	27.8856	28.0643	27.3484	27.2608	25.9842	26.0368	27.3425	27.449	27.3811666666667	26.9036166666667	0.477549999999997	1.3924	0.5716	NUDT21	NUDT21	40	16	16	29	13	13	47	15	15	38.6666666666667	14.6666666666667
771	Q6WCQ1	20.63755	23.8103	19.2786	18.1179	23.36005	20.8159	20.6465	20.6286	23.8624	23.7582	19.4044	19.1528	17.7912	18.4446	23.4461	23.274	21.1114	20.5204	21.24215	20.7646166666667	0.47753333333333	1.3924	0.1439	MPRIP	MPRIP	NA	NA	NA	10	7	7	NA	NA	NA	NA	NA
772	Q13895	23.01045	23.7137	23.48715	21.91835	23.568	23.2934	22.9729	23.048	23.6085	23.8189	23.5864	23.3879	21.611	22.2257	23.4891	23.6469	23.2893	23.2975	23.4037666666667	22.9265833333333	0.477183333333333	1.392	0.6688	BYSL	BYSL	8	6	6	8	4	4	12	7	7	9.33333333333333	5.66666666666667
773	Q9Y3E1	18.4008	20.49995	19.40035	17.41765	20.01565	19.4405	18.4007	18.4009	20.6363	20.3636	19.6918	19.1089	17.0112	17.8241	19.6211	20.4102	19.6804	19.2006	19.4337	18.9579333333333	0.475766666666669	1.3907	0.3157	HDGFL3	HDGFL3	NA	NA	NA	NA	NA	NA	NA	NA	NA	NA	NA
774	P17026	20.2652	21.2376	20.9385	18.7864	21.33595	20.89285	19.9475	20.5829	21.2842	21.191	21.2062	20.6708	18.8401	18.7327	21.3784	21.2935	20.943	20.8427	20.8137666666667	20.3384	0.475366666666666	1.3903	0.3978	ZNF22	ZNF22	5	3	3	3	2	2	NA	NA	NA	NA	NA
775	Q9UJW0	21.21495	21.442	20.4856	18.4727	22.11615	21.1281	22.5774	19.8525	21.3087	21.5753	20.5907	20.3805	18.4259	18.5195	22.325	21.9073	20.9502	21.306	21.0475166666667	20.5723166666667	0.475200000000001	1.3901	0.248	DCTN4	DCTN4	NA	NA	NA	NA	NA	NA	NA	NA	NA	NA	NA
776	P78332	24.6888	22.9622	25.1057	24.0162	22.56485	24.7524	24.5582	24.8194	22.9351	22.9893	25.0618	25.1496	24.0626	23.9698	22.5649	22.5648	24.8028	24.702	24.2522333333333	23.7778166666667	0.474416666666666	1.3893	0.3623	RBM6	RBM6	31	19	19	3	2	2	15	9	9	16.3333333333333	10
777	Q9UFC0	21.1849	21.64565	21.4531	20.7561	20.81895	21.2867	20.93	21.4398	21.7232	21.5681	21.6877	21.2185	20.8974	20.6148	20.7404	20.8975	20.867	21.7064	21.4278833333333	20.9539166666667	0.473966666666666	1.3889	1.4006	LRWD1	LRWD1	2	2	2	3	2	2	NA	NA	NA	NA	NA
778	Q14166	21.56875	21.40985	20.29385	20.95105	21.079	19.82185	21.5415	21.596	21.2067	21.613	20.262	20.3257	20.9682	20.9339	20.9747	21.1833	19.9889	19.6548	21.0908166666667	20.6173	0.473516666666669	1.3885	0.6491	TTLL12	TTLL12	NA	NA	NA	3	2	2	3	2	2	NA	NA
779	P49720	19.18475	20.106	19.2997	17.33785	20.30115	19.53095	20.5069	17.8626	20.1859	20.0261	19.4375	19.1619	17.1618	17.5139	20.1557	20.4466	19.5463	19.5156	19.53015	19.05665	0.473500000000001	1.3885	0.2961	PSMB3	PSMB3	NA	NA	NA	NA	NA	NA	NA	NA	NA	NA	NA
780	O43929	18.902	18.8119	18.18385	17.1534	19.0469	18.2774	18.8969	18.9071	18.9508	18.673	17.837	18.5307	17.9859	16.3209	19.2508	18.843	18.3987	18.1561	18.6325833333333	18.1592333333333	0.47335	1.3883	0.5011	ORC4	ORC4	NA	NA	NA	NA	NA	NA	NA	NA	NA	NA	NA
781	Q96NC0	21.42745	20.6921	20.7896	20.19145	20.44015	20.85905	21.5466	21.3083	20.7467	20.6375	20.822	20.7572	20.1663	20.2166	20.1808	20.6995	20.9011	20.817	20.9697166666667	20.4968833333333	0.472833333333334	1.3878	1.3531	ZMAT2	ZMAT2	NA	NA	NA	NA	NA	NA	NA	NA	NA	NA	NA
782	P27694	25.44145	24.8404	25.30225	24.5492	24.3324	25.2853	25.4955	25.3874	24.866	24.8148	25.2984	25.3061	24.4576	24.6408	24.2808	24.384	25.2653	25.3053	25.1947	24.7223	0.4724	1.3874	1.257	RPA1	RPA1	24	13	13	12	7	7	25	15	15	20.3333333333333	11.6666666666667
783	Q8IZ40	22.21265	19.77685	22.97475	21.168	20.33725	22.0434	22.2297	22.1956	20.1564	19.3973	23.0802	22.8693	21.5493	20.7867	20.2957	20.3788	22.1225	21.9643	21.65475	21.1828833333333	0.471866666666667	1.3869	0.2879	RCOR2	RCOR2	NA	NA	NA	NA	NA	NA	NA	NA	NA	NA	NA
784	P26358	24.7925	24.95125	25.1061	23.8656	24.78255	24.78815	24.7659	24.8191	25.0196	24.8829	25.0541	25.1581	23.9603	23.7709	24.8525	24.7126	24.8108	24.7655	24.94995	24.4787666666667	0.471183333333336	1.3863	1.3459	DNMT1	DNMT1	23	18	18	23	16	16	18	12	12	21.3333333333333	15.3333333333333
785	Q6PCB5	21.6525	21.2398	21.39955	20.0364	21.2762	21.5663	21.2927	22.0123	21.4827	20.9969	21.6934	21.1057	19.9603	20.1125	21.144	21.4084	21.8886	21.244	21.4306166666667	20.9596333333333	0.470983333333333	1.3861	0.6885	RSBN1L	RSBN1L	NA	NA	NA	2	2	2	NA	NA	NA	NA	NA
786	Q9NYK5	20.60025	20.612	21.03885	19.60445	20.505	20.72895	20.3679	20.8326	20.5383	20.6857	20.8962	21.1815	18.5606	20.6483	20.5278	20.4822	20.9665	20.4914	20.7503666666667	20.2794666666667	0.4709	1.3859	0.6334	MRPL39	MRPL39	NA	NA	NA	6	3	3	NA	NA	NA	NA	NA
787	Q8WXX5	24.7372	25.03925	24.7034	23.79955	24.63025	24.6379	24.6624	24.812	25.0133	25.0652	24.6487	24.7581	23.7999	23.7992	24.6038	24.6567	24.6716	24.6042	24.8266166666667	24.3559	0.470716666666668	1.3858	1.4817	DNAJC9	DNAJC9	16	8	8	26	12	12	14	7	7	18.6666666666667	9
788	Q9ULX3	20.0724	21.7516	21.663	19.23995	21.67165	21.16475	19.6419	20.5029	21.6296	21.8736	22.6255	20.7005	19.6249	18.855	21.6704	21.6729	21.2463	21.0832	21.1623333333333	20.6921166666667	0.470216666666666	1.3853	0.3127	NOB1	NOB1	NA	NA	NA	NA	NA	NA	NA	NA	NA	NA	NA
789	P11766	18.0616	20.1348	19.06715	16.4049	20.2286	19.2214	18.8289	17.2943	20.2605	20.0091	19.9034	18.2309	16.0979	16.7119	20.1616	20.2956	19.4865	18.9563	19.08785	18.6183	0.469550000000002	1.3847	0.2196	ADH5	ADH5	NA	NA	NA	NA	NA	NA	NA	NA	NA	NA	NA
790	Q00059	20.10625	22.3324	21.9431	18.5108	22.4284	22.03405	20.0001	20.2124	22.285	22.3798	22.0325	21.8537	18.3222	18.6994	22.4216	22.4352	22.158	21.9101	21.4605833333333	20.9910833333333	0.4695	1.3846	0.2118	TFAM	TFAM	NA	NA	NA	2	2	2	NA	NA	NA	NA	NA
791	P63272	21.9698	21.96305	20.87125	20.8411	21.42545	21.13065	21.8419	22.0977	21.9112	22.0149	20.5955	21.147	20.8565	20.8257	21.5031	21.3478	21.0257	21.2356	21.6013666666667	21.1324	0.468966666666667	1.3841	0.9528	SUPT4H1	SUPT4H1	NA	NA	NA	NA	NA	NA	NA	NA	NA	NA	NA
792	P38919	27.3018	26.68575	27.1224	26.35585	26.44215	26.90675	27.2874	27.3162	26.7221	26.6494	27.1311	27.1137	26.3223	26.3894	26.3797	26.5046	26.8589	26.9546	27.03665	26.56825	0.468400000000003	1.3835	1.8169	EIF4A3	EIF4A3	41	23	22	41	21	17	61	24	20	47.6666666666667	19.6666666666667
793	O15213	22.85595	22.8406	22.72075	21.33605	23.0239	22.6539	22.9015	22.8104	22.8787	22.8025	22.8103	22.6312	21.2356	21.4365	22.7761	23.2717	22.5153	22.7925	22.8057666666667	22.33795	0.467816666666668	1.383	0.7138	WDR46	WDR46	5	4	4	6	4	4	4	2	2	5	3.33333333333333
794	Q9H583	23.24635	23.3375	23.1919	22.06485	23.40895	22.90105	23.1164	23.3763	23.1251	23.5499	23.3324	23.0514	21.8347	22.295	23.3504	23.4675	23.1341	22.668	23.2585833333333	22.7916166666667	0.466966666666668	1.3822	0.9247	HEATR1	HEATR1	NA	NA	NA	NA	NA	NA	4	3	3	NA	NA
795	Q9UKX7	23.65095	24.12855	23.7248	22.69015	24.0111	23.4024	23.5816	23.7203	24.0366	24.2205	23.9059	23.5437	22.9199	22.4604	24.0179	24.0043	23.6329	23.1719	23.8347666666667	23.3678833333333	0.466883333333335	1.3821	0.907	NUP50	NUP50	7	4	4	9	6	6	4	3	3	6.66666666666667	4.33333333333333
796	Q14241	20.7829	19.01075	19.7061	20.5226	16.807	20.77065	20.97	20.5958	19.0879	18.9336	18.8803	20.5319	20.3286	20.7166	16.4851	17.1289	20.8944	20.6469	19.83325	19.36675	0.4665	1.3818	0.2089	ELOA	ELOA	NA	NA	NA	NA	NA	NA	NA	NA	NA	NA	NA
797	Q02790	24.31555	25.0567	23.70645	23.5508	24.5378	23.59105	24.2439	24.3872	25.0659	25.0475	23.5852	23.8277	23.5305	23.5711	24.5239	24.5517	23.4119	23.7702	24.3595666666667	23.8932166666667	0.466349999999998	1.3816	0.7383	FKBP4	FKBP4	6	4	4	14	8	8	10	6	6	10	6
798	Q99661	24.04905	24.9736	24.3016	23.53765	24.50415	23.88635	23.944	24.1541	24.9851	24.9621	24.4001	24.2031	23.1721	23.9032	24.6027	24.4056	23.8972	23.8755	24.4414166666667	23.97605	0.465366666666664	1.3807	0.9338	KIF2C	KIF2C	11	6	6	17	10	9	7	4	4	11.6666666666667	6.33333333333333
799	P17535	20.0993	19.95765	20.05675	19.007	19.08485	20.62735	20.137	20.0616	20.1357	19.7796	20.6279	19.4856	19.0945	18.9195	18.9792	19.1905	20.8445	20.4102	20.0379	19.5730666666667	0.464833333333335	1.3802	0.6143	JUND	JUND	NA	NA	NA	NA	NA	NA	NA	NA	NA	NA	NA
800	Q9BZZ5	25.35825	24.6534	24.0856	24.43795	24.2525	24.0139	25.2488	25.4677	24.7783	24.5285	23.9321	24.2391	24.4504	24.4255	24.3657	24.1393	23.9964	24.0314	24.6990833333333	24.2347833333333	0.464300000000001	1.3797	1.0111	API5	API5	10	6	6	9	5	5	17	9	9	12	6.66666666666667
801	Q07065	24.8452	26.7153	25.41825	23.9518	26.08985	25.545	24.7372	24.9532	26.8379	26.5927	25.5604	25.2761	23.943	23.9606	26.139	26.0407	25.5131	25.5769	25.6595833333333	25.19555	0.464033333333333	1.3794	0.388	CKAP4	CKAP4	34	19	17	55	25	23	24	13	12	37.6666666666667	17.3333333333333
802	Q08945	25.3047	25.17925	25.343	24.22605	24.98825	25.22115	25.2055	25.4039	25.1597	25.1988	25.4372	25.2488	24.187	24.2651	24.944	25.0325	25.2422	25.2001	25.27565	24.8118166666667	0.463833333333334	1.3792	1.3983	SSRP1	SSRP1	15	11	11	17	9	9	25	14	14	19	11.3333333333333
803	Q9UBB9	23.11045	22.9437	23.5536	22.1708	22.71965	23.32735	23.1236	23.0973	22.9461	22.9413	23.7276	23.3796	22.0212	22.3204	22.8448	22.5945	23.5371	23.1176	23.2025833333333	22.7392666666667	0.463316666666667	1.3787	0.9997	TFIP11	TFIP11	7	5	5	3	2	2	9	5	5	6.33333333333333	4
804	Q68D10	20.5999	20.95095	20.4735	19.57225	20.57835	20.4849	20.4921	20.7077	21.0542	20.8477	20.5281	20.4189	19.2337	19.9108	20.5908	20.5659	20.8889	20.0809	20.6747833333333	20.2118333333333	0.462950000000003	1.3784	0.9596	SPTY2D1	SPTY2D1	NA	NA	NA	NA	NA	NA	NA	NA	NA	NA	NA
805	Q96S59	18.47825	17.19685	18.1746	16.6952	17.8766	17.8926	18.6833	18.2732	16.9715	17.4222	18.1013	18.2479	16.494	16.8964	17.4013	18.3519	17.6774	18.1078	17.9499	17.4881333333333	0.461766666666666	1.3772	0.5837	RANBP9	RANBP9	NA	NA	NA	NA	NA	NA	NA	NA	NA	NA	NA
806	Q8IWA0	22.0688	22.2912	22.3014	20.58715	22.5321	22.16015	22.001	22.1366	22.2352	22.3472	22.3717	22.2311	20.4808	20.6935	22.6228	22.4414	22.3257	21.9946	22.2204666666667	21.7598	0.460666666666668	1.3762	0.5861	WDR75	WDR75	5	3	3	NA	NA	NA	2	2	2	NA	NA
807	Q9Y2Q9	18.99735	22.0931	21.321	17.86945	21.9065	21.2551	18.3104	19.6843	22.2261	21.9601	21.2583	21.3837	19.411	16.3279	21.9013	21.9117	21.333	21.1772	20.8038166666667	20.3436833333333	0.460133333333335	1.3756	0.1682	MRPS28	MRPS28	2	2	2	NA	NA	NA	NA	NA	NA	NA	NA
808	Q8IY81	24.30725	25.4219	24.69155	23.11485	25.29325	24.63845	24.1722	24.4423	25.4245	25.4193	24.718	24.6651	23.0917	23.138	25.2781	25.3084	24.7182	24.5587	24.8069	24.34885	0.45805	1.3737	0.4657	FTSJ3	FTSJ3	17	9	9	20	9	9	16	8	8	17.6666666666667	8.66666666666667
809	Q7Z417	21.9308	22.24165	22.48085	20.97355	22.0161	22.29725	22.2698	21.5918	22.3231	22.1602	22.7796	22.1821	21.0336	20.9135	22.0802	21.952	22.4453	22.1492	22.2177666666667	21.7623	0.455466666666666	1.3712	0.7904	NUFIP2	NUFIP2	NA	NA	NA	3	2	2	NA	NA	NA	NA	NA
810	O75937	24.99695	24.4751	24.5551	24.001	24.33605	24.32635	24.9243	25.0696	24.4777	24.4725	24.377	24.7332	23.9939	24.0081	24.43	24.2421	24.2135	24.4392	24.6757166666667	24.2211333333333	0.454583333333332	1.3704	2.0764	DNAJC8	DNAJC8	7	5	5	9	5	5	12	6	6	9.33333333333333	5.33333333333333
811	P42285	25.3544	24.7223	25.34195	24.33505	24.638	25.0823	25.2941	25.4147	24.6546	24.79	25.332	25.3519	24.2961	24.374	24.6658	24.6102	25.1338	25.0308	25.13955	24.6851166666667	0.454433333333334	1.3702	1.3971	MTREX	MTREX	24	15	15	16	11	11	27	17	17	22.3333333333333	14.3333333333333
812	A3KN83	20.18765	19.88305	20.2635	18.9662	19.98665	20.01815	20.2521	20.1232	20.6508	19.1153	20.2715	20.2555	18.3775	19.5549	20.1969	19.7764	20.479	19.5573	20.1114	19.657	0.4544	1.3702	0.6178	SBNO1	SBNO1	3	2	2	NA	NA	NA	NA	NA	NA	NA	NA
813	Q9NQW6	24.84305	25.8934	25.10015	24.40915	25.62195	24.4434	24.7383	24.9478	25.8882	25.8986	24.9488	25.2515	24.3036	24.5147	25.592	25.6519	24.4394	24.4474	25.2788666666667	24.8248333333333	0.454033333333332	1.3699	0.711	ANLN	ANLN	13	7	7	39	21	21	18	11	11	23.3333333333333	13
814	Q9Y6V0	16.22545	16.31905	17.3094	15.803	15.70225	16.9873	16.9081	15.5428	15.7178	16.9203	16.6544	17.9644	15.3896	16.2164	15.6271	15.7774	16.7876	17.187	16.6179666666667	16.1641833333333	0.453783333333334	1.3696	0.4557	PCLO	PCLO	NA	NA	NA	NA	NA	NA	NA	NA	NA	NA	NA
815	O00567	25.2191	25.4322	25.14215	24.04345	25.39575	24.99875	25.1885	25.2497	25.4491	25.4153	25.1962	25.0881	24.2143	23.8726	25.3751	25.4164	25.0787	24.9188	25.2644833333333	24.81265	0.451833333333333	1.3678	0.9254	NOP56	NOP56	17	11	11	22	11	11	24	11	11	21	11
816	Q96PV6	19.43595	16.71005	19.87615	18.92035	16.31605	19.4313	19.0316	19.8403	16.3814	17.0387	19.5786	20.1737	19.016	18.8247	16.5864	16.0457	19.5553	19.3073	18.67405	18.2225666666667	0.451483333333336	1.3675	0.2051	LENG8	LENG8	NA	NA	NA	NA	NA	NA	NA	NA	NA	NA	NA
817	Q13111	19.43515	20.01305	18.8866	16.9419	20.31365	19.7263	19.1524	19.7179	19.7554	20.2707	19.0409	18.7323	15.6355	18.2483	19.7241	20.9032	18.6327	20.8199	19.4449333333333	18.99395	0.450983333333337	1.367	0.2201	CHAF1A	CHAF1A	NA	NA	NA	NA	NA	NA	NA	NA	NA	NA	NA
818	Q5VTL8	22.49775	20.7651	21.8622	21.61275	20.9093	21.2514	22.4765	22.519	20.7784	20.7518	21.9504	21.774	21.4908	21.7347	21.0945	20.7241	21.1311	21.3717	21.70835	21.2578166666667	0.450533333333333	1.3665	0.6398	PRPF38B	PRPF38B	4	2	2	NA	NA	NA	5	3	3	NA	NA
819	Q9Y4W6	16.4257	19.61625	17.26985	16.38345	18.40835	17.1714	16.295	16.5564	19.5732	19.6593	18.1993	16.3404	15.3326	17.4343	18.1251	18.6916	17.7471	16.5957	17.7706	17.3210666666667	0.449533333333335	1.3656	0.2269	AFG3L2	AFG3L2	NA	NA	NA	NA	NA	NA	NA	NA	NA	NA	NA
820	Q13263	25.9814	26.3095	26.0885	24.9831	25.88015	26.1677	25.9437	26.0191	26.3284	26.2906	26.0454	26.1316	25.0212	24.945	25.898	25.8623	26.1519	26.1835	26.1264666666667	25.6769833333333	0.449483333333333	1.3656	1.0742	TRIM28	TRIM28	27	14	14	34	16	16	27	13	13	29.3333333333333	14.3333333333333
821	Q9BY42	22.29085	21.7309	22.4607	21.091	21.6369	22.40925	22.2798	22.3019	21.6288	21.833	22.5446	22.3768	21.091	21.091	21.6515	21.6223	22.4809	22.3376	22.1608166666667	21.7123833333333	0.448433333333334	1.3646	0.8455	RTF2	RTFDC1	5	4	4	2	2	2	4	3	3	3.66666666666667	3
822	Q02246	19.1796	18.7345	19.30725	18.6633	18.02265	19.1902	19.0677	19.2915	18.6322	18.8368	19.4752	19.1393	18.3738	18.9528	17.7902	18.2551	19.0986	19.2818	19.0737833333333	18.6253833333333	0.448399999999999	1.3645	0.9106	CNTN2	CNTN2	NA	NA	NA	NA	NA	NA	NA	NA	NA	NA	NA
823	P10412	25.91835	28.3133	27.1063	25.13215	27.8768	26.9887	25.9213	25.9154	28.3448	28.2818	27.1557	27.0569	25.1324	25.1319	27.8503	27.9033	27.0304	26.947	27.11265	26.6658833333333	0.446766666666665	1.363	0.2824	HIST1H1E	HIST1H1E	NA	NA	NA	82	18	2	26	10	6	NA	NA
824	Q8NBT2	20.46715	21.6993	20.7395	19.6974	21.21515	20.65335	20.3246	20.6097	21.58	21.8186	20.8414	20.6376	19.8398	19.555	21.0095	21.4208	20.9097	20.397	20.96865	20.5219666666667	0.446683333333333	1.3629	0.5696	SPC24	SPC24	NA	NA	NA	3	2	2	NA	NA	NA	NA	NA
825	Q9GZL7	22.9983	21.5136	21.8698	21.35515	22.16545	21.52135	23.1724	22.8242	20.9908	22.0364	21.896	21.8436	21.57	21.1403	22.2817	22.0492	21.4899	21.5528	22.1272333333333	21.68065	0.446583333333333	1.3628	0.6165	WDR12	WDR12	2	2	2	NA	NA	NA	5	4	4	NA	NA
826	Q6UN15	25.1543	23.7905	25.57945	24.40855	23.38885	25.3878	25.1226	25.186	23.8386	23.7424	25.6745	25.4844	24.4282	24.3889	23.4193	23.3584	25.4046	25.371	24.8414166666667	24.3950666666667	0.446350000000002	1.3626	0.405	FIP1L1	FIP1L1	21	11	11	7	4	4	16	10	10	14.6666666666667	8.33333333333333
827	Q00403	22.92495	22.5994	22.85875	21.9953	22.03305	23.0157	22.8708	22.9791	22.9742	22.2246	22.9875	22.73	21.8811	22.1095	22.17	21.8961	22.9033	23.1281	22.7943666666667	22.3480166666667	0.446349999999999	1.3626	0.9839	GTF2B	GTF2B	8	4	4	3	3	3	NA	NA	NA	NA	NA
828	Q9H0S4	25.15415	25.12965	25.1239	24.1802	24.87885	25.0103	25.1077	25.2006	25.0923	25.167	25.1327	25.1151	24.153	24.2074	24.8565	24.9012	24.9993	25.0213	25.1359	24.6897833333333	0.446116666666665	1.3624	1.6659	DDX47	DDX47	18	10	10	15	8	8	26	11	11	19.6666666666667	9.66666666666667
829	Q8N752	19.118	17.3887	18.12015	18.0638	17.89835	17.32695	18.846	19.39	17.6374	17.14	17.6649	18.5754	18.1756	17.952	17.2275	18.5692	17.3926	17.2613	18.20895	17.7630333333333	0.445916666666669	1.3622	0.5077	CSNK1A1L	CSNK1A1L	NA	NA	NA	NA	NA	NA	NA	NA	NA	NA	NA
830	Q7RTV0	23.33985	23.1415	24.0232	22.6072	23.02885	23.53095	23.1263	23.5534	23.0319	23.2511	24.1298	23.9166	22.6253	22.5891	23.0164	23.0413	23.653	23.4089	23.5015166666667	23.0556666666667	0.44585	1.3621	0.9777	PHF5A	PHF5A	2	2	2	2	2	2	4	2	2	2.66666666666667	2
831	P09651	30.2465	28.39795	29.8942	29.76345	28.07615	29.3635	30.4448	30.0482	28.4454	28.3505	29.712	30.0764	29.7652	29.7617	28.0343	28.118	29.2411	29.4859	29.5128833333333	29.0677	0.445183333333333	1.3615	0.4166	HNRNPA1	HNRNPA1	122	26	22	139	25	22	300	29	25	187	23
832	Q12905	28.14035	26.5675	27.717	27.40085	26.5996	27.0931	28.1196	28.1611	26.5446	26.5904	27.7376	27.6964	27.3978	27.4039	26.5596	26.6396	27.1948	26.9914	27.47495	27.0311833333333	0.443766666666665	1.3601	0.6728	ILF2	ILF2	52	19	19	51	17	17	72	19	19	58.3333333333333	18.3333333333333
833	Q9Y237	21.02965	21.36885	20.5889	20.62605	20.8078	20.2228	21.254	20.8053	21.4241	21.3136	20.3735	20.8043	20.3271	20.925	20.7086	20.907	19.8747	20.5709	20.9958	20.5522166666667	0.443583333333333	1.36	1.0726	PIN4	PIN4	NA	NA	NA	NA	NA	NA	NA	NA	NA	NA	NA
834	Q96I25	25.03515	24.11995	25.14515	24.30665	23.79995	24.86335	25.0225	25.0478	24.1545	24.0854	25.2698	25.0205	24.3088	24.3045	23.7445	23.8554	25.0317	24.695	24.76675	24.3233166666667	0.443433333333331	1.3598	0.8092	RBM17	RBM17	17	9	9	9	6	6	18	10	10	14.6666666666667	8.33333333333333
835	Q9Y333	17.02715	17.8969	20.8827	16.16985	17.65905	20.65005	17.3967	16.6576	18.2272	17.5666	21.1351	20.6303	16.6379	15.7018	16.7546	18.5635	20.6578	20.6423	18.60225	18.15965	0.442599999999999	1.3591	0.1493	LSM2	LSM2.00	6	2	2	NA	NA	NA	NA	NA	NA	NA	NA
836	Q9NR22	23.24905	20.85985	22.09135	22.93725	20.43025	21.50645	23.143	23.3551	20.8527	20.867	22.0625	22.1202	22.8311	23.0434	20.3348	20.5257	20.9227	22.0902	22.06675	21.62465	0.4421	1.3586	0.2894	PRMT8	PRMT8	NA	NA	NA	NA	NA	NA	NA	NA	NA	NA	NA
837	Q9NZC9	18.26355	17.11305	16.93835	17.26115	16.50655	17.2237	17.5866	18.9405	18.2854	15.9407	15.5505	18.3262	16.1931	18.3292	15.9402	17.0729	16.8435	17.6039	17.4383166666667	16.9971333333333	0.441183333333331	1.3577	0.279	SMARCAL1	SMARCAL1	NA	NA	NA	NA	NA	NA	NA	NA	NA	NA	NA
838	P25440	20.7721	21.68875	21.589	20.2481	20.92425	21.55555	20.6642	20.88	21.7491	21.6284	21.8241	21.3539	20.3193	20.1769	21.2065	20.642	21.4357	21.6754	21.34995	20.9093	0.440650000000002	1.3572	0.7038	BRD2	BRD2	NA	NA	NA	NA	NA	NA	NA	NA	NA	NA	NA
839	Q9BTC0	24.5555	23.96195	24.41105	23.57365	23.89795	24.136	24.4881	24.6229	24.0836	23.8403	24.2161	24.606	23.6925	23.4548	23.8237	23.9722	24.1022	24.1698	24.3095	23.8692	0.440300000000001	1.3569	1.5794	DIDO1	DIDO1	11	7	7	9	7	7	16	10	10	12	8
840	Q9P2N5	24.6205	23.91865	24.7433	23.6838	23.5414	24.73755	24.5946	24.6464	23.8928	23.9445	24.7612	24.7254	23.8165	23.5511	23.6005	23.4823	24.7156	24.7595	24.4274833333333	23.9875833333333	0.439900000000002	1.3565	0.7906	RBM27	RBM27	14	9	7	8	7	7	20	12	10	14	8
841	Q9NYH9	21.1137	22.19505	21.94795	19.26155	22.1364	22.5418	21.4934	20.734	22.1808	22.2093	21.6379	22.258	19.0873	19.4358	22.3318	21.941	22.4654	22.6182	21.7522333333333	21.31325	0.438983333333333	1.3556	0.2638	UTP6	UTP6	6	5	5	3	2	2	NA	NA	NA	NA	NA
842	Q16831	22.82435	22.2717	21.7224	21.8146	22.0726	21.6146	22.834	22.8147	22.1525	22.3909	21.4532	21.9916	21.8194	21.8098	22.1479	21.9973	21.6966	21.5326	22.2728166666667	21.8339333333333	0.43888333333333	1.3556	1.0528	UPP1	UPP1	NA	NA	NA	4	3	3	NA	NA	NA	NA	NA
843	Q9NXV6	22.9716	21.9957	23.14565	22.1243	21.4741	23.1995	22.9059	23.0373	22.2621	21.7293	23.092	23.1993	22.1536	22.095	21.6781	21.2701	23.1358	23.2632	22.7043166666667	22.2659666666667	0.43835	1.3551	0.523	CDKN2AIP	CDKN2AIP	6	5	5	NA	NA	NA	8	6	6	NA	NA
844	Q01167	20.65595	20.92795	20.13495	19.51405	20.34005	20.55055	20.4692	20.8427	20.9297	20.9262	20.3216	19.9483	18.5742	20.4539	20.6354	20.0447	21.1401	19.961	20.57295	20.1348833333333	0.438066666666664	1.3548	0.5366	FOXK2	FOXK2	NA	NA	NA	NA	NA	NA	NA	NA	NA	NA	NA
845	Q9H0A0	24.54225	24.68735	24.6076	23.25145	24.8361	24.4356	24.5028	24.5817	24.7501	24.6246	24.6271	24.5881	23.2621	23.2408	24.8858	24.7864	24.5421	24.3291	24.6124	24.1743833333333	0.438016666666666	1.3547	0.7435	NAT10	NAT10	19	12	12	16	11	10	20	11	10	18.3333333333333	10.6666666666667
846	Q96G21	21.8046	22.348	22.04445	20.3017	22.4572	22.1257	21.5332	22.076	22.3478	22.3482	22.1321	21.9568	20.4242	20.1792	22.4704	22.444	22.2663	21.9851	22.0656833333333	21.6282	0.437483333333333	1.3542	0.4586	IMP4	IMP4	3	2	2	3	3	3	NA	NA	NA	NA	NA
847	Q14687	18.08295	18.99485	17.8784	16.8194	18.2746	18.551	17.3922	18.7737	18.82	19.1697	17.6241	18.1327	16.171	17.4678	18.0134	18.5358	18.5659	18.5361	18.3187333333333	17.8816666666667	0.437066666666666	1.3538	0.4125	GSE1	GSE1	NA	NA	NA	NA	NA	NA	NA	NA	NA	NA	NA
848	Q9NPD3	22.79815	23.1159	22.72565	21.85005	23.02685	22.45395	22.6465	22.9498	23.1174	23.1144	22.8267	22.6246	22.1046	21.5955	23.0747	22.979	22.5598	22.3481	22.8799	22.4436166666667	0.436283333333332	1.3531	0.9847	EXOSC4	EXOSC4	2	2	2	5	3	3	NA	NA	NA	NA	NA
849	O60264	24.49765	25.5143	24.8732	23.57185	25.09125	24.9154	24.4998	24.4955	25.713	25.3156	24.9211	24.8253	23.6735	23.4702	25.2225	24.96	25.0442	24.7866	24.9617166666667	24.5261666666667	0.435549999999999	1.3524	0.5849	SMARCA5	SMARCA5	24	15	8	43	21	12	16	9	5	27.6666666666667	8.33333333333333
850	Q9H0Z9	20.20455	18.47235	19.7324	18.63945	18.5627	19.90225	20.2701	20.139	18.7891	18.1556	19.6091	19.8557	19.1342	18.1447	18.5805	18.5449	19.9083	19.8962	19.4697666666667	19.0348	0.434966666666664	1.3519	0.4422	RBM38	RBM38	3	2	2	NA	NA	NA	NA	NA	NA	NA	NA
851	P49406	20.0095	21.71515	21.0699	19.1822	21.371	20.9373	19.9079	20.1111	21.7578	21.6725	21.0066	21.1332	19.2037	19.1607	21.3654	21.3766	20.6128	21.2618	20.9315166666667	20.4968333333333	0.434683333333332	1.3516	0.3612	MRPL19	MRPL19	NA	NA	NA	2	2	2	NA	NA	NA	NA	NA
852	P61158	24.6777	24.7122	23.29765	22.71595	24.93425	23.73335	22.6894	26.666	24.7167	24.7077	23.2444	23.3509	22.7304	22.7015	24.88	24.9885	23.8185	23.6482	24.2291833333333	23.7945166666667	0.434666666666665	1.3516	0.253	ACTR3	ACTR3	5	5	5	14	6	6	4	4	4	7.66666666666667	5
853	Q96C57	15.9649	17.2874	16.87015	16.5735	16.01745	16.22755	16.608	15.3218	18.2609	16.3139	17.3249	16.4154	16.9145	16.2325	15.5205	16.5144	16.3782	16.0769	16.7074833333333	16.2728333333333	0.434649999999998	1.3516	0.4486	C12orf43	C12orf43	NA	NA	NA	NA	NA	NA	NA	NA	NA	NA	NA
854	P33992	25.7659	25.7817	25.57235	24.71105	25.5695	25.5361	25.6737	25.8581	25.7196	25.8438	25.653	25.4917	24.7978	24.6243	25.5501	25.5889	25.5854	25.4868	25.70665	25.2722166666667	0.434433333333335	1.3514	1.3636	MCM5	MCM5	26	13	13	28	15	15	31	18	18	28.3333333333333	15.3333333333333
855	Q9HCK8	21.64955	21.3633	21.0396	20.233	20.99055	21.5286	21.7745	21.5246	21.142	21.5846	20.136	21.9432	20.7294	19.7366	21.0389	20.9422	21.8731	21.1841	21.3508166666667	20.9173833333333	0.433433333333333	1.3505	0.534	CHD8	CHD8	NA	NA	NA	NA	NA	NA	NA	NA	NA	NA	NA
856	Q9BRP8	17.22975	20.2349	17.9891	15.82925	19.60985	18.71495	16.6269	17.8326	20.3541	20.1157	16.7491	19.2291	16.1155	15.543	19.4665	19.7532	19.5167	17.9132	18.4845833333333	18.05135	0.433233333333334	1.3502	0.1691	PYM1	PYM1	NA	NA	NA	NA	NA	NA	NA	NA	NA	NA	NA
857	Q08J23	24.7673	24.55575	24.68625	23.7884	24.31225	24.6093	24.6657	24.8689	24.4999	24.6116	24.6605	24.712	23.8599	23.7169	24.3221	24.3024	24.6094	24.6092	24.6697666666667	24.23665	0.433116666666667	1.3501	1.6472	NSUN2	NSUN2	13	10	10	18	10	10	22	13	13	17.6666666666667	11
858	P07305	26.03045	28.40065	26.9313	24.99085	28.0638	27.0106	25.9241	26.1368	28.4488	28.3525	27.0979	26.7647	24.9603	25.0214	28.0105	28.1171	27.0354	26.9858	27.1208	26.6884166666667	0.43238333333333	1.3494	0.2504	H1F0	H1F0	18	6	6	62	18	18	10	4	4	30	9.33333333333333
859	Q9UHI6	22.48045	22.25865	22.8504	21.6263	22.35365	22.31315	22.4974	22.4635	22.0614	22.4559	22.7808	22.92	21.5926	21.66	22.065	22.6423	22.2596	22.3667	22.5298333333333	22.0977	0.432133333333333	1.3492	1.1963	DDX20	DDX20	3	2	2	3	3	3	4	2	2	3.33333333333333	2.33333333333333
860	Q53RT3	20.74155	20.0347	20.1608	20.1448	19.4169	20.08155	20.7204	20.7627	20.1213	19.9481	20.1463	20.1753	20.068	20.2216	19.6072	19.2266	19.9473	20.2158	20.31235	19.8810833333333	0.431266666666669	1.3484	1.1552	ASPRV1	ASPRV1	NA	NA	NA	NA	NA	NA	NA	NA	NA	NA	NA
861	Q03135	19.8435	19.72185	18.6671	19.40035	18.98525	18.5533	19.7243	19.9627	19.9378	19.5059	18.5159	18.8183	19.3447	19.456	19.3478	18.6227	18.7845	18.3221	19.4108166666667	18.9796333333333	0.431183333333333	1.3484	0.7032	CAV1	CAV1	NA	NA	NA	NA	NA	NA	NA	NA	NA	NA	NA
862	P49189	16.18415	18.63545	17.7002	14.832	18.734	17.66415	16.8113	15.557	18.4951	18.7758	17.374	18.0264	15.5424	14.1216	18.4696	18.9984	17.7508	17.5775	17.5066	17.0767166666667	0.429883333333333	1.3471	0.1904	ALDH9A1	ALDH9A1	NA	NA	NA	NA	NA	NA	NA	NA	NA	NA	NA
863	Q7Z4V5	21.74115	22.99115	21.9151	20.8245	22.34625	22.18725	21.7675	21.7148	22.9726	23.0097	21.9729	21.8573	21.0297	20.6193	22.3991	22.2934	22.3529	22.0216	22.2158	21.786	0.429799999999997	1.347	0.5126	HDGFL2	HDGFL2	NA	NA	NA	NA	NA	NA	NA	NA	NA	NA	NA
864	Q92620	24.36505	23.676	23.97635	23.56705	23.5626	23.60005	24.2575	24.4726	23.5848	23.7672	24.115	23.8377	23.5996	23.5345	23.5042	23.621	23.5636	23.6365	24.0058	23.5765666666667	0.429233333333332	1.3465	1.9617	DHX38	DHX38	13	8	8	6	4	4	11	7	7	10	6.33333333333333
865	P12004	23.51545	23.7956	23.2123	22.64965	23.537	23.05435	23.6891	23.3418	23.8847	23.7065	23.1064	23.3182	22.6173	22.682	23.7361	23.3379	23.1109	22.9978	23.5077833333333	23.0803333333333	0.427449999999997	1.3449	1.164	PCNA	PCNA	5	4	4	7	5	5	6	4	4	6	4.33333333333333
866	P49419	21.82115	22.96635	21.7184	21.1886	22.52905	21.5066	21.5624	22.0799	23.0273	22.9054	21.8644	21.5724	21.2014	21.1758	22.5176	22.5405	21.6052	21.408	22.1686333333333	21.7414166666667	0.427216666666666	1.3446	0.5624	ALDH7A1	ALDH7A1	NA	NA	NA	3	2	2	3	2	2	NA	NA
867	Q13724	22.05765	23.29265	25.65545	21.7262	23.5162	24.4822	22.3225	21.7928	23.3978	23.1875	25.6651	25.6458	21.4685	21.9839	23.5379	23.4945	24.5007	24.4637	23.6685833333333	23.2415333333333	0.427050000000001	1.3445	0.2043	MOGS	MOGS	NA	NA	NA	5	3	3	NA	NA	NA	NA	NA
868	Q14116	22.86505	23.3852	20.7432	21.12475	21.98975	22.59865	24.1536	21.5765	24.6368	22.1336	20.791	20.6954	21.2926	20.9569	22.0265	21.953	24.4897	20.7076	22.33115	21.9043833333333	0.426766666666669	1.3442	0.1929	IL18	IL18	NA	NA	NA	NA	NA	NA	NA	NA	NA	NA	NA
869	O43719	20.2318	20.1831	20.08445	19.46815	19.5726	20.18115	20.4205	20.0431	20.0517	20.3145	19.986	20.1829	19.3346	19.6017	19.6318	19.5134	20.0195	20.3428	20.16645	19.7406333333333	0.425816666666666	1.3433	1.5407	HTATSF1	HTATSF1	3	2	2	NA	NA	NA	NA	NA	NA	NA	NA
870	P78345	20.28585	19.527	19.45085	18.2692	19.8835	19.8343	20.3065	20.2652	19.3275	19.7265	19.3901	19.5116	20.7785	15.7599	19.8904	19.8766	19.8792	19.7894	19.7545666666667	19.329	0.425566666666668	1.3431	0.2341	RPP38	RPP38	NA	NA	NA	NA	NA	NA	NA	NA	NA	NA	NA
871	Q9NZL9	20.9666	21.7359	20.22085	20.12695	21.0974	20.4231	21.0682	20.865	21.7973	21.6745	20.1812	20.2605	19.9006	20.3533	21.2099	20.9849	20.492	20.3542	20.97445	20.54915	0.4253	1.3428	0.6224	MAT2B	MAT2B	NA	NA	NA	4	2	2	NA	NA	NA	NA	NA
872	Q9NR45	21.364	21.2549	21.53285	20.071	21.4164	21.38965	21.1606	21.5674	21.229	21.2808	21.5139	21.5518	20.1182	20.0238	21.3716	21.4612	21.5687	21.2106	21.3839166666667	20.9590166666667	0.424899999999997	1.3425	0.7455	NANS	NANS	NA	NA	NA	3	2	2	5	4	4	NA	NA
873	Q13206	24.06775	23.0338	25.72165	23.4795	23.00025	25.06925	24.0297	24.1058	23.0296	23.038	25.8537	25.5896	23.6803	23.2787	23.0213	22.9792	25.1181	25.0204	24.2744	23.8496666666667	0.424733333333336	1.3423	0.284	DDX10	DDX10	2	2	2	NA	NA	NA	NA	NA	NA	NA	NA
874	Q96A08	17.489	24.43755	21.5375	17.6457	23.28325	21.26335	16.8095	18.1685	24.4	24.4751	21.5083	21.5667	17.2436	18.0478	23.2943	23.2722	21.1531	21.3736	21.1546833333333	20.7307666666667	0.423916666666667	1.3415	0.095	HIST1H2BA	HIST1H2BA	NA	NA	NA	NA	NA	NA	NA	NA	NA	NA	NA
875	Q99719	17.8235	21.22555	20.23145	17.161	20.38535	20.4643	18.0376	17.6094	21.1637	21.2874	20.0587	20.4042	16.9071	17.4149	20.2707	20.5	20.2158	20.7128	19.7601666666667	19.3368833333333	0.423283333333334	1.341	0.1776	SEPTIN5	5-Sep	NA	NA	NA	2	2	2	NA	NA	NA	NA	NA
876	Q13617	21.77645	21.2436	21.3607	20.8172	21.219	21.07805	21.6532	21.8997	21.1352	21.352	21.7004	21.021	20.7909	20.8435	21.1049	21.3331	20.9186	21.2375	21.46025	21.0380833333333	0.422166666666666	1.34	1.5164	CUL2	CUL2	3	2	1	NA	NA	NA	3	2	1	NA	NA
877	Q13769	19.66015	20.21585	19.6798	18.2466	20.18765	19.8551	20.0741	19.2462	20.1174	20.3143	19.4286	19.931	17.0021	19.4911	20.0339	20.3414	19.3032	20.407	19.8519333333333	19.4297833333333	0.422150000000002	1.3399	0.3396	THOC5	THOC5	NA	NA	NA	NA	NA	NA	NA	NA	NA	NA	NA
878	Q8N684	27.1332	25.6981	27.11135	26.7024	25.25255	26.72165	27.0816	27.1848	25.7643	25.6319	27.0208	27.2019	26.7549	26.6499	25.23	25.2751	26.5666	26.8767	26.64755	26.2255333333333	0.422016666666668	1.3398	0.4523	CPSF7	CPSF7	41	14	14	20	9	9	36	14	14	32.3333333333333	12.3333333333333
879	Q92979	23.28865	22.18695	22.78535	22.27135	22.39295	22.3363	23.1469	23.4304	22.1567	22.2172	22.6738	22.8969	22.2043	22.3384	22.4319	22.354	22.4579	22.2147	22.75365	22.3335333333333	0.420116666666669	1.338	1.1256	EMG1	EMG1	4	2	2	3	2	2	9	5	5	5.33333333333333	3
880	Q14137	24.9263	25.0545	24.70915	23.6541	25.0406	24.7354	24.84	25.0126	25.041	25.068	24.6585	24.7598	23.5425	23.7657	24.9805	25.1007	24.833	24.6378	24.89665	24.4767	0.41995	1.3379	0.7913	BOP1	BOP1.00	20	10	10	23	13	13	18	11	11	20.3333333333333	11.3333333333333
881	Q9NW64	24.8902	23.7469	24.8259	24.19555	23.49405	24.51915	24.7727	25.0077	23.7384	23.7554	24.7932	24.8586	24.2018	24.1893	23.6039	23.3842	24.535	24.5033	24.4876666666667	24.0695833333333	0.418083333333332	1.3361	0.696	RBM22	RBM22	7	6	6	3	2	2	13	5	5	7.66666666666667	4.33333333333333
882	Q9UMS4	27.10875	26.24345	26.8339	26.14585	26.04065	26.7478	27.0426	27.1749	26.2209	26.266	26.7176	26.9502	26.1684	26.1233	26.0686	26.0127	26.7958	26.6998	26.7287	26.3114333333333	0.417266666666666	1.3354	1.081	PRPF19	PRPF19	17	12	12	30	12	12	31	12	12	26	12
883	Q32P51	29.17515	26.69345	28.39935	28.55605	26.50515	27.955	29.2741	29.0762	26.7364	26.6505	28.2271	28.5716	28.5219	28.5902	26.4969	26.5134	27.958	27.952	28.0893166666667	27.6720666666667	0.417250000000003	1.3354	0.2958	HNRNPA1L2	HNRNPA1L2	NA	NA	NA	NA	NA	NA	NA	NA	NA	NA	NA
884	Q9Y3C1	22.43095	23.64505	23.1616	21.4525	23.537	22.9994	22.4404	22.4215	23.6462	23.6439	23.2754	23.0478	21.1659	21.7391	23.5719	23.5021	23.0887	22.9101	23.0792	22.6629666666667	0.416233333333334	1.3344	0.4109	NOP16	NOP16	7	5	5	9	6	6	4	2	2	6.66666666666667	4.33333333333333
885	Q15018	18.95765	19.78135	18.501	17.19265	19.3979	19.40115	19.0258	18.8895	19.9772	19.5855	18.4473	18.5547	15.953	18.4323	19.3181	19.4777	19.4491	19.3532	19.08	18.6639	0.416099999999997	1.3343	0.2888	ABRAXAS2	ABRAXAS2	NA	NA	NA	NA	NA	NA	NA	NA	NA	NA	NA
886	P49642	22.15865	22.3937	21.5619	21.1794	22.1948	21.49375	21.9567	22.3606	22.2897	22.4977	21.6394	21.4844	21.3088	21.05	22.2338	22.1558	21.4393	21.5482	22.0380833333333	21.62265	0.415433333333333	1.3337	0.8652	PRIM1	PRIM1	NA	NA	NA	2	2	2	2	2	2	NA	NA
887	O15042	25.4599	24.318	25.66885	24.70895	24.25145	25.2424	25.3311	25.5887	24.2632	24.3728	25.6766	25.6611	24.7056	24.7123	24.1653	24.3376	25.2809	25.2039	25.1489166666667	24.7342666666667	0.414650000000002	1.333	0.6383	U2SURP	U2SURP	39	24	24	23	14	14	37	22	22	33	20
888	Q9ULW0	24.83935	25.67705	24.69935	24.2672	25.02225	24.6875	24.7165	24.9622	25.7216	25.6325	24.6848	24.7139	24.2565	24.2779	25.1245	24.92	24.843	24.532	25.0719166666667	24.6589833333333	0.412933333333335	1.3314	0.9127	TPX2	TPX2	9	6	6	29	16	16	13	8	8	17	10
889	Q66PJ3	21.5877	18.3604	21.18605	20.36145	18.4965	21.0411	21.4981	21.6773	17.7941	18.9267	20.9646	21.4075	20.3122	20.4107	18.3639	18.6291	21.1201	20.9621	20.37805	19.96635	0.411700000000003	1.3303	0.2034	ARL6IP4	ARL6IP4	NA	NA	NA	NA	NA	NA	NA	NA	NA	NA	NA
890	Q96PK6	28.96145	27.81645	29.4331	28.33615	27.51015	29.12995	28.8934	29.0295	27.7889	27.844	29.4725	29.3937	28.3151	28.3572	27.5406	27.4797	29.1725	29.0874	28.737	28.3254166666667	0.411583333333336	1.3302	0.4495	RBM14	RBM14	62	21	21	48	23	23	60	26	26	56.6666666666667	23.3333333333333
891	Q96PK6	28.96145	27.81645	29.4331	28.33615	27.51015	29.12995	28.8934	29.0295	27.7889	27.844	29.4725	29.3937	28.3151	28.3572	27.5406	27.4797	29.1725	29.0874	28.737	28.3254166666667	0.411583333333336	1.3302	0.4495	RBM14-RBM4	RBM14	62	21	21	48	23	23	60	26	26	56.6666666666667	23.3333333333333
892	Q14320	23.6918	23.21085	23.29365	22.75	23.13685	23.07515	23.7037	23.6799	23.2348	23.1869	23.23	23.3573	22.6632	22.8368	23.2005	23.0732	23.0977	23.0526	23.3987666666667	22.9873333333333	0.411433333333335	1.33	2.0843	FAM50A	FAM50A	8	3	3	8	4	4	10	4	4	8.66666666666667	3.66666666666667
893	P62805	28.35935	29.79675	29.5323	27.4484	29.93255	29.0752	28.2259	28.4928	29.7473	29.8462	29.5533	29.5113	27.4015	27.4953	29.9141	29.951	28.4087	29.7417	29.2294666666667	28.8187166666667	0.41075	1.3294	0.3139	HIST1H4I	HIST1H4A	84	16	16	101	20	20	45	13	13	76.6666666666667	16.3333333333333
894	P62805	28.35935	29.79675	29.5323	27.4484	29.93255	29.0752	28.2259	28.4928	29.7473	29.8462	29.5533	29.5113	27.4015	27.4953	29.9141	29.951	28.4087	29.7417	29.2294666666667	28.8187166666667	0.41075	1.3294	0.3139	HIST1H4A	HIST1H4A	84	16	16	101	20	20	45	13	13	76.6666666666667	16.3333333333333
895	P62805	28.35935	29.79675	29.5323	27.4484	29.93255	29.0752	28.2259	28.4928	29.7473	29.8462	29.5533	29.5113	27.4015	27.4953	29.9141	29.951	28.4087	29.7417	29.2294666666667	28.8187166666667	0.41075	1.3294	0.3139	HIST1H4D	HIST1H4A	84	16	16	101	20	20	45	13	13	76.6666666666667	16.3333333333333
896	P62805	28.35935	29.79675	29.5323	27.4484	29.93255	29.0752	28.2259	28.4928	29.7473	29.8462	29.5533	29.5113	27.4015	27.4953	29.9141	29.951	28.4087	29.7417	29.2294666666667	28.8187166666667	0.41075	1.3294	0.3139	HIST1H4F	HIST1H4A	84	16	16	101	20	20	45	13	13	76.6666666666667	16.3333333333333
897	P62805	28.35935	29.79675	29.5323	27.4484	29.93255	29.0752	28.2259	28.4928	29.7473	29.8462	29.5533	29.5113	27.4015	27.4953	29.9141	29.951	28.4087	29.7417	29.2294666666667	28.8187166666667	0.41075	1.3294	0.3139	HIST1H4K	HIST1H4A	84	16	16	101	20	20	45	13	13	76.6666666666667	16.3333333333333
898	P62805	28.35935	29.79675	29.5323	27.4484	29.93255	29.0752	28.2259	28.4928	29.7473	29.8462	29.5533	29.5113	27.4015	27.4953	29.9141	29.951	28.4087	29.7417	29.2294666666667	28.8187166666667	0.41075	1.3294	0.3139	HIST1H4J	HIST1H4A	84	16	16	101	20	20	45	13	13	76.6666666666667	16.3333333333333
899	P62805	28.35935	29.79675	29.5323	27.4484	29.93255	29.0752	28.2259	28.4928	29.7473	29.8462	29.5533	29.5113	27.4015	27.4953	29.9141	29.951	28.4087	29.7417	29.2294666666667	28.8187166666667	0.41075	1.3294	0.3139	HIST1H4C	HIST1H4A	84	16	16	101	20	20	45	13	13	76.6666666666667	16.3333333333333
900	P62805	28.35935	29.79675	29.5323	27.4484	29.93255	29.0752	28.2259	28.4928	29.7473	29.8462	29.5533	29.5113	27.4015	27.4953	29.9141	29.951	28.4087	29.7417	29.2294666666667	28.8187166666667	0.41075	1.3294	0.3139	HIST1H4H	HIST1H4A	84	16	16	101	20	20	45	13	13	76.6666666666667	16.3333333333333
901	P62805	28.35935	29.79675	29.5323	27.4484	29.93255	29.0752	28.2259	28.4928	29.7473	29.8462	29.5533	29.5113	27.4015	27.4953	29.9141	29.951	28.4087	29.7417	29.2294666666667	28.8187166666667	0.41075	1.3294	0.3139	HIST1H4B	HIST1H4A	84	16	16	101	20	20	45	13	13	76.6666666666667	16.3333333333333
902	P62805	28.35935	29.79675	29.5323	27.4484	29.93255	29.0752	28.2259	28.4928	29.7473	29.8462	29.5533	29.5113	27.4015	27.4953	29.9141	29.951	28.4087	29.7417	29.2294666666667	28.8187166666667	0.41075	1.3294	0.3139	HIST1H4E	HIST1H4A	84	16	16	101	20	20	45	13	13	76.6666666666667	16.3333333333333
903	P62805	28.35935	29.79675	29.5323	27.4484	29.93255	29.0752	28.2259	28.4928	29.7473	29.8462	29.5533	29.5113	27.4015	27.4953	29.9141	29.951	28.4087	29.7417	29.2294666666667	28.8187166666667	0.41075	1.3294	0.3139	HIST1H4L	HIST1H4A	84	16	16	101	20	20	45	13	13	76.6666666666667	16.3333333333333
904	P62805	28.35935	29.79675	29.5323	27.4484	29.93255	29.0752	28.2259	28.4928	29.7473	29.8462	29.5533	29.5113	27.4015	27.4953	29.9141	29.951	28.4087	29.7417	29.2294666666667	28.8187166666667	0.41075	1.3294	0.3139	HIST2H4A	HIST1H4A	84	16	16	101	20	20	45	13	13	76.6666666666667	16.3333333333333
905	P62805	28.35935	29.79675	29.5323	27.4484	29.93255	29.0752	28.2259	28.4928	29.7473	29.8462	29.5533	29.5113	27.4015	27.4953	29.9141	29.951	28.4087	29.7417	29.2294666666667	28.8187166666667	0.41075	1.3294	0.3139	HIST4H4	HIST1H4A	84	16	16	101	20	20	45	13	13	76.6666666666667	16.3333333333333
906	P62805	28.35935	29.79675	29.5323	27.4484	29.93255	29.0752	28.2259	28.4928	29.7473	29.8462	29.5533	29.5113	27.4015	27.4953	29.9141	29.951	28.4087	29.7417	29.2294666666667	28.8187166666667	0.41075	1.3294	0.3139	HIST2H4B	HIST1H4A	84	16	16	101	20	20	45	13	13	76.6666666666667	16.3333333333333
907	Q96GA7	20.3654	20.29285	19.42495	19.0998	19.845	19.90895	20.3731	20.3577	19.8311	20.7546	19.303	19.5469	20.0454	18.1542	20.0307	19.6593	20.0343	19.7836	20.0277333333333	19.6179166666667	0.409816666666668	1.3285	0.5203	SDSL	SDSL	NA	NA	NA	NA	NA	NA	NA	NA	NA	NA	NA
908	Q13618	21.6847	21.5329	21.1396	21.28835	20.96935	20.8703	21.4575	21.9119	21.5111	21.5547	21.2134	21.0658	21.2175	21.3592	21.3881	20.5506	20.7753	20.9653	21.4524	21.0426666666667	0.409733333333332	1.3285	1.3119	CUL3	CUL3	NA	NA	NA	3	2	2	4	3	3	NA	NA
909	Q96PE2	21.20205	22.923	20.32775	20.65965	22.6088	19.9566	21.0517	21.3524	22.8744	22.9716	20.4294	20.2261	20.8246	20.4947	22.6984	22.5192	19.8956	20.0176	21.4842666666667	21.0750166666667	0.40925	1.328	0.243	ARHGEF17	ARHGEF17	NA	NA	NA	NA	NA	NA	NA	NA	NA	NA	NA
910	Q9UKN8	21.9552	21.8741	22.15005	20.76125	21.9979	21.99495	21.9359	21.9745	21.7473	22.0009	21.8881	22.412	21.483	20.0395	22.0762	21.9196	22.0355	21.9544	21.9931166666667	21.5847	0.408416666666668	1.3272	0.6035	GTF3C4	GTF3C4	5	4	4	2	2	2	5	3	3	4	3
911	Q9BTA9	21.43905	21.0819	21.18965	20.07085	20.82695	21.58765	21.3383	21.5398	21.0465	21.1173	21.2978	21.0815	20.488	19.6537	20.8829	20.771	21.7412	21.4341	21.2368666666667	20.8284833333333	0.408383333333333	1.3272	0.6634	WAC	WAC	NA	NA	NA	NA	NA	NA	2	2	2	NA	NA
912	Q9NXF1	20.6306	21.6256	20.52555	18.92255	21.73485	20.90365	20.4512	20.81	21.4914	21.7598	19.8835	21.1676	19.0718	18.7733	21.8217	21.648	21.0067	20.8006	20.92725	20.52035	0.4069	1.3259	0.2894	TEX10	TEX10	NA	NA	NA	4	2	2	NA	NA	NA	NA	NA
913	P62851	23.688	26.93195	25.7298	21.8213	27.1272	26.18085	23.5798	23.7962	27.0041	26.8598	25.7287	25.7309	21.5512	22.0914	27.1052	27.1492	26.1434	26.2183	25.4499166666667	25.0431166666667	0.4068	1.3257	0.1302	RPS25	RPS25	8	5	5	12	7	7	NA	NA	NA	NA	NA
914	Q14683	25.4574	25.4245	25.06645	24.4004	25.23675	25.09305	25.4076	25.5072	25.4831	25.3659	25.194	24.9389	24.3433	24.4575	25.2575	25.216	25.213	24.9731	25.3161166666667	24.9100666666667	0.40605	1.3251	1.2447	SMC1A	SMC1A	16	14	14	11	8	8	29	18	18	18.6666666666667	13.3333333333333
915	P82912	19.00265	20.3183	20.4542	17.4475	20.4492	20.66165	19.2799	18.7254	20.4352	20.2014	20.2102	20.6982	19.3433	15.5517	20.9035	19.9949	20.6935	20.6298	19.92505	19.51945	0.4056	1.3246	0.1832	MRPS11	MRPS11	NA	NA	NA	NA	NA	NA	NA	NA	NA	NA	NA
916	Q12972	23.55155	22.66165	23.33925	22.7213	22.34775	23.26715	23.4151	23.688	22.6389	22.6844	23.3739	23.3046	22.4701	22.9725	22.4964	22.1991	23.3022	23.2321	23.18415	22.7787333333333	0.405416666666664	1.3245	0.8498	PPP1R8	PPP1R8	5	4	4	3	2	2	9	6	6	5.66666666666667	4
917	Q8IXT5	25.3858	23.98255	25.4673	24.5658	23.88185	25.1722	25.2119	25.5597	24.0147	23.9504	25.6368	25.2978	24.5921	24.5395	23.826	23.9377	25.2727	25.0717	24.9452166666667	24.53995	0.405266666666666	1.3243	0.4879	RBM12B	RBM12B	25	16	16	6	5	5	22	16	16	17.6666666666667	12.3333333333333
918	Q7Z2E3	21.61055	20.747	21.17015	20.38775	20.81815	21.107	21.4764	21.7447	20.8917	20.6023	20.9116	21.4287	20.4911	20.2844	20.885	20.7513	21.1707	21.0433	21.1759	20.7709666666667	0.404933333333332	1.324	0.9905	APTX	APTX	NA	NA	NA	NA	NA	NA	3	3	3	NA	NA
919	Q9H2U1	22.42265	21.79685	22.51145	21.10645	22.0139	22.3966	22.5438	22.3015	21.8006	21.7931	22.492	22.5309	20.9385	21.2744	22.0001	22.0277	22.3695	22.4237	22.24365	21.8389833333333	0.404666666666667	1.3238	0.7275	DHX36	DHX36	9	6	6	2	2	1	NA	NA	NA	NA	NA
920	Q8TDM6	19.34335	20.82935	19.668	17.5593	21.03015	20.0377	19.6516	19.0351	20.8799	20.7788	19.8953	19.4407	18.861	16.2576	20.7759	21.2844	20.4996	19.5758	19.9469	19.5423833333333	0.404516666666666	1.3236	0.2031	DLG5	DLG5	NA	NA	NA	NA	NA	NA	NA	NA	NA	NA	NA
921	Q9HC52	19.7283	20.60205	19.549	19.4917	19.7852	19.38955	19.5623	19.8943	20.6501	20.554	19.4884	19.6096	19.3523	19.6311	19.9427	19.6277	19.2899	19.4892	19.9597833333333	19.5554833333333	0.404299999999999	1.3234	0.9511	CBX8	CBX8	NA	NA	NA	NA	NA	NA	NA	NA	NA	NA	NA
922	P20585	17.9534	14.10785	17.7493	15.5656	15.16725	17.86565	17.9025	18.0043	13.1568	15.0589	18.0632	17.4354	15.8286	15.3026	15.6568	14.6777	17.9434	17.7879	16.6035166666667	16.1995	0.404016666666667	1.3232	0.1586	MSH3	MSH3	NA	NA	NA	NA	NA	NA	NA	NA	NA	NA	NA
923	Q14919	20.08565	19.188	18.4538	17.39095	19.99225	19.13295	19.7746	20.3967	19.0854	19.2906	18.5627	18.3449	19.455	15.3269	20.1768	19.8077	19.2023	19.0636	19.2424833333333	18.8387166666667	0.403766666666666	1.3229	0.2086	DRAP1	DRAP1	NA	NA	NA	NA	NA	NA	NA	NA	NA	NA	NA
924	Q15398	22.01655	23.83935	22.1721	21.49185	23.2699	22.05885	21.9489	22.0842	23.8108	23.8679	22.2754	22.0688	21.4647	21.519	23.3086	23.2312	22.1443	21.9734	22.676	22.2735333333333	0.402466666666665	1.3218	0.3589	DLGAP5	DLGAP5	NA	NA	NA	10	7	7	NA	NA	NA	NA	NA
925	Q9BRJ7	22.9842	18.29125	22.612	21.4187	19.78115	21.4804	22.9642	23.0042	19.5566	17.0259	22.6044	22.6196	21.4825	21.3549	19.4865	20.0758	21.4713	21.4895	21.2958166666667	20.8934166666667	0.4024	1.3217	0.1459	NUDT16L1	NUDT16L1	4	3	3	NA	NA	NA	6	4	4	NA	NA
926	O60934	21.132	20.2192	20.94495	19.56505	20.32395	21.20065	20.9349	21.3291	20.6144	19.824	20.9856	20.9043	19.9099	19.2202	20.9373	19.7106	21.2552	21.1461	20.7653833333333	20.3632166666667	0.402166666666666	1.3215	0.4587	NBN	NBN	NA	NA	NA	NA	NA	NA	NA	NA	NA	NA	NA
927	P53999	25.25765	24.5407	25.37095	24.30055	24.539	25.1235	25.1139	25.4014	24.4509	24.6305	25.5326	25.2093	24.2932	24.3079	24.6044	24.4736	25.2408	25.0062	25.0564333333333	24.65435	0.402083333333334	1.3214	0.9224	SUB1	SUB1	11	6	6	8	4	4	9	5	5	9.33333333333333	5
928	Q9UHX1	26.39765	25.2498	26.7865	25.8571	24.9879	26.38335	26.3166	26.4787	25.2535	25.2461	26.8697	26.7033	25.8392	25.875	25.0597	24.9161	26.4966	26.2701	26.14465	25.7427833333333	0.401866666666663	1.3212	0.4826	PUF60	PUF60	37	19	19	27	12	12	37	17	17	33.6666666666667	16
929	Q5T200	22.60115	21.61715	22.5397	21.9762	20.91965	22.65835	22.6797	22.5226	21.6955	21.5388	22.6154	22.464	22.0027	21.9497	21.1537	20.6856	22.7691	22.5476	22.2526666666667	21.8514	0.401266666666665	1.3207	0.4916	ZC3H13	ZC3H13	NA	NA	NA	NA	NA	NA	3	3	3	NA	NA
930	P31350	22.14115	23.49975	21.94795	22.02595	22.43045	21.9296	21.9931	22.2892	23.4724	23.5271	22.1684	21.7275	22.2906	21.7613	22.8909	21.97	22.0096	21.8496	22.5296166666667	22.1286666666667	0.400949999999998	1.3204	0.5377	RRM2	RRM2	NA	NA	NA	12	7	7	NA	NA	NA	NA	NA
931	P51948	21.3102	21.1604	21.65495	20.2343	20.8523	21.83675	21.3855	21.2349	21.2438	21.077	21.8313	21.4786	20.4703	19.9983	21.0466	20.658	21.923	21.7505	21.3751833333333	20.97445	0.400733333333331	1.3202	0.6107	MNAT1	MNAT1	NA	NA	NA	NA	NA	NA	3	3	3	NA	NA
932	O75569	21.28315	21.86105	21.8131	20.74615	21.7723	21.23745	20.7565	21.8098	22.0196	21.7025	21.9519	21.6743	20.3962	21.0961	21.8862	21.6584	21.2084	21.2665	21.6524333333333	21.2519666666667	0.400466666666667	1.3199	0.7314	PRKRA	PRKRA	NA	NA	NA	4	3	3	NA	NA	NA	NA	NA
933	O95716	17.7688	19.68765	16.2806	15.8442	19.2713	17.42215	18.7321	16.8055	19.1949	20.1804	16.3143	16.2469	14.908	16.7804	18.9959	19.5467	17.176	17.6683	17.91235	17.51255	0.399799999999999	1.3193	0.1632	RAB3D	RAB3D	NA	NA	NA	NA	NA	NA	NA	NA	NA	NA	NA
934	P00390	19.47215	20.54895	20.1416	19.01515	19.75245	20.1965	19.0595	19.8848	20.2645	20.8334	20.3586	19.9246	19.1252	18.9051	19.7618	19.7431	20.1661	20.2269	20.0542333333333	19.6547	0.399533333333334	1.3191	0.5998	GSR	GSR	NA	NA	NA	NA	NA	NA	NA	NA	NA	NA	NA
935	P48729	22.04615	21.78435	21.561	21.561	21.35355	21.285	22.0545	22.0378	21.7504	21.8183	21.5002	21.6218	21.4589	21.6631	21.1885	21.5186	21.4055	21.1645	21.7971666666667	21.39985	0.397316666666665	1.3171	2.1025	CSNK1A1	CSNK1A1	NA	NA	NA	NA	NA	NA	4	3	3	NA	NA
936	P26378	23.0264	21.7808	22.9397	22.2816	21.7022	22.5719	22.927	23.1258	22.2147	21.3469	22.812	23.0674	22.2803	22.2829	22.2228	21.1816	22.8347	22.3091	22.5823	22.1852333333333	0.397066666666667	1.3168	0.5341	ELAVL4	ELAVL4	NA	NA	NA	NA	NA	NA	NA	NA	NA	NA	NA
937	P48637	18.507	19.96715	16.58315	17.0914	19.20725	17.5732	18.2187	18.7953	20.0803	19.854	16.6894	16.4769	17.8179	16.3649	19.8778	18.5367	17.2845	17.8619	18.3524333333333	17.9572833333333	0.395150000000001	1.3151	0.2019	GSS	GSS	NA	NA	NA	NA	NA	NA	NA	NA	NA	NA	NA
938	Q9NVI1	21.3297	21.39055	21.0079	19.9633	21.1976	21.3825	21.3432	21.3162	21.2161	21.565	21.1386	20.8772	19.448	20.4786	21.0682	21.327	21.4136	21.3514	21.2427166666667	20.8478	0.394916666666667	1.3149	0.593	FANCI	FANCI	NA	NA	NA	4	3	2	2	2	1	NA	NA
939	P54727	21.6055	22.98225	20.26895	21.2681	21.7242	20.6797	21.4788	21.7322	25.1428	20.8217	20.4851	20.0528	21.3355	21.2007	21.7174	21.731	20.7755	20.5839	21.6189	21.224	0.3949	1.3149	0.2071	RAD23B	RAD23B	NA	NA	NA	NA	NA	NA	3	2	2	NA	NA
940	Q9H9B1	22.649	20.47195	24.3373	22.2628	19.7681	24.2444	22.7781	22.5199	20.4919	20.452	24.3581	24.3165	22.3536	22.172	20.1242	19.412	24.3915	24.0973	22.4860833333333	22.0917666666667	0.394316666666668	1.3143	0.14	EHMT1	EHMT1	NA	NA	NA	NA	NA	NA	NA	NA	NA	NA	NA
941	P39687	22.1598	22.26555	21.9991	21.37905	22.0967	21.7698	22.0292	22.2904	22.3644	22.1667	22.1499	21.8483	21.5046	21.2535	22.1661	22.0273	21.8896	21.65	22.1414833333333	21.7485166666667	0.392966666666666	1.3131	1.4825	ANP32A	ANP32A	NA	NA	NA	7	4	2	7	5	3	NA	NA
942	Q9BZK7	21.2696	19.66435	20.7803	20.38175	20.33155	19.8245	21.1741	21.3651	19.895	19.4337	20.7013	20.8593	20.1874	20.5761	20.1688	20.4943	18.4542	21.1948	20.5714166666667	20.1792666666667	0.392150000000001	1.3124	0.3573	TBL1XR1	TBL1XR1	NA	NA	NA	NA	NA	NA	3	2	2	NA	NA
943	Q96EU6	20.118	20.77495	20.7714	18.92195	20.7797	20.7887	20.049	20.187	20.5816	20.9683	20.9236	20.6192	19.3536	18.4903	20.5949	20.9645	21.1345	20.4429	20.5547833333333	20.16345	0.391333333333332	1.3116	0.3954	RRP36	RRP36	NA	NA	NA	NA	NA	NA	NA	NA	NA	NA	NA
944	Q5UIP0	21.95015	22.91755	22.00705	20.8608	22.85465	21.98665	21.9589	21.9414	22.8371	22.998	22.3015	21.7126	20.8284	20.8932	22.8897	22.8196	21.8868	22.0865	22.2915833333333	21.9007	0.390883333333335	1.3112	0.4225	RIF1	RIF1	NA	NA	NA	3	3	3	NA	NA	NA	NA	NA
945	P16402	25.5894	27.54395	26.31245	24.7545	27.25195	26.26745	25.5424	25.6364	27.5675	27.5204	26.3704	26.2545	24.7363	24.7727	27.2229	27.281	26.2933	26.2416	26.4819333333333	26.0913	0.390633333333334	1.311	0.2847	HIST1H1D	HIST1H1D	NA	NA	NA	NA	NA	NA	NA	NA	NA	NA	NA
946	P49959	22.1791	22.7707	21.90585	21.0206	22.4447	22.2195	22.2424	22.1158	22.6532	22.8882	22.1402	21.6715	21.4448	20.5964	22.5117	22.3777	22.252	22.187	22.2852166666667	21.8949333333333	0.390283333333333	1.3106	0.5393	MRE11	MRE11	5	3	3	4	3	3	NA	NA	NA	NA	NA
947	O00116	20.159	22.3835	20.9316	19.5476	22.30555	20.4531	20.1728	20.1452	22.9503	21.8167	21.3429	20.5203	18.7836	20.3116	23.2724	21.3387	20.0331	20.8731	21.1580333333333	20.76875	0.389283333333331	1.3098	0.2075	AGPS	AGPS	NA	NA	NA	4	2	2	NA	NA	NA	NA	NA
948	Q9NY93	23.79145	24.12125	23.7915	22.77415	24.11255	23.65015	23.7886	23.7943	24.1588	24.0837	23.8261	23.7569	22.7581	22.7902	24.1504	24.0747	23.6739	23.6264	23.9014	23.5122833333333	0.389116666666666	1.3096	0.7878	DDX56	DDX56	13	7	7	10	6	6	12	7	7	11.6666666666667	6.66666666666667
949	Q5QJE6	23.04895	23.572	23.1226	21.9397	23.44935	23.18785	22.8317	23.2662	23.5716	23.5724	23.1043	23.1409	22.1658	21.7136	23.4168	23.4819	23.2156	23.1601	23.24785	22.8589666666667	0.388883333333332	1.3094	0.5917	DNTTIP2	DNTTIP2	9	6	6	13	8	8	8	6	6	10	6.66666666666667
950	O94822	18.14655	19.86385	18.7729	16.7206	20.7759	18.1258	18.4381	17.855	19.5227	20.205	18.4575	19.0883	17.2931	16.1481	20.8637	20.6881	18.6879	17.5637	18.9277666666667	18.5407666666667	0.387	1.3076	0.1803	LTN1	LTN1	NA	NA	NA	3	2	2	NA	NA	NA	NA	NA
951	Q4G0J3	23.37915	22.0697	22.97335	22.16645	21.70875	23.3888	23.1432	23.6151	21.9975	22.1419	22.7347	23.212	21.8217	22.5112	21.8749	21.5426	23.4106	23.367	22.8074	22.4213333333333	0.386066666666668	1.3068	0.4181	LARP7	LARP7	8	6	6	2	2	2	10	6	6	6.66666666666667	4.66666666666667
952	Q9Y2X3	24.1939	24.386	24.7215	23.39975	24.23955	24.5046	23.956	24.4318	24.4561	24.3159	24.868	24.575	23.3174	23.4821	24.3028	24.1763	24.64	24.3692	24.4338	24.0479666666667	0.385833333333331	1.3066	0.823	NOP58	NOP58	21	9	9	16	7	7	18	9	9	18.3333333333333	8.33333333333333
953	Q96PM9	21.52555	18.57625	20.56685	19.07265	19.8681	20.5763	21.761	21.2901	17.8434	19.3091	20.4607	20.673	17.4881	20.6572	20.6713	19.0649	21.2958	19.8568	20.2228833333333	19.8390166666667	0.383866666666666	1.3048	0.1889	ZNF385A	ZNF385A	NA	NA	NA	NA	NA	NA	NA	NA	NA	NA	NA
954	Q9Y2G9	18.3425	19.78205	18.8017	17.9091	19.25455	18.61135	18.1842	18.5008	20.4654	19.0987	18.796	18.8074	17.5226	18.2956	19.4505	19.0586	18.6706	18.5521	18.9754166666667	18.5916666666667	0.383749999999999	1.3047	0.4152	SBNO2	SBNO2	NA	NA	NA	NA	NA	NA	NA	NA	NA	NA	NA
955	P19338	29.2364	28.4483	28.95485	28.1804	28.6289	28.68055	29.1996	29.2732	28.408	28.4886	28.9235	28.9862	28.1706	28.1902	28.6086	28.6492	28.6098	28.7513	28.87985	28.4966166666667	0.383233333333333	1.3043	1.2384	NCL	NCL	97	42	42	114	39	39	119	35	35	110	38.6666666666667
956	Q9BUJ2	28.35875	26.7385	28.4242	28.06675	26.2622	28.04615	28.3469	28.3706	26.7218	26.7552	28.4174	28.431	28.0975	28.036	26.2914	26.233	28.0677	28.0246	27.8404833333333	27.4583666666667	0.382116666666668	1.3032	0.3234	HNRNPUL1	HNRNPUL1	64	25	25	50	24	24	92	27	27	68.6666666666667	25.3333333333333
957	Q8NCN4	17.85455	18.50925	17.9003	16.66275	18.1126	18.34285	17.8974	17.8117	18.4372	18.5813	18.1802	17.6204	16.7067	16.6188	17.9386	18.2866	18.242	18.4437	18.0880333333333	17.7060666666667	0.381966666666663	1.3031	0.4863	RNF169	RNF169	NA	NA	NA	NA	NA	NA	NA	NA	NA	NA	NA
958	Q96K76	15.70305	18.90175	18.83305	17.9031	16.46325	17.9257	15.4106	15.9955	18.879	18.9245	18.9039	18.7622	16.4098	19.3964	16.7616	16.1649	16.549	19.3024	17.8126166666667	17.4306833333333	0.381933333333333	1.3031	0.1655	USP47	USP47	NA	NA	NA	NA	NA	NA	NA	NA	NA	NA	NA
959	O60870	21.38495	20.77875	21.33495	20.6678	20.7134	20.97195	21.3863	21.3836	20.5122	21.0453	21.771	20.8989	20.9476	20.388	20.5151	20.9117	21.2776	20.6663	21.1662166666667	20.7843833333333	0.381833333333333	1.303	0.9243	KIN	KIN	NA	NA	NA	NA	NA	NA	NA	NA	NA	NA	NA
960	Q93077	24.88635	27.6717	26.78875	24.4232	27.16195	26.6173	24.8048	24.9679	27.468	27.8754	26.6543	26.9232	24.3495	24.4969	27.2501	27.0738	26.5932	26.6414	26.4489333333333	26.0674833333333	0.381450000000001	1.3027	0.2076	HIST1H2AC	HIST1H2AC	NA	NA	NA	81	15	2	NA	NA	NA	NA	NA
961	P04818	22.31955	22.9316	22.48515	21.47435	22.7065	22.41715	22.3319	22.3072	22.9388	22.9244	22.4745	22.4958	21.4955	21.4532	22.7555	22.6575	22.3763	22.458	22.5787666666667	22.1993333333333	0.379433333333335	1.3008	0.7464	TYMS	TYMS	3	2	2	5	3	3	NA	NA	NA	NA	NA
962	Q16777	25.3175	27.9002	27.1578	24.6828	27.51355	27.0453	25.2263	25.4087	27.8414	27.959	27.1492	27.1664	24.5834	24.7822	27.6544	27.3727	27.0294	27.0612	26.7918333333333	26.4138833333333	0.377950000000002	1.2995	0.2076	HIST2H2AC	HIST2H2AC	NA	NA	NA	110	17	2	NA	NA	NA	NA	NA
963	Q9NTJ3	25.29025	25.35595	25.07415	24.02235	25.47105	25.0938	25.1246	25.4559	25.3726	25.3393	25.2244	24.9239	24.1692	23.8755	25.501	25.4411	25.1469	25.0407	25.2401166666667	24.8624	0.377716666666664	1.2993	0.658	SMC4	SMC4	13	11	11	35	20	20	20	15	15	22.6666666666667	15.3333333333333
964	P45985	18.0412	20.0708	19.11835	17.3211	19.6814	19.09515	16.6	19.4824	20.1564	19.9852	19.4393	18.7974	15.8826	18.7596	19.6902	19.6726	19.0622	19.1281	19.0767833333333	18.6992166666667	0.377566666666667	1.2991	0.192	MAP2K4	MAP2K4	NA	NA	NA	NA	NA	NA	NA	NA	NA	NA	NA
965	Q9UI30	22.026	20.98155	22.97265	21.19235	20.7553	22.9011	22.0723	21.9797	20.9199	21.0432	22.9681	22.9772	21.2585	21.1262	20.7432	20.7674	22.7622	23.04	21.9934	21.61625	0.37715	1.2988	0.2919	TRMT112	TRMT112	9	4	4	5	2	2	7	3	3	7	3
966	P78362	18.81125	20.80625	20.4308	17.13015	21.49765	20.298	18.9591	18.6634	21.1993	20.4132	20.328	20.5336	15.951	18.3093	21.6722	21.3231	20.1587	20.4373	20.0161	19.6419333333333	0.374166666666667	1.2961	0.1504	SRPK2	SRPK2	NA	NA	NA	NA	NA	NA	NA	NA	NA	NA	NA
967	Q8N4N8	19.7957	20.63275	19.8424	19.4553	20.16985	19.52445	19.7243	19.8671	20.6703	20.5952	19.7446	19.9402	19.3473	19.5633	20.0498	20.2899	19.849	19.1999	20.0902833333333	19.7165333333333	0.373749999999998	1.2957	0.8009	KIF2B	KIF2B	NA	NA	NA	NA	NA	NA	NA	NA	NA	NA	NA
968	Q96KR1	27.0307	25.72815	26.9397	26.4066	25.482	26.69265	26.9731	27.0883	25.7371	25.7192	26.9412	26.9382	26.3955	26.4177	25.51	25.454	26.6917	26.6936	26.5661833333333	26.19375	0.372433333333333	1.2945	0.5011	ZFR	ZFR	37	15	15	25	13	13	42	20	20	34.6666666666667	16
969	Q3V6T2	17.751	19.5426	20.3955	17.33405	19.91185	19.3276	17.538	17.964	19.3283	19.7569	20.4717	20.3193	16.6786	17.9895	20.0574	19.7663	18.92	19.7352	19.2297	18.8578333333333	0.371866666666669	1.294	0.2063	CCDC88A	CCDC88A	NA	NA	NA	NA	NA	NA	NA	NA	NA	NA	NA
970	Q15691	22.8414	23.97775	23.17235	21.9949	23.79785	23.0855	22.9644	22.7184	24.0133	23.9422	23.2189	23.1258	22.0198	21.97	23.8633	23.7324	23.1925	22.9785	23.3305	22.9594166666667	0.371083333333335	1.2933	0.4291	MAPRE1	MAPRE1	5	4	4	13	8	8	9	5	5	9	5.66666666666667
971	P12429	17.6408	19.0877	17.60535	17.2757	16.9822	18.96765	16.083	19.1986	18.8516	19.3238	17.9078	17.3029	17.4828	17.0686	16.0617	17.9027	19.4753	18.46	18.1112833333333	17.74185	0.369433333333333	1.2918	0.2136	ANXA3	ANXA3	NA	NA	NA	NA	NA	NA	NA	NA	NA	NA	NA
972	O94903	16.41285	16.93065	17.62805	16.66655	16.5179	16.67955	16.5334	16.2923	16.7624	17.0989	17.6861	17.57	16.3003	17.0328	17.0268	16.009	16.9998	16.3593	16.9905166666667	16.6213333333333	0.369183333333336	1.2916	0.6223	PLPBP	PLPBP	NA	NA	NA	NA	NA	NA	NA	NA	NA	NA	NA
973	Q8N983	19.36095	20.256	20.72675	18.6558	20.7078	19.8743	19.5251	19.1968	20.0746	20.4374	20.9667	20.4868	19.2438	18.0678	20.6105	20.8051	20.0091	19.7395	20.1145666666667	19.7459666666667	0.368599999999997	1.2911	0.3296	MRPL43	MRPL43	NA	NA	NA	NA	NA	NA	NA	NA	NA	NA	NA
974	Q9H6R4	23.31345	23.68865	23.6645	22.1082	23.8275	23.62555	23.184	23.4429	23.7092	23.6681	23.7707	23.5583	21.9514	22.265	23.7989	23.8561	23.6828	23.5683	23.5555333333333	23.1870833333333	0.368449999999999	1.2909	0.4863	NOL6	NOL6	14	10	10	12	7	7	9	6	6	11.6666666666667	7.66666666666667
975	Q567U6	19.7467	21.3859	20.37225	19.3754	21.65245	19.3724	19.9498	19.5436	21.4181	21.3537	19.5988	21.1457	19.5521	19.1987	21.6153	21.6896	18.7648	19.98	20.5016166666667	20.1334166666667	0.368200000000002	1.2908	0.2447	CCDC93	CCDC93	NA	NA	NA	4	3	3	NA	NA	NA	NA	NA
976	Q9BRR8	16.3342	18.69075	18.0254	16.07815	17.71955	18.15155	17.0787	15.5897	18.6741	18.7074	18.5379	17.5129	16.7023	15.454	18.7012	16.7379	18.0737	18.2294	17.68345	17.3164166666667	0.367033333333335	1.2897	0.2107	GPATCH1	GPATCH1	NA	NA	NA	NA	NA	NA	NA	NA	NA	NA	NA
977	P53814	22.9591	23.966	23.02865	22.204	23.4877	23.16095	22.9696	22.9486	24.0156	23.9164	23.0558	23.0015	22.3279	22.0801	23.5798	23.3956	23.2525	23.0694	23.3179166666667	22.9508833333333	0.367033333333332	1.2897	0.5508	SMTN	SMTN	6	5	5	11	9	9	4	2	2	7	5.33333333333333
978	P06748	27.58415	28.0977	27.93495	26.56085	28.0785	27.8766	27.5172	27.6511	28.1873	28.0081	28.0304	27.8395	26.6116	26.5101	28.0932	28.0638	27.8872	27.866	27.8722666666667	27.5053166666667	0.366950000000003	1.2896	0.5592	NPM1	NPM1	48	13	13	83	18	18	64	14	14	65	15
979	Q9Y3B9	21.4096	22.20835	21.0901	20.0787	22.33395	21.1963	21.1394	21.6798	22.2278	22.1889	21.1917	20.9885	20.0766	20.0808	22.1842	22.4837	21.3099	21.0827	21.56935	21.2029833333333	0.366366666666668	1.2891	0.3424	RRP15	RRP15	NA	NA	NA	NA	NA	NA	NA	NA	NA	NA	NA
980	P49454	23.11845	22.6741	22.06055	22.29275	22.1377	22.32425	23.0519	23.185	22.8376	22.5106	22.0046	22.1165	22.075	22.5105	22.469	21.8064	22.5846	22.0639	22.6177	22.2515666666667	0.366133333333334	1.2889	0.8136	CENPF	CENPF	NA	NA	NA	2	2	2	NA	NA	NA	NA	NA
981	P37108	22.6658	23.0514	22.94055	21.7022	22.76455	23.0955	22.4603	22.8713	23.2399	22.8629	23.014	22.8671	21.8453	21.5591	22.787	22.7421	23.1435	23.0475	22.8859166666667	22.52075	0.365166666666667	1.288	0.6314	SRP14	SRP14	NA	NA	NA	6	4	4	NA	NA	NA	NA	NA
982	Q12926	23.1704	22.1734	23.0742	22.5017	22.1357	22.68665	23.1021	23.2387	22.4175	21.9293	23.0003	23.1481	22.4512	22.5522	22.4049	21.8665	22.9181	22.4552	22.806	22.44135	0.364650000000001	1.2876	0.7445	ELAVL2	ELAVL2	NA	NA	NA	NA	NA	NA	NA	NA	NA	NA	NA
983	Q9C0C9	16.83705	20.5308	18.52785	16.98765	19.94145	17.8755	16.7614	16.9127	20.4387	20.6229	17.9681	19.0876	15.9969	17.9784	20.6078	19.2751	15.9468	19.8042	18.6319	18.2682	0.363700000000001	1.2867	0.1314	UBE2O	UBE2O	NA	NA	NA	NA	NA	NA	NA	NA	NA	NA	NA
984	Q9Y613	17.5117	21.1858	21.3719	17.6603	21.3043	20.01375	18.4285	16.5949	21.2109	21.1607	21.8804	20.8634	17.7982	17.5224	21.474	21.1346	20.0238	20.0037	20.0231333333333	19.65945	0.363683333333334	1.2867	0.129	FHOD1	FHOD1	NA	NA	NA	NA	NA	NA	NA	NA	NA	NA	NA
985	Q9Y3D9	18.4586	22.6755	21.92715	17.31315	22.65015	22.00965	19.1369	17.7803	22.8242	22.5268	21.8393	22.015	16.3121	18.3142	22.6648	22.6355	21.9963	22.023	21.0204166666667	20.65765	0.362766666666669	1.2859	0.0979	MRPS23	MRPS23	NA	NA	NA	7	4	4	NA	NA	NA	NA	NA
986	P24928	26.1568	24.83955	24.89115	24.4306	24.88125	25.4905	25.1883	27.1253	24.8477	24.8314	24.9684	24.8139	24.449	24.4122	24.8867	24.8758	25.4884	25.4926	25.2958333333333	24.9341166666667	0.361716666666666	1.285	0.39	POLR2A	POLR2A	27	16	16	19	13	13	22	12	12	22.6666666666667	13.6666666666667
987	P33993	25.9939	26.05675	25.7097	25.00355	25.8609	25.81115	25.8726	26.1152	26.064	26.0495	25.6188	25.8006	25.0437	24.9634	25.8788	25.843	25.8473	25.775	25.9201166666667	25.5585333333333	0.361583333333332	1.2848	1.0444	MCM7	MCM7	48	21	21	46	20	20	50	22	22	48	21
988	Q9BYN8	18.63285	20.1067	19.9316	16.25825	20.64265	20.6861	18.34	18.9257	20.0122	20.2012	21.0345	18.8287	16.4602	16.0563	20.6517	20.6336	20.9853	20.3869	19.55705	19.1956666666667	0.361383333333333	1.2847	0.136	MRPS26	MRPS26	NA	NA	NA	NA	NA	NA	NA	NA	NA	NA	NA
989	P62312	21.3214	20.29825	21.15355	20.05785	20.5803	21.05195	21.4248	21.218	20.7507	19.8458	21.3297	20.9774	20.0052	20.1105	20.3096	20.851	20.9811	21.1228	20.9244	20.5633666666667	0.361033333333332	1.2844	0.5711	LSM6	LSM6.00	NA	NA	NA	NA	NA	NA	NA	NA	NA	NA	NA
990	Q9Y3B2	21.11735	21.23195	20.76265	20.05615	21.29875	20.67505	20.985	21.2497	21.1406	21.3233	20.6689	20.8564	19.5786	20.5337	21.367	21.2305	20.284	21.0661	21.0373166666667	20.67665	0.360666666666667	1.284	0.6009	EXOSC1	EXOSC1	NA	NA	NA	NA	NA	NA	NA	NA	NA	NA	NA
991	Q8N257	23.2014	25.8766	24.92905	22.50805	25.6699	24.74835	22.9812	23.4216	25.9723	25.7809	24.7037	25.1544	22.6152	22.4009	25.7452	25.5946	24.6297	24.867	24.6690166666667	24.3087666666667	0.360250000000001	1.2836	0.1846	HIST3H2BB	HIST3H2BB	NA	NA	NA	NA	NA	NA	NA	NA	NA	NA	NA
992	Q96L91	21.14935	22.2167	20.63525	19.24875	21.8441	21.8365	21.068	21.2307	22.1576	22.2758	20.8552	20.4153	19.4308	19.0667	21.8109	21.8773	22.0356	21.6374	21.3337666666667	20.97645	0.357316666666666	1.281	0.2352	EP400	EP400	NA	NA	NA	2	2	2	NA	NA	NA	NA	NA
993	O95433	23.3056	22.7146	22.46595	22.42765	22.6962	22.29215	23.6076	23.0036	22.6776	22.7516	22.5891	22.3428	22.3252	22.5301	22.714	22.6784	22.4873	22.097	22.8287166666667	22.472	0.356716666666664	1.2805	0.9659	AHSA1	AHSA1	2	2	2	6	4	4	6	3	3	4.66666666666667	3
994	Q9BZE4	22.695	23.3556	22.92505	21.85975	23.13455	22.9129	22.6139	22.7761	23.2701	23.4411	22.9575	22.8926	21.8234	21.8961	23.0602	23.2089	23.1612	22.6646	22.9918833333333	22.6357333333333	0.35615	1.28	0.6143	GTPBP4	GTPBP4	7	5	5	4	3	3	6	3	3	5.66666666666667	3.66666666666667
995	Q9Y5B9	26.179	26.4975	26.1018	25.1611	26.37025	26.1791	26.1242	26.2338	26.4926	26.5024	26.1143	26.0893	25.29	25.0322	26.3823	26.3582	26.1847	26.1735	26.2594333333333	25.9034833333333	0.35595	1.2798	0.7252	SUPT16H	SUPT16H	29	17	17	47	22	22	31	16	16	35.6666666666667	18.3333333333333
996	Q9NYL9	23.8489	25.1983	21.78745	21.874	25.02245	22.87335	22.0364	25.6614	25.2472	25.1494	21.5885	21.9864	22.1425	21.6055	25.0534	24.9915	22.8276	22.9191	23.61155	23.2566	0.354950000000002	1.2789	0.1394	TMOD3	TMOD3	3	2	2	19	10	10	NA	NA	NA	NA	NA
997	Q9BTM1	25.3175	27.8371	27.13495	24.6828	27.50355	27.0439	25.2263	25.4087	27.7456	27.9286	27.1236	27.1463	24.5834	24.7822	27.6447	27.3624	27.0316	27.0562	26.7631833333333	26.4100833333333	0.353100000000001	1.2773	0.1943	H2AFJ	H2AFJ	NA	NA	NA	NA	NA	NA	NA	NA	NA	NA	NA
998	P36543	19.1776	21.81795	20.36625	17.3575	22.051	20.8976	18.7262	19.629	21.8377	21.7982	21.0494	19.6831	16.6494	18.0656	22.1234	21.9786	20.6757	21.1195	20.4539333333333	20.1020333333333	0.351900000000001	1.2763	0.1275	ATP6V1E1	ATP6V1E1	NA	NA	NA	NA	NA	NA	NA	NA	NA	NA	NA
999	P42167	24.04195	25.52415	24.10905	23.2144	25.299	24.11265	23.7928	24.2911	25.454	25.5943	24.1817	24.0364	22.9969	23.4319	25.2694	25.3286	24.1573	24.068	24.5583833333333	24.2086833333333	0.349699999999999	1.2743	0.3028	TMPO	TMPO	12	9	5	35	15	7	13	9	5	20	5.66666666666667
1000	Q02880	24.4065	24.2008	23.6421	23.55165	24.1234	23.5269	24.1707	24.6423	24.212	24.1896	23.7799	23.5043	23.4888	23.6145	24.1763	24.0705	23.5406	23.5132	24.0831333333333	23.7339833333333	0.349149999999998	1.2738	0.9309	TOP2B	TOP2B	9	6	3	17	10	4	19	12	6	15	4.33333333333333
1001	P82921	19.98635	19.5888	20.42195	18.2142	20.14205	20.5941	19.6387	20.334	19.3829	19.7947	20.3453	20.4986	16.1255	20.3029	20.0117	20.2724	20.5475	20.6407	19.9990333333333	19.6501166666667	0.348916666666668	1.2736	0.1905	MRPS21	MRPS21	NA	NA	NA	NA	NA	NA	NA	NA	NA	NA	NA
1002	Q12789	22.40085	22.3299	21.1414	21.2357	21.7455	21.84695	22.4836	22.3181	22.3279	22.3319	21.1728	21.11	22.152	20.3194	22.2732	21.2178	21.7261	21.9678	21.9573833333333	21.6093833333333	0.347999999999999	1.2728	0.3973	GTF3C1	GTF3C1	NA	NA	NA	2	2	2	NA	NA	NA	NA	NA
1003	P83916	21.6306	22.90575	22.07845	20.5801	22.46795	22.52365	21.711	21.5502	23.047	22.7645	21.9974	22.1595	20.6772	20.483	22.3135	22.6224	22.5977	22.4496	22.2049333333333	21.8572333333333	0.3477	1.2725	0.3194	CBX1	CBX1	14	5	4	NA	NA	NA	NA	NA	NA	NA	NA
1004	P31153	23.3248	23.9932	23.5828	22.59285	23.706	23.5604	23.18	23.4696	23.9488	24.0376	23.5288	23.6368	22.6959	22.4898	23.6957	23.7163	23.6084	23.5124	23.6336	23.2864166666667	0.347183333333334	1.2721	0.6817	MAT2A	MAT2A	3	3	3	7	4	4	4	3	3	4.66666666666667	3.33333333333333
1005	Q9UPT5	19.53005	21.4341	20.2516	18.4588	21.72095	19.9966	19.8459	19.2142	21.4743	21.3939	20.9204	19.5828	17.9481	18.9695	22.0152	21.4267	20.0542	19.939	20.40525	20.0587833333333	0.346466666666664	1.2715	0.1892	EXOC7	EXOC7	NA	NA	NA	NA	NA	NA	NA	NA	NA	NA	NA
1006	P35269	22.22585	22.40565	22.3138	20.99055	22.2171	22.6986	22.133	22.3187	22.4559	22.3554	22.3293	22.2983	21.0799	20.9012	22.1709	22.2633	22.85	22.5472	22.3151	21.96875	0.346350000000001	1.2713	0.5009	GTF2F1	GTF2F1	2	2	2	5	4	4	NA	NA	NA	NA	NA
1007	Q15554	20.1851	20.76755	20.09195	19.28445	20.5142	20.21005	20.0546	20.3156	20.6835	20.8516	20.1102	20.0737	19.3931	19.1758	20.3532	20.6752	20.1954	20.2247	20.3482	20.0029	0.345299999999998	1.2704	0.6181	TERF2	TERF2	NA	NA	NA	NA	NA	NA	NA	NA	NA	NA	NA
1008	Q13451	20.81395	21.09045	20.04655	19.86275	20.6967	20.35895	20.6451	20.9828	20.9388	21.2421	19.9709	20.1222	20.0503	19.6752	20.9386	20.4548	20.7261	19.9918	20.6503166666667	20.3061333333333	0.344183333333334	1.2694	0.5922	FKBP5	FKBP5	NA	NA	NA	NA	NA	NA	NA	NA	NA	NA	NA
1009	Q4VC44	18.46585	16.9381	16.74985	16.9275	16.39545	17.7984	18.8485	18.0832	17.0972	16.779	17.0866	16.4131	16.8833	16.9717	15.8963	16.8946	18.1098	17.487	17.3846	17.04045	0.344149999999999	1.2694	0.3126	FLYWCH1	FLYWCH1	NA	NA	NA	NA	NA	NA	NA	NA	NA	NA	NA
1010	O75150	24.7454	23.97185	24.48565	23.75815	23.81375	24.59865	24.7169	24.7739	23.8629	24.0808	24.455	24.5163	23.8938	23.6225	23.8871	23.7404	24.5808	24.6165	24.4009666666667	24.05685	0.344116666666665	1.2694	0.7838	RNF40	RNF40	11	8	7	10	7	6	18	11	9	13	7.33333333333333
1011	P82933	19.77175	21.05385	21.39015	18.74785	21.3226	21.11335	19.7074	19.8361	21.0408	21.0669	21.3354	21.4449	19.0181	18.4776	21.3584	21.2868	21.2313	20.9954	20.7385833333333	20.3946	0.343983333333334	1.2693	0.2311	MRPS9	MRPS9	NA	NA	NA	NA	NA	NA	NA	NA	NA	NA	NA
1012	O95067	21.2443	24.0038	21.99955	20.8484	23.6705	21.6973	20.9639	21.5247	23.9629	24.0447	22.063	21.9361	21.3099	20.3869	23.6769	23.6641	21.6507	21.7439	22.4158833333333	22.0720666666667	0.343816666666665	1.2691	0.1813	CCNB2	CCNB2	NA	NA	NA	NA	NA	NA	NA	NA	NA	NA	NA
1013	Q8N6S5	17.0228	21.03385	18.3989	16.52005	20.584	18.32155	17.495	16.5506	21.0994	20.9683	18.6932	18.1046	16.7187	16.3214	20.5761	20.5919	17.4269	19.2162	18.8185166666667	18.4752	0.343316666666666	1.2687	0.1199	ARL6IP6	ARL6IP6	NA	NA	NA	NA	NA	NA	NA	NA	NA	NA	NA
1014	Q9BZD4	21.5428	22.96025	21.619	20.79455	22.51415	21.7837	21.4627	21.6229	23.006	22.9145	22.0282	21.2098	21.0079	20.5812	22.6118	22.4165	22.1038	21.4636	22.0406833333333	21.6974666666667	0.343216666666667	1.2686	0.3304	NUF2	NUF2	NA	NA	NA	6	5	5	NA	NA	NA	NA	NA
1015	Q92945	30.05035	28.49185	29.9885	29.9016	27.926	29.6741	29.9774	30.1233	28.4958	28.4879	29.9659	30.0111	29.8755	29.9277	27.9562	27.8958	29.7064	29.6418	29.5102333333333	29.1672333333333	0.343	1.2684	0.2869	KHSRP	KHSRP	150	37	31	94	30	26	125	37	31	123	29.3333333333333
1016	Q86W50	20.7295	16.58015	17.7293	18.9908	17.7346	17.28535	20.2861	21.1729	16.4042	16.7561	16.5633	18.8953	19.3787	18.6029	17.3521	18.1171	17.5148	17.0559	18.3463166666667	18.0035833333333	0.342733333333332	1.2682	0.1444	METTL16	METTL16	NA	NA	NA	NA	NA	NA	NA	NA	NA	NA	NA
1017	P28370	23.68525	24.64215	23.8718	22.8169	24.3866	23.96835	23.5846	23.7859	24.9165	24.3678	23.9038	23.8398	22.7787	22.8551	24.4464	24.3268	24.0576	23.8791	24.0664	23.72395	0.342449999999999	1.2679	0.4402	SMARCA1	SMARCA1	14	8	1	23	13	4	10	6	2	15.6666666666667	2.33333333333333
1018	Q96FZ2	22.8614	21.70215	22.6645	21.89915	21.8918	22.4147	22.8348	22.888	21.8202	21.5841	22.6891	22.6399	21.7824	22.0159	21.9095	21.8741	22.5382	22.2912	22.40935	22.06855	0.340800000000002	1.2665	0.6676	HMCES	HMCES	3	2	2	2	2	2	8	5	5	4.33333333333333	3
1019	P49761	22.25305	21.88375	22.3151	21.6707	21.8082	21.95165	22.0625	22.4436	21.9289	21.8386	21.9992	22.631	21.2573	22.0841	21.8156	21.8008	21.6811	22.2222	22.1506333333333	21.8101833333333	0.340449999999997	1.2662	0.9985	CLK3	CLK3	3	2	2	NA	NA	NA	NA	NA	NA	NA	NA
1020	Q96DV4	19.48175	20.99385	20.7347	19.16405	21.20365	19.82215	18.8142	20.1493	21.9599	20.0278	20.848	20.6214	16.5389	21.7892	21.6813	20.726	19.4209	20.2234	20.4034333333333	20.0632833333333	0.340149999999998	1.2659	0.1467	MRPL38	MRPL38	2	2	2	NA	NA	NA	NA	NA	NA	NA	NA
1021	P13984	23.12535	22.7477	22.67775	22.0349	22.53675	22.96045	23.0257	23.225	22.8623	22.6331	22.6189	22.7366	22.1308	21.939	22.6428	22.4307	22.9608	22.9601	22.8502666666667	22.5107	0.339566666666666	1.2653	0.9269	GTF2F2	GTF2F2	NA	NA	NA	2	2	2	4	3	3	NA	NA
1022	P82675	19.2192	21.20925	21.01745	17.5291	21.8359	21.06375	19.0673	19.3711	21.1071	21.3114	21.1033	20.9316	17.209	17.8492	21.8647	21.8071	20.8876	21.2399	20.4819666666667	20.1429166666667	0.33905	1.2649	0.1399	MRPS5	MRPS5	NA	NA	NA	NA	NA	NA	NA	NA	NA	NA	NA
1023	P28070	22.32415	21.6259	20.8487	21.2243	21.7213	20.8374	21.6592	22.9891	21.3598	21.892	20.979	20.7184	21.3259	21.1227	21.747	21.6956	20.9096	20.7652	21.5995833333333	21.261	0.338583333333332	1.2645	0.4215	PSMB4	PSMB4	NA	NA	NA	3	3	3	3	2	2	NA	NA
1024	Q9BXS6	21.1371	22.4136	21.6904	20.4969	22.21715	21.5186	21.1695	21.1047	22.6074	22.2198	21.5109	21.8699	20.1048	20.889	22.455	21.9793	21.6493	21.3879	21.7470333333333	21.4108833333333	0.336150000000004	1.2624	0.3571	NUSAP1	NUSAP1	2	2	2	NA	NA	NA	NA	NA	NA	NA	NA
1025	Q8N3X1	21.3958	20.25365	21.2606	21.0874	20.6031	20.21335	21.4201	21.3715	20.0534	20.4539	22.0762	20.445	21.2316	20.9432	20.7078	20.4984	21.374	19.0527	20.9700166666667	20.6346166666667	0.3354	1.2617	0.312	FNBP4	FNBP4	3	3	3	NA	NA	NA	NA	NA	NA	NA	NA
1026	P78560	16.8439	16.4379	17.2095	16.7121	15.5157	17.25915	16.7459	16.9419	16.5655	16.3103	17.8006	16.6184	16.1148	17.3094	15.4956	15.5358	17.9089	16.6094	16.8304333333333	16.49565	0.334783333333331	1.2612	0.3239	CRADD	CRADD	NA	NA	NA	NA	NA	NA	NA	NA	NA	NA	NA
1027	P52701	25.52395	25.6864	25.37205	24.6662	25.418	25.49405	25.4148	25.6331	25.7125	25.6603	25.3657	25.3784	24.6244	24.708	25.3851	25.4509	25.4319	25.5562	25.5274666666667	25.19275	0.334716666666665	1.2612	1.0315	MSH6	MSH6	13	9	9	18	10	10	28	16	16	19.6666666666667	11.6666666666667
1028	O95602	21.3214	21.6285	21.2304	20.3154	21.58255	21.2793	21.443	21.1998	21.4893	21.7677	21.4013	21.0595	20.1151	20.5157	21.774	21.3911	21.3684	21.1902	21.3934333333333	21.0590833333333	0.334350000000001	1.2608	0.6067	POLR1A	POLR1A	NA	NA	NA	NA	NA	NA	NA	NA	NA	NA	NA
1029	Q8TF01	20.7319	20.4572	21.2666	20.7248	19.86705	20.8613	21.0128	20.451	21.0431	19.8713	21.4489	21.0843	20.9211	20.5285	19.9708	19.7633	20.9218	20.8008	20.8185666666667	20.4843833333333	0.334183333333332	1.2606	0.5168	PNISR	PNISR	2	2	2	NA	NA	NA	3	2	2	NA	NA
1030	P25325	20.66555	20.74275	20.4995	19.94575	21.23395	19.72655	20.695	20.6361	20.5636	20.9219	20.7301	20.2689	19.8173	20.0742	21.0856	21.3823	19.9236	19.5295	20.6359333333333	20.3020833333333	0.333850000000002	1.2604	0.4961	MPST	MPST	NA	NA	NA	NA	NA	NA	NA	NA	NA	NA	NA
1031	P49736	25.60165	25.65185	25.30665	24.61005	25.56685	25.38335	25.516	25.6873	25.6939	25.6098	25.2993	25.314	24.5826	24.6375	25.6116	25.5221	25.4326	25.3341	25.52005	25.18675	0.333299999999998	1.2599	0.8981	MCM2	MCM2	24	14	14	31	16	16	32	16	16	29	15.3333333333333
1032	Q8NFH5	18.38615	22.55645	20.7194	16.00785	22.5043	22.15035	19.2431	17.5292	22.5041	22.6088	21.4119	20.0269	16.7295	15.2862	22.6214	22.3872	22.2284	22.0723	20.554	20.2208333333333	0.333166666666664	1.2598	0.0775	NUP35	NUP35	NA	NA	NA	5	3	3	NA	NA	NA	NA	NA
1033	Q15020	23.57125	23.4055	23.7142	22.565	23.1818	23.94505	23.6352	23.5073	23.3535	23.4575	23.7521	23.6763	22.5626	22.5674	23.2996	23.064	24.0964	23.7937	23.56365	23.2306166666667	0.333033333333333	1.2596	0.6263	SART3	SART3	8	5	4	10	7	6	9	6	6	9	5.33333333333333
1034	Q9BV44	20.24575	22.3763	21.20105	19.2666	22.0084	21.54945	20.1991	20.2924	22.3853	22.3673	21.2322	21.1699	19.3566	19.1766	21.7727	22.2441	21.9243	21.1746	21.2743666666667	20.9414833333333	0.332883333333331	1.2595	0.1995	THUMPD3	THUMPD3	NA	NA	NA	NA	NA	NA	NA	NA	NA	NA	NA
1035	Q9BTT0	24.2796	23.6881	23.21255	23.3241	23.42855	23.4326	24.1547	24.4045	23.7342	23.642	23.2065	23.2186	23.3885	23.2597	23.5104	23.3467	23.6118	23.2534	23.72675	23.3950833333333	0.331666666666667	1.2585	0.8558	ANP32E	ANP32E	8	4	4	7	3	3	8	4	4	7.66666666666667	3.66666666666667
1036	Q9Y305	17.86035	18.95855	17.9731	16.25685	19.2652	18.2769	17.5837	18.137	19.038	18.8791	18.0976	17.8486	16.2069	16.3068	19.3923	19.1381	18.2722	18.2816	18.264	17.9329833333333	0.331016666666667	1.2579	0.2231	ACOT9	ACOT9	NA	NA	NA	NA	NA	NA	NA	NA	NA	NA	NA
1037	Q14978	24.6476	25.4052	24.8479	23.5861	25.51165	24.8108	24.5874	24.7078	25.3999	25.4105	25.0323	24.6635	23.6814	23.4908	25.5969	25.4264	24.9631	24.6585	24.9669	24.6361833333333	0.330716666666664	1.2576	0.3802	NOLC1	NOLC1	11	7	7	14	8	8	11	6	6	12	7
1038	P29508	21.9282	18.8047	20.87915	21.3989	18.0855	21.1359	21.784	22.0724	18.1701	19.4393	21.0491	20.7092	21.5358	21.262	17.5621	18.6089	21.122	21.1498	20.53735	20.2067666666667	0.330583333333333	1.2575	0.1393	SERPINB3	SERPINB3	NA	NA	NA	NA	NA	NA	4	3	3	NA	NA
1039	P17096	23.26875	25.4345	23.00555	22.3168	24.89115	23.51095	23.2179	23.3196	25.4334	25.4356	23.3958	22.6153	22.3088	22.3248	24.8796	24.9027	23.3837	23.6382	23.9029333333333	23.5729666666667	0.329966666666667	1.257	0.1935	HMGA1	HMGA1	NA	NA	NA	13	4	4	6	2	2	NA	NA
1040	Q8IZ73	17.2499	19.4042	19.14685	16.3585	19.3174	19.1392	18.8574	15.6424	19.4887	19.3197	19.0241	19.2696	19.354	13.363	19.2969	19.3379	19.3521	18.9263	18.6003166666667	18.2717	0.328616666666669	1.2558	0.1072	RPUSD2	RPUSD2	NA	NA	NA	NA	NA	NA	NA	NA	NA	NA	NA
1041	P82650	20.50005	22.05845	22.26285	19.85825	22.00565	21.97235	20.8616	20.1385	22.046	22.0709	22.3446	22.1811	19.7785	19.938	22.0045	22.0068	21.8996	22.0451	21.6071166666667	21.27875	0.328366666666668	1.2556	0.234	MRPS22	MRPS22	5	4	4	3	3	3	NA	NA	NA	NA	NA
1042	P31483	25.6205	23.90025	25.53555	25.01	23.82965	25.2332	25.5268	25.7142	23.8894	23.9111	25.5687	25.5024	25.0346	24.9854	23.8117	23.8476	25.2758	25.1906	25.0187666666667	24.69095	0.327816666666667	1.2551	0.3165	TIA1	TIA1	15	11	8	NA	NA	NA	20	10	6	NA	NA
1043	Q13315	19.54915	19.00325	17.6424	17.9134	18.02025	19.27975	19.4075	19.6908	18.8173	19.1892	18.9253	16.3595	17.6315	18.1953	17.3792	18.6613	19.6098	18.9497	18.7316	18.4044666666667	0.327133333333332	1.2545	0.2241	ATM	ATM	NA	NA	NA	NA	NA	NA	NA	NA	NA	NA	NA
1044	Q9BW19	23.00605	23.10335	22.96485	22.36215	22.9118	22.81895	22.9664	23.0457	23.1335	23.0732	23.1796	22.7501	22.2347	22.4896	22.8223	23.0013	22.9639	22.674	23.02475	22.6976333333333	0.327116666666669	1.2545	1.433	KIFC1	KIFC1	5	5	5	8	5	5	9	6	6	7.33333333333333	5.33333333333333
1045	Q9H0Q0	19.98365	20.69755	19.52655	19.28475	20.6987	19.24405	20.0611	19.9062	20.9597	20.4354	19.6406	19.4125	19.7554	18.8141	20.8242	20.5732	18.9254	19.5627	20.06925	19.7425	0.326750000000001	1.2542	0.3549	FAM49A	FAM49A	2	2	2	4	2	2	NA	NA	NA	NA	NA
1046	P33991	25.1413	25.1137	24.7634	24.1331	24.9156	24.9914	25.0549	25.2277	25.1178	25.1096	24.7879	24.7389	24.1187	24.1475	24.9004	24.9308	25.0861	24.8967	25.0061333333333	24.6800333333333	0.3261	1.2536	0.9148	MCM4	MCM4	24	12	12	28	14	14	28	16	16	26.6666666666667	14
1047	P40937	22.793	23.34925	22.9945	21.95395	23.1923	23.0123	22.7304	22.8556	23.3113	23.3872	23.1237	22.8653	22.0548	21.8531	23.0583	23.3263	23.0116	23.013	23.0455833333333	22.7195166666667	0.326066666666666	1.2536	0.5899	RFC5	RFC5	12	8	8	8	6	6	NA	NA	NA	NA	NA
1048	Q9BRZ2	21.18145	20.8167	23.48295	20.2546	21.2554	23.0042	20.8904	21.4725	21.1835	20.4499	25.3893	21.5766	20.2105	20.2987	21.1284	21.3824	23.8771	22.1313	21.8270333333333	21.5047333333333	0.322299999999998	1.2503	0.1347	TRIM56	TRIM56	NA	NA	NA	NA	NA	NA	NA	NA	NA	NA	NA
1049	P33240	25.9947	25.45625	26.34125	25.49685	25.11995	26.2116	25.9357	26.0537	25.4749	25.4376	26.2998	26.3827	25.5352	25.4585	25.2169	25.023	26.1997	26.2235	25.9307333333333	25.6094666666667	0.321266666666666	1.2494	0.6054	CSTF2	CSTF2	30	12	7	30	13	5	32	13	5	30.6666666666667	5.66666666666667
1050	Q9BYD2	18.53365	13.20135	16.3077	16.3098	14.05425	16.7152	19.8151	17.2522	13.0828	13.3199	16.2565	16.3589	16.5829	16.0367	13.8542	14.2543	17.4722	15.9582	16.0142333333333	15.6930833333333	0.321149999999999	1.2493	0.102	MRPL9	MRPL9	NA	NA	NA	NA	NA	NA	NA	NA	NA	NA	NA
1051	P09132	18.0783	21.3097	20.23455	16.9864	20.8968	20.77925	17.7329	18.4237	21.2929	21.3265	19.981	20.4881	16.6821	17.2907	20.8993	20.8943	20.6062	20.9523	19.8741833333333	19.55415	0.320033333333335	1.2484	0.1191	SRP19	SRP19	NA	NA	NA	NA	NA	NA	NA	NA	NA	NA	NA
1052	Q9Y2P8	20.6315	22.76655	21.21115	19.7292	22.63315	21.28745	20.0171	21.2459	22.7377	22.7954	21.1504	21.2719	19.8948	19.5636	22.6414	22.6249	21.3038	21.2711	21.5364	21.2166	0.319800000000001	1.2482	0.1862	RCL1	RCL1	NA	NA	NA	NA	NA	NA	NA	NA	NA	NA	NA
1053	Q9C0J8	26.36965	25.15185	27.0383	25.85965	24.96365	26.77755	26.29	26.4493	25.1817	25.122	27.0033	27.0733	25.879	25.8403	24.8589	25.0684	26.6604	26.8947	26.1866	25.86695	0.319649999999999	1.248	0.281	WDR33	WDR33	65	31	31	18	13	13	44	23	23	42.3333333333333	22.3333333333333
1054	P61011	20.4926	22.6272	20.6896	19.86955	21.9922	20.98875	20.7039	20.2813	22.7231	22.5313	20.4018	20.9774	19.9607	19.7784	21.8772	22.1072	20.8249	21.1526	21.2698	20.9501666666667	0.319633333333332	1.248	0.2219	SRP54	SRP54	NA	NA	NA	4	2	2	NA	NA	NA	NA	NA
1055	Q14692	23.101	23.8749	24.0071	21.7533	23.96095	24.31245	23.0853	23.1167	23.9779	23.7719	24.3124	23.7018	21.6288	21.8778	23.9037	24.0182	24.4281	24.1968	23.661	23.3422333333333	0.318766666666669	1.2473	0.2426	BMS1	BMS1	7	6	6	4	3	3	4	3	3	5	4
1056	Q13136	16.7837	20.35035	18.49875	15.8832	19.863	18.93535	16.5094	17.058	20.5054	20.1953	18.2667	18.7308	15.6939	16.0725	19.9532	19.7728	18.6401	19.2306	18.5442666666667	18.2271833333333	0.317083333333333	1.2458	0.1191	PPFIA1	PPFIA1	NA	NA	NA	NA	NA	NA	NA	NA	NA	NA	NA
1057	Q9H6Z4	21.13065	20.54405	20.38645	20.4425	20.0512	20.61775	21.4776	20.7837	21.1714	19.9167	20.2385	20.5344	20.3764	20.5086	20.1154	19.987	20.5026	20.7329	20.68705	20.3704833333333	0.316566666666667	1.2454	0.5925	RANBP3	RANBP3	NA	NA	NA	NA	NA	NA	NA	NA	NA	NA	NA
1058	Q96GQ7	24.8858	25.09105	24.45885	23.66765	25.21355	24.60545	24.7667	25.0049	25.1066	25.0755	24.4492	24.4685	23.6565	23.6788	25.215	25.2121	24.6548	24.5561	24.8119	24.49555	0.31635	1.2452	0.4801	DDX27	DDX27	18	12	12	20	13	13	21	12	12	19.6666666666667	12.3333333333333
1059	Q13601	22.08145	21.34725	22.02875	20.8554	21.81215	21.84255	21.6432	22.5197	21.3377	21.3568	22.0795	21.978	19.4006	22.3102	21.6924	21.9319	22.1409	21.5442	21.81915	21.5033666666667	0.315783333333336	1.2447	0.2832	KRR1	KRR1	NA	NA	NA	4	3	3	3	2	2	NA	NA
1060	P49915	25.58385	25.38255	25.2791	24.7518	25.16055	25.38685	25.4897	25.678	25.3302	25.4349	25.3306	25.2276	24.7101	24.7935	25.1905	25.1306	25.3862	25.3875	25.4151666666667	25.0997333333333	0.315433333333335	1.2444	1.385	GMPS	GMPS	28	17	17	18	10	10	37	17	17	27.6666666666667	14.6666666666667
1061	Q86TS9	16.3709	19.377	18.8175	16.32395	19.1525	18.1439	16.7504	15.9914	19.3283	19.4257	19.0346	18.6004	16.9033	15.7446	19.0882	19.2168	18.3437	17.9441	18.1884666666667	17.87345	0.315016666666668	1.244	0.1519	MRPL52	MRPL52	NA	NA	NA	NA	NA	NA	NA	NA	NA	NA	NA
1062	P68400	21.999	21.55675	22.19475	21.0009	21.7461	22.05875	21.9662	22.0318	21.7254	21.3881	22.2133	22.1762	20.9516	21.0502	21.9172	21.575	21.8432	22.2743	21.9168333333333	21.6019166666667	0.314916666666665	1.2439	0.6373	CSNK2A1	CSNK2A1	6	5	5	6	3	2	11	7	7	7.66666666666667	4.66666666666667
1063	Q8NEM2	20.36955	20.7026	19.56485	18.8574	20.70305	20.13205	20.4735	20.2656	20.6949	20.7103	19.8322	19.2975	19.0948	18.62	20.5444	20.8617	20.0666	20.1975	20.2123333333333	19.8975	0.314833333333333	1.2439	0.3278	SHCBP1	SHCBP1	NA	NA	NA	2	2	2	NA	NA	NA	NA	NA
1064	P25205	25.7922	25.6188	25.73735	24.7138	25.61655	25.87385	25.7301	25.8543	25.6371	25.6005	25.7951	25.6796	24.7075	24.7201	25.6501	25.583	25.9499	25.7978	25.7161166666667	25.4014	0.314716666666669	1.2438	0.7085	MCM3	MCM3	35	20	20	17	8	8	32	17	17	28	15
1065	Q96HA1	17.937	20.89385	18.68705	16.58815	20.3279	19.6578	17.1688	18.7052	21.0174	20.7703	18.4297	18.9444	16.6443	16.532	20.2559	20.3999	19.7693	19.5463	19.1726333333333	18.85795	0.314683333333335	1.2438	0.1274	POM121	POM121	NA	NA	NA	NA	NA	NA	NA	NA	NA	NA	NA
1066	Q05086	17.2265	19.11565	18.597	17.07115	18.5743	18.34965	15.8137	18.6393	19.1985	19.0328	18.0566	19.1374	18.1574	15.9849	18.3135	18.8351	18.5073	18.192	18.31305	17.9983666666667	0.314683333333335	1.2437	0.1871	UBE3A	UBE3A	NA	NA	NA	NA	NA	NA	NA	NA	NA	NA	NA
1067	Q9NXH9	22.26795	22.67515	22.81245	21.62445	22.28145	22.90685	22.2961	22.2398	22.7805	22.5698	22.7259	22.899	21.6507	21.5982	22.1244	22.4385	22.9302	22.8835	22.5851833333333	22.2709166666667	0.314266666666665	1.2434	0.589	TRMT1	TRMT1	5	4	4	7	4	4	9	5	5	7	4.33333333333333
1068	P29084	15.09535	15.77065	19.3308	15.7601	14.5979	18.89745	15.4679	14.7228	13.8362	17.7051	19.8641	18.7975	16.5438	14.9764	16.5466	12.6492	19.8112	17.9837	16.7322666666667	16.4184833333333	0.313783333333333	1.243	0.082	GTF2E2	GTF2E2	NA	NA	NA	NA	NA	NA	NA	NA	NA	NA	NA
1069	Q96HE9	18.24785	21.6563	21.1021	16.92385	21.6117	21.53105	19.1357	17.36	21.6659	21.6467	21.0577	21.1465	17.8781	15.9696	21.5064	21.717	21.4986	21.5635	20.3354166666667	20.0222	0.313216666666669	1.2425	0.0944	PRR11	PRR11	NA	NA	NA	NA	NA	NA	NA	NA	NA	NA	NA
1070	Q9Y2W1	27.5181	26.7481	27.66445	26.9669	26.40215	27.6272	27.6094	27.4268	26.6255	26.8707	27.8974	27.4315	27.3882	26.5456	26.0105	26.7938	27.1057	28.1487	27.3102166666667	26.99875	0.311466666666664	1.241	0.3936	THRAP3	THRAP3	43	19	19	40	19	18	56	24	23	46.3333333333333	20
1071	Q9NXG2	20.8537	20.80315	20.5674	19.81985	20.6124	20.8585	20.6928	21.0146	20.9511	20.6552	20.7139	20.4209	20.1062	19.5335	20.6074	20.6174	21.0039	20.7131	20.7414166666667	20.43025	0.311166666666665	1.2407	0.6784	THUMPD1	THUMPD1	NA	NA	NA	NA	NA	NA	NA	NA	NA	NA	NA
1072	Q00688	22.3754	24.07945	22.95885	21.48865	23.8081	23.18345	22.444	22.3068	24.1013	24.0576	22.9216	22.9961	21.6553	21.322	23.7763	23.8399	23.3256	23.0413	23.1379	22.8267333333333	0.311166666666665	1.2407	0.2367	FKBP3	FKBP3	2	2	2	16	8	8	6	4	4	8	4.66666666666667
1073	Q9Y5Q9	21.58825	22.1053	21.37465	20.30395	22.0406	21.7906	21.4449	21.7316	22.0871	22.1235	21.4346	21.3147	20.603	20.0049	22.0404	22.0408	21.932	21.6492	21.6894	21.3783833333333	0.311016666666667	1.2406	0.363	GTF3C3	GTF3C3	NA	NA	NA	4	4	4	NA	NA	NA	NA	NA
1074	Q9H0H5	23.1957	23.69035	23.27695	22.6963	23.4388	23.0958	23.1229	23.2685	23.7546	23.6261	23.4176	23.1363	22.7486	22.644	23.5508	23.3268	23.1292	23.0624	23.3876666666667	23.0769666666667	0.310700000000001	1.2403	0.9697	RACGAP1	RACGAP1	4	3	3	6	4	4	5	3	3	5	3.33333333333333
1075	Q68DK7	17.38915	18.9243	18.33475	16.30495	18.40735	19.0111	15.5968	19.1815	18.8804	18.9682	17.7744	18.8951	16.3185	16.2914	18.9335	17.8812	19.1193	18.9029	18.2160666666667	17.9078	0.308266666666668	1.2382	0.155	MSL1	MSL1	NA	NA	NA	NA	NA	NA	NA	NA	NA	NA	NA
1076	P50995	25.39105	24.45255	24.92145	24.84995	24.32325	24.66815	25.348	25.4341	24.4443	24.4608	25.0067	24.8362	24.9716	24.7283	24.4104	24.2361	24.8692	24.4671	24.9216833333333	24.6137833333333	0.3079	1.2379	0.7656	ANXA11	ANXA11	17	10	10	12	6	6	27	13	13	18.6666666666667	9.66666666666667
1077	P78346	21.5831	20.8878	21.5722	20.42075	21.42255	21.27685	21.3523	21.8139	20.7866	20.989	21.5822	21.5622	20.5204	20.3211	21.5416	21.3035	21.388	21.1657	21.3477	21.04005	0.307649999999999	1.2377	0.5822	RPP30	RPP30	NA	NA	NA	NA	NA	NA	3	2	2	NA	NA
1078	P02452	22.77705	24.634	22.7573	22.24565	24.60065	22.3995	22.3161	23.238	24.6921	24.5759	23.0622	22.4524	22.5469	21.9444	24.5558	24.6455	22.3594	22.4396	23.38945	23.0819333333333	0.307516666666668	1.2376	0.192	COL1A1	COL1A1	NA	NA	NA	25	15	15	3	2	2	NA	NA
1079	Q96C90	16.21975	18.9322	17.0366	15.71575	18.38265	17.1681	16.466	15.9735	18.8598	19.0046	17.2655	16.8077	16.5839	14.8476	17.9238	18.8415	16.624	17.7122	17.3961833333333	17.0888333333333	0.30735	1.2375	0.1568	PPP1R14B	PPP1R14B	NA	NA	NA	NA	NA	NA	NA	NA	NA	NA	NA
1080	O14737	22.22275	23.0102	21.5313	21.269	22.83815	21.7351	22.3442	22.1013	22.9446	23.0758	21.6758	21.3868	20.9099	21.6281	22.7861	22.8902	21.6435	21.8267	22.25475	21.9474166666667	0.307333333333336	1.2374	0.3231	PDCD5	PDCD5	NA	NA	NA	9	5	5	3	2	2	NA	NA
1081	Q13547	23.36405	23.2948	23.0617	22.45105	23.08715	23.26045	23.2397	23.4884	23.1102	23.4794	23.2433	22.8801	22.3553	22.5468	22.9976	23.1767	23.2657	23.2552	23.2401833333333	22.9328833333333	0.307300000000001	1.2374	0.8941	HDAC1	HDAC1	NA	NA	NA	NA	NA	NA	NA	NA	NA	NA	NA
1082	P0C0S5	24.78965	27.59235	26.2475	24.23415	27.16565	26.31065	24.8302	24.7491	27.523	27.6617	26.3415	26.1535	24.1796	24.2887	27.1938	27.1375	26.1685	26.4528	26.2098333333333	25.9034833333333	0.306349999999998	1.2366	0.1594	H2AFZ	H2AFZ	13	5	3	51	8	6	10	5	3	24.6666666666667	4
1083	O43684	25.9288	24.66185	25.8719	25.1843	24.75525	25.60405	25.8826	25.975	24.6653	24.6584	25.837	25.9068	25.1659	25.2027	24.7972	24.7133	25.6293	25.5788	25.4875166666667	25.1812	0.306316666666667	1.2366	0.471	BUB3	BUB3	21	10	10	14	8	8	29	11	11	21.3333333333333	9.66666666666667
1084	O00151	20.1861	20.4127	20.01045	19.9332	20.1796	19.57895	19.8024	20.5698	20.3354	20.49	20.0609	19.96	20.0088	19.8576	20.0134	20.3458	19.4052	19.7527	20.2030833333333	19.89725	0.305833333333332	1.2361	0.924	PDLIM1	PDLIM1	NA	NA	NA	NA	NA	NA	NA	NA	NA	NA	NA
1085	P78318	20.71885	20.9288	20.34645	19.82785	20.74225	20.50765	20.4945	20.9432	20.6784	21.1792	20.341	20.3519	20.0999	19.5558	20.8517	20.6328	20.6151	20.4002	20.6647	20.35925	0.305449999999997	1.2358	0.6484	IGBP1	IGBP1	NA	NA	NA	NA	NA	NA	NA	NA	NA	NA	NA
1086	Q96FX7	20.1096	19.7806	19.19395	18.9617	20.2309	18.97705	20.1733	20.0459	20.1023	19.4589	19.7581	18.6298	18.8055	19.1179	20.1678	20.294	18.8216	19.1325	19.6947166666667	19.3898833333333	0.304833333333331	1.2353	0.3768	TRMT61A	TRMT61A	NA	NA	NA	NA	NA	NA	NA	NA	NA	NA	NA
1087	Q16666	22.89665	22.44305	23.05275	22.1239	22.30865	23.0459	22.8018	22.9915	22.2944	22.5917	23.1448	22.9607	22.3009	21.9469	22.3039	22.3134	23.3288	22.763	22.7974833333333	22.4928166666667	0.304666666666666	1.2351	0.6503	IFI16	IFI16	12	7	7	6	3	3	6	4	4	8	4.66666666666667
1088	Q2TAL8	22.75185	22.20415	22.214	21.7703	21.92855	22.55745	22.7847	22.719	22.2241	22.1842	22.2576	22.1704	21.898	21.6426	22.0463	21.8108	22.7102	22.4047	22.39	22.0854333333333	0.304566666666666	1.235	0.7991	QRICH1	QRICH1	NA	NA	NA	NA	NA	NA	3	3	3	NA	NA
1089	P36404	19.1724	18.99525	18.2666	18.05395	18.6245	18.84245	19.1123	19.2325	19.1522	18.8383	18.7564	17.7768	17.5257	18.5822	19.0639	18.1851	18.3421	19.3428	18.8114166666667	18.5069666666667	0.304449999999999	1.235	0.4002	ARL2	ARL2.00	NA	NA	NA	NA	NA	NA	NA	NA	NA	NA	NA
1090	Q8IYL3	19.7427	20.95745	20.514	19.3871	20.7334	20.18055	19.5437	19.9417	21.0743	20.8406	21.0602	19.9678	19.0939	19.6803	20.6373	20.8295	20.5836	19.7775	20.4047166666667	20.10035	0.304366666666667	1.2349	0.3438	C1orf174	C1orf174	NA	NA	NA	NA	NA	NA	NA	NA	NA	NA	NA
1091	Q10570	26.6216	24.86575	26.65945	26.0322	24.885	26.31665	26.5107	26.7325	24.7337	24.9978	26.734	26.5849	26.0216	26.0428	24.958	24.812	26.2996	26.3337	26.0489333333333	25.7446166666667	0.304316666666669	1.2348	0.2753	CPSF1	CPSF1	50	26	26	13	9	9	51	26	26	38	20.3333333333333
1092	Q9Y4Z0	22.2977	20.80145	21.8016	21.8909	20.5525	21.54675	22.2387	22.3567	20.9894	20.6135	21.9389	21.6643	21.8432	21.9386	20.5229	20.5821	21.6615	21.432	21.6335833333333	21.33005	0.303533333333334	1.2342	0.3501	LSM4	LSM4.00	5	3	3	NA	NA	NA	4	2	2	NA	NA
1093	Q9BUI4	20.3403	20.0349	20.27045	19.26825	19.8892	20.5792	20.1504	20.5302	19.9232	20.1466	20.3691	20.1718	19.6062	18.9303	20.0002	19.7782	20.6552	20.5032	20.2152166666667	19.9122166666667	0.303000000000001	1.2337	0.538	POLR3C	POLR3C	NA	NA	NA	NA	NA	NA	NA	NA	NA	NA	NA
1094	P78316	21.434	21.4023	21.6166	20.3647	21.55205	21.62995	21.1271	21.7409	21.2719	21.5327	21.5634	21.6698	19.9901	20.7393	21.4342	21.6699	21.7985	21.4614	21.4843	21.1822333333333	0.302066666666665	1.2329	0.4761	NOP14	NOP14	NA	NA	NA	4	3	3	2	2	2	NA	NA
1095	Q96SI9	25.6663	22.9959	24.9663	24.98225	23.16255	24.57795	25.5632	25.7694	23.2898	22.702	24.9814	24.9512	24.9119	25.0526	23.1557	23.1694	24.5773	24.5786	24.5428333333333	24.2409166666667	0.301916666666667	1.2328	0.1961	STRBP	STRBP	NA	NA	NA	NA	NA	NA	32	12	7	NA	NA
1096	Q15365	27.09085	26.67145	26.91055	26.5041	26.56905	26.6947	27.1015	27.0802	26.6633	26.6796	26.9927	26.8284	26.6044	26.4038	26.5442	26.5939	26.8384	26.551	26.89095	26.5892833333333	0.301666666666666	1.2326	1.921	PCBP1	PCBP1	20	8	6	27	9	6	26	9	6	24.3333333333333	6
1097	Q92688	22.46245	20.96035	21.26355	22.0209	21.3835	20.3782	22.154	22.7709	20.8874	21.0333	19.878	22.6491	22.6315	21.4103	21.7031	21.0639	20.9619	19.7945	21.5621166666667	21.2608666666667	0.301250000000003	1.2322	0.2016	ANP32B	ANP32B	2	2	2	5	4	2	6	4	2	4.33333333333333	2
1098	Q96MF7	20.92375	20.20415	20.3351	19.7621	20.62515	20.1724	20.6798	21.1677	19.9606	20.4477	20.2409	20.4293	19.7301	19.7941	20.4933	20.757	20.0632	20.2816	20.4876666666667	20.18655	0.301116666666665	1.2321	0.6421	NSMCE2	NSMCE2	NA	NA	NA	3	2	2	3	2	2	NA	NA
1099	Q14204	25.4688	26.37055	24.98285	24.98155	25.9406	24.9973	25.433	25.5046	26.3635	26.3776	24.9711	24.9946	24.9841	24.979	25.9195	25.9617	25.1222	24.8724	25.6074	25.3064833333333	0.300916666666666	1.232	0.4199	DYNC1H1	DYNC1H1	9	8	8	51	31	31	28	18	18	29.3333333333333	19
1100	Q9NQZ2	21.37045	22.21555	21.8764	20.5791	22.16205	21.8226	21.3128	21.4281	22.2375	22.1936	21.9396	21.8132	20.3737	20.7845	22.1414	22.1827	21.8628	21.7824	21.8208	21.52125	0.299549999999996	1.2308	0.3896	UTP3	UTP3	4	2	2	NA	NA	NA	NA	NA	NA	NA	NA
1101	Q13330	21.1538	21.3115	20.90055	20.0923	21.0916	21.2837	21.1972	21.1104	21.3754	21.2476	21.0314	20.7697	19.9474	20.2372	21.0063	21.1769	21.4014	21.166	21.12195	20.8225333333333	0.299416666666666	1.2307	0.5749	MTA1	MTA1	NA	NA	NA	NA	NA	NA	NA	NA	NA	NA	NA
1102	Q96A65	19.8587	20.20515	19.97485	19.4687	20.6414	19.03255	19.551	20.1664	20.0675	20.3428	20.7098	19.2399	20.2906	18.6468	20.5028	20.78	18.9142	19.1509	20.0129	19.7142166666667	0.298683333333333	1.23	0.296	EXOC4	EXOC4	NA	NA	NA	NA	NA	NA	NA	NA	NA	NA	NA
1103	Q9P1Y6	19.3489	17.47335	19.74115	18.94945	17.7213	18.99705	19.1908	19.507	16.113	18.8337	19.7129	19.7694	18.8449	19.054	18.3592	17.0834	19.6333	18.3608	18.8544666666667	18.5559333333333	0.298533333333335	1.2299	0.1777	PHRF1	PHRF1	NA	NA	NA	NA	NA	NA	NA	NA	NA	NA	NA
1104	Q13428	23.87055	24.40595	23.6915	22.7606	24.3596	23.95245	23.7129	24.0282	24.3834	24.4285	23.7286	23.6544	22.8443	22.6769	24.3261	24.3931	24.0771	23.8278	23.9893333333333	23.6908833333333	0.298450000000003	1.2298	0.401	TCOF1	TCOF1	7	6	6	13	8	8	8	6	6	9.33333333333333	6.66666666666667
1105	P55010	21.6586	23.9214	22.6187	21.3151	23.2924	22.69655	21.7668	21.5504	24.0103	23.8325	22.5929	22.6445	21.1228	21.5074	23.3144	23.2704	22.5982	22.7949	22.7329	22.4346833333333	0.298216666666669	1.2296	0.2175	EIF5	EIF5	5	3	3	9	6	6	4	2	2	6	3.66666666666667
1106	P62140	23.98765	23.20695	23.6662	23.548	23.4064	23.01315	23.9566	24.0187	23.0945	23.3194	23.6858	23.6466	23.5774	23.5186	23.3565	23.4563	23.5034	22.5229	23.6202666666667	23.3225166666667	0.297750000000001	1.2292	0.6908	PPP1CB	PPP1CB	8	5	2	NA	NA	NA	14	6	3	NA	NA
1107	Q13464	21.08485	22.11065	21.2603	20.06735	22.21065	21.28655	20.9827	21.187	22.1869	22.0344	21.7654	20.7552	19.5777	20.557	22.0112	22.4101	21.3844	21.1887	21.4852666666667	21.1881833333333	0.297083333333333	1.2286	0.259	ROCK1	ROCK1	NA	NA	NA	NA	NA	NA	NA	NA	NA	NA	NA
1108	O75607	22.5468	22.09855	22.85425	21.7567	21.85685	22.99495	22.501	22.5926	22.0664	22.1307	23.0043	22.7042	21.9621	21.5513	21.9546	21.7591	23.0569	22.933	22.4998666666667	22.2028333333333	0.297033333333335	1.2286	0.469	NPM3	NPM3	NA	NA	NA	NA	NA	NA	NA	NA	NA	NA	NA
1109	O76021	25.44135	26.42555	25.85825	24.3665	26.5911	25.87965	25.3749	25.5078	26.3545	26.4966	25.9318	25.7847	24.3174	24.4156	26.581	26.6012	25.8983	25.861	25.9083833333333	25.6124166666667	0.295966666666665	1.2277	0.2766	RSL1D1	RSL1D1	24	15	15	32	18	18	31	19	19	29	17.3333333333333
1110	P39019	24.7814	27.3435	25.7707	23.87895	27.09405	26.03635	24.6576	24.9052	27.4516	27.2354	25.7874	25.754	23.8997	23.8582	27.1561	27.032	26.0318	26.0409	25.9652	25.6697833333333	0.295416666666664	1.2273	0.1507	RPS19	RPS19	14	8	8	30	13	13	4	2	2	16	7.66666666666667
1111	P28702	21.28555	20.55165	20.412	20.4872	20.4068	20.4715	21.4449	21.1262	20.7839	20.3194	20.4778	20.3462	20.7758	20.1986	20.6693	20.1443	20.4765	20.4665	20.7497333333333	20.4551666666667	0.294566666666665	1.2265	0.7064	RXRB	RXRB	NA	NA	NA	NA	NA	NA	NA	NA	NA	NA	NA
1112	P62826	27.56545	27.8853	26.996	27.11765	27.24385	27.2029	27.4949	27.636	28.0013	27.7693	26.8108	27.1812	27.0869	27.1484	27.715	26.7727	27.1713	27.2345	27.48225	27.1881333333333	0.294116666666667	1.2261	0.6979	RAN	RAN	18	8	8	29	13	13	32	12	12	26.3333333333333	11
1113	Q9BWE0	17.3632	18.7263	18.8309	18.2973	16.86555	18.87565	18.5657	16.1607	19.1757	18.2769	18.7094	18.9524	18.486	18.1086	17.7267	16.0044	18.753	18.9983	18.3068	18.0128333333333	0.293966666666666	1.226	0.1869	REPIN1	REPIN1	NA	NA	NA	NA	NA	NA	NA	NA	NA	NA	NA
1114	Q9H0U6	17.24545	19.3146	19.87815	16.7588	19.45705	19.34265	17.6709	16.82	19.5186	19.1106	20.2491	19.5072	16.5018	17.0158	19.449	19.4651	19.7462	18.9391	18.8127333333333	18.5195	0.293233333333333	1.2254	0.1461	MRPL18	MRPL18	3	2	2	NA	NA	NA	NA	NA	NA	NA	NA
1115	Q6DD87	20.2275	20.0062	19.646	19.10585	19.9698	19.92625	19.8408	20.6142	19.9669	20.0455	19.4534	19.8386	18.7826	19.4291	20.0137	19.9259	19.8376	20.0149	19.9599	19.6673	0.292600000000004	1.2249	0.5661	ZNF787	ZNF787	NA	NA	NA	NA	NA	NA	NA	NA	NA	NA	NA
1116	Q9Y618	25.2416	24.8855	24.3039	23.90055	24.6635	24.99095	24.2217	26.2615	24.8251	24.9459	24.2371	24.3707	23.6666	24.1345	24.5463	24.7807	25.0051	24.9768	24.8103333333333	24.5183333333333	0.292000000000002	1.2243	0.3349	NCOR2	NCOR2	14	10	10	21	15	15	14	11	11	16.3333333333333	12
1117	Q99714	21.82085	22.58085	21.68165	21.08905	22.5687	21.552	21.862	21.7797	22.6861	22.4756	21.5389	21.8244	21.1506	21.0275	22.4653	22.6721	21.6115	21.4925	22.0277833333333	21.7365833333333	0.2912	1.2236	0.395	HSD17B10	HSD17B10	4	3	3	10	4	4	NA	NA	NA	NA	NA
1118	P16403	26.63675	28.7451	27.7361	26.08795	28.5603	27.59635	26.6415	26.632	28.8225	28.6677	27.8143	27.6579	26.1759	26	28.5681	28.5525	27.6491	27.5436	27.7059833333333	27.4148666666667	0.291116666666667	1.2236	0.1962	HIST1H1C	HIST1H1C	29	14	7	87	22	6	NA	NA	NA	NA	NA
1119	P41567	20.0977	20.30025	23.11485	19.8444	19.7202	23.07485	19.5753	20.6201	20.3895	20.211	23.5162	22.7135	20.3213	19.3675	19.6008	19.8396	23.687	22.4627	21.1709333333333	20.8798166666667	0.291116666666667	1.2236	0.114	EIF1	EIF1	NA	NA	NA	NA	NA	NA	NA	NA	NA	NA	NA
1120	Q9UQE7	25.00375	24.5253	24.6182	23.92685	24.5824	24.7653	25.0536	24.9539	24.5517	24.4989	24.6037	24.6327	23.7142	24.1395	24.7449	24.4199	24.8842	24.6464	24.71575	24.42485	0.290900000000001	1.2234	0.748	SMC3	SMC3	8	7	7	9	6	6	12	9	9	9.66666666666667	7.33333333333333
1121	Q9NTI5	23.2544	23.4086	22.36095	22.2264	23.1692	22.75685	23.2245	23.2843	23.3578	23.4594	22.3875	22.3344	22.2586	22.1942	23.1023	23.2361	22.7851	22.7286	23.0079833333333	22.7174833333333	0.290499999999998	1.2231	0.5115	PDS5B	PDS5B	NA	NA	NA	5	3	3	9	7	5	NA	NA
1122	P48507	18.9283	20.7418	19.6636	17.41715	20.81745	20.23725	19.66	18.1966	20.6108	20.8728	19.1504	20.1768	15.9114	18.9229	20.9254	20.7095	20.0871	20.3874	19.7779	19.4906166666667	0.287283333333335	1.2204	0.1258	GCLM	GCLM	NA	NA	NA	NA	NA	NA	NA	NA	NA	NA	NA
1123	O14646	22.2015	22.8562	22.2168	21.62135	22.36095	22.4311	22.1363	22.2667	22.7185	22.9939	22.248	22.1856	21.5643	21.6784	22.2809	22.441	22.4536	22.4086	22.4248333333333	22.1378	0.287033333333333	1.2201	0.6609	CHD1	CHD1	3	2	2	6	5	5	4	3	2	4.33333333333333	3
1124	P52292	25.0741	25.7655	24.92655	24.497	25.50635	24.9044	24.9503	25.1979	25.7629	25.7681	24.8778	24.9753	24.6086	24.3854	25.4772	25.5355	24.9538	24.855	25.2553833333333	24.96925	0.286133333333336	1.2194	0.5495	KPNA2	KPNA2	25	12	12	28	12	12	20	10	10	24.3333333333333	11.3333333333333
1125	Q15678	19.55585	20.5328	20.0911	18.7637	20.2779	20.28105	20.0537	19.058	20.9951	20.0705	20.7343	19.4479	16.6116	20.9158	20.4473	20.1085	20.0227	20.5394	20.0599166666667	19.7742166666667	0.285699999999999	1.219	0.1569	PTPN14	PTPN14	NA	NA	NA	NA	NA	NA	NA	NA	NA	NA	NA
1126	Q9UPT9	20.50115	19.7037	20.09635	19.2185	20.0521	20.1749	20.4571	20.5452	20.3109	19.0965	20.3979	19.7948	19.3363	19.1007	20.4391	19.6651	20.3122	20.0376	20.1004	19.8151666666667	0.285233333333334	1.2186	0.4103	USP22	USP22	3	2	2	NA	NA	NA	NA	NA	NA	NA	NA
1127	Q53H96	20.9997	23.27745	21.27505	19.64955	23.032	22.01545	21.3571	20.6423	23.2786	23.2763	20.7313	21.8188	19.6596	19.6395	23.0208	23.0432	21.9912	22.0397	21.8507333333333	21.5656666666667	0.285066666666669	1.2185	0.1378	PYCR3	PYCR3	NA	NA	NA	NA	NA	NA	NA	NA	NA	NA	NA
1128	P42704	24.1547	24.7464	24.3348	23.11545	25.1438	24.12145	24.23	24.0794	24.8025	24.6903	24.4075	24.2621	22.8068	23.4241	25.1737	25.1139	24.1758	24.0671	24.4119666666667	24.1269	0.285066666666665	1.2185	0.3113	LRPPRC	LRPPRC	9	8	8	18	12	12	14	10	10	13.6666666666667	10
1129	P05455	24.6816	23.5792	23.83915	23.6406	23.82495	23.7807	24.75	24.6132	23.6696	23.4888	23.8395	23.8388	23.4652	23.816	23.9132	23.7367	23.9063	23.6551	24.0333166666667	23.74875	0.284566666666667	1.218	0.6346	SSB	SSB	4	3	3	7	4	4	20	10	10	10.3333333333333	5.66666666666667
1130	Q15652	17.3915	19.37015	19.19735	17.52325	17.6823	19.90155	17.21	17.573	19.2015	19.5388	20.0797	18.315	18.2908	16.7557	17.4615	17.9031	20.2461	19.557	18.653	18.3690333333333	0.283966666666664	1.2175	0.1567	JMJD1C	JMJD1C	NA	NA	NA	NA	NA	NA	NA	NA	NA	NA	NA
1131	Q14697	20.6671	22.34125	20.3508	19.97255	22.13095	20.40455	20.7553	20.5789	22.2252	22.4573	20.3816	20.32	19.7998	20.1453	21.9591	22.3028	20.8045	20.0046	21.1197166666667	20.8360166666667	0.2837	1.2173	0.195	GANAB	GANAB	NA	NA	NA	5	3	3	NA	NA	NA	NA	NA
1132	Q9BRG1	20.3217	19.49885	19.2866	18.5973	20.2527	19.4093	19.8885	20.7549	19.9654	19.0323	19.9558	18.6174	19.7761	17.4185	20.4095	20.0959	19.3765	19.4421	19.7023833333333	19.4197666666667	0.282616666666666	1.2164	0.2172	VPS25	VPS25	NA	NA	NA	NA	NA	NA	NA	NA	NA	NA	NA
1133	P35222	21.97975	23.46765	21.75645	21.97565	22.9049	21.47645	21.879	22.0805	23.3932	23.5421	21.8722	21.6407	21.9346	22.0167	22.8471	22.9627	21.4355	21.5174	22.4012833333333	22.119	0.282283333333332	1.2161	0.2761	CTNNB1	CTNNB1	NA	NA	NA	11	7	6	6	4	1	NA	NA
1134	Q15006	17.6259	19.27745	18.2688	16.06945	19.82555	18.43175	17.8368	17.415	19.1797	19.3752	17.4835	19.0541	16.2105	15.9284	19.5714	20.0797	18.1449	18.7186	18.3907166666667	18.1089166666667	0.2818	1.2157	0.1368	EMC2	EMC2	NA	NA	NA	NA	NA	NA	NA	NA	NA	NA	NA
1135	P35249	23.9728	24.29505	23.81305	23.0808	24.1932	23.965	23.8891	24.0565	24.4091	24.181	23.8751	23.751	23.0616	23.1	24.2004	24.186	24.2211	23.7089	24.0269666666667	23.7463333333333	0.280633333333334	1.2147	0.5547	RFC4	RFC4	6	5	5	15	9	9	4	3	3	8.33333333333333	5.66666666666667
1136	Q9Y247	21.5475	21.38845	21.36515	20.76365	21.4763	21.22005	21.4989	21.5961	21.2854	21.4915	21.2549	21.4754	20.667	20.8603	21.5512	21.4014	21.3018	21.1383	21.4337	21.1533333333333	0.280366666666666	1.2145	1.0614	FAM50B	FAM50B	NA	NA	NA	NA	NA	NA	NA	NA	NA	NA	NA
1137	O15355	25.07525	24.8027	24.4512	24.12155	24.55025	24.8167	24.9962	25.1543	24.8149	24.7905	24.5895	24.3129	24.2203	24.0228	24.4707	24.6298	24.8393	24.7941	24.7763833333333	24.4961666666667	0.280216666666668	1.2144	0.8247	PPM1G	PPM1G	11	7	7	15	7	7	20	9	9	15.3333333333333	7.66666666666667
1138	Q99547	21.25705	21.85665	20.9473	20.37015	21.64515	21.2063	21.2387	21.2754	21.9845	21.7288	20.9179	20.9767	20.4974	20.2429	21.7605	21.5298	21.1955	21.2171	21.3536666666667	21.0738666666667	0.279800000000002	1.214	0.4357	MPHOSPH6	MPHOSPH6	NA	NA	NA	3	2	2	NA	NA	NA	NA	NA
1139	O60216	22.26425	22.48265	21.4194	21.61745	22.2037	21.5069	22.1644	22.3641	22.4255	22.5398	21.6181	21.2207	21.6052	21.6297	22.2047	22.2027	21.6146	21.3992	22.0554333333333	21.7760166666667	0.279416666666666	1.2137	0.5244	RAD21	RAD21	NA	NA	NA	3	3	3	NA	NA	NA	NA	NA
1140	Q9Y5U2	17.84115	19.75015	17.7855	17.71705	18.7228	18.10345	15.9999	19.6824	19.7794	19.7209	17.2207	18.3503	17.4013	18.0328	19.4508	17.9948	17.995	18.2119	18.4589333333333	18.1811	0.277833333333334	1.2124	0.1548	TSSC4	TSSC4	NA	NA	NA	NA	NA	NA	NA	NA	NA	NA	NA
1141	P20839	21.0894	21.52585	20.02665	19.78995	21.7664	20.2527	21.8941	20.2847	21.4557	21.596	20.0753	19.978	19.7912	19.7887	21.7131	21.8197	20.4089	20.0965	20.8806333333333	20.6030166666667	0.27761666666667	1.2122	0.2197	IMPDH1	IMPDH1	NA	NA	NA	NA	NA	NA	NA	NA	NA	NA	NA
1142	Q9BYD3	20.26555	19.99975	20.7634	19.6149	19.98465	20.59805	20.3837	20.1474	20.1295	19.87	20.8387	20.6881	19.4898	19.74	19.7619	20.2074	20.7217	20.4744	20.3429	20.0658666666667	0.277033333333335	1.2117	0.5419	MRPL4	MRPL4	NA	NA	NA	NA	NA	NA	NA	NA	NA	NA	NA
1143	P49321	24.249	24.08525	22.8444	23.24365	24.05675	23.0482	23.9556	24.5424	24.1033	24.0672	22.8429	22.8459	23.3787	23.1086	23.8842	24.2293	23.162	22.9344	23.7262166666667	23.4495333333333	0.276683333333335	1.2114	0.3421	NASP	NASP	8	6	6	11	8	8	12	6	6	10.3333333333333	6.66666666666667
1144	Q2TAM9	17.34005	17.947	17.67425	16.0868	17.5233	18.52195	16.7987	17.8814	17.5066	18.3874	17.7111	17.6374	16.1221	16.0515	18.0189	17.0277	19.4281	17.6158	17.6537666666667	17.37735	0.276416666666666	1.2112	0.1983	TUSC1	TUSC1	NA	NA	NA	NA	NA	NA	NA	NA	NA	NA	NA
1145	Q16630	27.20775	25.4221	27.07815	26.7048	25.177	26.9979	27.1693	27.2462	25.4261	25.4181	27.1092	27.0471	26.7346	26.675	25.1069	25.2471	26.9503	27.0455	26.5693333333333	26.2932333333333	0.2761	1.2109	0.2216	CPSF6	CPSF6	27	12	12	19	9	9	47	13	13	31	11.3333333333333
1146	Q9UBU9	25.0381	25.1557	25.084	24.55615	24.9498	24.94415	25.0837	24.9925	25.1772	25.1342	25.0141	25.1539	24.3672	24.7451	24.9915	24.9081	24.9909	24.8974	25.0926	24.8167	0.2759	1.2107	1.6558	NXF1	NXF1	19	12	12	9	6	6	21	13	13	16.3333333333333	10.3333333333333
1147	P62847	23.9474	25.92445	25.1456	23.49825	25.52765	25.1669	23.7934	24.1014	25.6675	26.1814	25.1349	25.1563	23.4869	23.5096	25.4984	25.5569	25.2911	25.0427	25.0058166666667	24.7309333333333	0.274883333333335	1.2099	0.2047	RPS24	RPS24	9	4	4	31	10	10	7	4	4	15.6666666666667	6
1148	P07741	18.8594	20.67565	18.94015	17.6999	20.3284	19.62815	19.1644	18.5544	20.4707	20.8806	19.4507	18.4296	19.3966	16.0032	20.5212	20.1356	19.4056	19.8507	19.4917333333333	19.2188166666667	0.272916666666671	1.2082	0.1341	APRT	APRT	NA	NA	NA	NA	NA	NA	NA	NA	NA	NA	NA
1149	Q9Y2R9	21.3101	22.4149	21.735	20.1019	22.47485	22.06535	21.2606	21.3596	22.4635	22.3663	21.9226	21.5474	20.2723	19.9315	22.5342	22.4155	22.3337	21.797	21.82	21.5473666666667	0.272633333333332	1.208	0.2159	MRPS7	MRPS7	2	2	2	5	4	4	NA	NA	NA	NA	NA
1150	P40261	21.0866	22.1566	22.1272	20.98095	21.9349	21.63735	20.6505	21.5227	22.3621	21.9511	22.596	21.6584	21.076	20.8859	22.0917	21.7781	21.6397	21.635	21.7901333333333	21.5177333333333	0.272400000000001	1.2078	0.3586	NNMT	NNMT	6	3	3	4	2	2	6	3	3	5.33333333333333	2.66666666666667
1151	Q92615	20.4014	20.97065	21.48055	20.64155	20.73715	20.65815	20.6249	20.1779	20.6333	21.308	21.0772	21.8839	20.0355	21.2476	20.964	20.5103	20.7861	20.5302	20.9508666666667	20.67895	0.271916666666666	1.2074	0.4134	LARP4B	LARP4B	NA	NA	NA	NA	NA	NA	NA	NA	NA	NA	NA
1152	O94842	22.01615	21.92155	21.36665	20.90495	21.90025	21.6835	21.6892	22.3431	21.749	22.0941	21.4491	21.2842	20.8594	20.9505	22.1221	21.6784	21.6929	21.6741	21.7681166666667	21.4962333333333	0.271883333333335	1.2074	0.5023	TOX4	TOX4	NA	NA	NA	NA	NA	NA	NA	NA	NA	NA	NA
1153	Q8TBK6	19.82865	19.6117	19.77645	18.9847	19.48885	19.92915	19.9487	19.7086	19.5538	19.6696	19.5261	20.0268	18.9034	19.066	19.2941	19.6836	19.9779	19.8804	19.7389333333333	19.4675666666667	0.271366666666665	1.2069	0.6891	ZCCHC10	ZCCHC10	NA	NA	NA	NA	NA	NA	NA	NA	NA	NA	NA
1154	P13796	17.4102	18.5853	18.1163	16.4202	18.5369	18.3412	17.5813	17.2391	18.4391	18.7315	18.0626	18.17	17.3489	15.4915	18.6111	18.4627	18.2162	18.4662	18.0372666666667	17.7661	0.271166666666666	1.2068	0.2032	LCP1	LCP1	NA	NA	NA	NA	NA	NA	NA	NA	NA	NA	NA
1155	O43399	17.4037	20.28635	19.01145	17.64735	19.45165	18.78925	16.7563	18.0511	20.3139	20.2588	19.2005	18.8224	18.6787	16.616	19.5779	19.3254	18.8636	18.7149	18.9005	18.6294166666667	0.271083333333333	1.2067	0.1504	TPD52L2	TPD52L2	NA	NA	NA	NA	NA	NA	NA	NA	NA	NA	NA
1156	Q9Y508	20.49735	22.8069	22.1407	19.5512	22.885	22.1977	19.8045	21.1902	22.7703	22.8435	22.484	21.7974	20.3048	18.7976	22.6536	23.1164	23.1431	21.2523	21.8149833333333	21.5446333333333	0.270350000000001	1.2061	0.1191	RNF114	RNF114	NA	NA	NA	5	5	5	NA	NA	NA	NA	NA
1157	Q6K0P9	20.35245	19.25785	18.9172	19.46625	19.1559	19.09565	20.2055	20.4994	19.1236	19.3921	19.2476	18.5868	19.4397	19.4928	19.2386	19.0732	18.9354	19.2559	19.5091666666667	19.2392666666667	0.2699	1.2057	0.403	PYHIN1	PYHIN1	NA	NA	NA	NA	NA	NA	NA	NA	NA	NA	NA
1158	Q96JM3	23.5254	23.83895	23.6755	22.75755	23.69015	23.78665	23.3422	23.7086	23.9775	23.7004	23.632	23.719	22.9354	22.5797	23.5887	23.7916	23.8576	23.7157	23.67995	23.41145	0.2685	1.2046	0.567	CHAMP1	CHAMP1	2	2	2	4	3	3	8	5	5	4.66666666666667	3.33333333333333
1159	Q8IWX8	25.1587	24.1822	25.4555	24.7163	23.96755	25.30705	25.2257	25.0917	24.1006	24.2638	25.4186	25.4924	24.7295	24.7031	23.9327	24.0024	25.3274	25.2867	24.9321333333333	24.6636333333333	0.2685	1.2046	0.3404	CHERP	CHERP	20	11	11	14	7	7	20	9	9	18	9
1160	Q9BS26	18.276	19.3686	17.3669	18.81275	17.2989	18.09625	18.3567	18.1953	19.821	18.9162	16.9616	17.7722	18.96	18.6655	16.7578	17.84	18.2683	17.9242	18.3371666666667	18.0693	0.26786666666667	1.204	0.2149	ERP44	ERP44	NA	NA	NA	NA	NA	NA	NA	NA	NA	NA	NA
1161	Q9H9Q2	18.1193	19.69315	17.12875	15.7757	19.7191	18.65	17.3987	18.8399	19.8728	19.5135	18.1182	16.1393	15.3151	16.2363	19.6731	19.7651	18.8068	18.4932	18.3137333333333	18.0482666666667	0.265466666666669	1.202	0.1052	COPS7B	COPS7B	NA	NA	NA	NA	NA	NA	NA	NA	NA	NA	NA
1162	Q9UQR1	20.7215	21.18835	20.3234	19.87745	20.77155	20.78795	20.5915	20.8515	21.2384	21.1383	20.4215	20.2253	19.8564	19.8985	20.7281	20.815	20.7323	20.8436	20.7444166666667	20.4789833333333	0.265433333333334	1.202	0.499	ZNF148	ZNF148	NA	NA	NA	NA	NA	NA	NA	NA	NA	NA	NA
1163	Q15637	27.63045	26.2719	28.07255	27.3458	25.991	27.84255	27.559	27.7019	26.324	26.2198	28.0727	28.0724	27.3406	27.351	26.0401	25.9419	27.8541	27.831	27.3249666666667	27.0597833333333	0.265183333333336	1.2018	0.2214	SF1	SF1	61	17	17	39	16	16	79	16	16	59.6666666666667	16.3333333333333
1164	O00255	19.7396	19.59185	19.91925	18.42965	20.12275	19.90315	19.6712	19.808	19.5922	19.5915	20.2732	19.5653	18.9225	17.9368	20.2048	20.0407	19.9485	19.8578	19.7502333333333	19.4851833333333	0.265050000000002	1.2017	0.3028	MEN1	MEN1	NA	NA	NA	NA	NA	NA	NA	NA	NA	NA	NA
1165	Q8WVC0	19.3111	20.5291	19.79865	18.9125	20.29195	19.64005	19.3197	19.3025	20.2108	20.8474	19.7446	19.8527	18.7612	19.0638	20.211	20.3729	19.7868	19.4933	19.8796166666667	19.6148333333333	0.264783333333334	1.2014	0.3285	LEO1	LEO1	NA	NA	NA	NA	NA	NA	NA	NA	NA	NA	NA
1166	Q14739	22.44885	24.2994	22.56155	21.96395	23.7652	22.78695	22.3448	22.5529	24.3726	24.2262	22.4091	22.714	21.9333	21.9946	23.8447	23.6857	22.8076	22.7663	23.1032666666667	22.8387	0.264566666666667	1.2013	0.2134	LBR	LBR	7	4	4	9	5	5	NA	NA	NA	NA	NA
1167	P06493	24.9626	25.4008	24.78075	24.3733	25.10525	24.87265	25.0677	24.8575	25.3416	25.46	24.7044	24.8571	24.2435	24.5031	25.1848	25.0257	24.8258	24.9195	25.04805	24.7837333333333	0.264316666666666	1.2011	0.7225	CDK1	CDK1	12	8	7	24	13	12	20	9	8	18.6666666666667	9
1168	O95239	25.0186	25.1338	24.807	24.0781	24.93945	25.1513	24.9501	25.0871	25.1445	25.1231	24.8257	24.7883	24.0571	24.0991	24.9817	24.8972	25.1908	25.1118	24.9864666666667	24.72295	0.263516666666664	1.2004	0.5957	KIF4A	KIF4A	19	13	13	26	13	13	25	17	17	23.3333333333333	14.3333333333333
1169	Q15024	22.4596	20.5873	21.59865	21.22815	21.1334	21.4976	22.263	22.6562	20.9881	20.1865	21.6402	21.5571	21.0211	21.4352	21.0963	21.1705	21.4728	21.5224	21.5485166666667	21.2863833333333	0.262133333333331	1.1992	0.3037	EXOSC7	EXOSC7	NA	NA	NA	NA	NA	NA	4	2	2	NA	NA
1170	O00267	25.1032	24.6757	25.0151	24.27005	24.62115	25.11645	25.0655	25.1409	24.7668	24.5846	24.9865	25.0437	24.1629	24.3772	24.6634	24.5789	25.1715	25.0614	24.9313333333333	24.6692166666667	0.262116666666667	1.1992	0.7501	SUPT5H	SUPT5H	29	16	16	14	10	10	27	16	16	23.3333333333333	14
1171	Q15061	22.70905	23.25675	22.88665	21.78345	23.5423	22.74225	22.6858	22.7323	23.3573	23.1562	22.7558	23.0175	21.7584	21.8085	23.4979	23.5867	22.8419	22.6426	22.9508166666667	22.6893333333333	0.261483333333331	1.1987	0.336	WDR43	WDR43	NA	NA	NA	6	4	4	5	3	3	NA	NA
1172	Q8NEV1	21.999	21.55675	21.7644	21.0009	21.7461	21.7912	21.9662	22.0318	21.7254	21.3881	21.8338	21.695	20.9516	21.0502	21.9172	21.575	21.6678	21.9146	21.7733833333333	21.5127333333333	0.260650000000002	1.198	0.6737	CSNK2A3	CSNK2A3	NA	NA	NA	NA	NA	NA	NA	NA	NA	NA	NA
1173	Q9H9J2	18.6238	18.6634	19.73405	17.9973	19.7262	18.5167	18.7128	18.5348	18.8613	18.4655	19.3876	20.0805	17.6331	18.3615	20.053	19.3994	18.7647	18.2687	19.0070833333333	18.7467333333333	0.260350000000003	1.1978	0.2498	MRPL44	MRPL44	NA	NA	NA	NA	NA	NA	NA	NA	NA	NA	NA
1174	Q92769	23.4697	22.915	23.0054	22.5671	22.9055	23.13925	23.3751	23.5643	22.8886	22.9414	23.0369	22.9739	22.4454	22.6888	22.9145	22.8965	23.11	23.1685	23.1300333333333	22.8706166666667	0.259416666666667	1.197	0.8888	HDAC2	HDAC2	9	7	7	10	5	5	12	6	6	10.3333333333333	6
1175	Q15021	23.132	23.81775	22.67615	22.27945	23.81625	22.7531	23.0957	23.1683	23.8197	23.8158	22.6465	22.7058	22.4564	22.1025	23.8295	23.803	22.747	22.7592	23.2086333333333	22.9496	0.259033333333331	1.1966	0.3124	NCAPD2	NCAPD2	NA	NA	NA	7	4	4	NA	NA	NA	NA	NA
1176	Q9BUL5	20.88415	21.40065	20.1534	19.68675	20.939	21.0362	20.8334	20.9349	21.5489	21.2524	19.3546	20.9522	17.3713	22.0022	21.2535	20.6245	21.1277	20.9447	20.8127333333333	20.5539833333333	0.258749999999999	1.1965	0.1359	PHF23	PHF23	NA	NA	NA	2	2	2	NA	NA	NA	NA	NA
1177	Q08188	23.20825	22.36855	24.3973	22.78585	22.23035	24.18315	23.2263	23.1902	22.415	22.3221	24.4519	24.3427	23.0452	22.5265	22.4163	22.0444	24.2644	24.1019	23.3247	23.06645	0.25825	1.196	0.1961	TGM3	TGM3	NA	NA	NA	NA	NA	NA	3	2	2	NA	NA
1178	Q68E01	19.29665	19.1046	16.102	15.67105	18.85735	19.2065	19.0224	19.5709	18.6862	19.523	15.7586	16.4454	15.4358	15.9063	19.0626	18.6521	18.7499	19.6631	18.16775	17.9116333333333	0.256116666666667	1.1943	0.0964	INTS3	INTS3	NA	NA	NA	2	2	2	NA	NA	NA	NA	NA
1179	P61024	20.526	20.6166	20.8664	19.86605	20.72265	20.6534	20.234	20.818	20.4147	20.8185	21.125	20.6078	19.7076	20.0245	20.9012	20.5441	20.8152	20.4916	20.6696666666667	20.4140333333333	0.255633333333336	1.1939	0.5351	CKS1B	CKS1B	NA	NA	NA	NA	NA	NA	NA	NA	NA	NA	NA
1180	Q16658	25.12265	25.63825	24.83695	24.57645	25.4298	24.82575	25.0246	25.2207	25.6917	25.5848	24.8904	24.7835	24.5075	24.6454	25.3792	25.4804	24.8392	24.8123	25.1992833333333	24.944	0.255283333333335	1.1936	0.5583	FSCN1	FSCN1	8	6	6	18	9	9	11	4	4	12.3333333333333	6.33333333333333
1181	Q9UGN5	22.1902	22.14655	21.75255	21.821	21.81205	21.6907	22.2197	22.1607	22.2295	22.0636	21.8363	21.6688	21.5834	22.0586	21.7682	21.8559	21.865	21.5164	22.0297666666667	21.7745833333333	0.255183333333335	1.1935	1.1772	PARP2	PARP2	2	2	2	3	3	3	NA	NA	NA	NA	NA
1182	P07900	26.45375	26.7168	25.78925	25.7807	26.5932	25.8226	26.5099	26.3976	26.6887	26.7449	25.8929	25.6856	25.7523	25.8091	26.6507	26.5357	25.8516	25.7936	26.3199333333333	26.0655	0.254433333333335	1.1929	0.4919	HSP90AA1	HSP90AA1	45	22	9	103	31	16	74	29	14	74	13
1183	Q8IUX4	21.68925	17.9473	21.71145	21.0161	19.12115	20.4478	21.7254	21.6531	17.8645	18.0301	21.6692	21.7537	20.9574	21.0748	19.1711	19.0712	20.412	20.4836	20.4493333333333	20.1950166666667	0.254316666666664	1.1928	0.1104	APOBEC3F	APOBEC3F	NA	NA	NA	NA	NA	NA	NA	NA	NA	NA	NA
1184	Q96QV6	24.13785	26.9509	25.9302	23.82115	26.6736	25.7629	24.1256	24.1501	26.7266	27.1752	25.974	25.8864	23.696	23.9463	26.7938	26.5534	25.542	25.9838	25.6729833333333	25.4192166666667	0.253766666666667	1.1923	0.1296	HIST1H2AA	HIST1H2AA	NA	NA	NA	NA	NA	NA	15	6	2	NA	NA
1185	O43813	23.15105	23.1584	22.69015	22.39225	23.118	22.7281	23.0328	23.2693	23.0518	23.265	22.73	22.6503	22.94	21.8445	23.1739	23.0621	22.7968	22.6594	22.9998666666667	22.7461166666667	0.253750000000004	1.1923	0.5518	LANCL1	LANCL1	4	2	2	NA	NA	NA	4	2	2	NA	NA
1186	Q14CZ8	21.59595	21.02995	16.9713	20.9654	21.0992	16.77135	22.0905	21.1014	20.4745	21.5854	17.8285	16.1141	20.2991	21.6317	21.1861	21.0123	16.9867	16.556	19.8657333333333	19.6119833333333	0.253749999999997	1.1923	0.0692	HEPACAM	HEPACAM	NA	NA	NA	NA	NA	NA	NA	NA	NA	NA	NA
1187	Q9H6F5	22.21465	23.2928	22.48685	21.4187	23.09525	22.72085	21.996	22.4333	23.3336	23.252	22.5492	22.4245	21.5468	21.2906	23.1781	23.0124	22.6102	22.8315	22.6647666666667	22.4116	0.253166666666665	1.1918	0.2761	CCDC86	CCDC86	6	5	5	6	4	4	3	2	2	5	3.66666666666667
1188	Q13144	19.803	21.32765	20.3731	18.8976	21.43685	20.411	19.6281	19.9779	21.1932	21.4621	20.4439	20.3023	18.123	19.6722	21.4333	21.4404	20.2683	20.5537	20.50125	20.2484833333333	0.252766666666666	1.1915	0.171	EIF2B5	EIF2B5	NA	NA	NA	NA	NA	NA	NA	NA	NA	NA	NA
1189	P43246	25.73915	25.34965	25.1436	24.832	25.3655	25.2775	25.6383	25.84	25.3526	25.3467	25.1483	25.1389	24.8638	24.8002	25.3789	25.3521	25.2986	25.2564	25.4108	25.1583333333333	0.252466666666663	1.1912	0.8747	MSH2	MSH2	26	16	16	23	12	12	33	18	18	27.3333333333333	15.3333333333333
1190	O14929	24.01165	23.9129	23.87965	23.37735	23.6353	24.03525	23.9612	24.0621	23.8244	24.0014	23.9188	23.8405	23.2348	23.5199	23.7095	23.5611	23.9935	24.077	23.9347333333333	23.6826333333333	0.252099999999999	1.191	1.0507	HAT1	HAT1	7	4	4	3	2	2	14	5	5	8	3.66666666666667
1191	Q8IVM0	21.92405	22.65485	21.3249	21.04625	22.79495	21.3073	21.1684	22.6797	22.6159	22.6938	21.285	21.3648	21.3083	20.7842	22.5742	23.0157	21.2875	21.3271	21.9679333333333	21.7161666666667	0.251766666666668	1.1907	0.2173	CCDC50	CCDC50	3	2	2	5	4	4	NA	NA	NA	NA	NA
1192	P21399	18.0658	19.0641	18.18195	18.47595	18.6586	17.4306	18.2902	17.8414	18.6384	19.4898	18.5597	17.8042	19.0299	17.922	18.6726	18.6446	18.1197	16.7415	18.4372833333333	18.1883833333333	0.248899999999999	1.1883	0.2476	ACO1	ACO1	NA	NA	NA	NA	NA	NA	NA	NA	NA	NA	NA
1193	Q9BPW8	17.9398	19.6738	17.11945	16.02885	19.351	18.6068	18.4727	17.4069	19.486	19.8616	18.5974	15.6415	15.8049	16.2528	19.1205	19.5815	18.4713	18.7423	18.24435	17.99555	0.248799999999999	1.1882	0.1038	NIPSNAP1	NIPSNAP1	NA	NA	NA	NA	NA	NA	NA	NA	NA	NA	NA
1194	Q12788	22.7574	21.9032	22.981	21.7976	22.23805	22.86035	22.6126	22.9022	21.8054	22.001	22.9981	22.9639	21.8598	21.7354	22.3833	22.0928	22.9031	22.8176	22.5472	22.2986666666667	0.248533333333334	1.188	0.3831	TBL3	TBL3	8	6	6	NA	NA	NA	6	5	5	NA	NA
1195	Q15181	21.7954	22.7442	21.81405	21.32635	22.2605	22.02155	21.6149	21.9759	22.7133	22.7751	22.0031	21.625	21.2284	21.4243	22.417	22.104	22.2326	21.8105	22.1178833333333	21.8694666666667	0.248416666666664	1.1879	0.3959	PPA1	PPA1	NA	NA	NA	NA	NA	NA	NA	NA	NA	NA	NA
1196	Q9BRP1	16.8251	18.3697	16.81665	17.5301	15.2662	18.47375	16.5388	17.1114	16.2774	20.462	17.9867	15.6466	17.5889	17.4713	13.4861	17.0463	18.702	18.2455	17.33715	17.0900166666667	0.247133333333334	1.1868	0.0882	PDCD2L	PDCD2L	NA	NA	NA	NA	NA	NA	NA	NA	NA	NA	NA
1197	P24844	22.22435	24.09665	22.3226	21.05145	24.2292	22.6232	22.281	22.1677	24.1025	24.0908	22.2249	22.4203	20.5809	21.522	24.278	24.1804	22.601	22.6454	22.8812	22.6346166666667	0.246583333333334	1.1864	0.1339	MYL9	MYL9	NA	NA	NA	NA	NA	NA	NA	NA	NA	NA	NA
1198	Q8IY47	20.0211	19.40915	18.9477	18.22485	19.7891	19.6247	19.9851	20.0571	19.7124	19.1059	19.045	18.8504	19.334	17.1157	19.931	19.6472	19.8238	19.4256	19.4593166666667	19.2128833333333	0.246433333333332	1.1863	0.2086	KBTBD2	KBTBD2	NA	NA	NA	NA	NA	NA	NA	NA	NA	NA	NA
1199	P29317	20.01725	21.52455	19.745	19.34245	20.9899	20.2162	19.947	20.0875	21.404	21.6451	19.3184	20.1716	19.0204	19.6645	21.2883	20.6915	19.6361	20.7963	20.4289333333333	20.18285	0.246083333333335	1.186	0.1932	EPHA2	EPHA2	NA	NA	NA	3	2	2	NA	NA	NA	NA	NA
1200	P00374	20.556	20.8184	20.3413	20.0255	20.60465	20.3487	20.4076	20.7044	20.8071	20.8297	20.251	20.4316	19.4697	20.5813	20.5972	20.6121	20.527	20.1704	20.5719	20.3262833333333	0.245616666666667	1.1856	0.5741	DHFR	DHFR	NA	NA	NA	NA	NA	NA	NA	NA	NA	NA	NA
1201	Q12906	29.0848	27.44165	28.6181	28.57345	27.6026	28.2337	29.0088	29.1608	27.4447	27.4386	28.6069	28.6293	28.5962	28.5507	27.6355	27.5697	28.2669	28.2005	28.3815166666667	28.1365833333333	0.244933333333332	1.185	0.2924	ILF3	ILF3	83	36	36	64	22	22	141	39	34	96	30.6666666666667
1202	O60524	21.34415	23.2738	21.974	20.49485	23.0888	22.27725	21.0842	21.6041	23.283	23.2646	22.0072	21.9408	20.5019	20.4878	23.0722	23.1054	22.3277	22.2268	22.1973166666667	21.9536333333333	0.243683333333333	1.184	0.157	NEMF	NEMF	3	2	2	10	5	5	2	2	2	5	3
1203	P48730	20.9894	21.4945	21.3372	20.25145	21.5392	21.2995	21.0486	20.9302	21.5087	21.4803	21.4467	21.2277	20.599	19.9039	21.4033	21.6751	21.0053	21.5937	21.2737	21.03005	0.243649999999999	1.184	0.3671	CSNK1D	CSNK1D	NA	NA	NA	3	2	2	NA	NA	NA	NA	NA
1204	O43660	24.49	23.9976	24.7972	24.69065	23.79255	24.07405	24.2728	24.7072	23.8485	24.1467	25.2119	24.3825	23.8012	25.5801	23.5558	24.0293	24.045	24.1031	24.4282666666667	24.18575	0.242516666666663	1.1831	0.2975	PLRG1	PLRG1	12	7	7	5	4	4	16	8	8	11	6.33333333333333
1205	Q9NRL3	18.533	21.6379	18.8675	17.9413	20.9887	19.3819	19.2208	17.8452	21.6241	21.6517	18.5697	19.1653	17.2802	18.6024	21.2131	20.7643	19.2616	19.5022	19.6794666666667	19.4373	0.242166666666666	1.1827	0.1035	STRN4	STRN4	NA	NA	NA	NA	NA	NA	NA	NA	NA	NA	NA
1206	Q9HAV4	25.116	24.47095	24.3969	24.53895	24.34125	24.3799	24.9956	25.2364	24.4191	24.5228	24.4433	24.3505	24.5523	24.5256	24.3841	24.2984	24.4811	24.2787	24.6612833333333	24.4200333333333	0.241250000000001	1.182	0.8132	XPO5	XPO5	15	11	11	14	9	9	24	14	14	17.6666666666667	11.3333333333333
1207	P52732	22.74065	24.29755	22.7873	22.2723	23.885	22.94485	22.5933	22.888	24.5033	24.0918	22.5932	22.9814	22.303	22.2416	24.1372	23.6328	23.2025	22.6872	23.2751666666667	23.03405	0.241116666666667	1.1819	0.2159	KIF11	KIF11	NA	NA	NA	7	5	5	NA	NA	NA	NA	NA
1208	Q2VIQ3	22.32425	22.72505	22.8387	21.48685	22.58125	23.1021	22.4315	22.217	22.7762	22.6739	22.9852	22.6922	21.546	21.4277	22.4825	22.68	23.2157	22.9885	22.6293333333333	22.3900666666667	0.239266666666666	1.1804	0.3223	KIF4B	KIF4B	NA	NA	NA	NA	NA	NA	NA	NA	NA	NA	NA
1209	Q9H115	17.0911	12.89885	17.3881	15.4761	13.9452	17.2394	17.1638	17.0184	12.813	12.9847	18.0104	16.7658	14.5876	16.3646	13.1114	14.779	17.5762	16.9026	15.7926833333333	15.5535666666667	0.239116666666666	1.1803	0.0756	NAPB	NAPB	NA	NA	NA	NA	NA	NA	NA	NA	NA	NA	NA
1210	P62266	25.0272	27.1869	26.14925	24.71565	26.65285	26.27775	24.9185	25.1359	27.2289	27.1449	26.5885	25.71	24.9069	24.5244	26.6033	26.7024	26.3705	26.185	26.1211166666667	25.8820833333333	0.239033333333332	1.1802	0.1686	RPS23	RPS23	7	4	4	18	9	9	7	5	5	10.6666666666667	6
1211	Q15003	23.40595	24.54245	23.17655	22.7662	24.3226	23.3235	23.3147	23.4972	24.3952	24.6897	23.4105	22.9426	22.8063	22.7261	24.2167	24.4285	23.5838	23.0632	23.7083166666667	23.4707666666667	0.237549999999999	1.179	0.2426	NCAPH	NCAPH	NA	NA	NA	14	9	9	4	2	2	NA	NA
1212	Q96EY7	20.1142	21.2631	21.31075	19.082	21.65945	21.23545	19.3758	20.8526	21.2756	21.2506	21.4168	21.2047	19.2425	18.9215	21.6947	21.6242	21.2819	21.189	20.8960166666667	20.6589666666667	0.23705	1.1786	0.1555	PTCD3	PTCD3	NA	NA	NA	3	2	2	NA	NA	NA	NA	NA
1213	Q5VT52	24.511	22.79775	23.4055	24.2374	21.91835	23.84905	24.4854	24.5366	22.9874	22.6081	23.4825	23.3285	24.2235	24.2513	22.1711	21.6656	24.1517	23.5464	23.5714166666667	23.3349333333333	0.236483333333336	1.1781	0.1646	RPRD2	RPRD2	10	8	8	4	3	3	11	8	8	8.33333333333333	6.33333333333333
1214	Q13610	20.1764	21.1314	20.90675	19.485	21.07195	20.94915	20.4741	19.8787	21.1913	21.0715	21.0766	20.7369	20.0608	18.9092	20.8453	21.2986	20.8202	21.0781	20.7381833333333	20.5020333333333	0.236149999999999	1.1779	0.2354	PWP1	PWP1	NA	NA	NA	NA	NA	NA	NA	NA	NA	NA	NA
1215	P62937	27.9254	27.7572	27.2797	27.39985	27.5406	27.31465	27.8728	27.978	27.7718	27.7426	27.2827	27.2767	27.4778	27.3219	27.5183	27.5629	27.3316	27.2977	27.6541	27.4183666666667	0.235733333333332	1.1775	0.9837	PPIA	PPIA	27	8	8	NA	NA	NA	NA	NA	NA	NA	NA
1216	Q16222	19.6299	20.08115	19.9035	19.14645	19.9874	19.7738	19.555	19.7048	20.0255	20.1368	19.8541	19.9529	19.3973	18.8956	19.9505	20.0243	19.9325	19.6151	19.8715166666667	19.6358833333333	0.235633333333329	1.1774	0.5838	UAP1	UAP1	NA	NA	NA	NA	NA	NA	NA	NA	NA	NA	NA
1217	Q96JB2	16.2998	16.71925	16.1938	16.8415	13.79235	17.87215	16.517	16.0826	16.7153	16.7232	16.6417	15.7459	16.6939	16.9891	12.9396	14.6451	18.0297	17.7146	16.4042833333333	16.1686666666667	0.235616666666665	1.1774	0.1075	COG3	COG3	NA	NA	NA	NA	NA	NA	NA	NA	NA	NA	NA
1218	P55011	16.51815	20.5277	20.6355	16.6656	19.9984	20.3135	16.9377	16.0986	20.4662	20.5892	20.9384	20.3326	17.5894	15.7418	20.5509	19.4459	19.9938	20.6332	19.2271166666667	18.9925	0.234616666666668	1.1766	0.0728	SLC12A2	SLC12A2	NA	NA	NA	NA	NA	NA	NA	NA	NA	NA	NA
1219	Q12962	17.1467	19.06725	19.12985	16.9627	18.39885	19.28115	17.7938	16.4996	19.0723	19.0622	18.6888	19.5709	15.5373	18.3881	19.1473	17.6504	19.6226	18.9397	18.4479333333333	18.2142333333333	0.233700000000002	1.1758	0.1169	TAF10	TAF10	NA	NA	NA	NA	NA	NA	NA	NA	NA	NA	NA
1220	Q99829	22.7939	22.24125	21.94135	22.1081	22.33985	21.8277	22.7501	22.8377	22.1724	22.3101	22.1015	21.7812	22.3246	21.8916	22.4224	22.2573	21.8548	21.8006	22.3255	22.0918833333333	0.233616666666663	1.1758	0.5736	CPNE1	CPNE1	6	3	3	6	5	5	5	3	3	5.66666666666667	3.66666666666667
1221	O43432	21.3973	21.66355	21.47605	21.12665	21.32305	21.3876	21.6025	21.1921	21.6909	21.6362	21.6734	21.2787	20.9736	21.2797	21.1957	21.4504	21.5626	21.2126	21.5123	21.2791	0.2332	1.1755	1.061	EIF4G3	EIF4G3	NA	NA	NA	NA	NA	NA	NA	NA	NA	NA	NA
1222	P30405	16.3346	19.84165	16.61	15.95805	18.7136	17.4189	16.1467	16.5225	19.8379	19.8454	16.9082	16.3118	15.7215	16.1946	18.4788	18.9484	17.5302	17.3076	17.5954166666667	17.3635166666667	0.231900000000003	1.1744	0.0981	PPIF	PPIF	NA	NA	NA	NA	NA	NA	NA	NA	NA	NA	NA
1223	P20700	26.4561	27.93725	26.7035	25.65595	27.95425	26.7918	26.3874	26.5248	27.9247	27.9498	26.753	26.654	25.7479	25.564	27.9534	27.9551	26.8424	26.7412	27.0322833333333	26.8006666666667	0.231616666666664	1.1742	0.1804	LMNB1	LMNB1	41	26	20	124	49	41	44	22	20	69.6666666666667	27
1224	Q9H7B2	22.2278	22.24935	22.2849	21.03015	22.6493	22.38805	22.2466	22.209	22.1691	22.3296	22.4086	22.1612	21.1328	20.9275	22.6253	22.6733	22.3302	22.4459	22.2540166666667	22.0225	0.231516666666664	1.1741	0.3118	RPF2	RPF2	7	4	4	6	4	4	3	3	3	5.33333333333333	3.66666666666667
1225	Q9H1A4	19.42845	19.061	17.70695	17.8192	18.79125	18.8917	20.1629	18.694	19.1016	19.0204	18.4879	16.926	19.5698	16.0686	18.8633	18.7192	19.3994	18.384	18.7321333333333	18.5007166666667	0.231416666666668	1.174	0.1316	ANAPC1	ANAPC1	NA	NA	NA	NA	NA	NA	NA	NA	NA	NA	NA
1226	P51659	23.87925	22.745	22.203	22.68875	23.03215	22.41345	23.8093	23.9492	22.917	22.573	21.2151	23.1909	22.6428	22.7347	23.1814	22.8829	22.3945	22.4324	22.9424166666667	22.71145	0.230966666666667	1.1736	0.2237	HSD17B4	HSD17B4	NA	NA	NA	NA	NA	NA	NA	NA	NA	NA	NA
1227	Q8WU68	20.26545	13.6086	20.0757	19.32555	15.3063	18.6262	20.4211	20.1098	15.1219	12.0953	20.2326	19.9188	19.2538	19.3973	15.0801	15.5325	19.6369	17.6155	17.98325	17.7526833333333	0.230566666666668	1.1733	0.0495	U2AF1L4	U2AF1L4	NA	NA	NA	NA	NA	NA	NA	NA	NA	NA	NA
1228	Q9NRN7	21.70775	22.04685	21.1458	21.6679	21.5654	20.97555	21.8216	21.5939	21.9378	22.1559	20.9424	21.3492	21.9934	21.3424	21.6146	21.5162	21.5008	20.4503	21.6334666666667	21.40295	0.230516666666666	1.1733	0.3733	AASDHPPT	AASDHPPT	NA	NA	NA	NA	NA	NA	NA	NA	NA	NA	NA
1229	Q08AD1	20.1567	19.31995	17.36175	18.99765	19.4796	17.67175	20.3836	19.9298	19.3998	19.2401	17.6636	17.0599	19.5791	18.4162	19.1585	19.8007	17.0239	18.3196	18.9461333333333	18.7163333333333	0.229799999999997	1.1726	0.13	CAMSAP2	CAMSAP2	NA	NA	NA	NA	NA	NA	NA	NA	NA	NA	NA
1230	Q05048	25.75	24.47485	26.157	25.12965	24.5143	26.0517	25.7149	25.7851	24.4868	24.4629	26.0339	26.2801	25.158	25.1013	24.466	24.5626	26.1184	25.985	25.4606166666667	25.2318833333333	0.228733333333334	1.1718	0.2177	CSTF1	CSTF1	32	10	10	16	9	9	21	10	10	23	9.66666666666667
1231	O43491	23.90845	25.9828	23.36435	23.3454	25.56385	23.6605	23.9302	23.8867	26.0071	25.9585	23.5316	23.1971	23.3148	23.376	25.5768	25.5509	23.6961	23.6249	24.4185333333333	24.1899166666667	0.228616666666664	1.1717	0.1308	EPB41L2	EPB41L2	NA	NA	NA	25	18	18	4	2	2	NA	NA
1232	P56182	21.47035	22.04765	21.32615	20.39495	22.18585	21.58385	21.4326	21.5081	22.1234	21.9719	21.1322	21.5201	20.4661	20.3238	22.2973	22.0744	21.5267	21.641	21.6147166666667	21.3882166666667	0.226500000000001	1.17	0.2591	RRP1	RRP1	NA	NA	NA	NA	NA	NA	3	2	2	NA	NA
1233	P05386	21.21055	20.22535	22.19535	20.40755	19.87535	22.66885	21.131	21.2901	20.5371	19.9136	22.3735	22.0172	19.5144	21.3007	19.3601	20.3906	22.8927	22.445	21.2104166666667	20.9839166666667	0.226500000000001	1.17	0.1211	RPLP1	RPLP1	NA	NA	NA	NA	NA	NA	NA	NA	NA	NA	NA
1234	Q9Y530	19.103	19.9177	19.3712	18.45685	20.0263	19.2308	19.486	18.72	19.815	20.0204	19.4414	19.301	18.2503	18.6634	20.0176	20.035	18.6597	19.8019	19.4639666666667	19.2379833333333	0.225983333333335	1.1696	0.2518	OARD1	OARD1	NA	NA	NA	NA	NA	NA	NA	NA	NA	NA	NA
1235	Q9Y6V7	23.229	21.78135	22.49185	22.3622	21.9163	22.5518	23.1845	23.2735	21.8033	21.7594	22.8257	22.158	22.459	22.2654	21.8144	22.0182	22.4196	22.684	22.5007333333333	22.2767666666667	0.223966666666666	1.168	0.3168	DDX49	DDX49	2	2	2	NA	NA	NA	3	2	2	NA	NA
1236	Q9BQG0	23.4747	23.96685	23.63655	22.28035	24.4373	23.69035	23.4744	23.475	24	23.9337	23.6222	23.6509	22.5481	22.0126	24.3404	24.5342	23.7726	23.6081	23.6927	23.4693333333333	0.223366666666671	1.1674	0.2187	MYBBP1A	MYBBP1A	13	10	10	13	9	9	7	6	6	11	8.33333333333333
1237	Q96EE3	21.18335	21.55345	21.36905	20.4353	21.58265	21.41845	21.0835	21.2832	21.7286	21.3783	21.5345	21.2036	20.4718	20.3988	21.4942	21.6711	21.5996	21.2373	21.3686166666667	21.1454666666667	0.22315	1.1673	0.4027	SEH1L	SEH1L	5	3	3	3	2	2	NA	NA	NA	NA	NA
1238	P60510	19.8998	18.32225	18.9845	19.27045	18.2889	18.9855	20.0376	19.762	19.6766	16.9679	18.7908	19.1782	18.7753	19.7656	19.1589	17.4189	20.2112	17.7598	19.06885	18.8482833333333	0.220566666666667	1.1652	0.132	PPP4C	PPP4C	NA	NA	NA	NA	NA	NA	5	2	2	NA	NA
1239	Q86YP4	22.3379	23.2741	22.58875	21.17175	23.0477	23.31975	22.325	22.3508	23.2644	23.2838	22.6368	22.5407	21.3245	21.019	23.1597	22.9357	23.3823	23.2572	22.7335833333333	22.5130666666667	0.220516666666665	1.1651	0.1899	GATAD2A	GATAD2A	5	4	3	12	8	7	NA	NA	NA	NA	NA
1240	O14965	20.2111	20.9688	21.04965	20.0708	20.79785	20.6997	20.0033	20.4189	21.2051	20.7325	20.7617	21.3376	19.4029	20.7387	21.0884	20.5073	20.0886	21.3108	20.7431833333333	20.5227833333333	0.220400000000001	1.1651	0.2663	AURKA	AURKA	NA	NA	NA	2	2	2	NA	NA	NA	NA	NA
1241	P05388	24.2564	25.4604	24.941	23.51105	25.2875	25.19815	24.219	24.2938	25.3999	25.5209	24.9676	24.9144	23.6667	23.3554	25.17	25.405	25.2942	25.1021	24.8859333333333	24.6655666666667	0.220366666666667	1.165	0.2075	RPLP0	RPLP0	13	7	7	18	10	10	13	8	8	14.6666666666667	8.33333333333333
1242	P68036	22.18565	21.92205	22.2336	21.7601	21.76435	22.16245	22.2963	22.075	21.9505	21.8936	22.24	22.2272	21.4603	22.0599	21.8206	21.7081	22.4463	21.8786	22.1137666666667	21.8956333333333	0.218133333333334	1.1632	0.736	UBE2L3	UBE2L3	5	4	3	5	3	2	7	3	3	5.66666666666667	2.66666666666667
1243	Q14839	24.8081	25.3787	24.59555	23.9308	25.00985	25.1878	24.7147	24.9015	25.501	25.2564	24.4508	24.7403	23.9059	23.9557	24.9958	25.0239	25.1979	25.1777	24.92745	24.7094833333333	0.217966666666666	1.1631	0.3225	CHD4	CHD4	17	13	13	33	19	19	21	15	15	23.6666666666667	15.6666666666667
1244	O95983	21.0815	21.3194	20.81075	19.7031	21.01335	21.8417	20.9491	21.2139	21.3862	21.2526	21.0103	20.6112	19.9323	19.4739	21.1408	20.8859	21.8015	21.8819	21.07055	20.8527166666667	0.217833333333335	1.163	0.2137	MBD3	MBD3	3	2	2	NA	NA	NA	2	2	2	NA	NA
1245	Q03252	25.22455	27.3954	25.73985	24.45115	27.27435	25.98085	25.2882	25.1609	27.41	27.3808	25.85	25.6297	24.33	24.5723	27.2922	27.2565	26.0077	25.954	26.1199333333333	25.9021166666667	0.217816666666671	1.163	0.1253	LMNB2	LMNB2	34	18	12	98	42	34	22	12	10	51.3333333333333	18.6666666666667
1246	Q9GZU8	22.32445	22.54925	22.2754	21.8307	22.2984	22.3678	22.3328	22.3161	22.4399	22.6586	22.3531	22.1977	21.9113	21.7501	22.3653	22.2315	22.5364	22.1992	22.3830333333333	22.1656333333333	0.217400000000001	1.1626	0.8642	FAM192A	FAM192A	4	3	3	3	2	2	NA	NA	NA	NA	NA
1247	Q13526	22.7226	23.2565	23.01855	22.42545	23.07955	22.84095	22.7496	22.6956	23.1577	23.3553	23.1684	22.8687	22.4353	22.4156	23.199	22.9601	22.8784	22.8035	22.9992166666667	22.7819833333333	0.217233333333333	1.1625	0.6602	PIN1	PIN1	5	2	2	11	4	4	NA	NA	NA	NA	NA
1248	Q01658	20.20495	18.38525	20.639	18.8524	19.3003	20.4262	20.2081	20.2018	18.9637	17.8068	20.3216	20.9564	18.4961	19.2087	19.4388	19.1618	20.4206	20.4318	19.7430666666667	19.5263	0.216766666666668	1.1621	0.1498	DR1	DR1	NA	NA	NA	NA	NA	NA	NA	NA	NA	NA	NA
1249	Q96QC0	23.2307	22.9048	23.1821	22.34625	22.99635	23.32645	23.1118	23.3496	23.7076	22.102	23.118	23.2462	22.4828	22.2097	24.0184	21.9743	23.3968	23.2561	23.1058666666667	22.8896833333333	0.216183333333333	1.1617	0.2275	PPP1R10	PPP1R10	9	5	5	5	4	4	8	4	4	7.33333333333333	4.33333333333333
1250	Q9NRX1	21.4019	21.9395	21.7492	20.9229	21.8572	21.6624	21.657	21.1468	21.7266	22.1524	21.5423	21.9561	20.2269	21.6189	21.574	22.1404	21.3612	21.9636	21.6968666666667	21.4808333333333	0.216033333333332	1.1615	0.2993	PNO1	PNO1	NA	NA	NA	NA	NA	NA	NA	NA	NA	NA	NA
1251	Q9Y314	23.84785	22.9988	23.7607	23.1465	22.95805	23.8615	23.7702	23.9255	22.997	23.0006	23.908	23.6134	23.1841	23.1089	22.946	22.9701	23.9043	23.8187	23.5357833333333	23.3220166666667	0.213766666666668	1.1597	0.3885	NOSIP	NOSIP	14	7	7	8	4	4	13	6	6	11.6666666666667	5.66666666666667
1252	Q9Y2X9	21.86625	21.77765	22.34085	21.3668	21.3301	22.64705	21.8147	21.9178	22.1195	21.4358	22.3959	22.2858	20.4406	22.293	21.4512	21.209	22.7144	22.5797	21.9949166666667	21.7813166666667	0.2136	1.1596	0.2233	ZNF281	ZNF281	3	2	2	NA	NA	NA	NA	NA	NA	NA	NA
1253	O14647	21.55415	22.23165	22.0685	20.95735	22.9538	21.3048	21.2715	21.8368	20.729	23.7343	21.8994	22.2376	20.7932	21.1215	23.0748	22.8328	21.7093	20.9003	21.9514333333333	21.73865	0.212783333333334	1.1589	0.1411	CHD2	CHD2	NA	NA	NA	NA	NA	NA	6	4	3	NA	NA
1254	P32322	21.75925	22.45575	21.40835	20.9994	22.53285	21.4555	21.6408	21.8777	22.5116	22.3999	21.4649	21.3518	20.6936	21.3052	22.8299	22.2358	21.3939	21.5171	21.87445	21.6625833333333	0.211866666666666	1.1582	0.2396	PYCR1	PYCR1	NA	NA	NA	5	3	3	2	2	2	NA	NA
1255	P04183	20.86805	21.8836	20.6132	20.9785	21.32345	20.4304	20.5922	21.1439	21.7179	22.0493	20.7082	20.5182	20.9996	20.9574	21.3397	21.3072	20.452	20.4088	21.1216166666667	20.9107833333333	0.210833333333333	1.1574	0.2931	TK1	TK1	4	2	2	NA	NA	NA	3	2	2	NA	NA
1256	Q9BZL1	20.3135	20.59	21.0524	19.7993	20.54375	20.98165	20.5521	20.0749	20.4551	20.7249	21.0532	21.0516	20.1417	19.4569	20.4404	20.6471	20.7754	21.1879	20.6519666666667	20.4415666666667	0.2104	1.157	0.3179	UBL5	UBL5	NA	NA	NA	NA	NA	NA	NA	NA	NA	NA	NA
1257	Q8WUA2	24.68415	22.77385	25.4942	25.8701	23.48525	22.9681	24.895	24.4733	22.9072	22.6405	25.6543	25.3341	26.8253	24.9149	23.997	22.9735	22.5136	23.4226	24.3174	24.1078166666667	0.209583333333335	1.1564	0.0947	PPIL4	PPIL4	7	3	3	NA	NA	NA	3	2	2	NA	NA
1258	P35612	16.60235	20.4132	16.9857	16.5612	20.10715	16.7044	16.7215	16.4832	20.5091	20.3173	16.5215	17.4499	16.3651	16.7573	20.0871	20.1272	15.9506	17.4582	18.0004166666667	17.7909166666667	0.209499999999998	1.1563	0.0701	ADD2	ADD2	NA	NA	NA	NA	NA	NA	NA	NA	NA	NA	NA
1259	O14757	20.2813	21.84565	20.80015	19.67575	21.8049	20.8206	20.5093	20.0533	21.9863	21.705	20.9313	20.669	19.2731	20.0784	21.637	21.9728	20.8213	20.8199	20.9757	20.7670833333333	0.208616666666668	1.1556	0.1624	CHEK1	CHEK1	NA	NA	NA	3	2	2	NA	NA	NA	NA	NA
1260	P29372	21.51635	20.555	20.98825	20.8094	20.71385	20.9128	21.4979	21.5348	20.4858	20.6242	21.2998	20.6767	20.7113	20.9075	20.6046	20.8231	21.0578	20.7678	21.0198666666667	20.8120166666667	0.207849999999997	1.155	0.4766	MPG	MPG	3	2	2	NA	NA	NA	3	2	2	NA	NA
1261	P24941	23.04125	22.80705	23.03225	22.285	22.91575	23.05635	22.8821	23.2004	22.8462	22.7679	23.0834	22.9811	22.0965	22.4735	23.1526	22.6789	22.9696	23.1431	22.9601833333333	22.7523666666667	0.207816666666666	1.1549	0.5495	CDK2	CDK2	6	4	3	5	3	2	7	3	2	6	2.33333333333333
1262	Q9UK59	21.5729	20.7436	21.31185	20.95565	21.1172	20.9336	21.4328	21.713	20.5454	20.9418	21.232	21.3917	20.7751	21.1362	21.1434	21.091	21.2574	20.6098	21.20945	21.00215	0.2073	1.1545	0.4979	DBR1	DBR1	3	2	2	NA	NA	NA	4	2	2	NA	NA
1263	P17858	20.8003	22.63165	21.3323	20.20635	22.48135	21.4553	20.56	21.0406	22.5481	22.7152	21.176	21.4886	20.8953	19.5174	22.4979	22.4648	21.3523	21.5583	21.5880833333333	21.381	0.207083333333333	1.1543	0.1391	PFKL	PFKL	NA	NA	NA	NA	NA	NA	NA	NA	NA	NA	NA
1264	Q9BZX2	19.01455	19.2426	18.46575	17.5912	19.50255	19.0085	18.5189	19.5102	19.1769	19.3083	18.847	18.0845	17.8135	17.3689	19.4588	19.5463	19.2562	18.7608	18.9076333333333	18.70075	0.206883333333334	1.1542	0.1924	UCK2	UCK2	NA	NA	NA	NA	NA	NA	NA	NA	NA	NA	NA
1265	P33151	20.03395	17.2127	18.11645	20.07595	16.48355	18.18345	20.2899	19.778	17.5756	16.8498	16.8348	19.3981	20.1703	19.9816	16.3744	16.5927	17.0681	19.2988	18.4543666666667	18.24765	0.206716666666665	1.1541	0.0793	CDH5	CDH5	NA	NA	NA	NA	NA	NA	NA	NA	NA	NA	NA
1266	Q96EV2	21.9868	21.4971	21.91465	21.23765	21.259	22.29235	22.0007	21.9729	21.6379	21.3563	21.9489	21.8804	21.2876	21.1877	21.2612	21.2568	22.3596	22.2251	21.7995166666667	21.5963333333333	0.203183333333332	1.1512	0.3717	RBM33	RBM33	3	2	2	NA	NA	NA	NA	NA	NA	NA	NA
1267	P30085	21.4781	21.78535	21.26335	20.96735	21.68905	21.2638	21.384	21.5722	21.8294	21.7413	21.3407	21.186	20.9705	20.9642	21.6611	21.717	21.3818	21.1458	21.5089333333333	21.3067333333333	0.202199999999998	1.1504	0.5831	CMPK1	CMPK1	4	2	2	3	2	2	3	2	2	3.33333333333333	2
1268	P35813	20.03525	22.2612	20.44545	19.84355	21.52875	20.76495	20.2485	19.822	21.8996	22.6228	20.3517	20.5392	19.7574	19.9297	21.6598	21.3977	20.6849	20.845	20.9139666666667	20.7124166666667	0.201550000000001	1.1499	0.1433	PPM1A	PPM1A	NA	NA	NA	3	2	2	NA	NA	NA	NA	NA
1269	Q9NP92	18.73785	19.50185	19.83315	17.82595	19.72475	19.91795	19.1977	18.278	19.3485	19.6552	19.7342	19.9321	16.9237	18.7282	19.7999	19.6496	19.9637	19.8722	19.3576166666667	19.1562166666667	0.2014	1.1498	0.1446	MRPS30	MRPS30	NA	NA	NA	NA	NA	NA	NA	NA	NA	NA	NA
1270	Q8TEW0	18.85435	22.6863	20.55015	17.7983	22.57585	21.11275	18.7729	18.9358	22.6818	22.6908	20.5827	20.5176	19.1375	16.4591	22.5854	22.5663	21.0734	21.1521	20.6969333333333	20.4956333333333	0.2013	1.1497	0.0611	PARD3	PARD3	3	2	2	3	2	2	NA	NA	NA	NA	NA
1271	Q8WX92	23.25345	21.7411	22.3348	22.22305	22.12615	22.3763	23.1782	23.3287	21.6549	21.8273	22.5169	22.1527	22.2149	22.2312	22.128	22.1243	22.5969	22.1557	22.4431166666667	22.2418333333333	0.201283333333336	1.1497	0.2944	NELFB	NELFB	3	2	2	NA	NA	NA	10	7	7	NA	NA
1272	Q5JTH9	23.95685	24.57855	24.1616	23.1087	24.86515	24.1197	23.9786	23.9351	24.6205	24.5366	24.1985	24.1247	23.2349	22.9825	24.9044	24.8259	23.9386	24.3008	24.2323333333333	24.0311833333333	0.201149999999998	1.1496	0.2402	RRP12	RRP12	11	7	7	11	5	5	9	5	5	10.3333333333333	5.66666666666667
1273	Q5SSJ5	23.3952	25.816	24.7061	23.08185	25.4022	24.8329	23.4233	23.3671	25.7943	25.8377	24.9125	24.4997	23.1422	23.0215	25.3603	25.4441	24.9128	24.753	24.6391	24.4389833333333	0.200116666666666	1.1488	0.1211	HP1BP3	HP1BP3	12	6	6	24	13	13	4	3	3	13.3333333333333	7.33333333333333
1274	Q15059	20.6501	20.60505	18.98145	20.28295	20.0652	19.2903	20.7607	20.5395	20.3804	20.8297	18.3065	19.6564	20.4866	20.0793	20.8865	19.2439	17.6838	20.8968	20.0788666666667	19.8794833333333	0.199383333333333	1.1482	0.1179	BRD3	BRD3	NA	NA	NA	NA	NA	NA	NA	NA	NA	NA	NA
1275	Q86Y46	24.7905	23.87565	23.30745	24.8928	23.3073	23.1773	24.9813	24.5997	23.8547	23.8966	23.3131	23.3018	24.9146	24.871	23.2363	23.3783	23.2114	23.1432	23.9912	23.7924666666667	0.198733333333333	1.1477	0.1768	KRT73	KRT73	NA	NA	NA	NA	NA	NA	NA	NA	NA	NA	NA
1276	Q9BX46	18.7285	18.47235	18.14535	17.70685	18.5627	18.481	18.8944	18.5626	18.7891	18.1556	17.9401	18.3506	19.1342	16.2795	18.5805	18.5449	18.5236	18.4384	18.4487333333333	18.2501833333333	0.198550000000001	1.1476	0.1824	RBM24	RBM24	NA	NA	NA	NA	NA	NA	NA	NA	NA	NA	NA
1277	Q6EEV6	24.574	23.51555	23.52405	24.17245	23.47815	23.36835	24.573	24.575	23.5478	23.4833	23.7864	23.2617	24.2292	24.1157	23.4817	23.4746	23.1183	23.6184	23.8712	23.6729833333333	0.198216666666667	1.1473	0.2932	SUMO4	SUMO4	NA	NA	NA	NA	NA	NA	NA	NA	NA	NA	NA
1278	P56537	22.45495	22.1606	22.85655	21.49645	22.67555	22.7072	22.4255	22.4844	22.0414	22.2798	22.9847	22.7284	21.7534	21.2395	22.8804	22.4707	22.7694	22.645	22.4907	22.2930666666667	0.197633333333332	1.1468	0.2812	EIF6	EIF6	7	4	4	6	3	3	5	3	3	6	3.33333333333333
1279	Q9NTZ6	26.22805	24.5082	25.6277	25.928	24.44805	25.39665	26.1082	26.3479	24.5494	24.467	25.6774	25.578	25.929	25.927	24.4175	24.4786	25.4553	25.338	25.45465	25.2575666666667	0.197083333333335	1.1464	0.1868	RBM12	RBM12	30	16	16	18	10	10	44	20	20	30.6666666666667	15.3333333333333
1280	Q2NL82	22.3723	22.86485	22.7391	21.9995	22.52435	22.8616	22.2824	22.4622	22.8153	22.9144	22.7878	22.6904	22.1476	21.8514	22.4637	22.585	23.0391	22.6841	22.65875	22.4618166666667	0.196933333333334	1.1463	0.469	TSR1	TSR1	4	3	3	3	3	3	NA	NA	NA	NA	NA
1281	P35226	20.91865	20.10895	19.93745	19.89685	20.34145	20.13725	20.8589	20.9784	20.3379	19.88	20.2547	19.6202	19.9897	19.804	20.3642	20.3187	20.5604	19.7141	20.3216833333333	20.1251833333333	0.1965	1.1459	0.3347	BMI1	BMI1	NA	NA	NA	NA	NA	NA	NA	NA	NA	NA	NA
1282	P35226	20.91865	20.10895	19.93745	19.89685	20.34145	20.13725	20.8589	20.9784	20.3379	19.88	20.2547	19.6202	19.9897	19.804	20.3642	20.3187	20.5604	19.7141	20.3216833333333	20.1251833333333	0.1965	1.1459	0.3347	COMMD3-BMI1	BMI1	NA	NA	NA	NA	NA	NA	NA	NA	NA	NA	NA
1283	Q14141	22.61835	23.50295	22.5964	21.87215	23.5079	22.7509	22.3826	22.8541	23.281	23.7249	22.399	22.7938	21.9273	21.817	23.2619	23.7539	22.9052	22.5966	22.9059	22.7103166666667	0.195583333333332	1.1452	0.2124	SEPTIN6	6-Sep	9	4	3	NA	NA	NA	NA	NA	NA	NA	NA
1284	Q13363	22.75985	22.5018	22.20875	22.02535	22.74485	22.11595	22.6134	22.9063	22.5573	22.4463	22.3499	22.0676	22.2006	21.8501	22.7018	22.7879	21.7815	22.4504	22.4901333333333	22.2953833333333	0.194749999999999	1.1445	0.4307	CTBP1	CTBP1	5	3	2	9	5	2	6	3	2	6.66666666666667	2
1285	Q9BV38	22.0881	23.10215	22.44365	21.36145	23.15045	22.53805	22.0464	22.1298	23.0732	23.1311	22.6851	22.2022	21.1444	21.5785	23.292	23.0089	22.7431	22.333	22.5446333333333	22.3499833333333	0.194649999999999	1.1445	0.1982	WDR18	WDR18	NA	NA	NA	5	3	3	5	3	3	NA	NA
1286	Q16342	16.6151	19.17505	17.45815	16.2381	18.6627	17.76395	16.4566	16.7736	19.4546	18.8955	17.6058	17.3105	15.7395	16.7367	18.5705	18.7549	17.7722	17.7557	17.7494333333333	17.5549166666667	0.194516666666665	1.1444	0.1088	PDCD2	PDCD2	NA	NA	NA	NA	NA	NA	NA	NA	NA	NA	NA
1287	O60518	19.72735	19.3861	18.65165	19.1186	19.19615	18.8693	19.5134	19.9413	19.7088	19.0634	18.7544	18.5489	19.4252	18.812	19.7854	18.6069	18.3649	19.3737	19.2550333333333	19.06135	0.193683333333333	1.1437	0.2547	RANBP6	RANBP6	NA	NA	NA	NA	NA	NA	NA	NA	NA	NA	NA
1288	P30153	23.98095	24.9762	23.4234	23.6885	24.57945	23.53225	23.9353	24.0266	25.0069	24.9455	23.4895	23.3573	23.7447	23.6323	24.5107	24.6482	23.5895	23.475	24.12685	23.9334	0.193450000000002	1.1435	0.2232	PPP2R1A	PPP2R1A	4	3	3	15	8	6	9	7	7	9.33333333333333	5.33333333333333
1289	P20618	22.8532	21.89045	21.32165	21.2781	22.5976	21.6094	22.6432	23.0632	22.2805	21.5004	21.4645	21.1788	20.549	22.0072	22.5203	22.6749	21.7367	21.4821	22.0217666666667	21.8283666666667	0.193399999999997	1.1434	0.1739	PSMB1	PSMB1	NA	NA	NA	3	2	2	2	2	2	NA	NA
1290	P41134	19.58215	18.8461	18.4388	18.90135	18.41965	18.96755	19.5649	19.5994	18.5234	19.1688	18.5622	18.3154	19.4107	18.392	18.5759	18.2634	19.034	18.9011	18.9556833333333	18.76285	0.192833333333333	1.143	0.2835	ID1	ID1	NA	NA	NA	NA	NA	NA	NA	NA	NA	NA	NA
1291	Q9NPA8	21.88755	22.02215	22.2277	21.1637	22.2345	22.16195	21.9015	21.8736	21.9501	22.0942	22.3465	22.1089	21.2288	21.0986	22.1137	22.3553	22.407	21.9169	22.0458	21.8533833333333	0.192416666666666	1.1427	0.3529	ENY2	ENY2	NA	NA	NA	NA	NA	NA	NA	NA	NA	NA	NA
1292	A1L390	18.2193	22.74405	19.55265	17.09925	22.67285	20.16805	19.4509	16.9877	22.7714	22.7167	19.946	19.1593	16.9778	17.2207	22.8349	22.5108	20.0974	20.2387	20.172	19.98005	0.191950000000002	1.1423	0.05	PLEKHG3	PLEKHG3	NA	NA	NA	3	3	3	NA	NA	NA	NA	NA
1293	P48739	23.17815	23.16145	22.70155	22.7927	23.0434	22.6316	23.1538	23.2025	23.0926	23.2303	22.5747	22.8284	22.7962	22.7892	23.1688	22.918	22.6179	22.6453	23.0137166666667	22.8225666666667	0.19115	1.1417	0.734	PITPNB	PITPNB	3	2	2	8	4	4	4	3	3	5	3
1294	Q96I15	17.96965	17.91665	16.86495	17.227	17.42605	17.5251	17.5673	18.372	18.301	17.5323	16.7957	16.9342	16.7891	17.6649	17.9565	16.8956	17.7774	17.2728	17.58375	17.3927166666667	0.191033333333333	1.1416	0.2365	SCLY	SCLY	NA	NA	NA	NA	NA	NA	NA	NA	NA	NA	NA
1295	Q96EB6	17.49885	17.45005	18.7094	16.2002	17.54775	19.33745	18.5445	16.4532	16.9268	17.9733	18.7177	18.7011	15.9824	16.418	16.703	18.3925	19.6111	19.0638	17.8861	17.6951333333333	0.190966666666665	1.1415	0.0963	SIRT1	SIRT1	NA	NA	NA	NA	NA	NA	NA	NA	NA	NA	NA
1296	Q9H9Y6	19.7533	18.3974	16.09615	19.41625	17.5675	16.69065	19.7424	19.7642	19.724	17.0708	16.8218	15.3705	19.452	19.3805	17.6038	17.5312	16.5114	16.8699	18.0822833333333	17.8914666666667	0.190816666666667	1.1414	0.0747	POLR1B	POLR1B	NA	NA	NA	NA	NA	NA	NA	NA	NA	NA	NA
1297	O95777	21.80605	19.2844	21.2563	21.00005	20.10335	20.6713	21.7636	21.8485	19.3904	19.1784	21.2363	21.2763	20.9145	21.0856	19.9959	20.2108	20.4657	20.8769	20.78225	20.5915666666667	0.190683333333336	1.1413	0.1428	LSM8	LSM8.00	2	2	2	NA	NA	NA	NA	NA	NA	NA	NA
1298	Q8NI36	23.84575	23.17625	23.33405	22.7747	23.59825	23.41245	23.9287	23.7628	23.239	23.1135	23.3218	23.3463	22.9431	22.6063	23.673	23.5235	23.4321	23.3928	23.4520166666667	23.2618	0.190216666666664	1.1409	0.4122	WDR36	WDR36	13	9	9	5	4	4	10	6	6	9.33333333333333	6.33333333333333
1299	P78406	22.4857	22.4124	22.38905	21.98155	22.36355	22.37335	22.2585	22.7129	22.5764	22.2484	22.5292	22.2489	21.899	22.0641	22.645	22.0821	22.5504	22.1963	22.42905	22.2394833333333	0.189566666666668	1.1404	0.6503	RAE1	RAE1	4	3	3	9	5	5	6	4	4	6.33333333333333	4
1300	Q9NV06	22.3033	22.1245	22.4195	21.42755	22.4046	22.44705	22.0025	22.6041	22.0849	22.1641	22.4075	22.4315	21.429	21.4261	22.4365	22.3727	22.5978	22.2963	22.2824333333333	22.0930666666667	0.189366666666668	1.1403	0.3582	DCAF13	DCAF13	6	5	5	5	3	3	4	3	3	5	3.66666666666667
1301	P40938	22.5545	22.39495	23.02295	21.3073	22.65265	23.44595	22.5237	22.5853	22.6124	22.1775	23.4522	22.5937	21.4717	21.1429	22.6611	22.6442	24.5108	22.3811	22.6574666666667	22.4686333333333	0.188833333333335	1.1398	0.1424	RFC3	RFC3	2	2	2	4	3	3	4	2	2	3.33333333333333	2.33333333333333
1302	Q8NFW8	18.75555	20.89065	20.2993	17.36715	21.114	20.90335	18.5889	18.9222	20.9583	20.823	20.3379	20.2607	19.2562	15.4781	21.2283	20.9997	20.9136	20.8931	19.9818333333333	19.7948333333333	0.187000000000001	1.1384	0.0681	CMAS	CMAS	NA	NA	NA	4	2	2	NA	NA	NA	NA	NA
1303	Q8WVM7	20.66575	19.3544	19.3222	19.63595	19.4086	19.73695	20.6041	20.7274	19.1324	19.5764	20.0017	18.6427	19.6187	19.6532	19.3773	19.4399	20.2721	19.2018	19.7807833333333	19.5938333333333	0.18695	1.1384	0.2057	STAG1	STAG1	NA	NA	NA	NA	NA	NA	NA	NA	NA	NA	NA
1304	Q9H9A6	21.79825	22.45255	21.3752	21.07575	22.08085	21.90935	21.6426	21.9539	22.4647	22.4404	21.4458	21.3046	21.1659	20.9856	21.8084	22.3533	22.6195	21.1992	21.8753333333333	21.68865	0.186683333333335	1.1381	0.2218	LRRC40	LRRC40	4	3	3	7	4	4	3	2	2	4.66666666666667	3
1305	Q9BRQ6	17.1543	20.58665	18.2158	16.56155	20.51925	18.32065	17.372	16.9366	20.5836	20.5897	16.5013	19.9303	15.4937	17.6294	20.2858	20.7527	18.0692	18.5721	18.65225	18.46715	0.185099999999998	1.1369	0.0604	CHCHD6	CHCHD6	NA	NA	NA	NA	NA	NA	NA	NA	NA	NA	NA
1306	O94826	18.69085	20.00945	19.09895	18.1485	19.82675	19.26965	18.8759	18.5058	20.1488	19.8701	19.1735	19.0244	19.1987	17.0983	20.0642	19.5893	19.5603	18.979	19.2664166666667	19.0816333333333	0.184783333333336	1.1367	0.1447	TOMM70	TOMM70	NA	NA	NA	NA	NA	NA	NA	NA	NA	NA	NA
1307	Q02413	25.86105	22.19075	25.0676	26.01615	21.24425	25.3061	25.7478	25.9743	22.0824	22.2991	25.1329	25.0023	26.0096	26.0227	21.6134	20.8751	24.9684	25.6438	24.3731333333333	24.1888333333333	0.184300000000004	1.1363	0.0559	DSG1	DSG1	30	13	13	NA	NA	NA	45	18	18	NA	NA
1308	P32969	24.7475	26.8014	26.0607	24.36405	26.5574	26.13545	24.5603	24.9347	26.7487	26.8541	26.0375	26.0839	24.2849	24.4432	26.556	26.5588	26.1444	26.1265	25.8698666666667	25.6856333333333	0.184233333333331	1.1362	0.1225	RPL9	RPL9	22	8	8	34	13	13	10	5	5	22	8.66666666666667
1309	Q9NRR5	20.91855	20.97065	21.06935	21.5635	20.723	20.12025	21.2158	20.6213	21.6332	20.3081	20.998	21.1407	22.639	20.488	20.8004	20.6456	20.2825	19.958	20.9861833333333	20.80225	0.183933333333332	1.136	0.1685	UBQLN4	UBQLN4	NA	NA	NA	3	3	3	NA	NA	NA	NA	NA
1310	Q9NV56	20.37385	17.37885	20.1553	20.00335	17.78965	19.5685	19.9571	20.7906	17.1091	17.6486	20.1847	20.1259	20.0937	19.913	16.9069	18.6724	19.8608	19.2762	19.3026666666667	19.1205	0.182166666666667	1.1346	0.0846	MRGBP	MRGBP	NA	NA	NA	NA	NA	NA	NA	NA	NA	NA	NA
1311	Q9UN86	22.98555	25.07255	24.1109	22.57965	24.89115	24.1526	22.989	22.9821	25.102	25.0431	24.0396	24.1822	22.5112	22.6481	24.8875	24.8948	24.0891	24.2161	24.0563333333333	23.8744666666667	0.181866666666668	1.1344	0.1199	G3BP2	G3BP2	4	3	3	13	5	5	NA	NA	NA	NA	NA
1312	Q96SB4	22.33965	22.83375	22.87785	21.91085	22.70015	22.8948	21.9661	22.7132	23.0785	22.589	22.9168	22.8389	22.1329	21.6888	22.6979	22.7024	23.0027	22.7869	22.68375	22.5019333333333	0.181816666666666	1.1343	0.3064	SRPK1	SRPK1	7	5	5	7	4	4	3	2	2	5.66666666666667	3.66666666666667
1313	P00367	18.25135	19.95045	18.9293	17.79565	20.11035	18.68475	18.5768	17.9259	20.1098	19.7911	19.0134	18.8452	18.337	17.2543	19.8547	20.366	18.9543	18.4152	19.0437	18.8635833333333	0.180116666666667	1.133	0.1216	GLUD1	GLUD1	NA	NA	NA	NA	NA	NA	NA	NA	NA	NA	NA
1314	P61289	24.2909	24.31975	23.843	23.7658	24.16525	23.9828	24.1917	24.3901	24.3322	24.3073	23.9409	23.7451	23.8182	23.7134	24.2509	24.0796	24.091	23.8746	24.1512166666667	23.9712833333333	0.179933333333334	1.1328	0.6881	PSME3	PSME3	7	4	4	9	5	5	9	5	5	8.33333333333333	4.66666666666667
1315	Q9UNF1	24.1632	24.82075	24.39905	23.7173	24.8118	24.317	24.0798	24.2466	24.8146	24.8269	24.3254	24.4727	23.5967	23.8379	24.8253	24.7983	24.3099	24.3241	24.461	24.2820333333333	0.178966666666664	1.1321	0.3283	MAGED2	MAGED2	13	10	10	16	8	8	11	7	7	13.3333333333333	8.33333333333333
1316	P08123	22.1621	20.90245	22.09205	20.8008	21.5266	22.29605	22.2207	22.1035	21.6176	20.1873	21.918	22.2661	21.1294	20.4722	21.5253	21.5279	22.2629	22.3292	21.7188666666667	21.54115	0.177716666666665	1.1311	0.1623	COL1A2	COL1A2	NA	NA	NA	NA	NA	NA	4	2	2	NA	NA
1317	P05114	19.97215	21.5345	18.1055	19.57135	21.26715	18.2431	20.0656	19.8787	21.3157	21.7533	19.9624	16.2486	19.3607	19.782	21.4377	21.0966	15.7093	20.7769	19.8707166666667	19.6938666666667	0.176849999999998	1.1304	0.0542	HMGN1	HMGN1	NA	NA	NA	5	2	2	NA	NA	NA	NA	NA
1318	Q7RTS7	24.73875	21.71545	24.629	24.8678	22.06755	23.62045	24.9387	24.5388	21.7994	21.6315	24.5934	24.6646	24.8637	24.8719	22.0183	22.1168	24.0271	23.2138	23.6944	23.5186	0.175799999999999	1.1296	0.0788	KRT74	KRT74	NA	NA	NA	NA	NA	NA	NA	NA	NA	NA	NA
1319	Q5MIZ7	21.79635	21.64865	20.68745	20.66865	21.5246	21.41255	21.6544	21.9383	21.642	21.6553	20.5666	20.8083	20.4903	20.847	21.693	21.3562	21.1177	21.7074	21.3774833333333	21.2019333333333	0.175550000000001	1.1294	0.2441	PPP4R3B	PPP4R3B	NA	NA	NA	3	2	2	NA	NA	NA	NA	NA
1320	Q96JP5	20.34425	22.09975	21.30815	19.80055	22.05915	21.36825	20.7711	19.9174	22.1314	22.0681	21.1742	21.4421	19.6225	19.9786	21.8662	22.2521	21.5796	21.1569	21.2507166666667	21.0759833333333	0.174733333333332	1.1287	0.1207	ZFP91	ZFP91	NA	NA	NA	3	2	2	NA	NA	NA	NA	NA
1321	Q12996	25.7693	24.2265	26.3852	25.4924	24.3321	26.0331	25.7081	25.8305	24.0492	24.4038	26.1201	26.6503	25.4751	25.5097	24.2618	24.4024	26.1809	25.8853	25.4603333333333	25.2858666666667	0.174466666666667	1.1286	0.1273	CSTF3	CSTF3	41	21	21	9	6	6	50	20	20	33.3333333333333	15.6666666666667
1322	Q8IYI6	18.42965	19.5608	18.31175	16.62915	19.89415	19.2606	17.543	19.3163	19.5725	19.5491	18.3067	18.3168	17.4248	15.8335	20.2414	19.5469	19.5928	18.9284	18.7674	18.5946333333333	0.172766666666664	1.1272	0.084	EXOC8	EXOC8	NA	NA	NA	NA	NA	NA	NA	NA	NA	NA	NA
1323	P14324	19.8549	19.3968	19.72795	19.0422	19.41845	20.0088	19.8059	19.9039	19.3411	19.4525	19.6772	19.7787	19.1075	18.9769	19.2431	19.5938	20.1354	19.8822	19.6598833333333	19.4898166666667	0.170066666666667	1.1251	0.365	FDPS	FDPS	NA	NA	NA	NA	NA	NA	NA	NA	NA	NA	NA
1324	Q9UJK0	15.93825	17.8669	17.3693	16.03255	17.7842	16.84845	16.0379	15.8386	16.8663	18.8675	17.9586	16.78	15.0165	17.0486	18.61	16.9584	16.8222	16.8747	17.05815	16.8884	0.169750000000001	1.1249	0.0951	TSR3	TSR3	NA	NA	NA	NA	NA	NA	NA	NA	NA	NA	NA
1325	P62330	16.4092	19.58675	18.2309	16.5657	19.031	18.1224	15.6407	17.1777	19.5164	19.6571	17.6675	18.7943	16.4428	16.6886	19.3253	18.7367	17.6689	18.5759	18.0756166666667	17.9063666666667	0.169250000000002	1.1245	0.0782	ARF6	ARF6	NA	NA	NA	NA	NA	NA	NA	NA	NA	NA	NA
1326	O95149	15.61965	15.76655	16.5686	15.38705	15.252	16.80895	14.8415	16.3978	17.1279	14.4052	16.66	16.4772	15.6863	15.0878	15.3518	15.1522	16.9211	16.6968	15.9849333333333	15.816	0.168933333333335	1.1242	0.1156	SNUPN	SNUPN	NA	NA	NA	NA	NA	NA	NA	NA	NA	NA	NA
1327	P28482	24.12855	25.3123	24.4805	23.6518	25.2891	24.4753	24.1505	24.1066	25.182	25.4426	24.4536	24.5074	23.6543	23.6493	25.2386	25.3396	24.2278	24.7228	24.64045	24.4720666666667	0.168383333333335	1.1238	0.176	MAPK1	MAPK1	11	6	6	12	6	6	7	3	3	10	5
1328	Q14566	25.0888	25.3436	24.28745	24.0743	25.30715	24.83415	24.9414	25.2362	25.3921	25.2951	24.2291	24.3458	24.0622	24.0864	25.2476	25.3667	24.7714	24.8969	24.9066166666667	24.7385333333333	0.168083333333335	1.1236	0.2245	MCM6	MCM6	14	9	9	24	12	12	25	15	15	21	12
1329	Q8TEA1	19.91855	19.68765	18.7202	19.02625	19.55045	19.24605	19.2131	20.624	19.5528	19.8225	19.571	17.8694	18.8351	19.2174	19.3938	19.7071	19.0236	19.4685	19.4421333333333	19.27425	0.167883333333336	1.1234	0.1694	NSUN6	NSUN6	NA	NA	NA	NA	NA	NA	NA	NA	NA	NA	NA
1330	P51610	24.89875	24.67445	24.10115	24.0842	24.5753	24.51555	24.8108	24.9867	24.6297	24.7192	24.1565	24.0458	24.0851	24.0833	24.6032	24.5474	24.6335	24.3976	24.5581166666667	24.3916833333333	0.166433333333334	1.1223	0.4116	HCFC1	HCFC1	5	5	5	10	7	7	16	10	10	10.3333333333333	7.33333333333333
1331	O60885	21.6516	21.35555	20.22085	20.62515	21.04525	21.0605	21.9881	21.3151	21.2671	21.444	20.2258	20.2159	20.614	20.6363	21.4409	20.6496	20.6484	21.4726	21.076	20.9103	0.165700000000001	1.1217	0.1978	BRD4	BRD4	NA	NA	NA	NA	NA	NA	NA	NA	NA	NA	NA
1332	Q92541	22.9464	23.21615	23.01025	22.36795	23.60185	22.7062	22.9709	22.9219	23.2226	23.2097	22.651	23.3695	22.1769	22.559	23.6541	23.5496	22.4383	22.9741	23.0576	22.892	0.165600000000001	1.1216	0.257	RTF1	RTF1	5	3	3	3	3	3	5	4	4	4.33333333333333	3.33333333333333
1333	P83731	25.5631	27.68625	26.42785	24.704	27.53225	26.94915	25.4443	25.6819	27.7122	27.6603	26.4016	26.4541	24.7098	24.6982	27.5829	27.4816	27.0094	26.8889	26.5590666666667	26.3951333333333	0.163933333333333	1.1203	0.0904	RPL24	RPL24	16	5	5	30	10	10	6	3	3	17.3333333333333	6
1334	P55265	26.6794	25.55035	26.69005	26.1557	25.69025	26.58235	26.5958	26.763	25.5706	25.5301	26.7595	26.6206	26.1467	26.1647	25.7075	25.673	26.5956	26.5691	26.3066	26.1427666666667	0.163833333333333	1.1203	0.2323	ADAR	ADAR	39	19	19	28	16	16	51	24	24	39.3333333333333	19.6666666666667
1335	P46782	24.09365	26.02505	24.939	23.16015	26.189	25.21925	24.0052	24.1821	26.1207	25.9294	24.932	24.946	23.2586	23.0617	26.1603	26.2177	25.3006	25.1379	25.0192333333333	24.8561333333333	0.1631	1.1197	0.0904	RPS5	RPS5	11	5	5	27	7	7	6	3	3	14.6666666666667	5
1336	Q9P0L0	20.93925	22.485	20.8688	20.8865	22.2964	20.62185	20.9225	20.956	22.5617	22.4083	20.8419	20.8957	20.9684	20.8046	22.5466	22.0462	20.515	20.7287	21.4310166666667	21.26825	0.162766666666663	1.1194	0.1315	VAPA	VAPA	NA	NA	NA	4	3	3	NA	NA	NA	NA	NA
1337	Q69YN4	22.87505	21.5839	22.3733	22.36695	21.54095	22.43835	22.8974	22.8527	21.5699	21.5979	22.4099	22.3367	22.6947	22.0392	21.5549	21.527	22.6057	22.271	22.2774166666667	22.1154166666667	0.161999999999999	1.1188	0.2093	VIRMA	VIRMA	3	2	2	NA	NA	NA	3	2	2	NA	NA
1338	Q9C005	20.88555	21.66025	20.5347	19.4907	21.59705	21.50975	21.0285	20.7426	21.5306	21.7899	20.5041	20.5653	20.048	18.9334	21.6988	21.4953	21.3464	21.6731	21.0268333333333	20.8658333333333	0.160999999999998	1.1181	0.1201	DPY30	DPY30	2	2	2	3	2	2	NA	NA	NA	NA	NA
1339	Q99575	22.66795	22.81945	22.6145	21.86125	22.84605	22.91265	22.696	22.6399	22.8189	22.82	22.6277	22.6013	22.2187	21.5038	22.8593	22.8328	22.9093	22.916	22.7006333333333	22.5399833333333	0.16065	1.1178	0.2893	POP1	POP1	3	3	3	4	2	2	4	2	2	3.66666666666667	2.33333333333333
1340	Q14151	26.78285	25.45475	26.85885	26.2137	25.782	26.62065	27.4249	26.1408	25.484	25.4255	26.9153	26.8024	26.9769	25.4505	25.8327	25.7313	26.6653	26.576	26.3654833333333	26.20545	0.160033333333335	1.1173	0.1495	SAFB2	SAFB2	30	18	10	20	11	6	30	15	11	26.6666666666667	9
1341	P53004	21.0748	21.9701	20.64665	20.3881	21.70905	21.11565	20.9848	21.1648	21.9229	22.0173	20.9578	20.3355	20.7469	20.0293	21.8177	21.6004	21.2203	21.011	21.2305166666667	21.0709333333333	0.159583333333334	1.117	0.1708	BLVRA	BLVRA	NA	NA	NA	NA	NA	NA	NA	NA	NA	NA	NA
1342	Q13425	18.48865	22.20355	19.405	17.9935	21.4166	20.20945	18.049	18.9283	22.0763	22.3308	19.5853	19.2247	18.6348	17.3522	21.4172	21.416	20.5107	19.9082	20.0324	19.8731833333333	0.159216666666666	1.1167	0.0587	SNTB2	SNTB2	NA	NA	NA	3	2	2	NA	NA	NA	NA	NA
1343	P54886	23.66575	24.3182	23.8144	22.93605	24.60745	23.78335	23.6452	23.6863	24.3282	24.3082	23.8579	23.7709	23.0341	22.838	24.554	24.6609	23.8679	23.6988	23.9327833333333	23.7756166666667	0.157166666666669	1.1151	0.1897	ALDH18A1	ALDH18A1	12	9	9	15	10	10	4	3	3	10.3333333333333	7.33333333333333
1344	Q86X55	22.17855	21.913	22.4562	21.97145	21.6569	22.4484	22.1368	22.2203	22.0624	21.7636	22.3986	22.5138	21.9339	22.009	21.6967	21.6171	21.9914	22.9054	22.1825833333333	22.0255833333333	0.157	1.115	0.3139	CARM1	CARM1	NA	NA	NA	4	2	2	NA	NA	NA	NA	NA
1345	Q9NY61	21.72385	22.3898	22.3064	21.16355	22.351	22.43575	21.6722	21.7755	22.5873	22.1923	22.2854	22.3274	21.1854	21.1417	22.5329	22.1691	22.3363	22.5352	22.1400166666667	21.9834333333333	0.156583333333334	1.1146	0.2114	AATF	AATF	5	4	4	5	3	3	4	3	3	4.66666666666667	3.33333333333333
1346	Q14527	20.9935	20.9128	21.3412	20.4416	21.24335	21.0955	20.9622	21.0248	20.9444	20.8812	21.3464	21.336	20.5788	20.3044	21.356	21.1307	21.0166	21.1744	21.0825	20.9268166666667	0.155683333333332	1.114	0.3799	HLTF	HLTF	NA	NA	NA	NA	NA	NA	NA	NA	NA	NA	NA
1347	Q9UN37	20.97945	24.8678	22.5451	21.25835	23.9609	22.70655	21.2266	20.7323	24.9028	24.8328	24.4623	20.6279	21.1625	21.3542	22.7814	25.1404	23.5395	21.8736	22.79745	22.6419333333333	0.155516666666664	1.1138	0.0519	VPS4A	VPS4A	NA	NA	NA	8	6	5	NA	NA	NA	NA	NA
1348	Q9Y5Y2	19.24875	17.61245	20.18715	16.41725	19.4492	20.7158	19.6415	18.856	17.8912	17.3337	20.9428	19.4315	16.9059	15.9286	19.0469	19.8515	20.9735	20.4581	19.0161166666667	18.86075	0.155366666666669	1.1137	0.0569	NUBP2	NUBP2	NA	NA	NA	NA	NA	NA	2	2	2	NA	NA
1349	Q13177	20.45015	21.627	20.4635	20.3218	21.31725	20.43665	20.5677	20.3326	21.3288	21.9252	20.5679	20.3591	20.4522	20.1914	21.3575	21.277	20.2213	20.652	20.8468833333333	20.6919	0.154983333333334	1.1134	0.1846	PAK2	PAK2	NA	NA	NA	4	3	3	NA	NA	NA	NA	NA
1350	Q15269	22.5473	21.6068	22.20685	21.4243	22.18495	22.28715	22.4034	22.6912	21.1736	22.04	22.6202	21.7935	21.2995	21.5491	22.1551	22.2148	22.1647	22.4096	22.1203166666667	21.9654666666667	0.15485	1.1133	0.2136	PWP2	PWP2	5	3	3	NA	NA	NA	NA	NA	NA	NA	NA
1351	Q15269	22.5473	21.6068	22.20685	21.4243	22.18495	22.28715	22.4034	22.6912	21.1736	22.04	22.6202	21.7935	21.2995	21.5491	22.1551	22.2148	22.1647	22.4096	22.1203166666667	21.9654666666667	0.15485	1.1133	0.2136	LOC102724159	PWP2	5	3	3	NA	NA	NA	NA	NA	NA	NA	NA
1352	Q9UNX4	22.6658	22.25755	22.23695	21.58685	22.676	22.4333	22.6522	22.6794	22.2519	22.2632	22.3645	22.1094	21.6349	21.5388	22.7394	22.6126	22.351	22.5156	22.3867666666667	22.23205	0.154716666666666	1.1132	0.2855	WDR3	WDR3	5	3	3	4	3	3	7	4	4	5.33333333333333	3.33333333333333
1353	Q9Y5B6	21.0461	19.29575	20.7042	20.25915	19.5436	20.78075	21.0197	21.0725	19.3425	19.249	20.9409	20.4675	19.9144	20.6039	19.3832	19.704	20.6026	20.9589	20.3486833333333	20.1945	0.154183333333336	1.1128	0.1395	PAXBP1	PAXBP1	NA	NA	NA	NA	NA	NA	NA	NA	NA	NA	NA
1354	P46777	25.47255	27.4565	26.601	25.0868	27.2445	26.73625	25.4834	25.4617	27.5385	27.3745	26.6165	26.5855	25.1004	25.0732	27.2962	27.1928	26.7156	26.7569	26.5100166666667	26.35585	0.154166666666665	1.1128	0.1052	RPL5	RPL5	21	9	9	70	22	22	17	7	7	36	12.6666666666667
1355	P50750	21.87645	21.35685	21.5596	21.2237	21.5088	21.5981	21.8344	21.9185	21.0628	21.6509	21.3658	21.7534	21.1884	21.259	21.4386	21.579	21.5526	21.6436	21.5976333333333	21.4435333333333	0.1541	1.1127	0.4745	CDK9	CDK9	NA	NA	NA	NA	NA	NA	NA	NA	NA	NA	NA
1356	Q9Y6W3	16.13535	19.2077	16.39465	15.9989	17.6698	17.60715	15.9983	16.2724	19.0013	19.4141	16.5812	16.2081	15.4842	16.5136	17.837	17.5026	17.5822	17.6321	17.2459	17.09195	0.153949999999998	1.1126	0.0772	CAPN7	CAPN7	NA	NA	NA	NA	NA	NA	NA	NA	NA	NA	NA
1357	P60981	22.1746	23.66605	22.31885	21.78305	23.36575	22.55165	22.0136	22.3356	23.6787	23.6534	22.1314	22.5063	21.7258	21.8403	23.2826	23.4489	22.3627	22.7406	22.7198333333333	22.5668166666667	0.153016666666666	1.1119	0.1388	DSTN	DSTN	5	4	4	16	6	3	4	2	2	8.33333333333333	3
1358	O95347	25.1682	25.29725	24.90785	24.5558	25.3468	25.01195	25.1518	25.1846	25.3572	25.2373	25.069	24.7467	24.6972	24.4144	25.4242	25.2694	25.0412	24.9827	25.1244333333333	24.9715166666667	0.152916666666666	1.1118	0.3997	SMC2	SMC2	12	10	10	37	23	23	29	20	20	26	17.6666666666667
1359	Q9UG63	20.9037	23.29385	21.5586	20.7227	22.783	21.79375	20.4231	21.3843	23.1803	23.4074	21.5989	21.5183	20.4499	20.9955	22.86	22.706	21.7369	21.8506	21.9187166666667	21.7664833333333	0.152233333333335	1.1113	0.0933	ABCF2	ABCF2	2	2	2	NA	NA	NA	NA	NA	NA	NA	NA
1360	Q9UG63	20.9037	23.29385	21.5586	20.7227	22.783	21.79375	20.4231	21.3843	23.1803	23.4074	21.5989	21.5183	20.4499	20.9955	22.86	22.706	21.7369	21.8506	21.9187166666667	21.7664833333333	0.152233333333335	1.1113	0.0933	LOC114483834	ABCF2	2	2	2	NA	NA	NA	NA	NA	NA	NA	NA
1361	Q969S3	18.8645	21.22985	21.28325	17.78715	22.3261	20.81005	19.3431	18.3859	20.9111	21.5486	21.4709	21.0956	17.1071	18.4672	22.2301	22.4221	21.0859	20.5342	20.4592	20.3077666666667	0.151433333333333	1.1107	0.0534	ZNF622	ZNF622	NA	NA	NA	2	2	2	NA	NA	NA	NA	NA
1362	Q6P161	17.1879	18.1625	19.2006	17.1167	18.55055	18.43175	17.7293	16.6465	19.0828	17.2422	19.032	19.3692	16.5506	17.6828	19.3086	17.7925	18.0884	18.7751	18.1836666666667	18.033	0.150666666666666	1.1101	0.0925	MRPL54	MRPL54	NA	NA	NA	NA	NA	NA	NA	NA	NA	NA	NA
1363	Q3KQV9	18.57935	19.05535	18.20795	18.2735	18.84785	18.2703	18.0038	19.1549	18.8948	19.2159	17.9456	18.4703	18.3296	18.2174	18.8061	18.8896	18.3579	18.1827	18.6142166666667	18.4638833333333	0.150333333333332	1.1098	0.2387	UAP1L1	UAP1L1	NA	NA	NA	NA	NA	NA	NA	NA	NA	NA	NA
1364	P09960	21.83835	22.1588	21.31905	21.2823	22.2246	21.35835	21.6579	22.0188	22.3431	21.9745	21.1889	21.4492	21.2622	21.3024	22.3257	22.1235	21.5402	21.1765	21.7720666666667	21.62175	0.150316666666669	1.1098	0.2368	LTA4H	LTA4H	NA	NA	NA	NA	NA	NA	NA	NA	NA	NA	NA
1365	Q16531	24.788	24.05865	24.30265	24.0079	24.5376	24.153	24.6938	24.8822	24.076	24.0413	24.3301	24.2752	24.0257	23.9901	24.5838	24.4914	24.1314	24.1746	24.3831	24.2328333333333	0.150266666666667	1.1098	0.3979	DDB1	DDB1	17	10	10	5	4	4	19	11	11	13.6666666666667	8.33333333333333
1366	Q5VSL9	16.6103	20.9425	18.321	16.1758	20.81735	18.43005	17.6494	15.5712	20.8394	21.0456	17.8746	18.7674	15.5483	16.8033	20.8663	20.7684	18.7484	18.1117	18.6246	18.4744	0.150200000000002	1.1097	0.0439	STRIP1	STRIP1	NA	NA	NA	2	2	2	NA	NA	NA	NA	NA
1367	P12270	25.3405	26.15115	24.95415	24.43765	26.1231	25.43625	25.3471	25.3339	26.0728	26.2295	25.0384	24.8699	24.3166	24.5587	26.1073	26.1389	25.351	25.5215	25.4819333333333	25.3323333333333	0.1496	1.1093	0.1516	TPR	TPR	20	14	14	62	39	39	19	13	13	33.6666666666667	22
1368	O43447	23.70015	22.9109	23.4321	23.24255	23.0634	23.2897	23.5543	23.846	22.9996	22.8222	23.4314	23.4328	23.2875	23.1976	23.0042	23.1226	23.309	23.2704	23.3477166666667	23.19855	0.149166666666666	1.1089	0.4269	PPIH	PPIH	10	5	5	15	6	6	11	6	6	12	5.66666666666667
1369	P42224	23.8806	24.5064	24.0362	23.4888	24.3018	24.18525	23.8453	23.9159	24.4951	24.5177	24.1064	23.966	23.5107	23.4669	24.3335	24.2701	24.2201	24.1504	24.1410666666667	23.99195	0.149116666666668	1.1089	0.3224	STAT1	STAT1	12	10	10	14	8	8	8	6	6	11.3333333333333	8
1370	P49790	21.2111	23.63925	22.2237	20.25145	23.4425	22.93385	20.9383	21.4839	23.5077	23.7708	22.4526	21.9948	20.2855	20.2174	23.4298	23.4552	22.9666	22.9011	22.3580166666667	22.2092666666667	0.14875	1.1086	0.0698	NUP153	NUP153	NA	NA	NA	3	3	3	NA	NA	NA	NA	NA
1371	Q8IUE6	24.3626	26.9336	25.7756	23.87385	26.9672	25.7858	24.1508	24.5744	26.8668	27.0004	25.8188	25.7324	23.7556	23.9921	26.8064	27.128	25.5801	25.9915	25.6906	25.5422833333333	0.148316666666666	1.1083	0.0725	HIST2H2AB	HIST2H2AB	NA	NA	NA	50	14	3	NA	NA	NA	NA	NA
1372	P62273	22.7227	25.21235	24.6736	21.8894	25.50255	24.7734	22.5921	22.8533	24.9976	25.4271	24.6452	24.702	22.0629	21.7159	25.4016	25.6035	24.7385	24.8083	24.2028833333333	24.0551166666667	0.147766666666666	1.1079	0.0628	RPS29	RPS29	NA	NA	NA	NA	NA	NA	NA	NA	NA	NA	NA
1373	Q7L5N1	19.6633	19.4404	19.24605	18.88955	20.28205	18.7352	19.3636	19.963	19.2836	19.5972	19.6747	18.8174	19.6337	18.1454	20.2713	20.2928	18.5401	18.9303	19.4499166666667	19.3022666666667	0.147649999999999	1.1077	0.1418	COPS6	COPS6	NA	NA	NA	NA	NA	NA	NA	NA	NA	NA	NA
1374	Q9Y2J2	21.4826	23.497	21.7327	21.331	23.2389	21.7064	21.7403	21.2249	23.5249	23.4691	21.698	21.7674	21.1552	21.5068	23.2531	23.2247	21.5744	21.8384	22.2374333333333	22.0921	0.145333333333337	1.106	0.0982	EPB41L3	EPB41L3	NA	NA	NA	6	5	5	NA	NA	NA	NA	NA
1375	O00192	20.34615	21.5668	20.18825	20.54525	21.118	20.0027	20.4219	20.2704	21.6688	21.4648	18.9492	21.4273	20.4087	20.6818	21.1421	21.0939	20.5343	19.4711	20.7004	20.5553166666667	0.145083333333336	1.1058	0.1115	ARVCF	ARVCF	NA	NA	NA	NA	NA	NA	NA	NA	NA	NA	NA
1376	P63279	22.9813	22.47465	23.00415	22.2525	22.86715	22.9053	23.1405	22.8221	22.5459	22.4034	23.1261	22.8822	22.7026	21.8024	22.9528	22.7815	23.1799	22.6307	22.8200333333333	22.6749833333333	0.145050000000001	1.1058	0.2687	UBE2I	UBE2I	NA	NA	NA	NA	NA	NA	3	2	2	NA	NA
1377	Q29RF7	24.6575	24.4974	24.2385	24.05455	24.5489	24.3554	24.5011	24.8139	24.4824	24.5124	24.3651	24.1119	23.9959	24.1132	24.5675	24.5303	24.3428	24.368	24.4644666666667	24.3196166666667	0.144850000000002	1.1056	0.5296	PDS5A	PDS5A	13	9	9	17	8	8	22	12	10	17.3333333333333	9
1378	Q99501	16.3275	20.34015	17.2426	16.12335	19.34485	18.00965	16.224	16.431	20.085	20.5953	16.3506	18.1346	16.0489	16.1978	20.2772	18.4125	17.9583	18.061	17.9700833333333	17.82595	0.144133333333336	1.1051	0.05	GAS2L1	GAS2L1	NA	NA	NA	NA	NA	NA	NA	NA	NA	NA	NA
1379	P58107	24.3588	24.83195	23.63865	23.59945	25.1453	23.6536	24.6897	24.0279	24.8169	24.847	22.7777	24.4996	23.5848	23.6141	25.0935	25.1971	23.397	23.9102	24.2764666666667	24.1327833333333	0.143683333333335	1.1047	0.1184	EPPK1	EPPK1	NA	NA	NA	NA	NA	NA	NA	NA	NA	NA	NA
1380	O00762	21.32785	21.7481	21.95585	20.8196	22.02745	21.75815	21.6966	20.9591	21.6384	21.8578	22.386	21.5257	20.8049	20.8343	21.9287	22.1262	22.168	21.3483	21.6772666666667	21.5350666666667	0.142200000000003	1.1036	0.1774	UBE2C	UBE2C	NA	NA	NA	NA	NA	NA	NA	NA	NA	NA	NA
1381	Q05682	24.7725	27.28785	25.09725	24.53325	27.1101	25.0878	24.8125	24.7325	27.3375	27.2382	25.0405	25.154	24.5791	24.4874	27.1361	27.0841	25.175	25.0006	25.7192	25.57705	0.142150000000001	1.1036	0.0736	CALD1	CALD1	7	5	5	61	26	25	7	4	3	25	11
1382	P14174	24.4942	24.75995	23.6245	23.99705	24.5901	23.8668	24.285	24.7034	24.9112	24.6087	23.7031	23.5459	23.8633	24.1308	24.6551	24.5251	23.8935	23.8401	24.2928833333333	24.1513166666667	0.141566666666666	1.1031	0.2132	MIF	MIF	NA	NA	NA	NA	NA	NA	NA	NA	NA	NA	NA
1383	Q15517	23.49675	20.7394	22.53025	23.8594	19.95635	22.527	23.3762	23.6173	21.0015	20.4773	22.4656	22.5949	23.9049	23.8139	20.4254	19.4873	22.5851	22.4689	22.2554666666667	22.11425	0.141216666666665	1.1028	0.0564	CDSN	CDSN	5	4	4	NA	NA	NA	7	3	3	NA	NA
1384	P52747	20.1845	20.10645	20.1353	19.68785	19.4133	20.90245	20.2806	20.0884	20.5216	19.6913	19.8231	20.4475	19.4908	19.8849	19.4156	19.411	20.9344	20.8705	20.1420833333333	20.0012	0.140883333333331	1.1026	0.1718	ZNF143	ZNF143	NA	NA	NA	NA	NA	NA	NA	NA	NA	NA	NA
1385	A1L0T0	15.566	16.7059	15.41605	15.7412	15.05945	16.46535	15.268	15.864	16.5978	16.814	15.4817	15.3504	15.4682	16.0142	14.2893	15.8296	16.7975	16.1332	15.8959833333333	15.7553333333333	0.140650000000001	1.1024	0.1225	ILVBL	ILVBL	NA	NA	NA	NA	NA	NA	NA	NA	NA	NA	NA
1386	Q9BPX5	16.57785	21.3564	18.38275	16.06305	21.2379	18.59505	16.4266	16.7291	21.4351	21.2777	18.6778	18.0877	16.1871	15.939	21.4199	21.0559	18.7629	18.4272	18.7723333333333	18.632	0.140333333333334	1.1022	0.0381	ARPC5L	ARPC5L	NA	NA	NA	NA	NA	NA	NA	NA	NA	NA	NA
1387	P46821	22.6105	23.93415	23.04255	22.26	23.8623	23.04405	22.4899	22.7311	23.8153	24.053	23.055	23.0301	22.36	22.16	23.8639	23.8607	23.2375	22.8506	23.1957333333333	23.05545	0.140283333333333	1.1021	0.1391	MAP1B	MAP1B	4	3	3	15	8	8	2	2	2	7	4.33333333333333
1388	Q9Y2T7	21.7339	22.5842	22.8154	21.2744	22.51005	22.9283	21.6946	21.7732	22.9563	22.2121	23.0508	22.58	21.3494	21.1994	22.4402	22.5799	23.0836	22.773	22.3778333333333	22.2375833333333	0.140249999999998	1.1021	0.1362	YBX2	YBX2	NA	NA	NA	NA	NA	NA	NA	NA	NA	NA	NA
1389	Q01581	21.0127	22.2826	21.35355	20.60415	22.0711	21.5529	20.9669	21.0585	22.2361	22.3291	21.3637	21.3434	20.9696	20.2387	22.1905	21.9517	21.5711	21.5347	21.5496166666667	21.4093833333333	0.140233333333331	1.1021	0.1444	HMGCS1	HMGCS1	NA	NA	NA	NA	NA	NA	NA	NA	NA	NA	NA
1390	P62857	24.3608	25.6227	25.1109	24.06855	25.4867	25.11875	24.3193	24.4023	25.5102	25.7352	25.1562	25.0656	24.1384	23.9987	25.4845	25.4889	25.1798	25.0577	25.0314666666667	24.8913333333333	0.140133333333331	1.102	0.153	RPS28	RPS28	15	6	6	23	7	7	7	3	3	15	5.33333333333333
1391	O15173	17.79705	19.99255	18.10005	18.00075	19.4977	17.97555	17.7584	17.8357	20.2944	19.6907	18.2534	17.9467	17.7756	18.2259	19.3704	19.625	17.9957	17.9554	18.6298833333333	18.4913333333333	0.138549999999999	1.1008	0.0936	PGRMC2	PGRMC2	NA	NA	NA	2	2	2	NA	NA	NA	NA	NA
1392	Q9Y230	25.36325	26.22475	25.46505	24.7806	26.0909	25.7664	25.3475	25.379	26.2496	26.1999	25.5456	25.3845	24.7238	24.8374	26.1434	26.0384	25.8567	25.6761	25.68435	25.5459666666667	0.138383333333337	1.1007	0.1806	RUVBL2	RUVBL2	15	10	10	31	17	17	19	12	12	21.6666666666667	13
1393	Q9Y2D5	20.076	24.91695	21.4353	19.856	24.3747	21.7881	20.3396	19.8124	24.7194	25.1145	21.7398	21.1308	19.0511	20.6609	24.1806	24.5688	21.8288	21.7474	22.14275	22.0062666666667	0.136483333333331	1.0992	0.0383	AKAP2	AKAP2	NA	NA	NA	15	11	11	NA	NA	NA	NA	NA
1394	Q9Y2D5	20.076	24.91695	21.4353	19.856	24.3747	21.7881	20.3396	19.8124	24.7194	25.1145	21.7398	21.1308	19.0511	20.6609	24.1806	24.5688	21.8288	21.7474	22.14275	22.0062666666667	0.136483333333331	1.0992	0.0383	PALM2-AKAP2	AKAP2	NA	NA	NA	15	11	11	NA	NA	NA	NA	NA
1395	P16989	22.72245	23.4545	24.24425	22.1746	23.7124	24.1301	23.0544	22.3905	23.7434	23.1656	24.2397	24.2488	22.2513	22.0979	23.7793	23.6455	24.2096	24.0506	23.4737333333333	23.3390333333333	0.134700000000002	1.0979	0.1047	YBX3	YBX3	11	7	3	NA	NA	NA	NA	NA	NA	NA	NA
1396	Q9Y2L1	24.66425	23.79005	24.3042	24.4797	23.651	24.2256	24.5817	24.7468	23.8303	23.7498	24.3479	24.2605	24.549	24.4104	23.6209	23.6811	24.2692	24.182	24.2528333333333	24.1187666666667	0.134066666666669	1.0974	0.2473	DIS3	DIS3	14	7	7	5	4	4	17	10	10	12	7
1397	P20936	16.13225	18.62125	16.17915	16.3128	17.4055	16.8132	15.9609	16.3036	18.5456	18.6969	16.6053	15.753	16.8482	15.7774	17.0897	17.7213	16.783	16.8434	16.97755	16.8438333333333	0.133716666666668	1.0971	0.0831	RASA1	RASA1	NA	NA	NA	NA	NA	NA	NA	NA	NA	NA	NA
1398	Q9H9T3	20.1955	21.7332	20.7228	19.5244	21.77715	20.9501	19.947	20.444	21.6934	21.773	20.9493	20.4963	19.5878	19.461	21.8243	21.73	21.0312	20.869	20.8838333333333	20.75055	0.133283333333335	1.0968	0.0968	ELP3	ELP3	NA	NA	NA	2	2	2	NA	NA	NA	NA	NA
1399	Q9UH36	16.3152	15.25465	17.6261	16.2702	14.9279	17.598	16.4783	16.1521	16.3764	14.1329	18.0545	17.1977	16.8191	15.7213	13.9663	15.8895	18.2821	16.9139	16.39865	16.2653666666667	0.133283333333335	1.0968	0.0601	SRRD	SRRD	NA	NA	NA	NA	NA	NA	NA	NA	NA	NA	NA
1400	P63173	24.3276	26.1312	25.308	23.7536	26.0859	25.5275	24.1737	24.4815	26.0303	26.2321	25.3371	25.2789	23.7025	23.8047	26.108	26.0638	25.4538	25.6012	25.2556	25.1223333333333	0.133266666666668	1.0968	0.0886	RPL38	RPL38	14	5	5	33	6	6	14	5	5	20.3333333333333	5.33333333333333
1401	Q5SW96	15.26125	16.63855	15.50815	17.5615	14.52655	14.9206	15.4534	15.0691	16.8075	16.4696	15.4798	15.5365	17.5545	17.5685	16.4077	12.6454	16.3747	13.4665	15.80265	15.66955	0.133099999999999	1.0967	0.0527	LDLRAP1	LDLRAP1	NA	NA	NA	NA	NA	NA	NA	NA	NA	NA	NA
1402	Q9Y3I0	27.4649	26.9973	27.39375	26.8036	27.0969	27.56175	27.3858	27.544	27.0101	26.9845	27.3274	27.4601	26.8393	26.7679	27.1311	27.0627	27.565	27.5585	27.2853166666667	27.1540833333333	0.131233333333334	1.0952	0.3397	RTCB	RTCB	43	20	20	29	14	14	50	21	21	40.6666666666667	18.3333333333333
1403	P33552	19.89895	19.06645	20.37585	19.59725	19.1746	20.17665	19.5114	20.2865	19.2711	18.8618	21.7809	18.9708	19.8302	19.3643	19.014	19.3352	20.9839	19.3694	19.7804166666667	19.6495	0.130916666666668	1.095	0.0908	CKS2	CKS2	NA	NA	NA	NA	NA	NA	NA	NA	NA	NA	NA
1404	P62841	21.7991	25.4084	24.774	20.976	25.52755	25.0869	21.5849	22.0133	25.3693	25.4475	24.9199	24.6281	20.6539	21.2981	25.5846	25.4705	25.3806	24.7932	23.9938333333333	23.8634833333333	0.13035	1.0946	0.0395	RPS15	RPS15	8	4	4	16	8	8	NA	NA	NA	NA	NA
1405	P19623	21.55605	22.23525	21.3932	20.96195	22.3226	21.50975	21.3902	21.7219	22.2654	22.2051	21.3657	21.4207	20.7601	21.1638	22.335	22.3102	21.5964	21.4231	21.7281666666667	21.5981	0.130066666666668	1.0943	0.167	SRM	SRM	NA	NA	NA	NA	NA	NA	NA	NA	NA	NA	NA
1406	Q5T0N5	17.548	18.9087	17.87695	17.2412	18.3043	18.3981	17.2768	17.8192	18.7532	19.0642	17.7923	17.9616	17.5716	16.9108	17.9344	18.6742	18.702	18.0942	18.1112166666667	17.9812	0.130016666666666	1.0943	0.1276	FNBP1L	FNBP1L	NA	NA	NA	NA	NA	NA	NA	NA	NA	NA	NA
1407	Q9UL46	20.62555	21.7439	20.1282	19.70335	21.7489	20.6577	20.5026	20.7485	21.8121	21.6757	20.3642	19.8922	20.4867	18.92	21.7374	21.7604	20.9154	20.4	20.83255	20.7033166666667	0.129233333333335	1.0937	0.0902	PSME2	PSME2	NA	NA	NA	8	4	4	NA	NA	NA	NA	NA
1408	Q96PZ0	22.08075	21.93525	21.88125	21.04635	21.71045	22.7532	22.1429	22.0186	21.828	22.0425	22.119	21.6435	21.373	20.7197	22.1156	21.3053	21.8617	23.6447	21.96575	21.8366666666667	0.129083333333334	1.0936	0.1166	PUS7	PUS7	NA	NA	NA	3	2	2	6	4	4	NA	NA
1409	Q14980	26.3734	26.7013	25.7309	25.5691	26.6412	26.20835	26.3265	26.4203	26.6691	26.7335	25.8673	25.5945	25.5897	25.5485	26.6353	26.6471	26.2822	26.1345	26.2685333333333	26.13955	0.128983333333334	1.0935	0.1914	NUMA1	NUMA1	42	26	25	69	39	38	60	31	30	57	31
1410	P16104	24.1932	26.8914	25.8598	23.88425	26.78025	25.89565	24.1811	24.2053	26.8378	26.945	25.8706	25.849	23.7482	24.0203	26.8867	26.6738	25.7054	26.0859	25.6481333333333	25.52005	0.128083333333333	1.0928	0.0626	H2AFX	H2AFX	NA	NA	NA	49	13	2	NA	NA	NA	NA	NA
1411	P05198	25.41695	26.0264	25.79725	24.97195	26.04995	25.836	25.3052	25.5287	26.1159	25.9369	25.7015	25.893	24.9726	24.9713	26.2652	25.8347	25.8392	25.8328	25.7468666666667	25.6193	0.127566666666667	1.0924	0.2096	EIF2S1	EIF2S1	20	10	10	27	11	11	17	9	9	21.3333333333333	10
1412	Q9NUQ9	20.42205	21.11855	20.3584	19.8673	21.24805	20.40105	20.4705	20.3736	21.3587	20.8784	20.5311	20.1857	20.0191	19.7155	21.2967	21.1994	20.2339	20.5682	20.633	20.5054666666667	0.127533333333332	1.0924	0.1598	FAM49B	FAM49B	NA	NA	NA	NA	NA	NA	NA	NA	NA	NA	NA
1413	P50454	23.6883	24.75835	23.21625	23.5058	24.43675	23.3386	23.6751	23.7015	24.7723	24.7444	23.2617	23.1708	23.5084	23.5032	24.4189	24.4546	23.3059	23.3713	23.8876333333333	23.7603833333333	0.12725	1.0922	0.1357	SERPINH1	SERPINH1	6	5	5	17	9	9	10	5	5	11	6.33333333333333
1414	P04259	27.64215	25.34995	27.10375	28.05295	24.58785	27.07665	27.696	27.5883	25.9552	24.7447	27.1269	27.0806	28.1366	27.9693	24.5416	24.6341	26.8828	27.2705	26.6986166666667	26.5724833333333	0.126133333333332	1.0914	0.0564	KRT6B	KRT6B	70	27	2	42	20	2	103	31	2	71.6666666666667	2
1415	P61247	26.5154	28.6215	27.9032	25.8951	28.62225	28.14625	26.4479	26.5829	28.6451	28.5979	27.9121	27.8943	25.9781	25.8121	28.5272	28.7173	28.1536	28.1389	27.6800333333333	27.5545333333333	0.125499999999999	1.0909	0.0689	RPS3A	RPS3A	44	19	19	96	29	29	26	10	10	55.3333333333333	19.3333333333333
1416	Q03701	22.16225	21.6464	21.79815	21.58085	21.7618	21.8888	21.7929	22.5316	21.7297	21.5631	21.5802	22.0161	21.7189	21.4428	22.0219	21.5017	21.9343	21.8433	21.8689333333333	21.7438166666667	0.125116666666667	1.0906	0.3055	CEBPZ	CEBPZ	4	3	3	2	2	2	3	2	2	3	2.33333333333333
1417	P35227	20.43725	19.23475	19.41005	19.68815	19.39905	19.62025	20.336	20.5385	19.506	18.9635	19.4785	19.3416	19.5723	19.804	19.4515	19.3466	19.5264	19.7141	19.6940166666667	19.56915	0.124866666666666	1.0904	0.194	PCGF2	PCGF2	NA	NA	NA	NA	NA	NA	NA	NA	NA	NA	NA
1418	Q9Y4A5	20.01115	20.4054	19.519	19.6196	19.9522	19.9921	19.9916	20.0307	20.399	20.4118	19.3713	19.6667	19.8271	19.4121	20.0483	19.8561	20.2345	19.7497	19.9785166666667	19.8546333333333	0.123883333333335	1.0897	0.2571	TRRAP	TRRAP	NA	NA	NA	NA	NA	NA	NA	NA	NA	NA	NA
1419	P39023	26.2548	28.6591	28.145	25.64545	28.75225	28.29065	26.1662	26.3434	28.6135	28.7047	28.2028	28.0872	25.6974	25.5935	28.7774	28.7271	28.147	28.4343	27.6863	27.5627833333333	0.123516666666667	1.0894	0.0577	RPL3	RPL3	39	15	15	76	26	26	26	13	13	47	18
1420	O14744	23.6322	24.45325	23.43585	23.3427	24.1999	23.60815	23.5702	23.6942	24.5553	24.3512	23.2462	23.6255	23.2717	23.4137	24.2484	24.1514	23.5818	23.6345	23.8404333333333	23.7169166666667	0.123516666666667	1.0894	0.1891	PRMT5	PRMT5	4	2	2	4	3	3	NA	NA	NA	NA	NA
1421	P19174	19.62815	21.9016	21.8242	19.41615	21.9726	21.5963	19.4099	19.8464	21.9717	21.8315	21.848	21.8004	19.3186	19.5137	22.0294	21.9158	22.0687	21.1239	21.1179833333333	20.9950166666667	0.122966666666667	1.089	0.0631	PLCG1	PLCG1	NA	NA	NA	4	3	3	NA	NA	NA	NA	NA
1422	Q9NTM9	18.9239	18.83905	18.52625	16.8919	19.84485	19.1843	20.2885	17.5593	18.734	18.9441	17.7836	19.2689	17.0232	16.7606	19.7266	19.9631	19.5492	18.8194	18.7630666666667	18.64035	0.122716666666665	1.0888	0.0627	CUTC	CUTC	NA	NA	NA	NA	NA	NA	NA	NA	NA	NA	NA
1423	Q01831	19.3783	20.30765	18.32645	17.51625	21.2704	18.85765	19.3145	19.4421	21.1122	19.5031	18.1016	18.5513	16.121	18.9115	21.2078	21.333	18.7147	19.0006	19.3374666666667	19.2147666666667	0.122700000000002	1.0888	0.0491	XPC	XPC	NA	NA	NA	NA	NA	NA	NA	NA	NA	NA	NA
1424	P51571	21.63635	20.46695	20.7952	20.85195	20.7628	20.91835	22.2176	21.0551	20.8464	20.0875	20.8762	20.7142	20.6953	21.0086	20.5825	20.9431	20.9589	20.8778	20.9661666666667	20.8443666666667	0.1218	1.0881	0.1635	SSR4	SSR4	NA	NA	NA	NA	NA	NA	2	2	2	NA	NA
1425	Q9BTE3	21.31735	19.9012	20.41515	20.3036	20.3805	20.58675	21.2892	21.3455	19.6411	20.1613	20.0365	20.7938	20.3168	20.2904	20.586	20.175	20.5606	20.6129	20.5445666666667	20.4236166666667	0.120950000000001	1.0875	0.1595	MCMBP	MCMBP	NA	NA	NA	NA	NA	NA	NA	NA	NA	NA	NA
1426	O15479	22.6263	24.78025	23.8714	21.8273	24.97675	24.11215	22.4996	22.753	24.8527	24.7078	23.9621	23.7807	21.7624	21.8922	24.843	25.1105	24.0815	24.1428	23.7593166666667	23.6387333333333	0.120583333333332	1.0872	0.0607	MAGEB2	MAGEB2	8	4	4	13	7	7	5	3	3	8.66666666666667	4.66666666666667
1427	P62277	25.19845	27.326	26.6731	24.43285	27.4445	26.96325	25.1306	25.2663	27.284	27.368	26.7379	26.6083	24.489	24.3767	27.5399	27.3491	26.8729	27.0536	26.3991833333333	26.2802	0.118983333333333	1.086	0.06	RPS13	RPS13	27	12	12	43	15	15	15	8	8	28.3333333333333	11.6666666666667
1428	Q96EP5	26.4112	24.15565	26.7315	26.3332	24.0363	26.5722	26.3592	26.4632	24.2074	24.1039	26.7106	26.7524	26.4109	26.2555	23.9957	24.0769	26.5471	26.5973	25.7661166666667	25.6472333333333	0.118883333333336	1.0859	0.059	DAZAP1	DAZAP1	23	5	5	6	4	4	28	5	5	19	4.66666666666667
1429	Q96ST3	23.10045	23.41655	21.9546	22.0491	23.11935	22.95255	23.1345	23.0664	23.6371	23.196	21.8786	22.0306	22.0519	22.0463	23.0675	23.1712	23.0213	22.8838	22.8238666666667	22.707	0.116866666666667	1.0844	0.125	SIN3A	SIN3A	NA	NA	NA	5	4	4	8	6	6	NA	NA
1430	P07199	16.10245	20.9918	20.3832	16.39815	20.05575	20.6758	15.9512	16.2537	21.0993	20.8843	20.5353	20.2311	16.6886	16.1077	20.1286	19.9829	21.3116	20.04	19.15915	19.0432333333333	0.115916666666667	1.0837	0.0311	CENPB	CENPB	NA	NA	NA	NA	NA	NA	NA	NA	NA	NA	NA
1431	Q9UHB7	19.0053	19.03895	17.53695	17.519	19.4717	18.2431	19.3754	18.6352	19.0655	19.0124	17.7937	17.2802	19.2627	15.7753	19.4918	19.4516	18.5121	17.9741	18.5270666666667	18.4112666666667	0.1158	1.0835	0.0623	AFF4	AFF4	NA	NA	NA	NA	NA	NA	NA	NA	NA	NA	NA
1432	O94925	20.0649	20.49185	20.03265	20.15145	21.2059	18.8849	20.8507	19.2791	20.36	20.6237	19.9087	20.1566	19.8103	20.4926	21.1146	21.2972	19.4476	18.3222	20.1964666666667	20.08075	0.115716666666664	1.0835	0.0833	GLS	GLS	NA	NA	NA	NA	NA	NA	NA	NA	NA	NA	NA
1433	P18621	25.05215	26.47765	26.48185	24.20195	26.66235	26.80435	25.0309	25.0734	26.5108	26.4445	26.6671	26.2966	24.4755	23.9284	26.7023	26.6224	26.8273	26.7814	26.0038833333333	25.88955	0.114333333333335	1.0825	0.0669	RPL17	RPL17	17	9	9	35	13	12	21	8	8	24.3333333333333	9.66666666666667
1434	Q9P2B4	19.408	23.34585	20.58035	19.55675	23.02005	20.4157	19.5474	19.2686	23.3448	23.3469	20.8048	20.3559	20.2811	18.8324	23.128	22.9121	20.2743	20.5571	21.1114	20.9975	0.113900000000001	1.0821	0.0398	CTTNBP2NL	CTTNBP2NL	NA	NA	NA	3	3	3	NA	NA	NA	NA	NA
1435	A0JLT2	17.09205	17.45815	17.5399	15.78055	17.23205	18.73775	17.5099	16.6742	17.3773	17.539	17.8025	17.2773	15.548	16.0131	17.4521	17.012	19.1181	18.3574	17.3633666666667	17.2501166666667	0.113250000000001	1.0817	0.0715	MED19	MED19	NA	NA	NA	NA	NA	NA	NA	NA	NA	NA	NA
1436	Q02878	27.05705	29.1174	28.17705	26.53865	29.10195	28.37275	26.9682	27.1459	29.0777	29.1571	28.256	28.0981	26.4916	26.5857	29.0861	29.1178	28.1627	28.5828	28.1171666666667	28.00445	0.112716666666667	1.0813	0.0664	RPL6	RPL6	31	14	14	56	21	21	22	11	11	36.3333333333333	15.3333333333333
1437	O95670	16.43815	19.247	17.58875	16.78185	18.92065	17.2379	15.8238	17.0525	19.5102	18.9838	18.159	17.0185	16.8579	16.7058	19.0865	18.7548	17.1719	17.3039	17.7579666666667	17.6468	0.111166666666666	1.0801	0.0571	ATP6V1G2	ATP6V1G2	NA	NA	NA	NA	NA	NA	NA	NA	NA	NA	NA
1438	P40763	23.10185	22.8252	22.57445	22.68875	22.7755	22.70465	23.0194	23.1843	22.7049	22.9455	22.5984	22.5505	22.7031	22.6744	22.8283	22.7227	22.7684	22.6409	22.8338333333333	22.7229666666667	0.11086666666667	1.0799	0.4877	STAT3	STAT3	6	5	5	5	3	3	4	3	3	5	3.66666666666667
1439	P22694	19.14575	20.0702	17.4248	18.7975	20.21995	17.29145	18.806	19.4855	19.938	20.2024	18.0584	16.7912	18.8448	18.7502	20.2477	20.1922	16.6086	17.9743	18.88025	18.7696333333333	0.110616666666669	1.0797	0.0513	PRKACB	PRKACB	NA	NA	NA	NA	NA	NA	NA	NA	NA	NA	NA
1440	Q13356	22.1223	20.59145	22.47475	21.27605	21.78335	21.8076	21.9739	22.2707	20.3677	20.8152	22.2494	22.7001	21.2105	21.3416	21.7422	21.8245	21.563	22.0522	21.7295	21.6223333333333	0.107166666666668	1.0771	0.1007	PPIL2	PPIL2	4	3	3	NA	NA	NA	2	2	2	NA	NA
1441	Q9Y265	25.02795	25.54775	24.54115	24.3107	25.5607	24.92515	24.8937	25.1622	25.5887	25.5068	24.5668	24.5155	24.4916	24.1298	25.5708	25.5506	24.9376	24.9127	25.03895	24.9321833333333	0.106766666666665	1.0768	0.1376	RUVBL1	RUVBL1	16	11	11	18	10	10	22	12	12	18.6666666666667	11
1442	Q9NWT1	21.50515	21.0496	20.63065	20.1995	21.605	21.0647	21.3696	21.6407	21.0406	21.0586	20.1325	21.1288	20.074	20.325	21.5314	21.6786	20.9397	21.1897	21.0618	20.9564	0.105399999999999	1.0758	0.1191	PAK1IP1	PAK1IP1	NA	NA	NA	NA	NA	NA	NA	NA	NA	NA	NA
1443	P29401	25.7614	25.46315	25.34145	25.1087	25.7713	25.3713	25.7424	25.7804	25.4854	25.4409	25.4071	25.2758	25.1836	25.0338	25.765	25.7776	25.4361	25.3065	25.522	25.4171	0.104900000000001	1.0754	0.3043	TKT	TKT	20	9	9	29	14	14	27	16	16	25.3333333333333	13
1444	Q92889	16.16035	15.004	15.28415	15.5746	13.6844	16.87585	16.3365	15.9842	14.4022	15.6058	15.2201	15.3482	16.1782	14.971	13.9503	13.4185	17.0874	16.6643	15.4828333333333	15.3782833333333	0.10455	1.0752	0.0559	ERCC4	ERCC4	NA	NA	NA	NA	NA	NA	NA	NA	NA	NA	NA
1445	Q9Y5S9	24.0996	22.10505	22.94775	23.1493	22.4505	23.2395	23.9932	24.206	22.0861	22.124	23.3448	22.5507	23.1804	23.1182	22.5515	22.3495	23.0627	23.4163	23.0508	22.9464333333333	0.104366666666667	1.075	0.0933	RBM8A	RBM8A	4	3	3	2	2	2	8	4	4	4.66666666666667	3
1446	Q9NVM6	19.1522	19.3228	19.1256	18.79905	19.25125	19.2381	19.3806	18.9238	19.4448	19.2008	19.5397	18.7115	18.7266	18.8715	19.5696	18.9329	19.0792	19.397	19.2002	19.0961333333333	0.104066666666668	1.0748	0.2288	DNAJC17	DNAJC17	NA	NA	NA	NA	NA	NA	NA	NA	NA	NA	NA
1447	Q96P70	21.633	22.39385	20.8892	21.3047	21.83195	21.46905	21.6893	21.5767	22.3979	22.3898	20.7133	21.0651	21.401	21.2084	22.0172	21.6467	21.5081	21.43	21.6386833333333	21.5352333333333	0.103449999999999	1.0743	0.132	IPO9	IPO9	NA	NA	NA	NA	NA	NA	2	2	2	NA	NA
1448	Q9NX20	20.20165	21.1637	21.72485	19.6942	21.70945	21.3778	20.3072	20.0961	20.9549	21.3725	21.659	21.7907	20.1239	19.2645	21.8609	21.558	21.3351	21.4205	21.0300666666667	20.92715	0.102916666666665	1.0739	0.0747	MRPL16	MRPL16	6	5	5	2	2	2	NA	NA	NA	NA	NA
1449	P04083	26.27045	26.60235	26.09855	25.84315	26.52205	26.2985	26.1502	26.3907	26.682	26.5227	26.0775	26.1196	25.8155	25.8708	26.4804	26.5637	26.4055	26.1915	26.3237833333333	26.2212333333333	0.102549999999997	1.0737	0.262	ANXA1	ANXA1	37	15	15	41	15	15	34	14	14	37.3333333333333	14.6666666666667
1450	P10155	15.8657	16.77215	17.6462	16.79005	16.8481	16.33905	17.3471	14.3843	16.5741	16.9702	18.0106	17.2818	16.7715	16.8086	17.307	16.3892	16.8537	15.8244	16.76135	16.6590666666667	0.102283333333332	1.0735	0.0671	RO60	TROVE2	NA	NA	NA	NA	NA	NA	NA	NA	NA	NA	NA
1451	Q92973	25.5039	25.03325	25.22775	25.05795	24.96205	25.4382	25.4231	25.5847	24.9681	25.0984	25.2161	25.2394	25.0786	25.0373	25.0604	24.8637	25.4515	25.4249	25.2549666666667	25.1527333333333	0.102233333333334	1.0734	0.3416	TNPO1	TNPO1	17	10	10	15	7	7	17	10	10	16.3333333333333	9
1452	Q9UBF1	19.60415	21.6004	20.0752	18.9359	21.5809	20.4569	19.5908	19.6175	21.6319	21.5689	20.0467	20.1037	18.8044	19.0674	21.6048	21.557	20.6794	20.2344	20.4265833333333	20.3245666666667	0.102016666666668	1.0733	0.0592	MAGEC2	MAGEC2	NA	NA	NA	NA	NA	NA	NA	NA	NA	NA	NA
1453	O75122	21.1586	20.8869	20.43655	20.86025	20.78495	20.53195	21.0742	21.243	20.7703	21.0035	21.0212	19.8519	21.0006	20.7199	20.5545	21.0154	20.4612	20.6027	20.82735	20.7257166666667	0.101633333333332	1.073	0.1789	CLASP2	CLASP2	NA	NA	NA	4	2	2	NA	NA	NA	NA	NA
1454	Q9NZT2	20.3473	20.9764	19.7333	19.65555	20.9295	20.16805	20.2771	20.4175	21.1916	20.7612	19.8935	19.5731	19.7535	19.5576	20.8546	21.0044	19.8872	20.4489	20.3523333333333	20.2510333333333	0.101300000000002	1.0727	0.1113	OGFR	OGFR	NA	NA	NA	3	2	2	NA	NA	NA	NA	NA
1455	O75449	16.38465	17.14225	15.87015	15.95135	16.5032	16.6425	16.7701	15.9992	17.2126	17.0719	16.2877	15.4526	16.4985	15.4042	16.6569	16.3495	16.504	16.781	16.4656833333333	16.3656833333333	0.100000000000001	1.0718	0.1101	KATNA1	KATNA1	NA	NA	NA	NA	NA	NA	NA	NA	NA	NA	NA
1456	Q9Y5Z7	18.7088	18.74135	18.2278	17.9368	19.01145	18.4323	18.8428	18.5748	18.749	18.7337	18.4106	18.045	17.9125	17.9611	19.0281	18.9948	18.7201	18.1445	18.5593166666667	18.4601833333333	0.0991333333333344	1.0711	0.1607	HCFC2	HCFC2	NA	NA	NA	NA	NA	NA	NA	NA	NA	NA	NA
1457	P62913	25.75905	27.42925	27.66865	25.2183	27.5787	27.7653	25.6591	25.859	27.503	27.3555	27.6579	27.6794	25.1711	25.2655	27.5332	27.6242	27.8236	27.707	26.9523166666667	26.8541	0.0982166666666693	1.0704	0.0546	RPL11	RPL11	8	3	3	19	8	8	8	3	3	11.6666666666667	4.66666666666667
1458	Q09666	28.435	30.00515	28.3506	28.44955	29.5325	28.51755	28.4334	28.4366	29.977	30.0333	28.6307	28.0705	28.471	28.4281	29.5537	29.5113	28.6	28.4351	28.93025	28.8332	0.097050000000003	1.0696	0.0867	AHNAK	AHNAK	129	76	76	609	231	231	185	101	101	307.666666666667	136
1459	Q9Y224	25.38105	24.40555	25.3252	24.7337	24.45905	25.6332	25.2907	25.4714	24.3215	24.4896	25.4039	25.2465	24.7939	24.6735	24.5078	24.4103	25.7789	25.4875	25.0372666666667	24.9419833333333	0.0952833333333345	1.0683	0.1181	RTRAF	RTRAF	32	14	14	26	12	12	43	15	15	33.6666666666667	13.6666666666667
1460	P61956	24.83035	23.93925	23.95575	24.4068	24.0036	24.02935	24.8501	24.8106	23.8975	23.981	24.1045	23.807	24.4569	24.3567	24.0146	23.9926	23.9002	24.1585	24.2417833333333	24.1465833333333	0.0952000000000019	1.0682	0.1798	SUMO2	SUMO2	NA	NA	NA	NA	NA	NA	NA	NA	NA	NA	NA
1461	A6NDU8	20.24495	21.2661	20.4357	19.43845	20.87345	21.3537	19.907	20.5829	21.1105	21.4217	20.7326	20.1388	19.3472	19.5297	21.0653	20.6816	20.7114	21.996	20.6489166666667	20.5552	0.0937166666666656	1.0671	0.0733	C5orf51	C5orf51	NA	NA	NA	NA	NA	NA	NA	NA	NA	NA	NA
1462	O43818	23.0332	23.7626	23.38785	22.70245	23.62905	23.57445	23.1666	22.8998	23.556	23.9692	23.5499	23.2258	22.5814	22.8235	23.6938	23.5643	23.7061	23.4428	23.39455	23.3019833333333	0.0925666666666665	1.0663	0.144	RRP9	RRP9	5	4	4	3	2	2	7	4	4	5	3.33333333333333
1463	P20290	20.27355	24.1295	22.4861	20.12105	23.53135	22.95965	20.03	20.5171	24.105	24.154	22.2946	22.6776	19.8114	20.4307	23.52	23.5427	22.9325	22.9868	22.2963833333333	22.2040166666667	0.0923666666666669	1.0661	0.0331	BTF3	BTF3	3	3	3	8	4	4	NA	NA	NA	NA	NA
1464	Q9H4L5	16.1234	18.5476	17.1244	16.89875	17.4467	17.1749	16.1907	16.0561	18.9438	18.1514	16.4326	17.8162	17.154	16.6435	16.5029	18.3905	17.9287	16.4211	17.2651333333333	17.17345	0.0916833333333322	1.0656	0.0554	OSBPL3	OSBPL3	NA	NA	NA	NA	NA	NA	NA	NA	NA	NA	NA
1465	P62424	27.3306	29.29725	28.1438	26.6739	29.253	28.57245	27.4191	27.2421	29.2843	29.3102	28.1437	28.1439	26.6322	26.7156	29.3592	29.1468	28.7315	28.4134	28.2572166666667	28.16645	0.0907666666666636	1.0649	0.0533	RPL7A	RPL7A	31	14	14	67	27	27	16	10	10	38	17
1466	O15020	19.07375	21.52465	20.05885	18.8478	22.0577	19.48155	18.6828	19.4647	21.3533	21.696	20.7876	19.3301	18.5136	19.182	22.0098	22.1056	19.6663	19.2968	20.2190833333333	20.1290166666667	0.0900666666666687	1.0644	0.0395	SPTBN2	SPTBN2	NA	NA	NA	NA	NA	NA	NA	NA	NA	NA	NA
1467	P55060	26.6067	25.6398	25.1496	25.8765	25.80835	25.4417	26.5858	26.6276	25.6232	25.6564	25.1443	25.1549	25.9167	25.8363	25.755	25.8617	25.4596	25.4238	25.7987	25.70885	0.089850000000002	1.0643	0.12	CSE1L	CSE1L	23	13	13	25	17	17	37	20	20	28.3333333333333	16.6666666666667
1468	Q6ZVX7	21.6629	20.49365	20.31715	22.01945	19.6754	20.50955	21.7008	21.625	18.4794	22.5079	20.4369	20.1974	22.2434	21.7955	18.1889	21.1619	20.58	20.4391	20.8245666666667	20.7348	0.0897666666666659	1.0642	0.0383	NCCRP1	NCCRP1	NA	NA	NA	NA	NA	NA	2	2	2	NA	NA
1469	P10809	25.028	25.74775	24.6299	24.5649	25.82785	24.74555	24.9527	25.1033	25.8082	25.6873	24.5794	24.6804	24.5641	24.5657	25.7751	25.8806	24.7885	24.7026	25.1352166666667	25.0461	0.0891166666666656	1.0638	0.1024	HSPD1	HSPD1	16	11	11	28	15	15	26	14	14	23.3333333333333	13.3333333333333
1470	P28072	22.8602	23.1985	22.09645	22.29425	23.31575	22.27825	23.0707	22.6497	23.166	23.231	22.2572	21.9357	22.31	22.2785	23.4064	23.2251	22.3998	22.1567	22.7183833333333	22.6294166666667	0.0889666666666677	1.0636	0.108	PSMB6	PSMB6	NA	NA	NA	4	2	2	4	2	2	NA	NA
1471	Q8N8D1	20.4961	17.2335	21.0954	19.8723	18.23245	20.45495	20.4286	20.5636	16.7927	17.6743	20.9501	21.2407	19.8727	19.8719	18.8607	17.6042	20.804	20.1059	19.6083333333333	19.5199	0.0884333333333345	1.0632	0.0346	PDCD7	PDCD7	NA	NA	NA	NA	NA	NA	NA	NA	NA	NA	NA
1472	O14787	23.65075	23.5712	23.2484	23.40405	23.3875	23.4146	23.4336	23.8679	23.5555	23.5869	23.2056	23.2912	23.3814	23.4267	23.4847	23.2903	23.4072	23.422	23.4901166666667	23.40205	0.0880666666666663	1.0629	0.3981	TNPO2	TNPO2	NA	NA	NA	NA	NA	NA	NA	NA	NA	NA	NA
1473	P08779	28.01275	24.7893	27.593	28.07725	24.46575	27.59125	28.0159	28.0096	24.6913	24.8873	27.5603	27.6257	28.0943	28.0602	24.3077	24.6238	27.5736	27.6089	26.79835	26.7114166666667	0.0869333333333344	1.0621	0.0316	KRT16	KRT16	73	31	16	36	19	7	111	35	19	73.3333333333333	14
1474	Q9Y6E2	22.0814	23.31205	22.1575	22.1813	23.07515	22.0337	22.0021	22.1607	23.3722	23.2519	22.1324	22.1826	22.2248	22.1378	22.8897	23.2606	22.0239	22.0435	22.5169833333333	22.43005	0.0869333333333309	1.0621	0.0982	BZW2	BZW2	NA	NA	NA	3	2	2	2	2	2	NA	NA
1475	Q7L2E3	22.93195	23.9139	23.90125	22.2036	24.15215	24.13275	22.78	23.0839	23.9251	23.9027	24.0977	23.7048	21.9768	22.4304	24.2646	24.0397	24.2124	24.0531	23.5823666666667	23.4961666666667	0.0861999999999981	1.0616	0.0669	DHX30	DHX30	11	7	7	7	5	5	3	2	2	7	4.66666666666667
1476	Q8NHV4	16.42015	18.4949	17.27495	16.41565	18.1999	17.31655	15.818	17.0223	19.7483	17.2415	17.7627	16.7872	16.6429	16.1884	17.8954	18.5044	16.6245	18.0086	17.3966666666667	17.3107	0.0859666666666641	1.0614	0.0462	NEDD1	NEDD1	NA	NA	NA	NA	NA	NA	NA	NA	NA	NA	NA
1477	O43795	22.76185	24.45155	22.73435	21.8797	24.56435	23.24625	22.7071	22.8166	24.3868	24.5163	22.7524	22.7163	22.032	21.7274	24.6348	24.4939	23.3224	23.1701	23.3159166666667	23.2301	0.0858166666666662	1.0613	0.0502	MYO1B	MYO1B	3	2	2	19	11	11	NA	NA	NA	NA	NA
1478	P53350	21.03805	20.111	20.8085	20.11995	20.83615	20.74645	21.0664	21.0097	20.4255	19.7965	20.8055	20.8115	20.1709	20.069	20.8957	20.7766	20.6116	20.8813	20.6525166666667	20.5675166666667	0.0850000000000009	1.0607	0.1337	PLK1	PLK1	NA	NA	NA	NA	NA	NA	NA	NA	NA	NA	NA
1479	P35268	23.80105	25.92965	25.81195	23.94165	25.83195	25.51495	23.6396	23.9625	25.9477	25.9116	25.9165	25.7074	24.4325	23.4508	25.8339	25.83	25.7404	25.2895	25.1808833333333	25.0961833333333	0.0847000000000016	1.0605	0.0511	RPL22	RPL22	8	4	4	16	7	7	3	2	2	9	4.33333333333333
1480	P36405	19.9035	20.9118	19.3448	19.5426	20.7253	19.64035	19.7039	20.1031	20.9932	20.8304	19.258	19.4316	19.5782	19.507	20.5532	20.8974	18.8351	20.4456	20.0533666666667	19.9694166666667	0.0839500000000015	1.0599	0.0699	ARL3	ARL3.00	NA	NA	NA	3	2	2	NA	NA	NA	NA	NA
1481	P35579	28.07995	30.6098	28.2502	27.6396	30.48205	28.56965	28.0291	28.1308	30.6157	30.6039	28.2792	28.2212	27.6576	27.6216	30.4759	30.4882	28.6376	28.5017	28.9799833333333	28.8971	0.082883333333335	1.0591	0.0395	MYH9	MYH9	158	74	69	650	153	133	170	77	77	326	93
1482	P36578	26.33205	28.48995	27.6207	25.6467	28.53735	28.01135	26.252	26.4121	28.442	28.5379	27.6679	27.5735	25.652	25.6414	28.4894	28.5853	28.1244	27.8983	27.4809	27.3984666666667	0.0824333333333307	1.0588	0.0423	RPL4	RPL4	50	24	24	93	33	33	33	15	15	58.6666666666667	24
1483	P30520	21.83455	22.4175	21.9774	21.16465	22.5532	22.26525	21.6726	21.9965	22.3715	22.4635	22.2061	21.7487	21.4201	20.9092	22.4669	22.6395	22.1015	22.429	22.0764833333333	21.9943666666667	0.0821166666666642	1.0586	0.0989	ADSS	ADSS	NA	NA	NA	5	2	2	NA	NA	NA	NA	NA
1484	P33316	20.7209	21.8275	21.39825	19.96885	21.94855	21.78325	21.0472	20.3946	21.8544	21.8006	21.7637	21.0328	20.0631	19.8746	21.9974	21.8997	21.9062	21.6603	21.31555	21.23355	0.0820000000000007	1.0585	0.0631	DUT	DUT	NA	NA	NA	3	2	2	NA	NA	NA	NA	NA
1485	P62906	25.18775	27.3931	26.49835	24.63775	27.4695	26.7275	25.0814	25.2941	27.3227	27.4635	26.5186	26.4781	24.7057	24.5698	27.4954	27.4436	26.6823	26.7727	26.3597333333333	26.27825	0.0814833333333347	1.0581	0.0428	RPL10A	RPL10A	23	8	8	44	12	12	16	6	6	27.6666666666667	8.66666666666667
1486	Q9NP66	22.60645	21.5948	21.84805	22.47245	21.9175	21.415	22.6021	22.6108	21.3805	21.8091	22.5059	21.1902	22.3974	22.5475	21.8962	21.9388	21.4637	21.3663	22.0164333333333	21.9349833333333	0.0814500000000002	1.0581	0.0925	HMG20A	HMG20A	NA	NA	NA	NA	NA	NA	NA	NA	NA	NA	NA
1487	Q15056	25.03075	25.2902	25.46375	24.5196	25.45335	25.56905	25.0284	25.0331	25.299	25.2814	25.4243	25.5032	24.6067	24.4325	25.3157	25.591	25.5802	25.5579	25.2615666666667	25.1806666666667	0.0808999999999997	1.0577	0.1361	EIF4H	EIF4H	14	9	9	19	9	9	14	7	7	15.6666666666667	8.33333333333333
1488	O14818	24.08645	23.8311	23.7501	23.77725	23.9526	23.69645	23.9069	24.266	23.7794	23.8828	23.6022	23.898	23.8608	23.6937	23.9294	23.9758	23.8431	23.5498	23.8892166666667	23.8087666666667	0.080449999999999	1.0574	0.3174	PSMA7	PSMA7	8	5	5	11	6	6	10	5	5	9.66666666666667	5.33333333333333
1489	Q9UNS2	20.79255	21.4707	21.124	20.20145	21.4543	21.49075	20.834	20.7511	21.3916	21.5498	20.8865	21.3615	20.4642	19.9387	21.4351	21.4735	21.4743	21.5072	21.1290833333333	21.0488333333333	0.0802499999999995	1.0572	0.0964	COPS3	COPS3	NA	NA	NA	3	2	2	NA	NA	NA	NA	NA
1490	Q9Y5B8	22.38435	23.05615	22.40475	21.9169	22.98965	22.69885	22.4701	22.2986	23.0754	23.0369	22.4657	22.3438	21.7046	22.1292	22.9273	23.052	22.6038	22.7939	22.6150833333333	22.5351333333333	0.0799499999999966	1.057	0.1189	NME7	NME7	2	2	2	2	2	2	4	3	3	2.66666666666667	2.33333333333333
1491	Q09028	24.4146	23.8471	24.0126	23.5776	24.0183	24.4423	24.373	24.4562	23.7712	23.923	24.0237	24.0015	23.5685	23.5867	23.9777	24.0589	24.3764	24.5082	24.0914333333333	24.0127333333333	0.0787000000000013	1.0561	0.16	RBBP4	RBBP4	NA	NA	NA	NA	NA	NA	NA	NA	NA	NA	NA
1492	Q99747	21.7209	22.62145	21.36305	21.4484	22.33225	21.69055	21.7726	21.6692	22.7366	22.5063	21.2353	21.4908	21.3282	21.5686	22.4658	22.1987	21.7518	21.6293	21.9018	21.8237333333333	0.0780666666666683	1.0556	0.0979	NAPG	NAPG	NA	NA	NA	8	5	5	NA	NA	NA	NA	NA
[truncated: 1,906 more rows]
