# Supplementary material for: Fused in sarcoma regulates DNA replication timing and kinetics
Source: J Biol Chem. 2021 Aug 8;297(3):101049. doi: 10.1016/j.jbc.2021.101049 (PMC8403768; doi:10.1016/j.jbc.2021.101049)
Supplement: Supplemental Table S6 [file mmc7.csv]

SYMBOL	GENEBIOTYPE	GENEID	LSV	LSV Type	dPSI	BPP	P(|dPSI|<=0.05) per LSV junction	WT E(PSI)	KO E(PSI)	A5SS	A3SS	ES	Num. Junctions	Num. Exons	Junctions coords	IR coords	sig	PSI_diff	IR
PURA	protein_coding	ENSG00000185129	gene:ENSG00000185129:s:140107777-140108219	s|1e1.1o2|2e1.1o2|i	0,246661171896688	0,728634510267647	0.03811971029984221;0.00010628753030848616;4.7544012974243266e-05	0,698	0,979	TRUE	FALSE	FALSE	2	2	140108100-140114041;140108219-140114041	140108219-140114041	dPSI >= 20%	Descreasing	TRUE
PURA	protein_coding	ENSG00000185129	gene:ENSG00000185129:s:140107777-140108219	s|1e1.1o2|2e1.1o2|i	-0,247427865027716	0,736967410970311	0.03811971029984221;0.00010628753030848616;4.7544012974243266e-05	0,296	0,010	TRUE	FALSE	FALSE	2	2	140108100-140114041;140108219-140114041	140108219-140114041	dPSI >= 20%	Increasing	TRUE
GRB10	protein_coding	ENSG00000106070	gene:ENSG00000106070:s:50710875-50710990	s|1e1.1o2|1e2.1o1	0,273748638921809	0,737872055130622	7.367729812244488e-05;7.368074598423924e-05	0,155	0,468	FALSE	FALSE	TRUE	2	3	50705323-50710875;50703908-50710875	NA	dPSI >= 20%	Descreasing	FALSE
GRB10	protein_coding	ENSG00000106070	gene:ENSG00000106070:s:50710875-50710990	s|1e1.1o2|1e2.1o1	-0,273748669591142	0,737872105226391	7.367729812244488e-05;7.368074598423924e-05	0,845	0,532	FALSE	FALSE	TRUE	2	3	50705323-50710875;50703908-50710875	NA	dPSI >= 20%	Increasing	FALSE
PKD1P6	transcribed_unprocessed_pseudogene	ENSG00000250251	gene:ENSG00000250251:s:15130202-15130454	s|1e1.1o1|2e1.1o1	0,267741540603424	0,803277978133342	8.257879723544812e-06;8.258252529813603e-06	0,065	0,355	TRUE	FALSE	FALSE	2	2	15130077-15130220;15130077-15130202	NA	dPSI >= 20%	Descreasing	FALSE
PKD1P6	transcribed_unprocessed_pseudogene	ENSG00000250251	gene:ENSG00000250251:s:15130202-15130454	s|1e1.1o1|2e1.1o1	-0,267741567304805	0,803277908575303	8.257879723544812e-06;8.258252529813603e-06	0,935	0,645	TRUE	FALSE	FALSE	2	2	15130077-15130220;15130077-15130202	NA	dPSI >= 20%	Increasing	FALSE
TYMSOS	processed_transcript	ENSG00000176912	gene:ENSG00000176912:t:649620-649964	t|1e1.1o2|1e1.2o2|1e2.1o1|i	-0,221446064806050	0,575960134934443	0.008381320985869523;0.0011578983913829947;0.001555942465073408;0.001301771129097129	0,314	0,063	TRUE	FALSE	TRUE	3	3	649964-658053;649964-657842;649964-657454	649964-657454	dPSI >= 20%	Increasing	TRUE
MED15	protein_coding	ENSG00000099917	gene:ENSG00000099917:t:20500741-20500836	t|1e1.1o1|1e2.1o1|1e3.1o1	-0,230267522797692	0,602921927697100	0.0014698491282594262;0.00012267055282932926;5.989579380418641e-05	0,633	0,339	FALSE	FALSE	TRUE	3	4	20496036-20500741;20498791-20500741;20499366-20500741	NA	dPSI >= 20%	Increasing	FALSE
MED15	protein_coding	ENSG00000099917	gene:ENSG00000099917:t:20500741-20500836	t|1e1.1o1|1e2.1o1|1e3.1o1	0,315149143173671	0,830383443702786	0.0014698491282594262;0.00012267055282932926;5.989579380418641e-05	0,273	0,627	FALSE	FALSE	TRUE	3	4	20496036-20500741;20498791-20500741;20499366-20500741	NA	dPSI >= 20%	Descreasing	FALSE
TRIM65	protein_coding	ENSG00000141569	gene:ENSG00000141569:t:75888963-75891347	t|1e1.1o1|1e2.1o1|1e3.1o1	-0,211363282283553	0,578193756337693	0.19474279681965018;2.797341512362367e-05;1.0290075807772858e-05	0,834	0,609	FALSE	FALSE	TRUE	3	4	75891347-75892267;75891347-75892011;75891347-75891813	NA	dPSI >= 20%	Increasing	FALSE
TULP4	protein_coding	ENSG00000130338	gene:ENSG00000130338:s:158413065-158413193	s|1e1.1o1|1e2.1o1|i	0,267920825630216	0,828297479096311	2.716228666299756e-05;2.1702901635833882e-06;0.00146186458265544	0,061	0,348	FALSE	FALSE	TRUE	2	3	158413193-158413537;158413193-158429736	158413193-158429736	dPSI >= 20%	Descreasing	TRUE
TULP4	protein_coding	ENSG00000130338	gene:ENSG00000130338:s:158413065-158413193	s|1e1.1o1|1e2.1o1|i	-0,409813200527225	0,994496472957586	2.716228666299756e-05;2.1702901635833882e-06;0.00146186458265544	0,868	0,460	FALSE	FALSE	TRUE	2	3	158413193-158413537;158413193-158429736	158413193-158429736	dPSI >= 20%	Increasing	TRUE
IFI27L1	protein_coding	ENSG00000165948	gene:ENSG00000165948:s:94096841-94096965	s|1e1.1o2|1e1.2o2|1e2.1o1|1e3.1o1|1e4.1o1	0,214006874485330	0,611410589675931	0.06968181136152896;8.84003984469306e-06;1.5714274726156906e-05;0.02130922306926647;0.02163751444246847	0,734	0,962	FALSE	TRUE	TRUE	5	5	94096965-94097492;94096965-94097495;94096965-94100739;94096965-94102477;94096965-94103503	NA	dPSI >= 20%	Descreasing	FALSE
XXbac-B562F10.12	protein_coding	ENSG00000277971	gene:ENSG00000277971:s:20437582-na	s|1e1.1o1|1e2.1o2|1e2.2o2	0,246330205963158	0,752676015866869	0.00040305561505404874;7.775466993641461e-06;0.0001703401385700909	0,183	0,450	FALSE	TRUE	TRUE	3	3	20432102-20437582;20430908-20437582;20430557-20437582	NA	dPSI >= 20%	Descreasing	FALSE
VEZT	protein_coding	ENSG00000028203	gene:ENSG00000028203:t:95300165-95302799	t|1e1.1o2|1e2.1o1	-0,224262654022829	0,644341535886679	7.687346285090157e-06;7.686915978191065e-06	0,972	0,727	FALSE	FALSE	TRUE	2	3	95296258-95300165;95298943-95300165	NA	dPSI >= 20%	Increasing	FALSE
VEZT	protein_coding	ENSG00000028203	gene:ENSG00000028203:t:95300165-95302799	t|1e1.1o2|1e2.1o1	0,224262662546987	0,644341572243988	7.687346285090157e-06;7.686915978191065e-06	0,028	0,273	FALSE	FALSE	TRUE	2	3	95296258-95300165;95298943-95300165	NA	dPSI >= 20%	Descreasing	FALSE
SLC35F3	protein_coding	ENSG00000183780	gene:ENSG00000183780:t:234231417-234231741	t|1e1.1o1|1e2.1o1	-0,207354304344222	0,541159013124284	9.364225327046505e-06;9.363704800669514e-06	0,975	0,748	FALSE	FALSE	TRUE	2	3	233905758-234231417;234214574-234231417	NA	dPSI >= 20%	Increasing	FALSE
SLC35F3	protein_coding	ENSG00000183780	gene:ENSG00000183780:t:234231417-234231741	t|1e1.1o1|1e2.1o1	0,207354281559219	0,541158903206644	9.364225327046505e-06;9.363704800669514e-06	0,025	0,252	FALSE	FALSE	TRUE	2	3	233905758-234231417;234214574-234231417	NA	dPSI >= 20%	Descreasing	FALSE
SRCAP	protein_coding	ENSG00000080603	gene:ENSG00000080603:t:30699908-30699981	t|1e1.1o2|1e1.2o2|1e2.1o1	0,226540681698291	0,640326476325892	6.150863597986778e-05;2.546579219946189e-05;0.021682216767893392	0,192	0,442	TRUE	FALSE	TRUE	3	3	30698461-30699908;30698761-30699908;30699242-30699908	NA	dPSI >= 20%	Descreasing	FALSE
FRG1HP	transcribed_unprocessed_pseudogene	ENSG00000276291	gene:ENSG00000276291:s:41011617-41011730	s|1e1.1o1|1e2.1o1|1e3.1o1|1e4.1o1|i	0,227601393765883	0,693008790835809	0.0008609433422487323;0.012180452167325884;0.01642164815524194;0.47524988959627423;1.125534920129523e-05	0,347	0,583	FALSE	FALSE	TRUE	4	5	41011730-41013781;41011730-41015024;41011730-41032834;41011730-41195101	41011730-41195101	dPSI >= 20%	Descreasing	TRUE
DENND4A	protein_coding	ENSG00000174485	gene:ENSG00000174485:s:65701051-65701192	s|1e1.1o2|1e1.2o2|1e2.1o1	-0,334308196818706	0,908751677840075	0.0002938046011662257;0.00011206200319262082;2.21268255284901e-05	0,742	0,387	FALSE	TRUE	TRUE	3	3	65700675-65701051;65700672-65701051;65697383-65701051	NA	dPSI >= 20%	Increasing	FALSE
TMEM147-AS1	antisense	ENSG00000236144	gene:ENSG00000236144:s:35542911-35543273	s|1e1.1o2|1e1.2o2|i	0,205462444159023	0,534410305860897	0.00029591967139515384;0.27861970250273466;0.00030390223813403505	0,395	0,632	FALSE	TRUE	FALSE	2	2	35542074-35542911;35541928-35542911	35541928-35542911	dPSI >= 20%	Descreasing	TRUE
TMEM147-AS1	antisense	ENSG00000236144	gene:ENSG00000236144:s:35542911-35543273	s|1e1.1o2|1e1.2o2|i	-0,203992641236269	0,527391658172605	0.00029591967139515384;0.27861970250273466;0.00030390223813403505	0,581	0,345	FALSE	TRUE	FALSE	2	2	35542074-35542911;35541928-35542911	35541928-35542911	dPSI >= 20%	Increasing	TRUE
SRGAP2	protein_coding	ENSG00000266028	gene:ENSG00000266028:s:206453199-206453380	s|1e1.2o2|1e2.1o1	0,227547467150150	0,665989960278865	9.313793351574165e-06;9.314312469754782e-06	0,138	0,382	FALSE	FALSE	TRUE	2	3	206453380-206454144;206453380-206454878	NA	dPSI >= 20%	Descreasing	FALSE
SRGAP2	protein_coding	ENSG00000266028	gene:ENSG00000266028:s:206453199-206453380	s|1e1.2o2|1e2.1o1	-0,227547477432501	0,665989867936011	9.313793351574165e-06;9.314312469754782e-06	0,862	0,618	FALSE	FALSE	TRUE	2	3	206453380-206454144;206453380-206454878	NA	dPSI >= 20%	Increasing	FALSE
PLA2G6	protein_coding	ENSG00000184381	gene:ENSG00000184381:t:38113487-38113654	t|1e1.3o3|1e2.1o1	0,211686895754572	0,577949829668693	1.4705179679106977e-05;1.4706005430187297e-05	0,741	0,972	FALSE	FALSE	TRUE	2	3	38113654-38115527;38113654-38114434	NA	dPSI >= 20%	Descreasing	FALSE
PLA2G6	protein_coding	ENSG00000184381	gene:ENSG00000184381:t:38113487-38113654	t|1e1.3o3|1e2.1o1	-0,211686875919024	0,577949651922986	1.4705179679106977e-05;1.4706005430187297e-05	0,259	0,028	FALSE	FALSE	TRUE	2	3	38113654-38115527;38113654-38114434	NA	dPSI >= 20%	Increasing	FALSE
RP11-111H13.1	protein_coding	ENSG00000241962	gene:ENSG00000241962:s:99195573-99195756	s|1e1.1o1|1e2.1o1|i	0,527502377669005	0,998629066256046	2.149167461476391e-05;0.00339676557750947;2.0140659096057334e-07	0,296	0,822	FALSE	FALSE	TRUE	2	3	99195756-99197154;99195756-99206634	99195756-99206634	dPSI >= 20%	Descreasing	TRUE
RP11-111H13.1	protein_coding	ENSG00000241962	gene:ENSG00000241962:s:99195573-99195756	s|1e1.1o1|1e2.1o1|i	-0,610790390934642	0,999999819861647	2.149167461476391e-05;0.00339676557750947;2.0140659096057334e-07	0,633	0,008	FALSE	FALSE	TRUE	2	3	99195756-99197154;99195756-99206634	99195756-99206634	dPSI >= 20%	Increasing	TRUE
GK5	protein_coding	ENSG00000175066	gene:ENSG00000175066:s:142185929-142185989	s|1e1.1o1|1e2.3o3	0,231344366905077	0,604867218684907	0.00012725568900940308;0.0001272623342146728	0,301	0,592	FALSE	FALSE	TRUE	2	3	142185793-142185929;142183049-142185929	NA	dPSI >= 20%	Descreasing	FALSE
GK5	protein_coding	ENSG00000175066	gene:ENSG00000175066:s:142185929-142185989	s|1e1.1o1|1e2.3o3	-0,231344375636014	0,604867269334117	0.00012725568900940308;0.0001272623342146728	0,699	0,408	FALSE	FALSE	TRUE	2	3	142185793-142185929;142183049-142185929	NA	dPSI >= 20%	Increasing	FALSE
USPL1	protein_coding	ENSG00000132952	gene:ENSG00000132952:s:30617693-30618056	s|1e1.1o1|1e2.1o1	-0,315105411238352	0,937198643759115	1.4428530984433863e-06;1.4427447195480456e-06	0,877	0,545	FALSE	FALSE	TRUE	2	3	30618056-30621073;30618056-30621764	NA	dPSI >= 20%	Increasing	FALSE
USPL1	protein_coding	ENSG00000132952	gene:ENSG00000132952:s:30617693-30618056	s|1e1.1o1|1e2.1o1	0,315105408759610	0,937198659811315	1.4428530984433863e-06;1.4427447195480456e-06	0,123	0,455	FALSE	FALSE	TRUE	2	3	30618056-30621073;30618056-30621764	NA	dPSI >= 20%	Descreasing	FALSE
SPAG4	protein_coding	ENSG00000061656	gene:ENSG00000061656:t:35619195-35619310	t|1e1.1o1|1e2.1o1	0,222214640263234	0,600828426264587	5.604126750120786e-05;5.604399055980647e-05	0,069	0,327	FALSE	FALSE	TRUE	2	3	35617240-35619195;35618998-35619195	NA	dPSI >= 20%	Descreasing	FALSE
SPAG4	protein_coding	ENSG00000061656	gene:ENSG00000061656:t:35619195-35619310	t|1e1.1o1|1e2.1o1	-0,222214639747407	0,600828293692269	5.604126750120786e-05;5.604399055980647e-05	0,931	0,673	FALSE	FALSE	TRUE	2	3	35617240-35619195;35618998-35619195	NA	dPSI >= 20%	Increasing	FALSE
FNIP2	protein_coding	ENSG00000052795	gene:ENSG00000052795:s:158870313-158870469	s|1e1.1o1|1e2.1o1|1e3.1o1	0,219417093253181	0,593780319016353	2.5963847482424463e-05;0.018450395187474905;1.7713789052353768e-05	0,058	0,300	FALSE	FALSE	TRUE	3	4	158870469-158879566;158870469-158889827;158870469-158891446	NA	dPSI >= 20%	Descreasing	FALSE
FNIP2	protein_coding	ENSG00000052795	gene:ENSG00000052795:s:158870313-158870469	s|1e1.1o1|1e2.1o1|1e3.1o1	-0,237378618871616	0,680322653473990	2.5963847482424463e-05;0.018450395187474905;1.7713789052353768e-05	0,939	0,679	FALSE	FALSE	TRUE	3	4	158870469-158879566;158870469-158889827;158870469-158891446	NA	dPSI >= 20%	Increasing	FALSE
TET2	protein_coding	ENSG00000168769	gene:ENSG00000168769:t:105233897-105237351	t|1e1.1o1|1e2.1o3|1e2.2o3	-0,405019290481846	0,946026253055799	3.946794551756838e-05;0.005648703144111582;5.457571102398547e-05	0,652	0,227	TRUE	FALSE	TRUE	3	3	105146979-105233897;105190486-105233897;105190505-105233897	NA	dPSI >= 20%	Increasing	FALSE
TET2	protein_coding	ENSG00000168769	gene:ENSG00000168769:t:105233897-105237351	t|1e1.1o1|1e2.1o3|1e2.2o3	0,368921037986242	0,903586716714636	3.946794551756838e-05;0.005648703144111582;5.457571102398547e-05	0,341	0,741	TRUE	FALSE	TRUE	3	3	105146979-105233897;105190486-105233897;105190505-105233897	NA	dPSI >= 20%	Descreasing	FALSE
POFUT2	protein_coding	ENSG00000186866	gene:ENSG00000186866:t:45278103-45278169	t|1e1.1o2|1e2.2o2|1e3.1o1|i	-0,281620850296486	0,910536622093051	0.4752708420327612;9.208361768653361e-07;0.029016485402098904;1.7260042413711289e-06	0,823	0,536	FALSE	FALSE	TRUE	3	4	45278169-45285678;45278169-45282349;45278169-45278298	45278169-45278298	dPSI >= 20%	Increasing	TRUE
POFUT2	protein_coding	ENSG00000186866	gene:ENSG00000186866:t:45278103-45278169	t|1e1.1o2|1e2.2o2|1e3.1o1|i	0,253606586692815	0,821788026789527	0.4752708420327612;9.208361768653361e-07;0.029016485402098904;1.7260042413711289e-06	0,108	0,369	FALSE	FALSE	TRUE	3	4	45278169-45285678;45278169-45282349;45278169-45278298	45278169-45278298	dPSI >= 20%	Descreasing	TRUE
TATDN3	protein_coding	ENSG00000203705	gene:ENSG00000203705:t:212812227-212812328	t|1e1.1o1|2e2.1o1|2e3.1o1|3e4.1o1|3e5.1o1	0,208256575156702	0,544862553535123	0.0009001662361651785;0.03611523516152885;0.0001739756598283515;0.07138988532204935;6.666016132333794e-05	0,254	0,498	FALSE	TRUE	TRUE	5	6	212807848-212812227;212804651-212812248;212807848-212812248;212804651-212812251;212807848-212812251	NA	dPSI >= 20%	Descreasing	FALSE
OSBPL8	protein_coding	ENSG00000091039	gene:ENSG00000091039:t:76450851-76450988	t|1e1.2o2|1e2.1o1|2e3.2o2|2e4.1o1	-0,247774879613754	0,724881630300638	0.00017190882298531165;0.00030824872278216084;2.67642423028569e-05;0.11720441365841028	0,685	0,413	FALSE	TRUE	TRUE	4	5	76450988-76487510;76450988-76459859;76450979-76487510;76450979-76459859	NA	dPSI >= 20%	Increasing	FALSE
SCAI	protein_coding	ENSG00000173611	gene:ENSG00000173611:s:125055876-125056007	s|1e1.1o1|1e2.1o1	0,275880153672989	0,787182668881185	3.701224501343704e-05;3.701422917201658e-05	0,476	0,785	FALSE	FALSE	TRUE	2	3	125052595-125055876;125029739-125055876	NA	dPSI >= 20%	Descreasing	FALSE
SCAI	protein_coding	ENSG00000173611	gene:ENSG00000173611:s:125055876-125056007	s|1e1.1o1|1e2.1o1	-0,275880126685323	0,787182590546656	3.701224501343704e-05;3.701422917201658e-05	0,524	0,215	FALSE	FALSE	TRUE	2	3	125052595-125055876;125029739-125055876	NA	dPSI >= 20%	Increasing	FALSE
LINC00662	lincRNA	ENSG00000261824	gene:ENSG00000261824:t:27732796-27732967	t|1e1.1o2|1e2.1o3|1e2.2o3|1e2.3o3|1e3.1o1|i	-0,251235624790344	0,762416018153074	0.39774102816471096;4.1903125678421915e-05;0.3630998574990628;0.31929925265250153;0.3630637922389118;3.273475644078761e-07	0,808	0,543	TRUE	FALSE	TRUE	5	4	27732967-27771664;27732967-27746098;27732967-27746081;27732967-27746021;27732967-27739569	27732967-27739569	dPSI >= 20%	Increasing	TRUE
LINC00662	lincRNA	ENSG00000261824	gene:ENSG00000261824:t:27732796-27732967	t|1e1.1o2|1e2.1o3|1e2.2o3|1e2.3o3|1e3.1o1|i	0,322996281484180	0,965502758043785	0.39774102816471096;4.1903125678421915e-05;0.3630998574990628;0.31929925265250153;0.3630637922389118;3.273475644078761e-07	0,078	0,406	TRUE	FALSE	TRUE	5	4	27732967-27771664;27732967-27746098;27732967-27746081;27732967-27746021;27732967-27739569	27732967-27739569	dPSI >= 20%	Descreasing	TRUE
PGM5P2	transcribed_unprocessed_pseudogene	ENSG00000277778	gene:ENSG00000277778:t:na-41008784	t|1e1.1o1|1e2.1o3|1e3.1o1	-0,253569367329471	0,706392972359026	6.0010744303506947e-05;0.00017358677243698535;0.000574305714979708	0,650	0,364	FALSE	FALSE	TRUE	3	4	41008784-41039611;41008784-41025764;41008784-41010292	NA	dPSI >= 20%	Increasing	FALSE
LRRC4C	protein_coding	ENSG00000148948	gene:ENSG00000148948:s:40292193-40294114	s|1e1.2o2|1e2.1o1|1e3.1o1	0,210397151096353	0,547845496077818	9.245556704978535e-05;0.0004044102919201764;0.0003942927914268868	0,286	0,545	FALSE	FALSE	TRUE	3	4	40241598-40292193;40140853-40292193;40116334-40292193	NA	dPSI >= 20%	Descreasing	FALSE
USP4	protein_coding	ENSG00000114316	gene:ENSG00000114316:s:49294407-49294598	s|1e1.1o2|1e2.1o1	-0,200247139358630	0,504578844462097	1.171572972402668e-05;1.1715163422962627e-05	0,263	0,053	FALSE	FALSE	TRUE	2	3	49293667-49294407;49292598-49294407	NA	dPSI >= 20%	Increasing	FALSE
USP4	protein_coding	ENSG00000114316	gene:ENSG00000114316:s:49294407-49294598	s|1e1.1o2|1e2.1o1	0,200247176096970	0,504578953924530	1.171572972402668e-05;1.1715163422962627e-05	0,737	0,947	FALSE	FALSE	TRUE	2	3	49293667-49294407;49292598-49294407	NA	dPSI >= 20%	Descreasing	FALSE
DDAH1	protein_coding	ENSG00000153904	gene:ENSG00000153904:t:85496166-85496281	t|1e1.1o1|1e2.1o1	-0,214394993698657	0,555516350749281	4.319491005499998e-05;4.319272216646005e-05	0,949	0,700	FALSE	FALSE	TRUE	2	3	85496281-85577984;85496281-85521619	NA	dPSI >= 20%	Increasing	FALSE
DDAH1	protein_coding	ENSG00000153904	gene:ENSG00000153904:t:85496166-85496281	t|1e1.1o1|1e2.1o1	0,214394974636980	0,555516354573472	4.319491005499998e-05;4.319272216646005e-05	0,051	0,300	FALSE	FALSE	TRUE	2	3	85496281-85577984;85496281-85521619	NA	dPSI >= 20%	Descreasing	FALSE
DHRS2	protein_coding	ENSG00000100867	gene:ENSG00000100867:s:23640275-23640431	s|1e1.1o1|1e2.1o1|1e3.2o2|i	-0,318804957284086	0,837570726051678	0.08338487020712565;0.0004374055300124717;0.0009489639589210647;0.0010194294633971701	0,888	0,533	FALSE	FALSE	TRUE	3	4	23640431-23641222;23640431-23641666;23640431-23643152	23640431-23643152	dPSI >= 20%	Increasing	TRUE
DPY19L1P1	unprocessed_pseudogene	ENSG00000229358	gene:ENSG00000229358:t:32751394-32751473	t|1e1.1o1|i	-0,304395133700071	0,886932973414147	8.05020140534074e-05;8.049564632133644e-05	0,762	0,441	FALSE	FALSE	FALSE	1	2	32751473-32753206	32751473-32753206	dPSI >= 20%	Increasing	TRUE
DPY19L1P1	unprocessed_pseudogene	ENSG00000229358	gene:ENSG00000229358:t:32751394-32751473	t|1e1.1o1|i	0,304395127311559	0,886933033224020	8.05020140534074e-05;8.049564632133644e-05	0,238	0,559	FALSE	FALSE	FALSE	1	2	32751473-32753206	32751473-32753206	dPSI >= 20%	Descreasing	TRUE
JPX	lincRNA	ENSG00000225470	gene:ENSG00000225470:s:73994558-73995806	s|1e1.1o3|1e1.2o3|1e2.2o2|1e3.1o1|1e4.3o3|1e5.1o1|1e6.1o1|1e7.2o2|1e8.1o1|1e9.1o1	0,238613222659048	0,686176087634769	0.03429213501181827;0.02013354463427397;3.0944428108020734e-05;0.05797970890388149;0.05797970890388149;0.03429213501181827;5.0978092484221804e-05;0.05797970890388149;0.05797970890388149;0.05797970890388149	0,621	0,888	FALSE	TRUE	TRUE	10	10	73994961-73997041;73994961-73997044;73994961-73998768;73994961-73998954;73994961-73999355;73994961-73999609;73994961-74004270;73994961-74011027;73994961-74031616;73994961-74062036	NA	dPSI >= 20%	Descreasing	FALSE
JPX	lincRNA	ENSG00000225470	gene:ENSG00000225470:t:74004270-74009948	t|1e1.2o5|1e2.1o4|1e3.1o2|1e4.1o1|1e5.15o15	0,211317806963587	0,577411921130226	0.4651022765895292;0.4651022765895292;0.0002199900021936374;0.0002576387029147309;8.2133696526152e-06	0,664	0,890	FALSE	FALSE	TRUE	5	6	73944662-74004270;73947374-74004270;73994961-74004270;73998844-74004270;74000496-74004270	NA	dPSI >= 20%	Descreasing	FALSE
PSPH	protein_coding	ENSG00000146733	gene:ENSG00000146733:s:56051138-56051288	s|1e1.1o1|1e2.1o1|1e3.4o6|1e3.5o6|1e3.6o6|1e4.1o1	0,262083414162775	0,752555979093684	0.00018286438848658104;2.1780426943495733e-05;0.001099497257399995;0.0008784955219798274;0.0006611244757359636;0.013511134364363665	0,095	0,390	FALSE	TRUE	TRUE	6	5	56043261-56051138;56042643-56051138;56034154-56051138;56034106-56051138;56034103-56051138;56021231-56051138	NA	dPSI >= 20%	Descreasing	FALSE
SRRM1	protein_coding	ENSG00000133226	gene:ENSG00000133226:t:24666555-24666925	t|1e1.1o2|1e2.1o1	-0,227357954256136	0,689418804219832	2.9334330768904238e-06;2.9332960049489173e-06	0,638	0,404	FALSE	FALSE	TRUE	2	3	24662804-24666815;24663224-24666815	NA	dPSI >= 20%	Increasing	FALSE
SRRM1	protein_coding	ENSG00000133226	gene:ENSG00000133226:t:24666555-24666925	t|1e1.1o2|1e2.1o1	0,227357977908494	0,689418824444309	2.9334330768904238e-06;2.9332960049489173e-06	0,362	0,596	FALSE	FALSE	TRUE	2	3	24662804-24666815;24663224-24666815	NA	dPSI >= 20%	Descreasing	FALSE
SLC7A11	protein_coding	ENSG00000151012	gene:ENSG00000151012:s:138214585-138214629	s|1e1.1o1|1e2.1o1|1e3.1o1	-0,224496336667705	0,604026128389979	7.546561455058622e-05;7.563436598623241e-05;0.001077626133456612	0,877	0,608	FALSE	FALSE	TRUE	3	4	138199071-138214585;138185244-138214585;138183305-138214585	NA	dPSI >= 20%	Increasing	FALSE
ARL13B	protein_coding	ENSG00000169379	gene:ENSG00000169379:t:94003659-94003908	t|1e1.1o1|1e2.1o1|1e3.1o1	0,230106495926911	0,652070378856274	0.0003523212651188601;7.392442160950106e-05;0.00023479265091042034	0,643	0,912	FALSE	FALSE	TRUE	3	4	93980482-94003659;93995944-94003659;93996684-94003659	NA	dPSI >= 20%	Descreasing	FALSE
METTL8	protein_coding	ENSG00000123600	gene:ENSG00000123600:s:171433883-171434109	s|1e1.1o2|1e2.1o1|1e3.1o2|1e4.1o2	0,290497926054231	0,857370725600346	0.1175153214454576;1.4596938624542145e-05;4.542355683367916e-06;0.002655194868338987	0,362	0,679	FALSE	FALSE	TRUE	4	5	171433219-171433883;171414726-171433883;171392197-171433883;171360513-171433883	NA	dPSI >= 20%	Descreasing	FALSE
METTL8	protein_coding	ENSG00000123600	gene:ENSG00000123600:s:171433883-171434109	s|1e1.1o2|1e2.1o1|1e3.1o2|1e4.1o2	-0,334302955675231	0,946618126461094	0.1175153214454576;1.4596938624542145e-05;4.542355683367916e-06;0.002655194868338987	0,584	0,235	FALSE	FALSE	TRUE	4	5	171433219-171433883;171414726-171433883;171392197-171433883;171360513-171433883	NA	dPSI >= 20%	Increasing	FALSE
FRG1HP	transcribed_unprocessed_pseudogene	ENSG00000276291	gene:ENSG00000276291:s:na-41008784	s|1e1.1o1|1e2.1o1|1e3.1o1	-0,253569374818893	0,706393031044006	0.000574305714979708;0.00017358677243698535;6.0010744303506947e-05	0,650	0,364	FALSE	FALSE	TRUE	3	4	41008784-41010292;41008784-41025764;41008784-41039611	NA	dPSI >= 20%	Increasing	FALSE
AHDC1	protein_coding	ENSG00000126705	gene:ENSG00000126705:t:27553074-27553185	t|1e1.2o2|1e2.2o2	0,383035316303110	0,988176183796757	1.08429944002463e-06;1.0843688449391209e-06	0,206	0,596	FALSE	FALSE	TRUE	2	3	27553185-27558706;27553185-27558305	NA	dPSI >= 20%	Descreasing	FALSE
AHDC1	protein_coding	ENSG00000126705	gene:ENSG00000126705:t:27553074-27553185	t|1e1.2o2|1e2.2o2	-0,383035345141823	0,988176194110415	1.08429944002463e-06;1.0843688449391209e-06	0,794	0,404	FALSE	FALSE	TRUE	2	3	27553185-27558706;27553185-27558305	NA	dPSI >= 20%	Increasing	FALSE
ADGRG1	protein_coding	ENSG00000205336	gene:ENSG00000205336:t:57641587-57641708	t|1e1.1o1|1e2.1o1|1e3.2o3|1e4.1o1|1e5.1o1|2e6.1o1|2e7.1o1|2e8.1o1|2e9.1o1|2e10.1o1|2e11.1o1|2e12.1o3|2e12.2o3|2e12.3o3|2e13.1o1|2e14.1o1|2e15.1o1|2e16.1o2|2e16.2o2|2e17.1o1	-0,256645619638334	0,869092792721493	0.5496864060141169;0.475003771902798;0.006475006380816101;0.5496864060141169;0.5496864060141169;0.5496864060141169;0.0004513054264656978;3.7393481178706656e-07;0.5496864060141169;0.5496864060141169;0.5496864060141169;0.5496864060141169;6.435521582304204e-08;0.39235449480956697;0.5496864060141169;0.5496864060141169;0.5496864060141169;0.5496864060141169;0.5496864060141169;0.5496864060141169	0,776	0,514	TRUE	TRUE	TRUE	20	18	57619881-57641587;57620136-57641587;57628802-57641587;57631267-57641587;57639670-57641587;57610912-57641591;57619881-57641591;57620136-57641591;57621395-57641591;57627767-57641591;57628407-57641591;57628726-57641591;57628802-57641591;57628828-57641591;57629475-57641591;57631267-57641591;57639670-57641591;57640142-57641591;57640268-57641591;57641064-57641591	NA	dPSI >= 20%	Increasing	FALSE
GLRX	protein_coding	ENSG00000173221	gene:ENSG00000173221:s:95763508-95763620	s|1e1.1o1|i	0,238263865917338	0,626607936436852	0.0017850705790293528;0.0017852142284752182	0,689	0,981	FALSE	FALSE	FALSE	1	2	95752350-95763508	95752350-95763508	dPSI >= 20%	Descreasing	TRUE
GLRX	protein_coding	ENSG00000173221	gene:ENSG00000173221:s:95763508-95763620	s|1e1.1o1|i	-0,238263850254254	0,626607808563991	0.0017850705790293528;0.0017852142284752182	0,311	0,019	FALSE	FALSE	FALSE	1	2	95752350-95763508	95752350-95763508	dPSI >= 20%	Increasing	TRUE
SLFN12	protein_coding	ENSG00000172123	gene:ENSG00000172123:s:35432905-35433283	s|1e1.2o2|1e2.1o1	-0,328919636614980	0,910583829654143	1.66563261819741e-05;1.6655485912774382e-05	0,718	0,368	FALSE	FALSE	TRUE	2	3	35432257-35432905;35423068-35432905	NA	dPSI >= 20%	Increasing	FALSE
SLFN12	protein_coding	ENSG00000172123	gene:ENSG00000172123:s:35432905-35433283	s|1e1.2o2|1e2.1o1	0,328919597342315	0,910583839506787	1.66563261819741e-05;1.6655485912774382e-05	0,282	0,632	FALSE	FALSE	TRUE	2	3	35432257-35432905;35423068-35432905	NA	dPSI >= 20%	Descreasing	FALSE
TPTEP1	transcribed_unprocessed_pseudogene	ENSG00000100181	gene:ENSG00000100181:s:16648527-16648879	s|1e1.2o2|2e2.1o2|i	0,201166872522377	0,496555056165798	0.18638821344553352;5.256152689482992e-05;5.946229601483388e-05	0,022	0,241	TRUE	FALSE	TRUE	2	3	16648648-16653510;16648879-16649845	16648879-16649845	dPSI >= 20%	Descreasing	TRUE
TPTEP1	transcribed_unprocessed_pseudogene	ENSG00000100181	gene:ENSG00000100181:s:16648527-16648879	s|1e1.2o2|2e2.1o2|i	-0,204144232564188	0,517580073732593	0.18638821344553352;5.256152689482992e-05;5.946229601483388e-05	0,975	0,754	TRUE	FALSE	TRUE	2	3	16648648-16653510;16648879-16649845	16648879-16649845	dPSI >= 20%	Increasing	TRUE
DDX19B	protein_coding	ENSG00000157349	gene:ENSG00000157349:t:70315969-70316104	t|1e1.1o1|1e2.1o1|1e3.1o1	-0,237681701745641	0,716912613254839	0.021985075115110043;1.8657300420721334e-05;2.2408648790928045e-05	0,329	0,076	FALSE	FALSE	TRUE	3	4	70290008-70315969;70299354-70315969;70314955-70315969	NA	dPSI >= 20%	Increasing	FALSE
DDX19B	protein_coding	ENSG00000157349	gene:ENSG00000157349:t:70315969-70316104	t|1e1.1o1|1e2.1o1|1e3.1o1	0,233040080487573	0,692722683400221	0.021985075115110043;1.8657300420721334e-05;2.2408648790928045e-05	0,669	0,918	FALSE	FALSE	TRUE	3	4	70290008-70315969;70299354-70315969;70314955-70315969	NA	dPSI >= 20%	Descreasing	FALSE
PACRGL	protein_coding	ENSG00000163138	gene:ENSG00000163138:s:20704660-20704814	s|1e1.2o2|1e2.1o1|1e3.2o2|1e4.2o2|1e5.1o1	0,244312006808538	0,732686903766564	1.4570423990255688e-05;0.0016533847454019979;0.005187163827122809;3.0284276493430795e-05;0.11884935223649873	0,621	0,889	FALSE	FALSE	TRUE	5	6	20704814-20707803;20704814-20709683;20704814-20712788;20704814-20713432;20704814-20727285	NA	dPSI >= 20%	Descreasing	FALSE
PCID2	protein_coding	ENSG00000126226	gene:ENSG00000126226:t:113185485-113185560	t|1e1.1o1|1e2.1o2|1e3.1o1|i	0,208204526368796	0,573315782672804	0.9999999942503843;3.424189341897568e-05;4.241099244828295e-05;0.09944760476319736	0,224	0,438	FALSE	FALSE	TRUE	3	4	113185560-113195071;113185560-113190872;113185560-113187200	113185560-113187200	dPSI >= 20%	Descreasing	TRUE
PCID2	protein_coding	ENSG00000126226	gene:ENSG00000126226:t:113185485-113185560	t|1e1.1o1|1e2.1o2|1e3.1o1|i	-0,212887372262963	0,589739762786793	0.9999999942503843;3.424189341897568e-05;4.241099244828295e-05;0.09944760476319736	0,647	0,426	FALSE	FALSE	TRUE	3	4	113185560-113195071;113185560-113190872;113185560-113187200	113185560-113187200	dPSI >= 20%	Increasing	TRUE
ABCC5	protein_coding	ENSG00000114770	gene:ENSG00000114770:s:183987770-183987917	s|1e1.1o2|1e1.2o2|1e2.1o1|1e3.1o1|i	0,215732705050034	0,593188242784719	0.20939411509310954;8.949250973479343e-05;0.2189339827370591;9.294504837675799e-05;0.006384190304389775	0,082	0,314	FALSE	TRUE	TRUE	4	4	183985455-183987770;183985378-183987770;183984894-183987770;183983007-183987770	183983007-183987770	dPSI >= 20%	Descreasing	TRUE
ABCC5	protein_coding	ENSG00000114770	gene:ENSG00000114770:s:183987770-183987917	s|1e1.1o2|1e1.2o2|1e2.1o1|1e3.1o1|i	-0,272863376491380	0,811665950469883	0.20939411509310954;8.949250973479343e-05;0.2189339827370591;9.294504837675799e-05;0.006384190304389775	0,572	0,276	FALSE	TRUE	TRUE	4	4	183985455-183987770;183985378-183987770;183984894-183987770;183983007-183987770	183983007-183987770	dPSI >= 20%	Increasing	TRUE
SLC7A6	protein_coding	ENSG00000103064	gene:ENSG00000103064:s:68266591-68266721	s|1e1.1o3|1e1.2o3|1e1.3o3|1e2.1o1|1e3.1o2	-0,211329075816638	0,579398415054200	0.0021519393112176587;0.0001413817012853749;0.029541110596202406;1.0870145782937435e-05;0.1999596189454831	0,587	0,366	FALSE	TRUE	TRUE	5	4	68266721-68273795;68266721-68273818;68266721-68273822;68266721-68274691;68266721-68287746	NA	dPSI >= 20%	Increasing	FALSE
DHRS2	protein_coding	ENSG00000100867	gene:ENSG00000100867:t:23641666-23642438	t|1e1.2o3|1e1.3o3|1e2.1o1|1e3.1o1|i	0,434420610499858	0,893092160387732	0.4736073496026031;0.00012716918335587896;0.10146692763365371;0.47442591913446536;0.0002149046841686264	0,340	0,776	TRUE	FALSE	TRUE	4	4	23639894-23641666;23639895-23641666;23640431-23641666;23641311-23641666	23641311-23641666	dPSI >= 20%	Descreasing	TRUE
DHRS2	protein_coding	ENSG00000100867	gene:ENSG00000100867:t:23641666-23642438	t|1e1.2o3|1e1.3o3|1e2.1o1|1e3.1o1|i	-0,470070886840974	0,892076909315319	0.4736073496026031;0.00012716918335587896;0.10146692763365371;0.47442591913446536;0.0002149046841686264	0,604	0,130	TRUE	FALSE	TRUE	4	4	23639894-23641666;23639895-23641666;23640431-23641666;23641311-23641666	23641311-23641666	dPSI >= 20%	Increasing	TRUE
PHLPP2	protein_coding	ENSG00000040199	gene:ENSG00000040199:t:71702598-71702731	t|1e1.1o1|1e2.1o1	0,234344996628103	0,618917993428726	8.103549182809135e-05;8.104011113230225e-05	0,113	0,391	FALSE	FALSE	TRUE	2	3	71702731-71723769;71702731-71714512	NA	dPSI >= 20%	Descreasing	FALSE
PHLPP2	protein_coding	ENSG00000040199	gene:ENSG00000040199:t:71702598-71702731	t|1e1.1o1|1e2.1o1	-0,234344998880566	0,618917951609235	8.103549182809135e-05;8.104011113230225e-05	0,887	0,609	FALSE	FALSE	TRUE	2	3	71702731-71723769;71702731-71714512	NA	dPSI >= 20%	Increasing	FALSE
ZSCAN26	protein_coding	ENSG00000197062	gene:ENSG00000197062:s:28271854-28272339	s|1e1.1o1|2e1.1o1|3e1.1o1	0,227308686046087	0,632233802823921	6.805636970668723e-05;0.012824322024069024;6.83414548863226e-05	0,658	0,924	TRUE	FALSE	FALSE	3	2	28271934-28272670;28272336-28272670;28272339-28272670	NA	dPSI >= 20%	Descreasing	FALSE
ZSCAN26	protein_coding	ENSG00000197062	gene:ENSG00000197062:s:28271854-28272339	s|1e1.1o1|2e1.1o1|3e1.1o1	-0,217075058209182	0,593802744614465	6.805636970668723e-05;0.012824322024069024;6.83414548863226e-05	0,321	0,066	TRUE	FALSE	FALSE	3	2	28271934-28272670;28272336-28272670;28272339-28272670	NA	dPSI >= 20%	Increasing	FALSE
MIATNB	lincRNA	ENSG00000244625	gene:ENSG00000244625:s:26693681-26693836	s|1e1.1o1|1e2.2o3|1e3.1o1	0,212471693021185	0,558174498272469	6.774479285745911e-05;0.0009442315488981112;4.694863017629114e-05	0,070	0,322	FALSE	FALSE	TRUE	3	4	26693836-26698997;26693836-26717253;26693836-26774156	NA	dPSI >= 20%	Descreasing	FALSE
PKIA	protein_coding	ENSG00000171033	gene:ENSG00000171033:t:78598358-78598535	t|1e1.1o1|1e2.1o1|1e3.1o1	-0,208261115596500	0,546334952462823	0.00011344236054866563;0.00012149090196532548;0.011176723475373898	0,464	0,203	FALSE	FALSE	TRUE	3	4	78516468-78598358;78572939-78598358;78591283-78598358	NA	dPSI >= 20%	Increasing	FALSE
PKIA	protein_coding	ENSG00000171033	gene:ENSG00000171033:t:78598358-78598535	t|1e1.1o1|1e2.1o1|1e3.1o1	0,202274947645801	0,523473479103534	0.00011344236054866563;0.00012149090196532548;0.011176723475373898	0,532	0,789	FALSE	FALSE	TRUE	3	4	78516468-78598358;78572939-78598358;78591283-78598358	NA	dPSI >= 20%	Descreasing	FALSE
DCAF6	protein_coding	ENSG00000143164	gene:ENSG00000143164:t:168022988-168024050	t|1e1.1o1|1e2.1o1|1e3.1o2	-0,301593740248200	0,919657897355847	2.4373899478735694e-06;1.0789407097974103e-05;0.0023980459029083728	0,679	0,368	FALSE	FALSE	TRUE	3	4	168004793-168022988;168015951-168022988;168019667-168022988	NA	dPSI >= 20%	Increasing	FALSE
DCAF6	protein_coding	ENSG00000143164	gene:ENSG00000143164:t:168022988-168024050	t|1e1.1o1|1e2.1o1|1e3.1o2	0,249617481422315	0,760321416275728	2.4373899478735694e-06;1.0789407097974103e-05;0.0023980459029083728	0,280	0,544	FALSE	FALSE	TRUE	3	4	168004793-168022988;168015951-168022988;168019667-168022988	NA	dPSI >= 20%	Descreasing	FALSE
PHKB	protein_coding	ENSG00000102893	gene:ENSG00000102893:t:47497399-47497488	t|1e1.1o1|1e2.2o2	-0,241318930714396	0,753486339660106	3.935805359844835e-06;3.935633753895761e-06	0,454	0,201	FALSE	FALSE	TRUE	2	3	47461426-47497399;47463993-47497399	NA	dPSI >= 20%	Increasing	FALSE
PHKB	protein_coding	ENSG00000102893	gene:ENSG00000102893:t:47497399-47497488	t|1e1.1o1|1e2.2o2	0,241318926757490	0,753486490131028	3.935805359844835e-06;3.935633753895761e-06	0,546	0,799	FALSE	FALSE	TRUE	2	3	47461426-47497399;47463993-47497399	NA	dPSI >= 20%	Descreasing	FALSE
PDE4A	protein_coding	ENSG00000065989	gene:ENSG00000065989:t:10446218-10446409	t|1e1.1o1|1e2.1o1|1e3.1o1|1e4.1o1	-0,237532812655895	0,700587111350286	0.04238687653154148;2.5906072434689342e-05;2.6706149639520364e-05;0.030639430656524188	0,375	0,122	FALSE	FALSE	TRUE	4	5	10417865-10446218;10421084-10446218;10431086-10446218;10432571-10446218	NA	dPSI >= 20%	Increasing	FALSE
PDE4A	protein_coding	ENSG00000065989	gene:ENSG00000065989:t:10446218-10446409	t|1e1.1o1|1e2.1o1|1e3.1o1|1e4.1o1	0,239893989940359	0,708220814356346	0.04238687653154148;2.5906072434689342e-05;2.6706149639520364e-05;0.030639430656524188	0,614	0,870	FALSE	FALSE	TRUE	4	5	10417865-10446218;10421084-10446218;10431086-10446218;10432571-10446218	NA	dPSI >= 20%	Descreasing	FALSE
TRIP12	protein_coding	ENSG00000153827	gene:ENSG00000153827:s:229879982-229880128	s|1e1.1o1|1e2.1o1|1e3.1o1	0,205643208197591	0,548834737701184	3.491835278566238e-06;3.3990539204387105e-06;0.8945928587843848	0,283	0,494	FALSE	FALSE	TRUE	3	4	229860531-229879982;229859574-229879982;229836984-229879982	NA	dPSI >= 20%	Descreasing	FALSE
TRIP12	protein_coding	ENSG00000153827	gene:ENSG00000153827:s:229879982-229880128	s|1e1.1o1|1e2.1o1|1e3.1o1	-0,206170599178845	0,552803217248907	3.491835278566238e-06;3.3990539204387105e-06;0.8945928587843848	0,716	0,505	FALSE	FALSE	TRUE	3	4	229860531-229879982;229859574-229879982;229836984-229879982	NA	dPSI >= 20%	Increasing	FALSE
AMN1	protein_coding	ENSG00000151743	gene:ENSG00000151743:t:31709293-31709425	t|1e1.1o2|1e1.2o2|1e2.1o1|1e3.1o1	0,203694808325828	0,512548978129739	0.0007073498498376685;0.0002652469477950614;2.13621684315663e-05;0.028456297144983538	0,037	0,260	TRUE	FALSE	TRUE	4	4	31709425-31728991;31709425-31728971;31709425-31714882;31709425-31714441	NA	dPSI >= 20%	Descreasing	FALSE
SLC39A11	protein_coding	ENSG00000133195	gene:ENSG00000133195:t:72649170-72649268	t|1e1.1o1|1e2.1o1|1e3.1o1|1e4.2o3	-0,565286773388921	0,999999999435229	1.0547118733938987e-14;0.47523229835019465;6.042079497793158e-15;0.003253420659939431	0,872	0,320	FALSE	FALSE	TRUE	4	5	72649268-72736650;72649268-72725517;72649268-72717746;72649268-72712798	NA	dPSI >= 20%	Increasing	FALSE
SLC39A11	protein_coding	ENSG00000133195	gene:ENSG00000133195:t:72649170-72649268	t|1e1.1o1|1e2.1o1|1e3.1o1|1e4.2o3	0,533876520334914	0,999999994502247	1.0547118733938987e-14;0.47523229835019465;6.042079497793158e-15;0.003253420659939431	0,064	0,584	FALSE	FALSE	TRUE	4	5	72649268-72736650;72649268-72725517;72649268-72717746;72649268-72712798	NA	dPSI >= 20%	Descreasing	FALSE
ARHGEF10L	protein_coding	ENSG00000074964	gene:ENSG00000074964:t:17619339-17619445	t|1e1.1o1|1e2.1o1	0,272576047284761	0,792929973071223	2.988639776419646e-05;2.988807817583261e-05	0,369	0,670	FALSE	FALSE	TRUE	2	3	17616202-17619339;17618522-17619339	NA	dPSI >= 20%	Descreasing	FALSE
ARHGEF10L	protein_coding	ENSG00000074964	gene:ENSG00000074964:t:17619339-17619445	t|1e1.1o1|1e2.1o1	-0,272576051426620	0,792929891352432	2.988639776419646e-05;2.988807817583261e-05	0,631	0,330	FALSE	FALSE	TRUE	2	3	17616202-17619339;17618522-17619339	NA	dPSI >= 20%	Increasing	FALSE
VWA9	protein_coding	ENSG00000138614	gene:ENSG00000138614:t:65605129-65605236	t|1e1.1o3|1e1.2o3|1e1.3o3|1e2.1o2|1e2.2o2|2e2.1o2	0,248481717120972	0,806907441236276	0.04657873698644044;0.10574147717538618;0.46204531506329094;1.7348227971281105e-05;1.0545500084640175e-06;0.3346082867998295	0,645	0,900	TRUE	TRUE	TRUE	6	3	65605236-65611098;65605236-65610796;65605236-65610686;65605236-65607302;65605236-65607159;65605232-65607302	NA	dPSI >= 20%	Descreasing	FALSE
STAG3L4	transcribed_unprocessed_pseudogene	ENSG00000106610	gene:ENSG00000106610:s:67302621-67302885	s|1e1.1o1|2e2.1o1|2e3.1o1|2e4.1o1	-0,666435575433336	1,000000000000000	0.4741864278046343;0.4343759129679521;4.489854754652356e-07;1.7972157647955667e-07	0,915	0,265	TRUE	FALSE	TRUE	4	5	67302765-67308935;67302885-67303982;67302885-67305987;67302885-67308935	NA	dPSI >= 20%	Increasing	FALSE
STAG3L4	transcribed_unprocessed_pseudogene	ENSG00000106610	gene:ENSG00000106610:s:67302621-67302885	s|1e1.1o1|2e2.1o1|2e3.1o1|2e4.1o1	0,650677869624108	1,000000000000000	0.4741864278046343;0.4343759129679521;4.489854754652356e-07;1.7972157647955667e-07	0,040	0,669	TRUE	FALSE	TRUE	4	5	67302765-67308935;67302885-67303982;67302885-67305987;67302885-67308935	NA	dPSI >= 20%	Descreasing	FALSE
DNMBP	protein_coding	ENSG00000107554	gene:ENSG00000107554:t:99908953-99909146	t|1e1.1o1|1e2.1o1|1e3.1o1	-0,277182155835180	0,857235103601308	5.0566382993055825e-06;5.023091839561816e-06;0.46843945537499954	0,692	0,404	FALSE	FALSE	TRUE	3	4	99909146-99955214;99909146-99929608;99909146-99913953	NA	dPSI >= 20%	Increasing	FALSE
DNMBP	protein_coding	ENSG00000107554	gene:ENSG00000107554:t:99908953-99909146	t|1e1.1o1|1e2.1o1|1e3.1o1	0,277162410019539	0,857336177954590	5.0566382993055825e-06;5.023091839561816e-06;0.46843945537499954	0,305	0,594	FALSE	FALSE	TRUE	3	4	99909146-99955214;99909146-99929608;99909146-99913953	NA	dPSI >= 20%	Descreasing	FALSE
ATG9A	protein_coding	ENSG00000198925	gene:ENSG00000198925:s:219229535-219229717	s|1e1.5o5|1e2.2o3|1e2.3o3|1e3.2o2|1e4.1o1|1e5.1o1	-0,214274140611908	0,585149032842750	3.6223396786105866e-05;0.0003568527869730609;0.16574980006606532;5.946536755157332e-06;0.09468623068651583;0.049284279206563614	0,388	0,150	FALSE	TRUE	TRUE	6	6	219229174-219229535;219228485-219229535;219228482-219229535;219228053-219229535;219227813-219229535;219225572-219229535	NA	dPSI >= 20%	Increasing	FALSE
ATG9A	protein_coding	ENSG00000198925	gene:ENSG00000198925:s:219229535-219229717	s|1e1.5o5|1e2.2o3|1e2.3o3|1e3.2o2|1e4.1o1|1e5.1o1	0,317838805948755	0,926604784725387	3.6223396786105866e-05;0.0003568527869730609;0.16574980006606532;5.946536755157332e-06;0.09468623068651583;0.049284279206563614	0,472	0,805	FALSE	TRUE	TRUE	6	6	219229174-219229535;219228485-219229535;219228482-219229535;219228053-219229535;219227813-219229535;219225572-219229535	NA	dPSI >= 20%	Descreasing	FALSE
PCBP1-AS1	processed_transcript	ENSG00000179818	gene:ENSG00000179818:s:70059643-70060106	s|1e1.1o1|1e2.1o1|1e3.7o10|1e4.1o4	0,200077739681938	0,509154776286445	0.0020223335825803046;0.00012188819333824332;0.003941199344989488;0.00029230444597849736	0,454	0,712	FALSE	FALSE	TRUE	4	5	70056601-70059643;70055910-70059643;70053792-70059643;70051305-70059643	NA	dPSI >= 20%	Descreasing	FALSE
OSBPL8	protein_coding	ENSG00000091039	gene:ENSG00000091039:s:76487510-76487618	s|1e1.1o1|1e2.1o2|1e2.2o2|1e3.1o1|1e4.1o1	0,204026117582485	0,526279876301757	0.14868103773707975;6.745879825484176e-05;9.015225443231856e-05;0.08787519132378468;0.08787519132378468	0,276	0,514	FALSE	TRUE	TRUE	5	5	76459895-76487510;76450988-76487510;76450979-76487510;76410634-76487510;76402766-76487510	NA	dPSI >= 20%	Descreasing	FALSE
FRG1DP	unprocessed_pseudogene	ENSG00000282870	gene:ENSG00000282870:s:29094347-29094461	s|1e1.1o1|1e2.1o1|1e3.1o1	0,214261160362889	0,558965719233325	6.228426372383505e-05;0.013356671533385111;6.431171208487463e-05	0,141	0,396	FALSE	FALSE	TRUE	3	4	29094461-29095855;29094461-29096728;29094461-29100369	NA	dPSI >= 20%	Descreasing	FALSE
FRG1DP	unprocessed_pseudogene	ENSG00000282870	gene:ENSG00000282870:s:29094347-29094461	s|1e1.1o1|1e2.1o1|1e3.1o1	-0,214275104212167	0,558993294467465	6.228426372383505e-05;0.013356671533385111;6.431171208487463e-05	0,853	0,596	FALSE	FALSE	TRUE	3	4	29094461-29095855;29094461-29096728;29094461-29100369	NA	dPSI >= 20%	Increasing	FALSE
AKNA	protein_coding	ENSG00000106948	gene:ENSG00000106948:t:114347724-114347900	t|1e1.1o1|1e2.1o1	0,369247285369865	0,956092552980017	1.1278354928255287e-05;1.1278695911887127e-05	0,575	0,961	FALSE	FALSE	TRUE	2	3	114347900-114350859;114347900-114348887	NA	dPSI >= 20%	Descreasing	FALSE
AKNA	protein_coding	ENSG00000106948	gene:ENSG00000106948:t:114347724-114347900	t|1e1.1o1|1e2.1o1	-0,369247291145038	0,956092608290308	1.1278354928255287e-05;1.1278695911887127e-05	0,425	0,039	FALSE	FALSE	TRUE	2	3	114347900-114350859;114347900-114348887	NA	dPSI >= 20%	Increasing	FALSE
C16orf87	protein_coding	ENSG00000155330	gene:ENSG00000155330:t:46796603-46803070	t|1e1.1o1|1e2.1o1|1e3.1o1	-0,238649045725503	0,683089378308038	3.768508903079226e-05;3.846860912247411e-05;0.18221048380030888	0,522	0,265	FALSE	FALSE	TRUE	3	4	46803070-46824386;46803070-46809603;46803070-46807969	NA	dPSI >= 20%	Increasing	FALSE
C16orf87	protein_coding	ENSG00000155330	gene:ENSG00000155330:t:46796603-46803070	t|1e1.1o1|1e2.1o1|1e3.1o1	0,238069481369856	0,680311691081688	3.768508903079226e-05;3.846860912247411e-05;0.18221048380030888	0,475	0,732	FALSE	FALSE	TRUE	3	4	46803070-46824386;46803070-46809603;46803070-46807969	NA	dPSI >= 20%	Descreasing	FALSE
PHACTR4	protein_coding	ENSG00000204138	gene:ENSG00000204138:t:28457832-28457859	t|1e1.1o1|1e2.1o1|1e3.1o1|1e4.1o1	-0,209171577697917	0,557324780723514	0.0001662256371764854;0.0006908532260756495;4.9601764368856216e-05;0.0001707271875137899	0,423	0,186	FALSE	FALSE	TRUE	4	5	28407463-28457832;28433046-28457832;28438430-28457832;28439361-28457832	NA	dPSI >= 20%	Increasing	FALSE
ADNP	protein_coding	ENSG00000101126	gene:ENSG00000101126:s:50930826-50931437	s|1e1.1o3|1e2.1o1|1e3.1o1	-0,204930077707715	0,534245842334988	1.6593836091538527e-05;0.00010658463594120616;0.0011978877221768731	0,698	0,478	FALSE	FALSE	TRUE	3	4	50928825-50930826;50904001-50930826;50902109-50930826	NA	dPSI >= 20%	Increasing	FALSE
DPY19L4	protein_coding	ENSG00000156162	gene:ENSG00000156162:t:94738369-94738459	t|1e1.1o1|1e2.1o1	-0,211756275126574	0,565530373420577	7.649984828372869e-05;7.64961469513098e-05	0,432	0,184	FALSE	FALSE	TRUE	2	3	94726441-94738369;94734754-94738369	NA	dPSI >= 20%	Increasing	FALSE
DPY19L4	protein_coding	ENSG00000156162	gene:ENSG00000156162:t:94738369-94738459	t|1e1.1o1|1e2.1o1	0,211756269504617	0,565530453693828	7.649984828372869e-05;7.64961469513098e-05	0,568	0,816	FALSE	FALSE	TRUE	2	3	94726441-94738369;94734754-94738369	NA	dPSI >= 20%	Descreasing	FALSE
DMTF1	protein_coding	ENSG00000135164	gene:ENSG00000135164:t:87163495-87163617	t|1e1.1o1|1e2.1o3|1e3.1o1|1e4.1o2|1e5.1o2|1e5.2o2	0,285675469705456	0,860357800694813	1.1502347707215101e-05;0.028302025345865983;2.5534703877783116e-05;0.028302025345865983;0.034322272526518316;0.0019600274745710244	0,625	0,931	TRUE	FALSE	TRUE	6	6	87152555-87163495;87152791-87163495;87154528-87163495;87155497-87163495;87163286-87163495;87163332-87163495	NA	dPSI >= 20%	Descreasing	FALSE
DMTF1	protein_coding	ENSG00000135164	gene:ENSG00000135164:t:87163495-87163617	t|1e1.1o1|1e2.1o3|1e3.1o1|1e4.1o2|1e5.1o2|1e5.2o2	-0,209634271694825	0,562716365101364	1.1502347707215101e-05;0.028302025345865983;2.5534703877783116e-05;0.028302025345865983;0.034322272526518316;0.0019600274745710244	0,270	0,039	TRUE	FALSE	TRUE	6	6	87152555-87163495;87152791-87163495;87154528-87163495;87155497-87163495;87163286-87163495;87163332-87163495	NA	dPSI >= 20%	Increasing	FALSE
SPAG1	protein_coding	ENSG00000104450	gene:ENSG00000104450:t:100220279-100220431	t|1e1.1o1|1e2.1o1	-0,203767390954751	0,529102930979642	7.350662718175194e-05;7.350267912975469e-05	0,361	0,119	FALSE	FALSE	TRUE	2	3	100213428-100220279;100213918-100220279	NA	dPSI >= 20%	Increasing	FALSE
SPAG1	protein_coding	ENSG00000104450	gene:ENSG00000104450:t:100220279-100220431	t|1e1.1o1|1e2.1o1	0,203767376913795	0,529102870661282	7.350662718175194e-05;7.350267912975469e-05	0,639	0,881	FALSE	FALSE	TRUE	2	3	100213428-100220279;100213918-100220279	NA	dPSI >= 20%	Descreasing	FALSE
GAS8	protein_coding	ENSG00000141013	gene:ENSG00000141013:s:90027636-90027996	s|1e1.1o1|1e2.1o1|1e3.1o1	0,203920752201089	0,532232034061350	0.0002193210819684266;0.0004277395076984769;5.9700478424293266e-05	0,618	0,852	FALSE	FALSE	TRUE	3	4	90027722-90031176;90027722-90031190;90027722-90031299	NA	dPSI >= 20%	Descreasing	FALSE
CEACAM19	protein_coding	ENSG00000186567	gene:ENSG00000186567:t:44676271-44676421	t|1e1.3o3|1e2.1o1	-0,273040059883684	0,742095427223354	8.439010708749528e-05;8.438623282887802e-05	0,540	0,224	FALSE	FALSE	TRUE	2	3	44672964-44676271;44673845-44676271	NA	dPSI >= 20%	Increasing	FALSE
CEACAM19	protein_coding	ENSG00000186567	gene:ENSG00000186567:t:44676271-44676421	t|1e1.3o3|1e2.1o1	0,273039990002135	0,742095321719335	8.439010708749528e-05;8.438623282887802e-05	0,460	0,776	FALSE	FALSE	TRUE	2	3	44672964-44676271;44673845-44676271	NA	dPSI >= 20%	Descreasing	FALSE
RTN4	protein_coding	ENSG00000115310	gene:ENSG00000115310:s:55028164-55028220	s|1e1.1o1|1e2.1o2	0,211391662543217	0,543165595350081	1.3044688442141903e-05;1.3045337233785759e-05	0,008	0,260	FALSE	FALSE	TRUE	2	3	55027485-55028164;54987698-55028164	NA	dPSI >= 20%	Descreasing	FALSE
RTN4	protein_coding	ENSG00000115310	gene:ENSG00000115310:s:55028164-55028220	s|1e1.1o1|1e2.1o2	-0,211391644393514	0,543165624988574	1.3044688442141903e-05;1.3045337233785759e-05	0,992	0,740	FALSE	FALSE	TRUE	2	3	55027485-55028164;54987698-55028164	NA	dPSI >= 20%	Increasing	FALSE
WDR27	protein_coding	ENSG00000184465	gene:ENSG00000184465:s:169701551-169702067	s|1e1.1o1|1e2.1o1|1e3.1o1	0,256411057794924	0,731489086587361	0.0008709364764464267;0.00016894388688482032;3.8889744728713166e-05	0,140	0,429	FALSE	FALSE	TRUE	3	4	169695065-169701551;169689308-169701551;169689012-169701551	NA	dPSI >= 20%	Descreasing	FALSE
MDFIC	protein_coding	ENSG00000135272	gene:ENSG00000135272:s:114922854-114923127	s|1e1.1o1|1e2.1o1	0,200711047146623	0,503167469192269	7.292799633560638e-06;7.293208890701841e-06	0,203	0,406	FALSE	FALSE	TRUE	2	3	114923127-114923459;114923127-114942275	NA	dPSI >= 20%	Descreasing	FALSE
MDFIC	protein_coding	ENSG00000135272	gene:ENSG00000135272:s:114922854-114923127	s|1e1.1o1|1e2.1o1	-0,200711069540851	0,503167624390278	7.292799633560638e-06;7.293208890701841e-06	0,797	0,594	FALSE	FALSE	TRUE	2	3	114923127-114923459;114923127-114942275	NA	dPSI >= 20%	Increasing	FALSE
NEGR1	protein_coding	ENSG00000172260	gene:ENSG00000172260:t:71776172-71776297	t|1e1.1o1|1e2.1o1	0,369174143251025	0,999652807116812	3.6543941885280854e-14;1.3322676295501878e-15	0,017	0,387	FALSE	FALSE	TRUE	2	3	71776297-72282319;71776297-71935079	NA	dPSI >= 20%	Descreasing	FALSE
NEGR1	protein_coding	ENSG00000172260	gene:ENSG00000172260:t:71776172-71776297	t|1e1.1o1|1e2.1o1	-0,369174167308315	0,999652800061657	3.6543941885280854e-14;1.3322676295501878e-15	0,983	0,613	FALSE	FALSE	TRUE	2	3	71776297-72282319;71776297-71935079	NA	dPSI >= 20%	Increasing	FALSE
RP11-155D18.12	processed_transcript	ENSG00000272762	gene:ENSG00000272762:s:51967172-na	s|1e1.1o1|1e2.1o1	-0,264752422310960	0,754535900316198	4.2493037742730166e-05;4.2490702365286694e-05	0,417	0,120	FALSE	FALSE	TRUE	2	3	51962088-51967172;51961304-51967172	NA	dPSI >= 20%	Increasing	FALSE
RP11-155D18.12	processed_transcript	ENSG00000272762	gene:ENSG00000272762:s:51967172-na	s|1e1.1o1|1e2.1o1	0,264752404569929	0,754535929809547	4.2493037742730166e-05;4.2490702365286694e-05	0,583	0,880	FALSE	FALSE	TRUE	2	3	51962088-51967172;51961304-51967172	NA	dPSI >= 20%	Descreasing	FALSE
AC073115.7	lincRNA	ENSG00000229628	gene:ENSG00000229628:t:45994290-45994392	t|1e1.1o1|1e2.1o1	-0,266752276829467	0,821546053564243	9.11700177597119e-06;9.116569269329369e-06	0,901	0,618	FALSE	FALSE	TRUE	2	3	45991077-45994290;45993877-45994290	NA	dPSI >= 20%	Increasing	FALSE
AC073115.7	lincRNA	ENSG00000229628	gene:ENSG00000229628:t:45994290-45994392	t|1e1.1o1|1e2.1o1	0,266752291461377	0,821546153232665	9.11700177597119e-06;9.116569269329369e-06	0,099	0,382	FALSE	FALSE	TRUE	2	3	45991077-45994290;45993877-45994290	NA	dPSI >= 20%	Descreasing	FALSE
LRP8	protein_coding	ENSG00000157193	gene:ENSG00000157193:s:53275631-53275753	s|1e1.3o4|2e2.1o1|2e3.1o1|2e4.2o4|2e4.3o4|2e5.1o2	0,327737312593307	0,899211868917237	0.01991643827532011;1.8400281159942235e-05;0.0009593974783325132;0.01991643827532011;7.830008965903357e-05;0.03386745590213691	0,144	0,498	TRUE	TRUE	TRUE	6	6	53266647-53275655;53274820-53275631;53272642-53275631;53271415-53275631;53271346-53275631;53271153-53275631	NA	dPSI >= 20%	Descreasing	FALSE
LRP8	protein_coding	ENSG00000157193	gene:ENSG00000157193:s:53275631-53275753	s|1e1.3o4|2e2.1o1|2e3.1o1|2e4.2o4|2e4.3o4|2e5.1o2	-0,245435337367944	0,673766732069869	0.01991643827532011;1.8400281159942235e-05;0.0009593974783325132;0.01991643827532011;7.830008965903357e-05;0.03386745590213691	0,538	0,247	TRUE	TRUE	TRUE	6	6	53266647-53275655;53274820-53275631;53272642-53275631;53271415-53275631;53271346-53275631;53271153-53275631	NA	dPSI >= 20%	Increasing	FALSE
PRMT2	protein_coding	ENSG00000160310	gene:ENSG00000160310:s:46649513-46649893	s|1e1.1o1|1e2.1o1|1e3.2o2|1e4.1o1|1e5.1o1|1e6.1o1	-0,200230744511118	0,503950499419954	0.9999999978644476;0.23873182950437455;2.7455619980853996e-06;0.47518848229094146;5.905924260952021e-06;0.00037922030991619697	0,745	0,537	FALSE	FALSE	TRUE	6	7	46649739-46651806;46649739-46652845;46649739-46658745;46649739-46661800;46649739-46663383;46649739-46664295	NA	dPSI >= 20%	Increasing	FALSE
DNM1	protein_coding	ENSG00000106976	gene:ENSG00000106976:s:128239728-128239779	s|1e1.1o1|1e2.1o2|1e3.1o1	-0,322569951854018	0,967505706423686	1.9686479979519333e-07;0.47513512213010994;1.959236829407628e-07	0,822	0,492	FALSE	FALSE	TRUE	3	4	128239779-128239985;128239779-128240427;128239779-128242232	NA	dPSI >= 20%	Increasing	FALSE
DNM1	protein_coding	ENSG00000106976	gene:ENSG00000106976:s:128239728-128239779	s|1e1.1o1|1e2.1o2|1e3.1o1	0,322190870397310	0,967235893832516	1.9686479979519333e-07;0.47513512213010994;1.959236829407628e-07	0,176	0,506	FALSE	FALSE	TRUE	3	4	128239779-128239985;128239779-128240427;128239779-128242232	NA	dPSI >= 20%	Descreasing	FALSE
EEF2KMT	protein_coding	ENSG00000118894	gene:ENSG00000118894:s:5093484-5093564	s|1e1.2o2|1e2.1o1	0,270682753545315	0,820660224681852	1.2349487764282086e-05;1.2350053538390249e-05	0,452	0,745	FALSE	FALSE	TRUE	2	3	5091895-5093484;5090565-5093484	NA	dPSI >= 20%	Descreasing	FALSE
EEF2KMT	protein_coding	ENSG00000118894	gene:ENSG00000118894:s:5093484-5093564	s|1e1.2o2|1e2.1o1	-0,270682750756032	0,820660184552584	1.2349487764282086e-05;1.2350053538390249e-05	0,548	0,255	FALSE	FALSE	TRUE	2	3	5091895-5093484;5090565-5093484	NA	dPSI >= 20%	Increasing	FALSE
TNS1	protein_coding	ENSG00000079308	gene:ENSG00000079308:t:217847510-217849087	t|1e1.1o1|1e2.1o1|1e3.1o1	0,248455083738829	0,738809469496470	1.5090729563209763e-05;0.17630786767208842;1.5515159640044907e-05	0,281	0,547	FALSE	FALSE	TRUE	3	4	217849087-217880898;217849087-217858492;217849087-217850096	NA	dPSI >= 20%	Descreasing	FALSE
TNS1	protein_coding	ENSG00000079308	gene:ENSG00000079308:t:217847510-217849087	t|1e1.1o1|1e2.1o1|1e3.1o1	-0,247971809057398	0,736480433004481	1.5090729563209763e-05;0.17630786767208842;1.5515159640044907e-05	0,715	0,450	FALSE	FALSE	TRUE	3	4	217849087-217880898;217849087-217858492;217849087-217850096	NA	dPSI >= 20%	Increasing	FALSE
NAXD	protein_coding	ENSG00000213995	gene:ENSG00000213995:s:110624234-110624279	s|1e1.1o1|1e2.1o1	0,224634935951666	0,603432588211872	9.71233084438583e-05;9.712781477444477e-05	0,624	0,899	FALSE	FALSE	TRUE	2	3	110624279-110625190;110624279-110627439	NA	dPSI >= 20%	Descreasing	FALSE
NAXD	protein_coding	ENSG00000213995	gene:ENSG00000213995:s:110624234-110624279	s|1e1.1o1|1e2.1o1	-0,224634938305589	0,603432675543755	9.71233084438583e-05;9.712781477444477e-05	0,376	0,101	FALSE	FALSE	TRUE	2	3	110624279-110625190;110624279-110627439	NA	dPSI >= 20%	Increasing	FALSE
PER2	protein_coding	ENSG00000132326	gene:ENSG00000132326:t:238277707-238277955	t|1e1.1o1|1e2.1o1|1e3.1o1	0,216035007340625	0,588263218925717	0.22857965272975556;4.447473469952188e-05;4.396412248197645e-05	0,496	0,740	FALSE	FALSE	TRUE	3	4	238277955-238289899;238277955-238288644;238277955-238288349	NA	dPSI >= 20%	Descreasing	FALSE
PER2	protein_coding	ENSG00000132326	gene:ENSG00000132326:t:238277707-238277955	t|1e1.1o1|1e2.1o1|1e3.1o1	-0,216205496817539	0,589212887455738	0.22857965272975556;4.447473469952188e-05;4.396412248197645e-05	0,501	0,257	FALSE	FALSE	TRUE	3	4	238277955-238289899;238277955-238288644;238277955-238288349	NA	dPSI >= 20%	Increasing	FALSE
CGNL1	protein_coding	ENSG00000128849	gene:ENSG00000128849:s:57376505-57376567	s|1e1.1o1|1e2.1o1	0,242957469586943	0,683837730640041	5.0614253025687506e-05;5.0617080291859295e-05	0,382	0,657	FALSE	FALSE	TRUE	2	3	57376567-57402661;57376567-57437985	NA	dPSI >= 20%	Descreasing	FALSE
CGNL1	protein_coding	ENSG00000128849	gene:ENSG00000128849:s:57376505-57376567	s|1e1.1o1|1e2.1o1	-0,242957493684410	0,683837668924748	5.0614253025687506e-05;5.0617080291859295e-05	0,618	0,343	FALSE	FALSE	TRUE	2	3	57376567-57402661;57376567-57437985	NA	dPSI >= 20%	Increasing	FALSE
TCF4	protein_coding	ENSG00000196628	gene:ENSG00000196628:t:55228847-55229076	t|1e1.1o1|1e2.1o2|1e2.2o2|i	-0,227804235470561	0,684290674635457	0.4750306319755648;2.857197492800445e-05;5.40679245871175e-05;0.07251606464767546	0,422	0,182	TRUE	FALSE	TRUE	3	3	55229076-55234417;55229076-55232521;55229076-55232509	55229076-55232509	dPSI >= 20%	Increasing	TRUE
TCF4	protein_coding	ENSG00000196628	gene:ENSG00000196628:t:55228847-55229076	t|1e1.1o1|1e2.1o2|1e2.2o2|i	0,225545213566327	0,661725057856301	0.4750306319755648;2.857197492800445e-05;5.40679245871175e-05;0.07251606464767546	0,494	0,735	TRUE	FALSE	TRUE	3	3	55229076-55234417;55229076-55232521;55229076-55232509	55229076-55232509	dPSI >= 20%	Descreasing	TRUE
NDC1	protein_coding	ENSG00000058804	gene:ENSG00000058804:s:53793229-53793279	s|1e1.1o1|1e2.1o1	0,206783935897578	0,539658778814092	2.7698791585698013e-05;2.7700364929272858e-05	0,163	0,390	FALSE	FALSE	TRUE	2	3	53791432-53793229;53789196-53793229	NA	dPSI >= 20%	Descreasing	FALSE
NDC1	protein_coding	ENSG00000058804	gene:ENSG00000058804:s:53793229-53793279	s|1e1.1o1|1e2.1o1	-0,206783911529889	0,539658673993422	2.7698791585698013e-05;2.7700364929272858e-05	0,837	0,610	FALSE	FALSE	TRUE	2	3	53791432-53793229;53789196-53793229	NA	dPSI >= 20%	Increasing	FALSE
TYMSOS	processed_transcript	ENSG00000176912	gene:ENSG00000176912:t:657454-657659	t|1e1.1o1|i	-0,233158585472012	0,727064394091463	8.829622122341618e-08;8.829010454664831e-08	0,392	0,159	FALSE	FALSE	FALSE	1	2	657659-657688	657659-657688	dPSI >= 20%	Increasing	TRUE
TYMSOS	processed_transcript	ENSG00000176912	gene:ENSG00000176912:t:657454-657659	t|1e1.1o1|i	0,233158595879664	0,727064284205661	8.829622122341618e-08;8.829010454664831e-08	0,608	0,841	FALSE	FALSE	FALSE	1	2	657659-657688	657659-657688	dPSI >= 20%	Descreasing	TRUE
TRIM39	protein_coding	ENSG00000204599	gene:ENSG00000204599:t:30328889-30329041	t|1e1.1o1|1e2.1o1|1e3.1o1|2e4.1o1|2e5.1o1	0,259628818871562	0,780871452885258	0.0004915072799399622;0.0002292924871939439;0.00244936833210007;1.464444034364117e-05;0.0021246999822545076	0,128	0,410	FALSE	TRUE	TRUE	5	6	30326887-30328889;30326995-30328889;30327696-30328889;30326995-30328909;30327696-30328909	NA	dPSI >= 20%	Descreasing	FALSE
CAPRIN2	protein_coding	ENSG00000110888	gene:ENSG00000110888:s:30754681-30754888	s|1e1.4o5|1e2.1o2|2e2.1o2|3e3.4o5|4e3.4o5	0,232432904757644	0,618047441575003	9.946538387343442e-05;0.007263742354021257;0.014300337386222273;0.004325657917516018;7.117994359640001e-05	0,153	0,438	TRUE	FALSE	TRUE	5	4	30753559-30754751;30751133-30754751;30751133-30754726;30753559-30754689;30753559-30754681	NA	dPSI >= 20%	Descreasing	FALSE
CAPRIN2	protein_coding	ENSG00000110888	gene:ENSG00000110888:s:30754681-30754888	s|1e1.4o5|1e2.1o2|2e2.1o2|3e3.4o5|4e3.4o5	-0,291254511162581	0,779524697762146	9.946538387343442e-05;0.007263742354021257;0.014300337386222273;0.004325657917516018;7.117994359640001e-05	0,813	0,480	TRUE	FALSE	TRUE	5	4	30753559-30754751;30751133-30754751;30751133-30754726;30753559-30754689;30753559-30754681	NA	dPSI >= 20%	Increasing	FALSE
NEGR1	protein_coding	ENSG00000172260	gene:ENSG00000172260:s:72282319-72282539	s|1e1.1o1|1e2.1o1	-0,424278100746371	0,999992123080792	0.0;1.712724944573835e-17	0,987	0,559	FALSE	FALSE	TRUE	2	3	71935311-72282319;71776297-72282319	NA	dPSI >= 20%	Increasing	FALSE
NEGR1	protein_coding	ENSG00000172260	gene:ENSG00000172260:s:72282319-72282539	s|1e1.1o1|1e2.1o1	0,424278128520258	0,999992114378280	0.0;1.712724944573835e-17	0,013	0,441	FALSE	FALSE	TRUE	2	3	71935311-72282319;71776297-72282319	NA	dPSI >= 20%	Descreasing	FALSE
FMR1	protein_coding	ENSG00000102081	gene:ENSG00000102081:s:147937466-147937600	s|1e1.1o1|1e2.2o3	0,202333367990638	0,518394316094802	4.5167995269450896e-05;4.517025358863336e-05	0,212	0,440	FALSE	FALSE	TRUE	2	3	147937600-147938099;147937600-147940576	NA	dPSI >= 20%	Descreasing	FALSE
FMR1	protein_coding	ENSG00000102081	gene:ENSG00000102081:s:147937466-147937600	s|1e1.1o1|1e2.2o3	-0,202333381032763	0,518394428500406	4.5167995269450896e-05;4.517025358863336e-05	0,788	0,560	FALSE	FALSE	TRUE	2	3	147937600-147938099;147937600-147940576	NA	dPSI >= 20%	Increasing	FALSE
DMKN	protein_coding	ENSG00000161249	gene:ENSG00000161249:t:35507458-35507511	t|1e1.2o3|1e2.1o1	0,437908459033203	0,989511088737835	7.262499736125253e-06;7.263271710300501e-06	0,209	0,650	FALSE	FALSE	TRUE	2	3	35507511-35509911;35507511-35508205	NA	dPSI >= 20%	Descreasing	FALSE
DMKN	protein_coding	ENSG00000161249	gene:ENSG00000161249:t:35507458-35507511	t|1e1.2o3|1e2.1o1	-0,437908416863669	0,989511028200027	7.262499736125253e-06;7.263271710300501e-06	0,791	0,350	FALSE	FALSE	TRUE	2	3	35507511-35509911;35507511-35508205	NA	dPSI >= 20%	Increasing	FALSE
GNAS-AS1	antisense	ENSG00000235590	gene:ENSG00000235590:s:58850530-58850903	s|1e1.1o1|1e2.1o1|2e3.1o1|2e4.1o1	-0,205442808009723	0,530953573642186	4.147414549549033e-05;0.00033362399016776886;0.0021906650671145132;0.0018314412186255236	0,296	0,066	TRUE	FALSE	TRUE	4	5	58848917-58850663;58842545-58850663;58848917-58850530;58842545-58850530	NA	dPSI >= 20%	Increasing	FALSE
RGS7	protein_coding	ENSG00000182901	gene:ENSG00000182901:t:240802904-240802993	t|1e1.1o1|1e2.1o1	-0,498063731703358	0,999772535296055	1.33161463189424e-07;1.3254950121825188e-07	0,627	0,137	FALSE	FALSE	TRUE	2	3	240802993-240806140;240802993-240803272	NA	dPSI >= 20%	Increasing	FALSE
RGS7	protein_coding	ENSG00000182901	gene:ENSG00000182901:t:240802904-240802993	t|1e1.1o1|1e2.1o1	0,498063782086030	0,999772542413115	1.33161463189424e-07;1.3254950121825188e-07	0,373	0,863	FALSE	FALSE	TRUE	2	3	240802993-240806140;240802993-240803272	NA	dPSI >= 20%	Descreasing	FALSE
FASTKD1	protein_coding	ENSG00000138399	gene:ENSG00000138399:s:169571653-169572171	s|1e1.1o1|1e2.2o2	0,208095819812663	0,550381960366792	7.455365552171868e-05;7.455707401693434e-05	0,595	0,843	FALSE	FALSE	TRUE	2	3	169569252-169571653;169563350-169571653	NA	dPSI >= 20%	Descreasing	FALSE
FASTKD1	protein_coding	ENSG00000138399	gene:ENSG00000138399:s:169571653-169572171	s|1e1.1o1|1e2.2o2	-0,208095835967440	0,550381938350180	7.455365552171868e-05;7.455707401693434e-05	0,405	0,157	FALSE	FALSE	TRUE	2	3	169569252-169571653;169563350-169571653	NA	dPSI >= 20%	Increasing	FALSE
ATP5C1	protein_coding	ENSG00000165629	gene:ENSG00000165629:t:7807659-7807815	t|1e1.1o1|1e2.1o1	-0,257000382641842	0,755325437865835	6.0756390048211095e-05;6.0753612963034184e-05	0,667	0,404	FALSE	FALSE	TRUE	2	3	7802854-7807659;7807010-7807659	NA	dPSI >= 20%	Increasing	FALSE
ATP5C1	protein_coding	ENSG00000165629	gene:ENSG00000165629:t:7807659-7807815	t|1e1.1o1|1e2.1o1	0,257000369142593	0,755325408944593	6.0756390048211095e-05;6.0753612963034184e-05	0,333	0,596	FALSE	FALSE	TRUE	2	3	7802854-7807659;7807010-7807659	NA	dPSI >= 20%	Descreasing	FALSE
AGO3	protein_coding	ENSG00000126070	gene:ENSG00000126070:t:36008690-36008777	t|1e1.1o1|1e2.1o1	-0,230258109678080	0,631423473874041	3.0014052010418624e-05;3.0012561852721205e-05	0,965	0,704	FALSE	FALSE	TRUE	2	3	36004475-36008690;36005858-36008690	NA	dPSI >= 20%	Increasing	FALSE
AGO3	protein_coding	ENSG00000126070	gene:ENSG00000126070:t:36008690-36008777	t|1e1.1o1|1e2.1o1	0,230258129688611	0,631423511578891	3.0014052010418624e-05;3.0012561852721205e-05	0,035	0,296	FALSE	FALSE	TRUE	2	3	36004475-36008690;36005858-36008690	NA	dPSI >= 20%	Descreasing	FALSE
ZMYND11	protein_coding	ENSG00000015171	gene:ENSG00000015171:s:209889-210048	s|1e1.1o1|1e2.1o1|1e3.1o1	0,226046994278781	0,627598438810287	0.04124546520993551;5.439319042239094e-05;5.1524094337507265e-05	0,546	0,806	FALSE	FALSE	TRUE	3	4	210048-218455;210048-221195;210048-236838	NA	dPSI >= 20%	Descreasing	FALSE
ZMYND11	protein_coding	ENSG00000015171	gene:ENSG00000015171:s:209889-210048	s|1e1.1o1|1e2.1o1|1e3.1o1	-0,228412885969740	0,638294908272759	0.04124546520993551;5.439319042239094e-05;5.1524094337507265e-05	0,451	0,189	FALSE	FALSE	TRUE	3	4	210048-218455;210048-221195;210048-236838	NA	dPSI >= 20%	Increasing	FALSE
KIAA1324L	protein_coding	ENSG00000164659	gene:ENSG00000164659:s:86964904-86965024	s|1e1.1o1|1e2.1o1	0,218862410945958	0,599166729605482	5.3337220358344156e-05;5.334005013424292e-05	0,691	0,939	FALSE	FALSE	TRUE	2	3	86947922-86964904;86945046-86964904	NA	dPSI >= 20%	Descreasing	FALSE
KIAA1324L	protein_coding	ENSG00000164659	gene:ENSG00000164659:s:86964904-86965024	s|1e1.1o1|1e2.1o1	-0,218862387303704	0,599166747545987	5.3337220358344156e-05;5.334005013424292e-05	0,309	0,061	FALSE	FALSE	TRUE	2	3	86947922-86964904;86945046-86964904	NA	dPSI >= 20%	Increasing	FALSE
STAG3L4	transcribed_unprocessed_pseudogene	ENSG00000106610	gene:ENSG00000106610:t:67308935-67309139	t|1e1.1o2|1e1.2o2|1e2.1o1|1e3.1o1	0,789464454536643	1,000000000000000	0.3615583578201239;0.0007655967465881597;0.0007980231953549355;0.16673240819400403	0,081	0,853	TRUE	FALSE	TRUE	4	4	67302765-67308935;67302885-67308935;67306083-67308935;67308652-67308935	NA	dPSI >= 20%	Descreasing	FALSE
STAG3L4	transcribed_unprocessed_pseudogene	ENSG00000106610	gene:ENSG00000106610:t:67308935-67309139	t|1e1.1o2|1e1.2o2|1e2.1o1|1e3.1o1	-0,802774648121179	1,000000000000000	0.3615583578201239;0.0007655967465881597;0.0007980231953549355;0.16673240819400403	0,873	0,091	TRUE	FALSE	TRUE	4	4	67302765-67308935;67302885-67308935;67306083-67308935;67308652-67308935	NA	dPSI >= 20%	Increasing	FALSE
RBMS3	protein_coding	ENSG00000144642	gene:ENSG00000144642:t:29936086-29936196	t|1e1.1o1|1e2.1o1|1e3.1o2|1e3.2o2	0,236828296026977	0,695854702117674	0.0002014510516921142;0.0003496427833402649;0.0013062767811107935;1.3382756525867278e-05	0,064	0,321	TRUE	FALSE	TRUE	4	4	29897475-29936086;29899755-29936086;29925127-29936086;29925243-29936086	NA	dPSI >= 20%	Descreasing	FALSE
RP11-238K6.1	lincRNA	ENSG00000253288	gene:ENSG00000253288:s:137830019-137830169	s|1e1.1o1|1e2.1o1|1e3.1o1	0,217080516755611	0,597787961117841	0.0003077027432935031;0.00033489740171976923;3.7564801344394204e-05	0,687	0,930	FALSE	FALSE	TRUE	3	4	137828918-137830019;137824991-137830019;137824120-137830019	NA	dPSI >= 20%	Descreasing	FALSE
CATSPER2P1	transcribed_unprocessed_pseudogene	ENSG00000205771	gene:ENSG00000205771:t:43745022-43745170	t|1e1.2o2|2e2.1o1|2e3.1o2|2e3.2o2	0,290403435167980	0,815701824258292	3.906134788969585e-05;0.02159204909475688;0.0011892273165163836;3.693973511520454e-06	0,283	0,605	TRUE	TRUE	TRUE	4	4	43745170-43746048;43745167-43746531;43745167-43746214;43745167-43746048	NA	dPSI >= 20%	Descreasing	FALSE
CATSPER2P1	transcribed_unprocessed_pseudogene	ENSG00000205771	gene:ENSG00000205771:t:43745022-43745170	t|1e1.2o2|2e2.1o1|2e3.1o2|2e3.2o2	-0,307299890735312	0,917146660354350	3.906134788969585e-05;0.02159204909475688;0.0011892273165163836;3.693973511520454e-06	0,371	0,050	TRUE	TRUE	TRUE	4	4	43745170-43746048;43745167-43746531;43745167-43746214;43745167-43746048	NA	dPSI >= 20%	Increasing	FALSE
FBXL20	protein_coding	ENSG00000108306	gene:ENSG00000108306:t:39343180-39343241	t|1e1.1o1|1e2.1o1|1e3.1o1	-0,289834766717137	0,861795843323111	1.6053174309749174e-05;0.010243864706817735;2.2119092117502038e-05	0,352	0,035	FALSE	FALSE	TRUE	3	4	39343241-39402173;39343241-39401666;39343241-39401361	NA	dPSI >= 20%	Increasing	FALSE
FBXL20	protein_coding	ENSG00000108306	gene:ENSG00000108306:t:39343180-39343241	t|1e1.1o1|1e2.1o1|1e3.1o1	0,286756229638893	0,843498393455555	1.6053174309749174e-05;0.010243864706817735;2.2119092117502038e-05	0,642	0,956	FALSE	FALSE	TRUE	3	4	39343241-39402173;39343241-39401666;39343241-39401361	NA	dPSI >= 20%	Descreasing	FALSE
ATXN1	protein_coding	ENSG00000124788	gene:ENSG00000124788:s:16761298-16761491	s|1e1.1o1|1e2.1o1|1e3.1o2|1e4.1o1|1e5.1o1|1e6.1o1	-0,273705292580991	0,877149951089270	0.35312551559600863;0.18908440167602236;8.609615681498539e-07;0.00035210602888861067;0.35312551559600863;3.735561436035761e-05	0,883	0,601	FALSE	FALSE	TRUE	6	7	16754746-16761298;16754091-16761298;16753347-16761298;16739918-16761298;16667552-16761298;16657901-16761298	NA	dPSI >= 20%	Increasing	FALSE
LEMD1	protein_coding	ENSG00000186007	gene:ENSG00000186007:s:205449868-205449931	s|1e1.1o1|1e2.1o1|1e3.2o2	-0,328346362627210	0,959182540705731	1.1478136239251313e-06;0.004568475710699876;3.1947761538824826e-06	0,540	0,204	FALSE	FALSE	TRUE	3	4	205441062-205449868;205437331-205449868;205420574-205449868	NA	dPSI >= 20%	Increasing	FALSE
LEMD1	protein_coding	ENSG00000186007	gene:ENSG00000186007:s:205449868-205449931	s|1e1.1o1|1e2.1o1|1e3.2o2	0,309190730651540	0,925102717033938	1.1478136239251313e-06;0.004568475710699876;3.1947761538824826e-06	0,356	0,678	FALSE	FALSE	TRUE	3	4	205441062-205449868;205437331-205449868;205420574-205449868	NA	dPSI >= 20%	Descreasing	FALSE
CAPRIN2	protein_coding	ENSG00000110888	gene:ENSG00000110888:t:30753344-30754514	t|1e1.1o4|1e1.3o4|1e1.4o4|2e2.1o1	0,244578233228727	0,655678525309646	9.232885331738998e-05;0.003993825451116706;8.175564234669253e-05;0.0133616825766531	0,154	0,450	TRUE	TRUE	TRUE	4	3	30753559-30754751;30753559-30754689;30753559-30754681;30753538-30754889	NA	dPSI >= 20%	Descreasing	FALSE
CAPRIN2	protein_coding	ENSG00000110888	gene:ENSG00000110888:t:30753344-30754514	t|1e1.1o4|1e1.3o4|1e1.4o4|2e2.1o1	-0,275178091749122	0,737261125191356	9.232885331738998e-05;0.003993825451116706;8.175564234669253e-05;0.0133616825766531	0,814	0,492	TRUE	TRUE	TRUE	4	3	30753559-30754751;30753559-30754689;30753559-30754681;30753538-30754889	NA	dPSI >= 20%	Increasing	FALSE
BRE	protein_coding	ENSG00000158019	gene:ENSG00000158019:t:27987993-27988087	t|1e1.1o2|1e2.1o1|1e3.1o1	-0,268305901533976	0,887836610117111	1.7330136437010424e-08;1.3391058203354886e-07;0.4750010011378717	0,604	0,336	FALSE	FALSE	TRUE	3	4	27929908-27987993;27978374-27987993;27980586-27987993	NA	dPSI >= 20%	Increasing	FALSE
BRE	protein_coding	ENSG00000158019	gene:ENSG00000158019:t:27987993-27988087	t|1e1.1o2|1e2.1o1|1e3.1o1	0,248081243551542	0,805549046673064	1.7330136437010424e-08;1.3391058203354886e-07;0.4750010011378717	0,388	0,636	FALSE	FALSE	TRUE	3	4	27929908-27987993;27978374-27987993;27980586-27987993	NA	dPSI >= 20%	Descreasing	FALSE
AHDC1	protein_coding	ENSG00000126705	gene:ENSG00000126705:s:27558706-27558883	s|1e1.1o2|1e2.2o2|1e3.1o1|1e4.1o1	-0,254843595755283	0,805945865390777	3.1450995890969224e-06;0.4750563282595891;0.3667729948757475;4.007865634593843e-06	0,837	0,567	FALSE	FALSE	TRUE	4	5	27558530-27558706;27553304-27558706;27553290-27558706;27553185-27558706	NA	dPSI >= 20%	Increasing	FALSE
AHDC1	protein_coding	ENSG00000126705	gene:ENSG00000126705:s:27558706-27558883	s|1e1.1o2|1e2.2o2|1e3.1o1|1e4.1o1	0,247649220068866	0,774911414839688	3.1450995890969224e-06;0.4750563282595891;0.3667729948757475;4.007865634593843e-06	0,160	0,422	FALSE	FALSE	TRUE	4	5	27558530-27558706;27553304-27558706;27553290-27558706;27553185-27558706	NA	dPSI >= 20%	Descreasing	FALSE
FGF1	protein_coding	ENSG00000113578	gene:ENSG00000113578:t:142613959-142614161	t|1e1.2o2|1e2.1o1|1e3.1o1|1e4.1o2|1e4.2o2|1e5.1o1|1e6.1o1|1e7.1o2|1e7.2o2	0,567442426657975	0,999998242096966	0.04473443337949408;0.009641877321424852;1.471559159218545e-09;0.04473443337949408;0.04473443337949408;0.06405829070639943;0.001741153508740656;2.2563635071470856e-08;0.0004477876254531665	0,145	0,700	TRUE	FALSE	TRUE	9	8	142614161-142697913;142614161-142697622;142614161-142685957;142614161-142685514;142614161-142685499;142614161-142679924;142614161-142644113;142614161-142621297;142614161-142620955	NA	dPSI >= 20%	Descreasing	FALSE
FGF1	protein_coding	ENSG00000113578	gene:ENSG00000113578:t:142613959-142614161	t|1e1.2o2|1e2.1o1|1e3.1o1|1e4.1o2|1e4.2o2|1e5.1o1|1e6.1o1|1e7.1o2|1e7.2o2	-0,386339377751822	0,998977924673541	0.04473443337949408;0.009641877321424852;1.471559159218545e-09;0.04473443337949408;0.04473443337949408;0.06405829070639943;0.001741153508740656;2.2563635071470856e-08;0.0004477876254531665	0,416	0,032	TRUE	FALSE	TRUE	9	8	142614161-142697913;142614161-142697622;142614161-142685957;142614161-142685514;142614161-142685499;142614161-142679924;142614161-142644113;142614161-142621297;142614161-142620955	NA	dPSI >= 20%	Increasing	FALSE
PCGF5	protein_coding	ENSG00000180628	gene:ENSG00000180628:s:91222689-91222983	s|1e1.1o1|1e2.1o1|1e3.1o1	0,273197616678506	0,895839778242880	5.813135291437505e-07;3.358880628656635e-05;0.000318904657608865	0,289	0,574	FALSE	FALSE	TRUE	3	4	91222983-91227337;91222983-91240484;91222983-91248505	NA	dPSI >= 20%	Descreasing	FALSE
KCNN1	protein_coding	ENSG00000105642	gene:ENSG00000105642:s:17989716-17989844	s|1e1.2o2|2e2.1o1|2e3.2o2|3e4.1o1	0,234874720605788	0,685499262911383	2.1238561069654308e-05;1.1765873699776108e-05;0.0013067654781986349;0.3269902037637653	0,338	0,594	TRUE	FALSE	TRUE	4	5	17989818-17993490;17989843-17993054;17989843-17993490;17989844-17989848	NA	dPSI >= 20%	Descreasing	FALSE
KCNN1	protein_coding	ENSG00000105642	gene:ENSG00000105642:s:17989716-17989844	s|1e1.2o2|2e2.1o1|2e3.2o2|3e4.1o1	-0,201936423699472	0,514430032351805	2.1238561069654308e-05;1.1765873699776108e-05;0.0013067654781986349;0.3269902037637653	0,290	0,076	TRUE	FALSE	TRUE	4	5	17989818-17993490;17989843-17993054;17989843-17993490;17989844-17989848	NA	dPSI >= 20%	Increasing	FALSE
PURA	protein_coding	ENSG00000185129	gene:ENSG00000185129:t:140114041-140125619	t|1e1.1o2|1e1.2o2|1e2.1o2|1e2.2o2	-0,238263445194916	0,675437710616751	0.01958147530903424;0.0002563554072900053;5.3062144507842746e-05;0.0007906290324544291	0,418	0,145	TRUE	FALSE	TRUE	4	3	140108100-140114041;140108219-140114041;140113209-140114041;140113469-140114041	NA	dPSI >= 20%	Increasing	FALSE
ARPC4-TTLL3	protein_coding	ENSG00000250151	gene:ENSG00000250151:s:9803843-9804013	s|1e1.1o1|1e2.1o1|i	0,246572221997133	0,695648306495695	0.0003207252484426395;0.4664532004841821;0.0003430711443728196	0,481	0,747	FALSE	FALSE	TRUE	2	3	9804013-9810621;9804013-9812943	9804013-9812943	dPSI >= 20%	Descreasing	TRUE
ARPC4-TTLL3	protein_coding	ENSG00000250151	gene:ENSG00000250151:s:9803843-9804013	s|1e1.1o1|1e2.1o1|i	-0,235873913319666	0,652802956279865	0.0003207252484426395;0.4664532004841821;0.0003430711443728196	0,507	0,250	FALSE	FALSE	TRUE	2	3	9804013-9810621;9804013-9812943	9804013-9812943	dPSI >= 20%	Increasing	TRUE
TIAM2	protein_coding	ENSG00000146426	gene:ENSG00000146426:s:154832697-154833409	s|1e1.1o1|1e2.1o1|1e3.1o1	-0,214322802411799	0,561797301602019	0.00018115024309955235;0.00010585962088105472;0.0012249304846322778	0,559	0,290	FALSE	FALSE	TRUE	3	4	154833409-154860738;154833409-154907730;154833409-154944116	NA	dPSI >= 20%	Increasing	FALSE
ARHGAP28	protein_coding	ENSG00000088756	gene:ENSG00000088756:s:6896502-6896626	s|1e1.2o2|1e2.1o1	-0,201586908497844	0,525973661548963	7.741964280572056e-05;7.741596194432064e-05	0,309	0,069	FALSE	FALSE	TRUE	2	3	6896626-6898436;6896626-6908960	NA	dPSI >= 20%	Increasing	FALSE
ARHGAP28	protein_coding	ENSG00000088756	gene:ENSG00000088756:s:6896502-6896626	s|1e1.2o2|1e2.1o1	0,201586913856222	0,525973622481067	7.741964280572056e-05;7.741596194432064e-05	0,691	0,931	FALSE	FALSE	TRUE	2	3	6896626-6898436;6896626-6908960	NA	dPSI >= 20%	Descreasing	FALSE
NBPF15	protein_coding	ENSG00000266338	gene:ENSG00000266338:s:144448775-144448916	s|1e1.1o1|1e2.1o1|i	-0,296647776559821	0,868785577043555	0.0008691021781370962;8.574468940591995e-05;0.0016407618570116874	0,502	0,189	FALSE	FALSE	TRUE	2	3	144442920-144448775;144440295-144448775	144440295-144448775	dPSI >= 20%	Increasing	TRUE
C10orf11	protein_coding	ENSG00000148655	gene:ENSG00000148655:t:76324401-76324485	t|1e1.1o2|1e2.1o1	0,424176901926754	0,985317035781156	6.419750838529092e-06;6.419965385529025e-06	0,232	0,658	FALSE	FALSE	TRUE	2	3	76058783-76324401;76319212-76324401	NA	dPSI >= 20%	Descreasing	FALSE
C10orf11	protein_coding	ENSG00000148655	gene:ENSG00000148655:t:76324401-76324485	t|1e1.1o2|1e2.1o1	-0,424176853220651	0,985317035221657	6.419750838529092e-06;6.419965385529025e-06	0,768	0,342	FALSE	FALSE	TRUE	2	3	76058783-76324401;76319212-76324401	NA	dPSI >= 20%	Increasing	FALSE
FOXN3	protein_coding	ENSG00000053254	gene:ENSG00000053254:s:89280950-89281014	s|1e1.1o1|1e2.1o1|1e3.1o1|1e4.1o1	-0,215583246008669	0,578310921240661	0.0025895126766179734;0.04822346048262387;0.00011348941907695461;3.9503461098600035e-05	0,826	0,584	FALSE	FALSE	TRUE	4	5	89264055-89280950;89230867-89280950;89190449-89280950;89180806-89280950	NA	dPSI >= 20%	Increasing	FALSE
ARHGAP12	protein_coding	ENSG00000165322	gene:ENSG00000165322:s:31843461-31843586	s|1e1.1o1|1e2.1o1	0,243100296563116	0,682207516658372	6.157701125990213e-05;6.158041243065071e-05	0,537	0,817	FALSE	FALSE	TRUE	2	3	31839711-31843461;31831800-31843461	NA	dPSI >= 20%	Descreasing	FALSE
ARHGAP12	protein_coding	ENSG00000165322	gene:ENSG00000165322:s:31843461-31843586	s|1e1.1o1|1e2.1o1	-0,243100328751050	0,682207393456909	6.157701125990213e-05;6.158041243065071e-05	0,463	0,183	FALSE	FALSE	TRUE	2	3	31839711-31843461;31831800-31843461	NA	dPSI >= 20%	Increasing	FALSE
METTL21A	protein_coding	ENSG00000144401	gene:ENSG00000144401:t:207624229-207624566	t|1e1.1o1|1e2.1o1|1e3.1o1|1e4.1o1	-0,215263285655009	0,596520605487282	0.008203020507061216;9.522121743835274e-05;1.5384289547393237e-05;0.01103307502231535	0,672	0,442	FALSE	FALSE	TRUE	4	5	207624404-207625677;207624404-207625265;207624404-207625062;207624404-207624842	NA	dPSI >= 20%	Increasing	FALSE
ATG10	protein_coding	ENSG00000152348	gene:ENSG00000152348:t:81987558-81987679	t|1e1.1o2|1e1.2o2|1e2.1o1|1e3.1o1	-0,220351515458288	0,613409713016935	2.8717068755734765e-05;0.28050918094290767;0.28050918094290767;2.954476062052622e-05	0,443	0,201	TRUE	FALSE	TRUE	4	4	81972306-81987559;81972591-81987559;81973301-81987559;81976327-81987559	NA	dPSI >= 20%	Increasing	FALSE
ATG10	protein_coding	ENSG00000152348	gene:ENSG00000152348:t:81987558-81987679	t|1e1.1o2|1e1.2o2|1e2.1o1|1e3.1o1	0,219882570249789	0,610727881906497	2.8717068755734765e-05;0.28050918094290767;0.28050918094290767;2.954476062052622e-05	0,553	0,794	TRUE	FALSE	TRUE	4	4	81972306-81987559;81972591-81987559;81973301-81987559;81976327-81987559	NA	dPSI >= 20%	Descreasing	FALSE
IMPDH1	protein_coding	ENSG00000106348	gene:ENSG00000106348:t:128405767-128406197	t|1e1.2o2|1e2.2o2|2e3.1o2|2e4.1o2	0,242026496008993	0,722608784471290	1.247776477368762e-05;0.0028486492487967974;0.00012343948054349685;0.0020087079760409132	0,125	0,389	FALSE	TRUE	TRUE	4	5	128406197-128409755;128406197-128409288;128405865-128409756;128405865-128409289	NA	dPSI >= 20%	Descreasing	FALSE
USP54	protein_coding	ENSG00000166348	gene:ENSG00000166348:s:73536201-73536437	s|1e1.1o1|1e2.1o2	-0,204200024628061	0,532187991070640	7.088791964449115e-05;7.088391769857278e-05	0,361	0,122	FALSE	FALSE	TRUE	2	3	73534770-73536269;73530835-73536269	NA	dPSI >= 20%	Increasing	FALSE
USP54	protein_coding	ENSG00000166348	gene:ENSG00000166348:s:73536201-73536437	s|1e1.1o1|1e2.1o2	0,204200020625380	0,532187983155227	7.088791964449115e-05;7.088391769857278e-05	0,639	0,878	FALSE	FALSE	TRUE	2	3	73534770-73536269;73530835-73536269	NA	dPSI >= 20%	Descreasing	FALSE
SPG20	protein_coding	ENSG00000133104	gene:ENSG00000133104:s:36346582-36346797	s|1e1.1o1|1e2.1o1	0,230556866275059	0,659918822760822	2.9201033445147873e-05;2.920243041593107e-05	0,268	0,528	FALSE	FALSE	TRUE	2	3	36336358-36346582;36335832-36346582	NA	dPSI >= 20%	Descreasing	FALSE
SPG20	protein_coding	ENSG00000133104	gene:ENSG00000133104:s:36346582-36346797	s|1e1.1o1|1e2.1o1	-0,230556857376252	0,659918834523772	2.9201033445147873e-05;2.920243041593107e-05	0,732	0,472	FALSE	FALSE	TRUE	2	3	36336358-36346582;36335832-36346582	NA	dPSI >= 20%	Increasing	FALSE
GLS	protein_coding	ENSG00000115419	gene:ENSG00000115419:s:190913193-190913364	s|1e1.1o1|1e2.2o2|1e3.1o2|i	0,228715730499948	0,688436827973816	1.871747481220832e-05;0.0505027484955129;0.0017141297031296743;0.0014433369906888815	0,033	0,274	FALSE	FALSE	TRUE	3	4	190913364-190919628;190913364-190920215;190913364-190921024	190913364-190921024	dPSI >= 20%	Descreasing	TRUE
DNM1	protein_coding	ENSG00000106976	gene:ENSG00000106976:t:128242232-128242295	t|1e1.1o1|1e2.1o1|1e3.1o1|1e4.1o1	0,285605940712551	0,839012371032056	1.88168046277568e-05;7.134045527390498e-05;5.135372241449332e-06;0.0002288992864830677	0,372	0,674	FALSE	FALSE	TRUE	4	5	128239779-128242232;128239996-128242232;128240532-128242232;128241047-128242232	NA	dPSI >= 20%	Descreasing	FALSE
DNM1	protein_coding	ENSG00000106976	gene:ENSG00000106976:t:128242232-128242295	t|1e1.1o1|1e2.1o1|1e3.1o1|1e4.1o1	-0,240286160692921	0,724570633839895	1.88168046277568e-05;7.134045527390498e-05;5.135372241449332e-06;0.0002288992864830677	0,316	0,061	FALSE	FALSE	TRUE	4	5	128239779-128242232;128239996-128242232;128240532-128242232;128241047-128242232	NA	dPSI >= 20%	Increasing	FALSE
MAN2A2	protein_coding	ENSG00000196547	gene:ENSG00000196547:s:90902695-90902975	s|1e1.1o2|1e2.1o1	0,206412203648394	0,545108522550146	3.2424371512071174e-05;3.242622869725764e-05	0,515	0,744	FALSE	FALSE	TRUE	2	3	90902975-90903231;90902975-90904190	NA	dPSI >= 20%	Descreasing	FALSE
MAN2A2	protein_coding	ENSG00000196547	gene:ENSG00000196547:s:90902695-90902975	s|1e1.1o2|1e2.1o1	-0,206412156564298	0,545108353025450	3.2424371512071174e-05;3.242622869725764e-05	0,485	0,256	FALSE	FALSE	TRUE	2	3	90902975-90903231;90902975-90904190	NA	dPSI >= 20%	Increasing	FALSE
PYM1	protein_coding	ENSG00000170473	gene:ENSG00000170473:s:55927725-55927894	s|1e1.1o3|1e2.1o1|1e3.1o1	0,292416096104689	0,835886952179661	0.00015634538280095978;0.00023820445672440016;2.773337560918453e-05	0,495	0,816	FALSE	FALSE	TRUE	3	4	55927267-55927725;55914366-55927725;55903480-55927725	NA	dPSI >= 20%	Descreasing	FALSE
TBC1D1	protein_coding	ENSG00000065882	gene:ENSG00000065882:s:37901998-37902512	s|1e1.2o2|2e2.1o1|2e3.1o2	0,246522612560441	0,756585888011816	0.47505371508149247;7.984430761566526e-06;7.921380696274127e-06	0,410	0,678	TRUE	FALSE	TRUE	3	4	37902407-38054231;37902512-37952006;37902512-38014509	NA	dPSI >= 20%	Descreasing	FALSE
TBC1D1	protein_coding	ENSG00000065882	gene:ENSG00000065882:s:37901998-37902512	s|1e1.2o2|2e2.1o1|2e3.1o2	-0,246655226156725	0,757277808321711	0.47505371508149247;7.984430761566526e-06;7.921380696274127e-06	0,588	0,320	TRUE	FALSE	TRUE	3	4	37902407-38054231;37902512-37952006;37902512-38014509	NA	dPSI >= 20%	Increasing	FALSE
COG3	protein_coding	ENSG00000136152	gene:ENSG00000136152:s:45464898-45465210	s|1e1.2o2|1e2.1o1|1e3.1o1	-0,206929251983400	0,547692646698474	0.002040817876610182;0.00011696181525808226;2.77607635524868e-05	0,553	0,328	FALSE	FALSE	TRUE	3	4	45465210-45465441;45465210-45466517;45465210-45476201	NA	dPSI >= 20%	Increasing	FALSE
PGM5P2	transcribed_unprocessed_pseudogene	ENSG00000277778	gene:ENSG00000277778:t:41011617-41011730	t|1e1.1o1|1e2.1o1|i	0,220673440487312	0,643032727859108	0.006387379661247583;0.00030608018766919987;2.9723531131544765e-05	0,394	0,628	FALSE	FALSE	TRUE	2	3	41011730-41015024;41011730-41013781	41011730-41013781	dPSI >= 20%	Descreasing	TRUE
SSFA2	protein_coding	ENSG00000138434	gene:ENSG00000138434:t:181921948-181922412	t|1e1.2o2|1e2.1o2|1e2.2o2	-0,210472431575957	0,565847211884000	3.9492365907389804e-05;0.030291951852253307;4.3178630793898004e-05	0,384	0,146	TRUE	FALSE	TRUE	3	3	181919446-181921948;181920650-181921948;181920662-181921948	NA	dPSI >= 20%	Increasing	FALSE
SSFA2	protein_coding	ENSG00000138434	gene:ENSG00000138434:t:181921948-181922412	t|1e1.2o2|1e2.1o2|1e2.2o2	0,214490674221379	0,583903827416971	3.9492365907389804e-05;0.030291951852253307;4.3178630793898004e-05	0,580	0,824	TRUE	FALSE	TRUE	3	3	181919446-181921948;181920650-181921948;181920662-181921948	NA	dPSI >= 20%	Descreasing	FALSE
THAP5	protein_coding	ENSG00000177683	gene:ENSG00000177683:t:108562132-108565105	t|1e1.1o1|1e2.1o3|1e2.2o3	0,250151910733508	0,783476123826834	4.1734418035344056e-05;2.5221312335615376e-06;0.0007711184825929251	0,096	0,358	TRUE	FALSE	TRUE	3	3	108565105-108569490;108565105-108565952;108565105-108565830	NA	dPSI >= 20%	Descreasing	FALSE
FN1	protein_coding	ENSG00000115414	gene:ENSG00000115414:s:215394528-215394719	s|1e1.2o3|1e2.1o1	-0,220758340748684	0,692626317497243	8.845662879952698e-08;8.845319591599789e-08	0,772	0,553	FALSE	FALSE	TRUE	2	3	215393203-215394528;215391814-215394528	NA	dPSI >= 20%	Increasing	FALSE
FN1	protein_coding	ENSG00000115414	gene:ENSG00000115414:s:215394528-215394719	s|1e1.2o3|1e2.1o1	0,220758338083474	0,692626231986211	8.845662879952698e-08;8.845319591599789e-08	0,228	0,447	FALSE	FALSE	TRUE	2	3	215393203-215394528;215391814-215394528	NA	dPSI >= 20%	Descreasing	FALSE
ERLIN2	protein_coding	ENSG00000147475	gene:ENSG00000147475:s:37744571-37744921	s|1e1.1o1|1e2.1o1	0,318577101404565	0,893927321502880	1.7442674923272476e-05;1.74436261007882e-05	0,294	0,634	FALSE	FALSE	TRUE	2	3	37744696-37745569;37744696-37749559	NA	dPSI >= 20%	Descreasing	FALSE
ERLIN2	protein_coding	ENSG00000147475	gene:ENSG00000147475:s:37744571-37744921	s|1e1.1o1|1e2.1o1	-0,318577103653945	0,893927248626348	1.7442674923272476e-05;1.74436261007882e-05	0,706	0,366	FALSE	FALSE	TRUE	2	3	37744696-37745569;37744696-37749559	NA	dPSI >= 20%	Increasing	FALSE
GPRC5C	protein_coding	ENSG00000170412	gene:ENSG00000170412:t:74439745-74440682	t|1e1.1o1|1e2.1o2|1e2.2o2|1e3.1o1	0,237972303622051	0,674492205251554	0.023355496175362478;2.8299028358518755e-05;2.513626933053903e-05;0.023355496175362478	0,676	0,943	TRUE	FALSE	TRUE	4	4	74424932-74439745;74432141-74439745;74432523-74439745;74433757-74439745	NA	dPSI >= 20%	Descreasing	FALSE
GPRC5C	protein_coding	ENSG00000170412	gene:ENSG00000170412:t:74439745-74440682	t|1e1.1o1|1e2.1o2|1e2.2o2|1e3.1o1	-0,237257506557922	0,675261906681560	0.023355496175362478;2.8299028358518755e-05;2.513626933053903e-05;0.023355496175362478	0,314	0,049	TRUE	FALSE	TRUE	4	4	74424932-74439745;74432141-74439745;74432523-74439745;74433757-74439745	NA	dPSI >= 20%	Increasing	FALSE
C5orf42	protein_coding	ENSG00000197603	gene:ENSG00000197603:t:37153861-37153993	t|1e1.1o2|1e2.1o1	-0,318726041677442	0,894588492672620	1.960802672018591e-05;1.9606971277987165e-05	0,557	0,218	FALSE	FALSE	TRUE	2	3	37153993-37157670;37153993-37157313	NA	dPSI >= 20%	Increasing	FALSE
C5orf42	protein_coding	ENSG00000197603	gene:ENSG00000197603:t:37153861-37153993	t|1e1.1o2|1e2.1o1	0,318726028824469	0,894588533927114	1.960802672018591e-05;1.9606971277987165e-05	0,443	0,782	FALSE	FALSE	TRUE	2	3	37153993-37157670;37153993-37157313	NA	dPSI >= 20%	Descreasing	FALSE
KIFC3	protein_coding	ENSG00000140859	gene:ENSG00000140859:t:57785398-57785666	t|1e1.2o3|1e2.2o2|i	-0,207927559243591	0,544021134701972	0.00019095675984904734;0.00020267668597540034;0.007157426983179921	0,779	0,549	FALSE	FALSE	TRUE	2	3	57785666-57794999;57785666-57788575	57785666-57788575	dPSI >= 20%	Increasing	TRUE
VWA9	protein_coding	ENSG00000138614	gene:ENSG00000138614:s:65607159-65607442	s|1e1.1o2|1e1.2o2|2e1.1o2|2e2.1o1	0,209298345100753	0,568739420830858	8.248966682500303e-06;0.32930470811975165;3.6058471802393994e-06;0.41366076252498557	0,725	0,940	TRUE	TRUE	TRUE	4	3	65605236-65607302;65605232-65607302;65605236-65607159;65599929-65607159	NA	dPSI >= 20%	Descreasing	FALSE
JARID2	protein_coding	ENSG00000008083	gene:ENSG00000008083:t:15374117-15374252	t|1e1.1o1|1e2.1o1	0,253684843953157	0,733548875787964	3.240550339244289e-05;3.240705994755899e-05	0,597	0,881	FALSE	FALSE	TRUE	2	3	15246584-15374117;15248964-15374117	NA	dPSI >= 20%	Descreasing	FALSE
JARID2	protein_coding	ENSG00000008083	gene:ENSG00000008083:t:15374117-15374252	t|1e1.1o1|1e2.1o1	-0,253684846761113	0,733548818721347	3.240550339244289e-05;3.240705994755899e-05	0,403	0,119	FALSE	FALSE	TRUE	2	3	15246584-15374117;15248964-15374117	NA	dPSI >= 20%	Increasing	FALSE
TIA1	protein_coding	ENSG00000116001	gene:ENSG00000116001:t:70227735-70227839	t|1e1.1o2|1e2.1o2|1e3.1o1|2e4.1o2	-0,278945839172058	0,823694758462395	0.002388595982452002;1.7641523778255674e-05;1.6080459370155018e-05;0.1616313166502612	0,575	0,277	FALSE	TRUE	TRUE	4	5	70227822-70229264;70227822-70229059;70227822-70228344;70227791-70229059	NA	dPSI >= 20%	Increasing	FALSE
TIA1	protein_coding	ENSG00000116001	gene:ENSG00000116001:t:70227735-70227839	t|1e1.1o2|1e2.1o2|1e3.1o1|2e4.1o2	0,265597275390871	0,795044913367020	0.002388595982452002;1.7641523778255674e-05;1.6080459370155018e-05;0.1616313166502612	0,254	0,538	FALSE	TRUE	TRUE	4	5	70227822-70229264;70227822-70229059;70227822-70228344;70227791-70229059	NA	dPSI >= 20%	Descreasing	FALSE
CEACAM19	protein_coding	ENSG00000186567	gene:ENSG00000186567:s:44672478-44672964	s|1e1.1o1|1e2.1o1	0,346401828995473	0,928699422144505	2.1037064330890646e-05;2.1038190739286478e-05	0,466	0,828	FALSE	FALSE	TRUE	2	3	44672964-44673712;44672964-44676271	NA	dPSI >= 20%	Descreasing	FALSE
CEACAM19	protein_coding	ENSG00000186567	gene:ENSG00000186567:s:44672478-44672964	s|1e1.1o1|1e2.1o1	-0,346401779332621	0,928699363699337	2.1037064330890646e-05;2.1038190739286478e-05	0,534	0,172	FALSE	FALSE	TRUE	2	3	44672964-44673712;44672964-44676271	NA	dPSI >= 20%	Increasing	FALSE
PGAP3	protein_coding	ENSG00000161395	gene:ENSG00000161395:s:39673875-39674054	s|1e1.1o1|1e2.1o1|1e3.1o1	0,201840339154409	0,520965386804763	9.88300835047276e-05;0.01654097877649452;0.00011084308576581048	0,624	0,872	FALSE	FALSE	TRUE	3	4	39673650-39673993;39673255-39673993;39672866-39673993	NA	dPSI >= 20%	Descreasing	FALSE
PMF1-BGLAP	protein_coding	ENSG00000260238	gene:ENSG00000260238:t:156242553-156242591	t|1e1.1o1|1e2.1o1|i	0,212328317173524	0,559088061909574	0.04188863151702135;0.0005830511269950215;0.00033578553884727746	0,505	0,770	FALSE	FALSE	TRUE	2	3	156233728-156242553;156236483-156242553	156236483-156242553	dPSI >= 20%	Descreasing	TRUE
PMF1-BGLAP	protein_coding	ENSG00000260238	gene:ENSG00000260238:t:156242553-156242591	t|1e1.1o1|1e2.1o1|i	-0,257960452123933	0,720205877321458	0.04188863151702135;0.0005830511269950215;0.00033578553884727746	0,492	0,190	FALSE	FALSE	TRUE	2	3	156233728-156242553;156236483-156242553	156236483-156242553	dPSI >= 20%	Increasing	TRUE
SPAG9	protein_coding	ENSG00000008294	gene:ENSG00000008294:s:50976600-50977221	s|1e1.1o1|1e2.2o2	-0,204420841441328	0,531472327437626	2.665864727957601e-05;2.6657136351234156e-05	0,444	0,222	FALSE	FALSE	TRUE	2	3	50975901-50977108;50974947-50977108	NA	dPSI >= 20%	Increasing	FALSE
SPAG9	protein_coding	ENSG00000008294	gene:ENSG00000008294:s:50976600-50977221	s|1e1.1o1|1e2.2o2	0,204420886137896	0,531472597914032	2.665864727957601e-05;2.6657136351234156e-05	0,556	0,778	FALSE	FALSE	TRUE	2	3	50975901-50977108;50974947-50977108	NA	dPSI >= 20%	Descreasing	FALSE
PARP12	protein_coding	ENSG00000059378	gene:ENSG00000059378:s:140028613-140029142	s|1e1.2o3|1e2.1o1	0,204520384879542	0,527976961459235	6.256920633498174e-05;6.257232508743993e-05	0,624	0,857	FALSE	FALSE	TRUE	2	3	140027406-140028613;140026348-140028613	NA	dPSI >= 20%	Descreasing	FALSE
PARP12	protein_coding	ENSG00000059378	gene:ENSG00000059378:s:140028613-140029142	s|1e1.2o3|1e2.1o1	-0,204520393514533	0,527977054586436	6.256920633498174e-05;6.257232508743993e-05	0,376	0,143	FALSE	FALSE	TRUE	2	3	140027406-140028613;140026348-140028613	NA	dPSI >= 20%	Increasing	FALSE
CTD-2015H6.3	antisense	ENSG00000249042	gene:ENSG00000249042:t:80485466-80485561	t|1e1.1o2|1e1.2o2|1e2.1o2|1e2.2o2	-0,216894778163787	0,627559634928773	0.0007213245193856688;4.661955819940111e-06;3.708527096457175e-05;0.0003920635399482617	0,261	0,029	TRUE	FALSE	TRUE	4	3	80485561-80487778;80485561-80487773;80485561-80485891;80485561-80485878	NA	dPSI >= 20%	Increasing	FALSE
DYSF	protein_coding	ENSG00000135636	gene:ENSG00000135636:t:71551041-71551156	t|1e1.1o1|1e2.1o1	0,220256970812918	0,615538757189770	3.490795885530102e-05;3.490965530750234e-05	0,530	0,774	FALSE	FALSE	TRUE	2	3	71539239-71551041;71549391-71551041	NA	dPSI >= 20%	Descreasing	FALSE
DYSF	protein_coding	ENSG00000135636	gene:ENSG00000135636:t:71551041-71551156	t|1e1.1o1|1e2.1o1	-0,220256936942085	0,615538532557236	3.490795885530102e-05;3.490965530750234e-05	0,470	0,226	FALSE	FALSE	TRUE	2	3	71539239-71551041;71549391-71551041	NA	dPSI >= 20%	Increasing	FALSE
MANBA	protein_coding	ENSG00000109323	gene:ENSG00000109323:t:102690596-102690771	t|1e1.1o1|1e2.1o1	-0,260462035232682	0,801863022226323	4.914353930796089e-06;4.914123815482703e-06	0,976	0,689	FALSE	FALSE	TRUE	2	3	102690771-102714438;102690771-102690880	NA	dPSI >= 20%	Increasing	FALSE
MANBA	protein_coding	ENSG00000109323	gene:ENSG00000109323:t:102690596-102690771	t|1e1.1o1|1e2.1o1	0,260462077221162	0,801863035125412	4.914353930796089e-06;4.914123815482703e-06	0,024	0,311	FALSE	FALSE	TRUE	2	3	102690771-102714438;102690771-102690880	NA	dPSI >= 20%	Descreasing	FALSE
TIA1	protein_coding	ENSG00000116001	gene:ENSG00000116001:s:70228898-70229091	s|1e1.1o1|1e2.3o4|1e2.4o4	0,249211882204191	0,686832323681891	6.495507512535017e-05;6.352940403109297e-05;0.036513276704926705	0,296	0,579	FALSE	TRUE	TRUE	3	3	70228462-70229059;70227822-70229059;70227791-70229059	NA	dPSI >= 20%	Descreasing	FALSE
TIA1	protein_coding	ENSG00000116001	gene:ENSG00000116001:s:70228898-70229091	s|1e1.1o1|1e2.3o4|1e2.4o4	-0,251608676779448	0,694641032490637	6.495507512535017e-05;6.352940403109297e-05;0.036513276704926705	0,700	0,415	FALSE	TRUE	TRUE	3	3	70228462-70229059;70227822-70229059;70227791-70229059	NA	dPSI >= 20%	Increasing	FALSE
PACRGL	protein_coding	ENSG00000163138	gene:ENSG00000163138:t:20713076-20713541	t|1e1.1o1|1e2.2o2	-0,236520742247133	0,701152582843445	1.2150864318050125e-05;1.2150195842309447e-05	0,295	0,038	FALSE	FALSE	TRUE	2	3	20704814-20713432;20712922-20713432	NA	dPSI >= 20%	Increasing	FALSE
PACRGL	protein_coding	ENSG00000163138	gene:ENSG00000163138:t:20713076-20713541	t|1e1.1o1|1e2.2o2	0,236520769936199	0,701152627011268	1.2150864318050125e-05;1.2150195842309447e-05	0,705	0,962	FALSE	FALSE	TRUE	2	3	20704814-20713432;20712922-20713432	NA	dPSI >= 20%	Descreasing	FALSE
NCK1	protein_coding	ENSG00000158092	gene:ENSG00000158092:t:136927984-136928724	t|1e1.1o2|1e1.2o2|1e2.1o1|1e3.1o1	-0,225729895162976	0,667395052145344	0.00011153633053091351;5.572629612204949e-06;0.31929024134818446;0.0053730483052182665	0,331	0,094	TRUE	FALSE	TRUE	4	4	136862319-136927984;136862353-136927984;136867525-136927984;136889301-136927984	NA	dPSI >= 20%	Increasing	FALSE
WDR20	protein_coding	ENSG00000140153	gene:ENSG00000140153:t:102208603-102208852	t|1e1.2o2|1e2.1o2|1e3.1o1|1e4.1o2	-0,210815651079959	0,575075500252814	9.186943791517077e-05;0.005539827318084663;0.0001839791520036379;0.003037815039505597	0,335	0,079	FALSE	FALSE	TRUE	4	5	102140172-102208603;102193475-102208603;102195120-102208603;102197847-102208603	NA	dPSI >= 20%	Increasing	FALSE
PHYKPL	protein_coding	ENSG00000175309	gene:ENSG00000175309:s:178210968-178211970	s|1e1.1o1|2e1.1o1|i	-0,504954344497113	0,999999999881811	2.220446049250313e-16;0.9999999942503843;1.2333670139699925e-16	0,864	0,364	TRUE	FALSE	FALSE	2	2	178208915-178211890;178208915-178211761	178208915-178211761	dPSI >= 20%	Increasing	TRUE
PHYKPL	protein_coding	ENSG00000175309	gene:ENSG00000175309:s:178210968-178211970	s|1e1.1o1|2e1.1o1|i	0,505411903345000	0,999999999893902	2.220446049250313e-16;0.9999999942503843;1.2333670139699925e-16	0,135	0,635	TRUE	FALSE	FALSE	2	2	178208915-178211890;178208915-178211761	178208915-178211761	dPSI >= 20%	Descreasing	TRUE
PKD1P6-NPIPP1	processed_transcript	ENSG00000270580	gene:ENSG00000270580:s:15130202-15130454	s|1e1.1o1|2e1.1o1	0,267741540603424	0,803277978133342	8.257879723544812e-06;8.258252529813603e-06	0,065	0,355	TRUE	FALSE	FALSE	2	2	15130077-15130220;15130077-15130202	NA	dPSI >= 20%	Descreasing	FALSE
PKD1P6-NPIPP1	processed_transcript	ENSG00000270580	gene:ENSG00000270580:s:15130202-15130454	s|1e1.1o1|2e1.1o1	-0,267741567304805	0,803277908575303	8.257879723544812e-06;8.258252529813603e-06	0,935	0,645	TRUE	FALSE	FALSE	2	2	15130077-15130220;15130077-15130202	NA	dPSI >= 20%	Increasing	FALSE
VEZT	protein_coding	ENSG00000028203	gene:ENSG00000028203:s:95296051-95296956	s|1e1.1o1|1e2.1o1|1e3.1o1	0,324695113099004	0,943134730748303	2.8710062839777464e-06;0.18927294183579169;2.969545690234554e-06	0,177	0,513	FALSE	FALSE	TRUE	3	4	95296258-95298862;95296258-95299094;95296258-95300165	NA	dPSI >= 20%	Descreasing	FALSE
VEZT	protein_coding	ENSG00000028203	gene:ENSG00000028203:s:95296051-95296956	s|1e1.1o1|1e2.1o1|1e3.1o1	-0,324624220347060	0,942554401112747	2.8710062839777464e-06;0.18927294183579169;2.969545690234554e-06	0,820	0,484	FALSE	FALSE	TRUE	3	4	95296258-95298862;95296258-95299094;95296258-95300165	NA	dPSI >= 20%	Increasing	FALSE
TTC28-AS1	processed_transcript	ENSG00000235954	gene:ENSG00000235954:t:27935151-27935230	t|1e1.1o1|1e2.2o6	-0,337282704061898	0,914013185564854	2.1414510754658167e-05;2.141354944505602e-05	0,860	0,504	FALSE	FALSE	TRUE	2	3	27919545-27935151;27922178-27935151	NA	dPSI >= 20%	Increasing	FALSE
TTC28-AS1	processed_transcript	ENSG00000235954	gene:ENSG00000235954:t:27935151-27935230	t|1e1.1o1|1e2.2o6	0,337282756922009	0,914013123280218	2.1414510754658167e-05;2.141354944505602e-05	0,140	0,496	FALSE	FALSE	TRUE	2	3	27919545-27935151;27922178-27935151	NA	dPSI >= 20%	Descreasing	FALSE
TPM2	protein_coding	ENSG00000198467	gene:ENSG00000198467:s:35685064-35685139	s|1e1.1o2|1e2.1o1|i	0,201695554569309	0,527090393616964	0.4753337178320959;9.74187887455483e-08;5.224901830391815e-05	0,547	0,758	FALSE	FALSE	TRUE	2	3	35684807-35685064;35684550-35685064	35684550-35685064	dPSI >= 20%	Descreasing	TRUE
PDP2	protein_coding	ENSG00000172840	gene:ENSG00000172840:s:66880515-66880756	s|1e1.1o1|1e2.1o2|1e2.2o2|1e3.1o1|2e4.1o2|3e4.1o2|4e4.1o2	0,238620894290101	0,715497108846054	8.567861159712524e-06;0.0005780713826126771;0.11998484787198822;0.06579683719586399;1.0633736125531534e-05;0.11998484787198822;0.00048769048272892073	0,081	0,340	TRUE	TRUE	TRUE	7	5	66880640-66883015;66880640-66884231;66880640-66884278;66880640-66892554;66880664-66884231;66880673-66884231;66880756-66884231	NA	dPSI >= 20%	Descreasing	FALSE
PDP2	protein_coding	ENSG00000172840	gene:ENSG00000172840:s:66880515-66880756	s|1e1.1o1|1e2.1o2|1e2.2o2|1e3.1o1|2e4.1o2|3e4.1o2|4e4.1o2	-0,255133082783336	0,780347769077570	8.567861159712524e-06;0.0005780713826126771;0.11998484787198822;0.06579683719586399;1.0633736125531534e-05;0.11998484787198822;0.00048769048272892073	0,398	0,129	TRUE	TRUE	TRUE	7	5	66880640-66883015;66880640-66884231;66880640-66884278;66880640-66892554;66880664-66884231;66880673-66884231;66880756-66884231	NA	dPSI >= 20%	Increasing	FALSE
PPFIBP1	protein_coding	ENSG00000110841	gene:ENSG00000110841:s:27676428-27676599	s|1e1.1o1|1e2.1o1	0,236047289029287	0,747358376002589	1.0096274328541404e-06;1.0096735457709727e-06	0,431	0,672	FALSE	FALSE	TRUE	2	3	27676599-27677064;27676599-27679489	NA	dPSI >= 20%	Descreasing	FALSE
PPFIBP1	protein_coding	ENSG00000110841	gene:ENSG00000110841:s:27676428-27676599	s|1e1.1o1|1e2.1o1	-0,236047261732502	0,747358387393239	1.0096274328541404e-06;1.0096735457709727e-06	0,569	0,328	FALSE	FALSE	TRUE	2	3	27676599-27677064;27676599-27679489	NA	dPSI >= 20%	Increasing	FALSE
RBBP5	protein_coding	ENSG00000117222	gene:ENSG00000117222:s:205121855-205122015	s|1e1.1o1|1e2.1o1	0,240371877538125	0,660706865992247	0.00010563085725243202;0.00010563623479953321	0,609	0,902	FALSE	FALSE	TRUE	2	3	205115883-205121855;205114961-205121855	NA	dPSI >= 20%	Descreasing	FALSE
RBBP5	protein_coding	ENSG00000117222	gene:ENSG00000117222:s:205121855-205122015	s|1e1.1o1|1e2.1o1	-0,240371917037009	0,660706892706453	0.00010563085725243202;0.00010563623479953321	0,391	0,098	FALSE	FALSE	TRUE	2	3	205115883-205121855;205114961-205121855	NA	dPSI >= 20%	Increasing	FALSE
FAM104B	protein_coding	ENSG00000182518	gene:ENSG00000182518:t:55159122-55159228	t|1e1.1o1|1e2.1o1|1e3.1o3|1e3.2o3|1e3.3o3	0,206847753041217	0,547363941421713	0.0007379445108642857;2.9941798631565685e-05;0.05657765898324081;0.0002877350086285535;0.02399107509034193	0,692	0,919	TRUE	FALSE	TRUE	5	4	55159228-55161137;55159228-55160975;55159228-55160865;55159228-55160756;55159228-55160743	NA	dPSI >= 20%	Descreasing	FALSE
FRMD6	protein_coding	ENSG00000139926	gene:ENSG00000139926:s:51620624-51620726	s|1e1.1o1|1e2.1o2	0,257929830825397	0,793530431114301	7.408444400337674e-06;7.408850403511913e-06	0,583	0,851	FALSE	FALSE	TRUE	2	3	51620726-51621533;51620726-51689691	NA	dPSI >= 20%	Descreasing	FALSE
FRMD6	protein_coding	ENSG00000139926	gene:ENSG00000139926:s:51620624-51620726	s|1e1.1o1|1e2.1o2	-0,257929828313855	0,793530396188466	7.408444400337674e-06;7.408850403511913e-06	0,417	0,149	FALSE	FALSE	TRUE	2	3	51620726-51621533;51620726-51689691	NA	dPSI >= 20%	Increasing	FALSE
BCAS3	protein_coding	ENSG00000141376	gene:ENSG00000141376:t:60889695-60889742	t|1e1.1o1|1e2.1o1|1e3.1o2|1e3.2o2|1e4.1o2|1e4.2o2	-0,205690212905846	0,530971734462560	0.00012537722728322986;0.014628554514315883;0.00040660978900359347;0.0003933215681090549;0.014628554514315883;0.014628554514315883	0,793	0,530	TRUE	FALSE	TRUE	6	5	60874738-60889695;60886483-60889695;60887126-60889695;60887211-60889695;60887311-60889695;60887447-60889695	NA	dPSI >= 20%	Increasing	FALSE
ATAD1	protein_coding	ENSG00000138138	gene:ENSG00000138138:t:87814438-87814882	t|1e1.1o1|1e2.1o1|1e3.1o1	0,217315685108151	0,612013673667843	0.3808373143319012;1.3726279730751607e-05;1.3033734915790518e-05	0,515	0,749	FALSE	FALSE	TRUE	3	4	87814612-87841187;87814612-87818167;87814612-87817795	NA	dPSI >= 20%	Descreasing	FALSE
ATAD1	protein_coding	ENSG00000138138	gene:ENSG00000138138:t:87814438-87814882	t|1e1.1o1|1e2.1o1|1e3.1o1	-0,218533478360993	0,619447855806190	0.3808373143319012;1.3726279730751607e-05;1.3033734915790518e-05	0,483	0,249	FALSE	FALSE	TRUE	3	4	87814612-87841187;87814612-87818167;87814612-87817795	NA	dPSI >= 20%	Increasing	FALSE
CTBP2	protein_coding	ENSG00000175029	gene:ENSG00000175029:s:125160827-125161170	s|1e1.1o3|1e2.1o1|1e3.1o1|1e4.1o1	-0,225630131948181	0,649271130897330	2.345063638531375e-05;0.0072626100391386395;1.6870155881016194e-05;0.0037438607044033567	0,468	0,223	FALSE	FALSE	TRUE	4	5	125160520-125160827;125133612-125160827;125111093-125160827;125039155-125160827	NA	dPSI >= 20%	Increasing	FALSE
CTBP2	protein_coding	ENSG00000175029	gene:ENSG00000175029:s:125160827-125161170	s|1e1.1o3|1e2.1o1|1e3.1o1|1e4.1o1	0,247282031818979	0,739471075699347	2.345063638531375e-05;0.0072626100391386395;1.6870155881016194e-05;0.0037438607044033567	0,318	0,581	FALSE	FALSE	TRUE	4	5	125160520-125160827;125133612-125160827;125111093-125160827;125039155-125160827	NA	dPSI >= 20%	Descreasing	FALSE
ODF2L	protein_coding	ENSG00000122417	gene:ENSG00000122417:s:86358344-86358891	s|1e1.1o1|1e2.1o1|1e3.2o2	-0,211368153455469	0,551100976325110	0.015812676016476734;0.00010358476492522417;8.546059870202278e-05	0,668	0,405	FALSE	FALSE	TRUE	3	4	86358105-86358787;86356602-86358787;86354859-86358787	NA	dPSI >= 20%	Increasing	FALSE
ODF2L	protein_coding	ENSG00000122417	gene:ENSG00000122417:s:86358344-86358891	s|1e1.1o1|1e2.1o1|1e3.2o2	0,227922992773991	0,612945967982637	0.015812676016476734;0.00010358476492522417;8.546059870202278e-05	0,298	0,575	FALSE	FALSE	TRUE	3	4	86358105-86358787;86356602-86358787;86354859-86358787	NA	dPSI >= 20%	Descreasing	FALSE
ARG2	protein_coding	ENSG00000081181	gene:ENSG00000081181:s:67646921-67647025	s|1e1.1o1|i	-0,228331472790539	0,661040590250444	9.806243733179176e-05;9.805515945970469e-05	0,561	0,326	FALSE	FALSE	FALSE	1	2	67647025-67648047	67647025-67648047	dPSI >= 20%	Increasing	TRUE
ARG2	protein_coding	ENSG00000081181	gene:ENSG00000081181:s:67646921-67647025	s|1e1.1o1|i	0,228331487077641	0,661040688015566	9.806243733179176e-05;9.805515945970469e-05	0,439	0,674	FALSE	FALSE	FALSE	1	2	67647025-67648047	67647025-67648047	dPSI >= 20%	Descreasing	TRUE
ARID1B	protein_coding	ENSG00000049618	gene:ENSG00000049618:s:156829227-156829730	s|1e1.1o2|1e1.2o2|1e2.1o1|1e3.1o1|1e4.1o3	-0,404818815027430	0,999945021991463	0.4759149866091722;0.4759149866091722;0.4235761621720516;1.13464793116691e-13;1.3283587298358396e-15	0,970	0,572	FALSE	TRUE	TRUE	5	5	156829421-156870099;156829421-156870120;156829421-156871614;156829421-156901376;156829421-157084662	NA	dPSI >= 20%	Increasing	FALSE
ARID1B	protein_coding	ENSG00000049618	gene:ENSG00000049618:s:156829227-156829730	s|1e1.1o2|1e1.2o2|1e2.1o1|1e3.1o1|1e4.1o3	0,388602172276122	0,999979520439809	0.4759149866091722;0.4759149866091722;0.4235761621720516;1.13464793116691e-13;1.3283587298358396e-15	0,011	0,409	FALSE	TRUE	TRUE	5	5	156829421-156870099;156829421-156870120;156829421-156871614;156829421-156901376;156829421-157084662	NA	dPSI >= 20%	Descreasing	FALSE
USP8	protein_coding	ENSG00000138592	gene:ENSG00000138592:s:50424596-50424654	s|1e1.1o1|1e2.1o3|1e3.1o1	0,203070203650425	0,519001320427322	9.041032426054357e-05;9.034598134738392e-05;0.034049592458596054	0,168	0,411	FALSE	FALSE	TRUE	3	4	50424654-50432338;50424654-50439009;50424654-50449400	NA	dPSI >= 20%	Descreasing	FALSE
USP8	protein_coding	ENSG00000138592	gene:ENSG00000138592:s:50424596-50424654	s|1e1.1o1|1e2.1o3|1e3.1o1	-0,204171849535994	0,523592098349670	9.041032426054357e-05;9.034598134738392e-05;0.034049592458596054	0,828	0,583	FALSE	FALSE	TRUE	3	4	50424654-50432338;50424654-50439009;50424654-50449400	NA	dPSI >= 20%	Increasing	FALSE
NA	NA	ENSG00000286797	gene:ENSG00000286797:s:185425063-185425507	s|1e1.1o1|1e2.1o1	-0,224548351719579	0,615633725605675	2.5135752642180265e-05;2.513433585719156e-05	0,972	0,715	FALSE	FALSE	TRUE	2	3	185425507-185434097;185425507-185483034	NA	dPSI >= 20%	Increasing	FALSE
NA	NA	ENSG00000286797	gene:ENSG00000286797:s:185425063-185425507	s|1e1.1o1|1e2.1o1	0,224548390070497	0,615633708095681	2.5135752642180265e-05;2.513433585719156e-05	0,028	0,285	FALSE	FALSE	TRUE	2	3	185425507-185434097;185425507-185483034	NA	dPSI >= 20%	Descreasing	FALSE
LMTK2	protein_coding	ENSG00000164715	gene:ENSG00000164715:t:98137315-98137442	t|1e1.1o2|1e1.2o2|1e2.1o1	-0,212885231415489	0,594901989927582	9.808591933113675e-06;1.2677224228943882e-05;0.04599726970735261	0,258	0,034	TRUE	FALSE	TRUE	3	3	98107274-98137315;98107280-98137315;98126757-98137315	NA	dPSI >= 20%	Increasing	FALSE
LMTK2	protein_coding	ENSG00000164715	gene:ENSG00000164715:t:98137315-98137442	t|1e1.1o2|1e1.2o2|1e2.1o1	0,210742318230505	0,578819849301470	9.808591933113675e-06;1.2677224228943882e-05;0.04599726970735261	0,739	0,962	TRUE	FALSE	TRUE	3	3	98107274-98137315;98107280-98137315;98126757-98137315	NA	dPSI >= 20%	Descreasing	FALSE
NSUN3	protein_coding	ENSG00000178694	gene:ENSG00000178694:s:94062980-94063138	s|1e1.1o1|1e2.1o1	0,347795720864019	0,935628567958531	1.017477545506002e-05;1.0175308912674375e-05	0,210	0,573	FALSE	FALSE	TRUE	2	3	94063138-94063812;94063138-94064437	NA	dPSI >= 20%	Descreasing	FALSE
NSUN3	protein_coding	ENSG00000178694	gene:ENSG00000178694:s:94062980-94063138	s|1e1.1o1|1e2.1o1	-0,347795745381893	0,935628604383515	1.017477545506002e-05;1.0175308912674375e-05	0,790	0,427	FALSE	FALSE	TRUE	2	3	94063138-94063812;94063138-94064437	NA	dPSI >= 20%	Increasing	FALSE
GSKIP	protein_coding	ENSG00000100744	gene:ENSG00000100744:t:96382247-96382505	t|1e1.1o2|1e2.1o4|1e2.2o4|1e2.3o4	-0,458074913656208	0,999999922890078	0.03504762101243896;0.06248095094179364;1.8707257964933888e-13;6.907770132636829e-10	0,475	0,003	TRUE	FALSE	TRUE	4	3	96363568-96382247;96379734-96382247;96379755-96382247;96379788-96382247	NA	dPSI >= 20%	Increasing	FALSE
GSKIP	protein_coding	ENSG00000100744	gene:ENSG00000100744:t:96382247-96382505	t|1e1.1o2|1e2.1o4|1e2.2o4|1e2.3o4	0,462526303357601	0,999995603458425	0.03504762101243896;0.06248095094179364;1.8707257964933888e-13;6.907770132636829e-10	0,516	0,977	TRUE	FALSE	TRUE	4	3	96363568-96382247;96379734-96382247;96379755-96382247;96379788-96382247	NA	dPSI >= 20%	Descreasing	FALSE
HOMEZ	protein_coding	ENSG00000215271	gene:ENSG00000215271:s:23285913-23286132	s|1e1.1o1|1e2.1o2	-0,214510331042048	0,579269127070090	5.127763422729803e-05;5.127472815727187e-05	0,467	0,221	FALSE	FALSE	TRUE	2	3	23285611-23285913;23277187-23285913	NA	dPSI >= 20%	Increasing	FALSE
HOMEZ	protein_coding	ENSG00000215271	gene:ENSG00000215271:s:23285913-23286132	s|1e1.1o1|1e2.1o2	0,214510324189378	0,579269248636949	5.127763422729803e-05;5.127472815727187e-05	0,533	0,779	FALSE	FALSE	TRUE	2	3	23285611-23285913;23277187-23285913	NA	dPSI >= 20%	Descreasing	FALSE
ADAL	protein_coding	ENSG00000168803	gene:ENSG00000168803:t:43348907-43349412	t|1e1.1o1|1e2.1o1	-0,231535567300953	0,653888373913337	3.171916547395348e-05;3.17176817136541e-05	0,299	0,035	FALSE	FALSE	TRUE	2	3	43345980-43348907;43347096-43348907	NA	dPSI >= 20%	Increasing	FALSE
ADAL	protein_coding	ENSG00000168803	gene:ENSG00000168803:t:43348907-43349412	t|1e1.1o1|1e2.1o1	0,231535587383256	0,653888502823848	3.171916547395348e-05;3.17176817136541e-05	0,701	0,965	FALSE	FALSE	TRUE	2	3	43345980-43348907;43347096-43348907	NA	dPSI >= 20%	Descreasing	FALSE
FBRSL1	protein_coding	ENSG00000112787	gene:ENSG00000112787:t:132567481-132567526	t|1e1.1o1|1e2.1o1	0,279576422249849	0,915097870812904	4.955299305574994e-08;4.958566801605002e-08	0,687	0,993	FALSE	FALSE	TRUE	2	3	132548032-132567481;132560230-132567481	NA	dPSI >= 20%	Descreasing	FALSE
FBRSL1	protein_coding	ENSG00000112787	gene:ENSG00000112787:t:132567481-132567526	t|1e1.1o1|1e2.1o1	-0,279576411621716	0,915097820318947	4.955299305574994e-08;4.958566801605002e-08	0,313	0,007	FALSE	FALSE	TRUE	2	3	132548032-132567481;132560230-132567481	NA	dPSI >= 20%	Increasing	FALSE
NA	NA	ENSG00000284922	gene:ENSG00000284922:s:72080777-72080885	s|1e1.1o2|1e1.2o2|1e2.1o1	0,261794459978111	0,797582521315924	1.7566654464981474e-05;2.3542498636786036e-05;0.00045324532122992256	0,662	0,941	FALSE	TRUE	TRUE	3	3	72080885-72088297;72080885-72088340;72080885-72093496	NA	dPSI >= 20%	Descreasing	FALSE
SNX15	protein_coding	ENSG00000110025	gene:ENSG00000110025:t:65032431-65032551	t|1e1.2o2|1e2.1o3|1e2.2o3|1e2.3o3	0,244342494607323	0,745699608473217	8.553178576848744e-06;0.00024059087498595755;0.0055026473482394644;0.0013958151190072154	0,186	0,442	TRUE	FALSE	TRUE	4	3	65027636-65032431;65032203-65032431;65032271-65032431;65032315-65032431	NA	dPSI >= 20%	Descreasing	FALSE
UBAP2	protein_coding	ENSG00000137073	gene:ENSG00000137073:s:33960826-33960878	s|1e1.1o1|1e2.1o1|1e3.2o2	0,221668374866317	0,630162323339919	2.341516526718721e-05;9.102794795556868e-05;0.002140797413182849	0,574	0,816	FALSE	FALSE	TRUE	3	4	33956146-33960826;33953474-33960826;33948587-33960826	NA	dPSI >= 20%	Descreasing	FALSE
YPEL2	protein_coding	ENSG00000175155	gene:ENSG00000175155:t:59388327-59388370	t|1e1.1o1|1e2.1o2|1e3.1o1	0,260953349621254	0,762773763657809	0.003096755346977953;2.6920298604969398e-05;1.231767158405006e-05	0,598	0,886	FALSE	FALSE	TRUE	3	4	59331824-59388327;59353526-59388327;59378928-59388327	NA	dPSI >= 20%	Descreasing	FALSE
YPEL2	protein_coding	ENSG00000175155	gene:ENSG00000175155:t:59388327-59388370	t|1e1.1o1|1e2.1o2|1e3.1o1	-0,251009441991746	0,752379680251293	0.003096755346977953;2.6920298604969398e-05;1.231767158405006e-05	0,320	0,050	FALSE	FALSE	TRUE	3	4	59331824-59388327;59353526-59388327;59378928-59388327	NA	dPSI >= 20%	Increasing	FALSE
TFPI	protein_coding	ENSG00000003436	gene:ENSG00000003436:t:187503648-187503770	t|1e1.1o1|1e2.1o1|1e3.1o1|1e4.1o1	-0,246254297454014	0,777224174584937	2.6142222713243513e-06;0.001282268696572067;0.007035429013549684;0.00017338171772492963	0,709	0,451	FALSE	FALSE	TRUE	4	5	187503770-187554200;187503770-187529364;187503770-187520542;187503770-187513616	NA	dPSI >= 20%	Increasing	FALSE
LINC01606	lincRNA	ENSG00000253301	gene:ENSG00000253301:s:57220111-57220295	s|1e1.1o1|1e2.1o1|1e3.1o1	0,355643895506205	0,957858086002558	0.03767237916834639;6.023376727576352e-06;4.436102328697622e-06	0,221	0,587	FALSE	FALSE	TRUE	3	4	57220295-57220589;57220295-57221399;57220295-57222595	NA	dPSI >= 20%	Descreasing	FALSE
LINC01606	lincRNA	ENSG00000253301	gene:ENSG00000253301:s:57220111-57220295	s|1e1.1o1|1e2.1o1|1e3.1o1	-0,372408227637816	0,971738551769786	0.03767237916834639;6.023376727576352e-06;4.436102328697622e-06	0,775	0,395	FALSE	FALSE	TRUE	3	4	57220295-57220589;57220295-57221399;57220295-57222595	NA	dPSI >= 20%	Increasing	FALSE
KLHL18	protein_coding	ENSG00000114648	gene:ENSG00000114648:s:47282917-47283094	s|1e1.1o1|1e2.1o1|1e3.1o1|1e4.1o1	0,246307735367863	0,774251766619488	3.075522142959439e-07;0.9999999978644476;5.572652859164862e-07;0.4750001829689819	0,258	0,510	FALSE	FALSE	TRUE	4	5	47283094-47287220;47283094-47297562;47283094-47319653;47283094-47322568	NA	dPSI >= 20%	Descreasing	FALSE
KLHL18	protein_coding	ENSG00000114648	gene:ENSG00000114648:s:47282917-47283094	s|1e1.1o1|1e2.1o1|1e3.1o1|1e4.1o1	-0,241186828533592	0,747304876987791	3.075522142959439e-07;0.9999999978644476;5.572652859164862e-07;0.4750001829689819	0,708	0,461	FALSE	FALSE	TRUE	4	5	47283094-47287220;47283094-47297562;47283094-47319653;47283094-47322568	NA	dPSI >= 20%	Increasing	FALSE
ARID1B	protein_coding	ENSG00000049618	gene:ENSG00000049618:t:157084662-157084905	t|1e1.1o2|1e2.1o1|1e3.1o1	0,348383910213399	0,999651260805505	8.592546858685441e-16;3.65116825662426e-11;0.0015710401431729094	0,011	0,367	FALSE	FALSE	TRUE	3	4	156829421-157084662;156935576-157084662;157036876-157084662	NA	dPSI >= 20%	Descreasing	FALSE
ARID1B	protein_coding	ENSG00000049618	gene:ENSG00000049618:t:157084662-157084905	t|1e1.1o2|1e2.1o1|1e3.1o1	-0,412386242318752	0,999840367023148	8.592546858685441e-16;3.65116825662426e-11;0.0015710401431729094	0,837	0,434	FALSE	FALSE	TRUE	3	4	156829421-157084662;156935576-157084662;157036876-157084662	NA	dPSI >= 20%	Increasing	FALSE
LTBP1	protein_coding	ENSG00000049323	gene:ENSG00000049323:s:33252677-33252844	s|1e1.1o3|1e1.2o3|1e1.3o3	-0,232546591262201	0,663590886655091	3.706426322702683e-05;0.21708829276103903;2.6559062154702847e-05	0,582	0,326	FALSE	TRUE	FALSE	3	2	33252844-33257284;33252844-33257368;33252844-33257443	NA	dPSI >= 20%	Increasing	FALSE
LTBP1	protein_coding	ENSG00000049323	gene:ENSG00000049323:s:33252677-33252844	s|1e1.1o3|1e1.2o3|1e1.3o3	0,250118608078999	0,736445146517269	3.706426322702683e-05;0.21708829276103903;2.6559062154702847e-05	0,397	0,670	FALSE	TRUE	FALSE	3	2	33252844-33257284;33252844-33257368;33252844-33257443	NA	dPSI >= 20%	Descreasing	FALSE
KIAA0391	protein_coding	ENSG00000100890	gene:ENSG00000100890:t:35127479-35127611	t|1e1.3o3|1e2.1o1|1e3.1o1|1e4.1o1	0,210228069185633	0,559361016383326	0.00011035287770511104;0.0006794664457397959;0.015852287951913943;8.547133382464696e-05	0,541	0,796	FALSE	FALSE	TRUE	4	5	35122910-35127479;35124231-35127479;35124410-35127479;35126782-35127479	NA	dPSI >= 20%	Descreasing	FALSE
NDUFAF1	protein_coding	ENSG00000137806	gene:ENSG00000137806:t:41396487-41397140	t|1e1.1o1|1e2.1o2|1e2.2o2	0,223266903247912	0,583133105952238	0.00012177570427152951;0.0003988918597492841;0.0003458696035852915	0,357	0,644	TRUE	FALSE	TRUE	3	3	41397140-41402447;41397140-41402260;41397140-41402144	NA	dPSI >= 20%	Descreasing	FALSE
PMP22	protein_coding	ENSG00000109099	gene:ENSG00000109099:t:15260280-15260983	t|1e1.1o2|2e2.1o1|2e3.1o2|2e3.2o2	0,236152124737006	0,790138861180239	0.44823376530984826;6.6785005090144185e-09;3.3531393051067226e-07;0.9999999978644476	0,130	0,365	TRUE	TRUE	TRUE	4	4	15260983-15262429;15260761-15265154;15260761-15262429;15260761-15262425	NA	dPSI >= 20%	Descreasing	FALSE
PMP22	protein_coding	ENSG00000109099	gene:ENSG00000109099:t:15260280-15260983	t|1e1.1o2|2e2.1o1|2e3.1o2|2e3.2o2	-0,207956650059319	0,573637616196116	0.44823376530984826;6.6785005090144185e-09;3.3531393051067226e-07;0.9999999978644476	0,829	0,619	TRUE	TRUE	TRUE	4	4	15260983-15262429;15260761-15265154;15260761-15262429;15260761-15262425	NA	dPSI >= 20%	Increasing	FALSE
LINC00662	lincRNA	ENSG00000261824	gene:ENSG00000261824:s:27746021-27746340	s|1e1.1o1|1e2.1o1|1e3.1o1|2e4.1o1|3e4.1o1|i	-0,471818903449505	0,999988385740495	0.4692864741333661;2.8425928277897583e-11;0.4542477317623232;0.47116347855160884;0.45511252258128737;4.7870491500739565e-14	0,835	0,376	TRUE	FALSE	TRUE	5	5	27739716-27746098;27732967-27746098;27715858-27746098;27732967-27746081;27732967-27746021	27732967-27746021	dPSI >= 20%	Increasing	TRUE
LINC00662	lincRNA	ENSG00000261824	gene:ENSG00000261824:s:27746021-27746340	s|1e1.1o1|1e2.1o1|1e3.1o1|2e4.1o1|3e4.1o1|i	0,520844700635930	0,999999948416187	0.4692864741333661;2.8425928277897583e-11;0.4542477317623232;0.47116347855160884;0.45511252258128737;4.7870491500739565e-14	0,098	0,603	TRUE	FALSE	TRUE	5	5	27739716-27746098;27732967-27746098;27715858-27746098;27732967-27746081;27732967-27746021	27732967-27746021	dPSI >= 20%	Descreasing	TRUE
RP11-529K1.3	protein_coding	ENSG00000260537	gene:ENSG00000260537:t:70315969-70316104	t|1e1.1o1|1e2.1o1	-0,235359789685607	0,704849059090473	2.0483246117808385e-05;2.0482126922665833e-05	0,330	0,079	FALSE	FALSE	TRUE	2	3	70299354-70315969;70314955-70315969	NA	dPSI >= 20%	Increasing	FALSE
RP11-529K1.3	protein_coding	ENSG00000260537	gene:ENSG00000260537:t:70315969-70316104	t|1e1.1o1|1e2.1o1	0,235359796920555	0,704848969792326	2.0483246117808385e-05;2.0482126922665833e-05	0,670	0,921	FALSE	FALSE	TRUE	2	3	70299354-70315969;70314955-70315969	NA	dPSI >= 20%	Descreasing	FALSE
PSD3	protein_coding	ENSG00000156011	gene:ENSG00000156011:t:18804704-18804898	t|1e1.1o1|1e2.1o1|1e3.1o1	-0,280825651714386	0,844150463444886	1.160528492027968e-05;0.00296880353915574;6.88938338682424e-06	0,587	0,287	FALSE	FALSE	TRUE	3	4	18804898-18867674;18804898-18854098;18804898-18808755	NA	dPSI >= 20%	Increasing	FALSE
PSD3	protein_coding	ENSG00000156011	gene:ENSG00000156011:t:18804704-18804898	t|1e1.1o1|1e2.1o1|1e3.1o1	0,300161498297419	0,897248341136351	1.160528492027968e-05;0.00296880353915574;6.88938338682424e-06	0,278	0,593	FALSE	FALSE	TRUE	3	4	18804898-18867674;18804898-18854098;18804898-18808755	NA	dPSI >= 20%	Descreasing	FALSE
GABPB1	protein_coding	ENSG00000104064	gene:ENSG00000104064:s:50301113-50301368	s|1e1.1o1|2e1.1o1	0,221770047665221	0,633596456983205	1.6613876278366493e-05;1.6614930246960924e-05	0,343	0,580	TRUE	FALSE	FALSE	2	2	50300902-50301257;50300902-50301221	NA	dPSI >= 20%	Descreasing	FALSE
GABPB1	protein_coding	ENSG00000104064	gene:ENSG00000104064:s:50301113-50301368	s|1e1.1o1|2e1.1o1	-0,221770019933200	0,633596305861650	1.6613876278366493e-05;1.6614930246960924e-05	0,657	0,420	TRUE	FALSE	FALSE	2	2	50300902-50301257;50300902-50301221	NA	dPSI >= 20%	Increasing	FALSE
WNK2	protein_coding	ENSG00000165238	gene:ENSG00000165238:s:93297853-93298067	s|1e1.1o1|1e2.1o1|1e3.2o2|1e4.1o2	0,282517262991815	0,802669383929584	3.6276735014483864e-05;0.016576104815529624;0.00023722369417533695;0.0002399242599637752	0,540	0,851	FALSE	FALSE	TRUE	4	5	93298067-93299070;93298067-93300051;93298067-93306777;93298067-93308328	NA	dPSI >= 20%	Descreasing	FALSE
NCK1	protein_coding	ENSG00000158092	gene:ENSG00000158092:s:136862208-136862353	s|1e1.1o1|1e2.1o2|2e3.1o1|2e4.1o1|2e5.1o2	0,218005643969628	0,614451423822718	0.038367729333202316;1.3809243136296985e-05;0.28132362464856964;0.28910867815237207;1.1904147983798907e-05	0,626	0,857	TRUE	FALSE	TRUE	5	6	136862319-136867431;136862319-136927984;136862353-136867431;136862353-136889079;136862353-136927984	NA	dPSI >= 20%	Descreasing	FALSE
NCK1	protein_coding	ENSG00000158092	gene:ENSG00000158092:s:136862208-136862353	s|1e1.1o1|1e2.1o2|2e3.1o1|2e4.1o1|2e5.1o2	-0,207412488004223	0,552570183559064	0.038367729333202316;1.3809243136296985e-05;0.28132362464856964;0.28910867815237207;1.1904147983798907e-05	0,318	0,098	TRUE	FALSE	TRUE	5	6	136862319-136867431;136862319-136927984;136862353-136867431;136862353-136889079;136862353-136927984	NA	dPSI >= 20%	Increasing	FALSE
CTC-436P18.3	lincRNA	ENSG00000249279	gene:ENSG00000249279:s:61304514-61304811	s|1e1.1o1|1e2.2o2|1e3.1o1	-0,221248998490866	0,595045661141982	0.00013217689695338149;0.005711750183984232;9.695900929640455e-05	0,494	0,226	FALSE	FALSE	TRUE	3	4	61293856-61304514;61264852-61304514;61252889-61304514	NA	dPSI >= 20%	Increasing	FALSE
SYT17	protein_coding	ENSG00000103528	gene:ENSG00000103528:s:19224683-19224838	s|1e1.1o1|1e2.1o1	0,365128411414530	0,954775385225949	1.1612645812162567e-05;1.161331712140612e-05	0,378	0,754	FALSE	FALSE	TRUE	2	3	19224838-19249941;19224838-19266880	NA	dPSI >= 20%	Descreasing	FALSE
SYT17	protein_coding	ENSG00000103528	gene:ENSG00000103528:s:19224683-19224838	s|1e1.1o1|1e2.1o1	-0,365128376967119	0,954775325523885	1.1612645812162567e-05;1.161331712140612e-05	0,622	0,246	FALSE	FALSE	TRUE	2	3	19224838-19249941;19224838-19266880	NA	dPSI >= 20%	Increasing	FALSE
TENM3	protein_coding	ENSG00000218336	gene:ENSG00000218336:s:182346651-182346929	s|1e1.1o1|1e2.1o1	0,335538974468848	0,983770982454149	4.8965693183778424e-08;4.8959895471156756e-08	0,289	0,628	FALSE	FALSE	TRUE	2	3	182346929-182349841;182346929-182600924	NA	dPSI >= 20%	Descreasing	FALSE
TENM3	protein_coding	ENSG00000218336	gene:ENSG00000218336:s:182346651-182346929	s|1e1.1o1|1e2.1o1	-0,335539047446729	0,983770965797357	4.8965693183778424e-08;4.8959895471156756e-08	0,711	0,372	FALSE	FALSE	TRUE	2	3	182346929-182349841;182346929-182600924	NA	dPSI >= 20%	Increasing	FALSE
EDRF1	protein_coding	ENSG00000107938	gene:ENSG00000107938:s:125725682-125725838	s|1e1.1o1|1e2.1o1	-0,235551379129889	0,641127607229127	7.604238606229163e-05;7.603816580946808e-05	0,713	0,432	FALSE	FALSE	TRUE	2	3	125725838-125729003;125725838-125729358	NA	dPSI >= 20%	Increasing	FALSE
EDRF1	protein_coding	ENSG00000107938	gene:ENSG00000107938:s:125725682-125725838	s|1e1.1o1|1e2.1o1	0,235551330499444	0,641127539886272	7.604238606229163e-05;7.603816580946808e-05	0,287	0,568	FALSE	FALSE	TRUE	2	3	125725838-125729003;125725838-125729358	NA	dPSI >= 20%	Descreasing	FALSE
CEACAM19	protein_coding	ENSG00000186567	gene:ENSG00000186567:s:44676271-44676421	s|1e1.2o2|1e2.1o1	0,226216298705022	0,639809810591477	3.5377606234779537e-05;3.5379532026480476e-05	0,583	0,835	FALSE	FALSE	TRUE	2	3	44676421-44678853;44676421-44680288	NA	dPSI >= 20%	Descreasing	FALSE
CEACAM19	protein_coding	ENSG00000186567	gene:ENSG00000186567:s:44676271-44676421	s|1e1.2o2|1e2.1o1	-0,226216288909498	0,639809697858198	3.5377606234779537e-05;3.5379532026480476e-05	0,417	0,165	FALSE	FALSE	TRUE	2	3	44676421-44678853;44676421-44680288	NA	dPSI >= 20%	Increasing	FALSE
USPL1	protein_coding	ENSG00000132952	gene:ENSG00000132952:t:30621764-30621892	t|1e1.1o1|1e2.1o1	0,387780461776689	0,984016252657541	1.707755735484717e-06;1.7075480199801873e-06	0,168	0,557	FALSE	FALSE	TRUE	2	3	30618056-30621764;30621239-30621764	NA	dPSI >= 20%	Descreasing	FALSE
USPL1	protein_coding	ENSG00000132952	gene:ENSG00000132952:t:30621764-30621892	t|1e1.1o1|1e2.1o1	-0,387780481563607	0,984016281007800	1.707755735484717e-06;1.7075480199801873e-06	0,832	0,443	FALSE	FALSE	TRUE	2	3	30618056-30621764;30621239-30621764	NA	dPSI >= 20%	Increasing	FALSE
CCNY	protein_coding	ENSG00000108100	gene:ENSG00000108100:t:35529973-35530036	t|1e1.2o2|1e2.1o1	-0,225870895827044	0,664218405636771	1.3385885288097477e-05;1.3385255530661775e-05	0,380	0,138	FALSE	FALSE	TRUE	2	3	35516623-35529973;35525999-35529973	NA	dPSI >= 20%	Increasing	FALSE
CCNY	protein_coding	ENSG00000108100	gene:ENSG00000108100:t:35529973-35530036	t|1e1.2o2|1e2.1o1	0,225870911666825	0,664218501418978	1.3385885288097477e-05;1.3385255530661775e-05	0,620	0,862	FALSE	FALSE	TRUE	2	3	35516623-35529973;35525999-35529973	NA	dPSI >= 20%	Descreasing	FALSE
HSPA12A	protein_coding	ENSG00000165868	gene:ENSG00000165868:s:116742430-116742574	s|1e1.1o1|1e2.1o1	0,248631965176097	0,731761303720375	1.6005786826100073e-05;1.6006554622527425e-05	0,050	0,324	FALSE	FALSE	TRUE	2	3	116727380-116742430;116707285-116742430	NA	dPSI >= 20%	Descreasing	FALSE
HSPA12A	protein_coding	ENSG00000165868	gene:ENSG00000165868:s:116742430-116742574	s|1e1.1o1|1e2.1o1	-0,248631984328499	0,731761322720528	1.6005786826100073e-05;1.6006554622527425e-05	0,950	0,676	FALSE	FALSE	TRUE	2	3	116727380-116742430;116707285-116742430	NA	dPSI >= 20%	Increasing	FALSE
ACBD4	protein_coding	ENSG00000181513	gene:ENSG00000181513:s:45139021-45139160	s|1e1.1o1|1e2.1o1|i	0,218497205797897	0,600485042724498	0.00020259716604983694;0.00023010478826879233;0.012460311865004403	0,270	0,514	FALSE	FALSE	TRUE	2	3	45139160-45142583;45139160-45143443	45139160-45143443	dPSI >= 20%	Descreasing	TRUE
ACBD4	protein_coding	ENSG00000181513	gene:ENSG00000181513:s:45139021-45139160	s|1e1.1o1|1e2.1o1|i	-0,211670867392413	0,567582227614855	0.00020259716604983694;0.00023010478826879233;0.012460311865004403	0,518	0,280	FALSE	FALSE	TRUE	2	3	45139160-45142583;45139160-45143443	45139160-45143443	dPSI >= 20%	Increasing	TRUE
EZH2	protein_coding	ENSG00000106462	gene:ENSG00000106462:t:148817877-148818117	t|1e1.1o1|1e2.1o1	-0,228640245744628	0,660760918906836	1.553666017628519e-05;1.553582238472126e-05	0,855	0,604	FALSE	FALSE	TRUE	2	3	148818117-148819596;148818117-148818978	NA	dPSI >= 20%	Increasing	FALSE
EZH2	protein_coding	ENSG00000106462	gene:ENSG00000106462:t:148817877-148818117	t|1e1.1o1|1e2.1o1	0,228640242192942	0,660760952340133	1.553666017628519e-05;1.553582238472126e-05	0,145	0,396	FALSE	FALSE	TRUE	2	3	148818117-148819596;148818117-148818978	NA	dPSI >= 20%	Descreasing	FALSE
CACNB3	protein_coding	ENSG00000167535	gene:ENSG00000167535:t:48825163-48825243	t|1e1.2o2|1e2.1o1	0,300862177222871	0,803478620589196	6.823585305574663e-05;6.823952646783926e-05	0,201	0,540	FALSE	FALSE	TRUE	2	3	48824733-48825163;48824968-48825163	NA	dPSI >= 20%	Descreasing	FALSE
CACNB3	protein_coding	ENSG00000167535	gene:ENSG00000167535:t:48825163-48825243	t|1e1.2o2|1e2.1o1	-0,300862211382553	0,803478634670807	6.823585305574663e-05;6.823952646783926e-05	0,799	0,460	FALSE	FALSE	TRUE	2	3	48824733-48825163;48824968-48825163	NA	dPSI >= 20%	Increasing	FALSE
PGM5P2	transcribed_unprocessed_pseudogene	ENSG00000277778	gene:ENSG00000277778:t:41006999-41007609	t|1e1.1o1|1e2.1o1|2e3.1o3|i	0,208684555102535	0,562502968839896	0.028869967599958413;0.00018841396907254282;0.4588442324043194;6.850104479574556e-05	0,225	0,443	FALSE	TRUE	TRUE	3	4	41007609-41011617;41007609-41008881;41007534-41025764	41007534-41025764	dPSI >= 20%	Descreasing	TRUE
SORBS2	protein_coding	ENSG00000154556	gene:ENSG00000154556:t:185585444-185587688	t|1e1.1o1|1e2.1o1	0,546860826550132	0,999469758790930	1.3567562644399748e-06;1.3656162345387912e-06	0,287	0,824	FALSE	FALSE	TRUE	2	3	185587688-185589679;185587688-185589031	NA	dPSI >= 20%	Descreasing	FALSE
SORBS2	protein_coding	ENSG00000154556	gene:ENSG00000154556:t:185585444-185587688	t|1e1.1o1|1e2.1o1	-0,546860816827602	0,999469712595962	1.3567562644399748e-06;1.3656162345387912e-06	0,713	0,176	FALSE	FALSE	TRUE	2	3	185587688-185589679;185587688-185589031	NA	dPSI >= 20%	Increasing	FALSE
CCDC144NL	protein_coding	ENSG00000205212	gene:ENSG00000205212:t:20892030-20892432	t|1e1.1o3|1e1.3o3|i	-0,369727677148142	0,993099633511850	3.200359862676194e-07;0.35947126903563315;1.5454006015498052e-07	0,796	0,429	TRUE	FALSE	FALSE	2	2	20892432-20895708;20892432-20895557	20892432-20895557	dPSI >= 20%	Increasing	TRUE
CCDC144NL	protein_coding	ENSG00000205212	gene:ENSG00000205212:t:20892030-20892432	t|1e1.1o3|1e1.3o3|i	0,374646002793660	0,994994904211032	3.200359862676194e-07;0.35947126903563315;1.5454006015498052e-07	0,173	0,543	TRUE	FALSE	FALSE	2	2	20892432-20895708;20892432-20895557	20892432-20895557	dPSI >= 20%	Descreasing	TRUE
MYEOV	protein_coding	ENSG00000172927	gene:ENSG00000172927:s:69341510-69341682	s|1e1.1o1|1e2.1o1	0,236872929996504	0,772830764552326	4.6316690107800487e-07;4.632723020758789e-07	0,730	0,991	FALSE	FALSE	TRUE	2	3	69341678-69366743;69341678-69367295	NA	dPSI >= 20%	Descreasing	FALSE
MYEOV	protein_coding	ENSG00000172927	gene:ENSG00000172927:s:69341510-69341682	s|1e1.1o1|1e2.1o1	-0,236872910331445	0,772830685679554	4.6316690107800487e-07;4.632723020758789e-07	0,270	0,009	FALSE	FALSE	TRUE	2	3	69341678-69366743;69341678-69367295	NA	dPSI >= 20%	Increasing	FALSE
FN1	protein_coding	ENSG00000115414	gene:ENSG00000115414:t:215391632-215391814	t|1e1.1o1|1e2.1o1	0,217627389569240	0,641676645479401	1.77674041346445e-07;1.7768100313286794e-07	0,259	0,482	FALSE	FALSE	TRUE	2	3	215391814-215394528;215391814-215392931	NA	dPSI >= 20%	Descreasing	FALSE
FN1	protein_coding	ENSG00000115414	gene:ENSG00000115414:t:215391632-215391814	t|1e1.1o1|1e2.1o1	-0,217627383010450	0,641676702336269	1.77674041346445e-07;1.7768100313286794e-07	0,741	0,518	FALSE	FALSE	TRUE	2	3	215391814-215394528;215391814-215392931	NA	dPSI >= 20%	Increasing	FALSE
NFATC1	protein_coding	ENSG00000131196	gene:ENSG00000131196:t:79410403-79411501	t|1e1.1o1|1e2.1o1	-0,228172424910167	0,703316793302779	1.5003933853119378e-06;1.5003245977143474e-06	0,448	0,210	FALSE	FALSE	TRUE	2	3	79396351-79410403;79400479-79410403	NA	dPSI >= 20%	Increasing	FALSE
NFATC1	protein_coding	ENSG00000131196	gene:ENSG00000131196:t:79410403-79411501	t|1e1.1o1|1e2.1o1	0,228172467423601	0,703316956715452	1.5003933853119378e-06;1.5003245977143474e-06	0,552	0,790	FALSE	FALSE	TRUE	2	3	79396351-79410403;79400479-79410403	NA	dPSI >= 20%	Descreasing	FALSE
RP11-109J4.1	lincRNA	ENSG00000253417	gene:ENSG00000253417:s:160938454-160938626	s|1e1.1o1|1e2.1o1	0,264061752565450	0,843814161246398	1.134950721444845e-05;1.1349969649243619e-05	0,018	0,309	FALSE	FALSE	TRUE	2	3	160937821-160938454;160936109-160938454	NA	dPSI >= 20%	Descreasing	FALSE
RP11-109J4.1	lincRNA	ENSG00000253417	gene:ENSG00000253417:s:160938454-160938626	s|1e1.1o1|1e2.1o1	-0,264061739230932	0,843814186128105	1.134950721444845e-05;1.1349969649243619e-05	0,982	0,691	FALSE	FALSE	TRUE	2	3	160937821-160938454;160936109-160938454	NA	dPSI >= 20%	Increasing	FALSE
ANKRD20A5P	transcribed_unprocessed_pseudogene	ENSG00000186481	gene:ENSG00000186481:s:14179097-14179597	s|1e1.1o1|1e2.1o1	0,216146905428689	0,549380580139562	0.00015627950764452066;0.0001562865007230796	0,339	0,630	FALSE	FALSE	TRUE	2	3	14179597-14183652;14179597-14183929	NA	dPSI >= 20%	Descreasing	FALSE
ANKRD20A5P	transcribed_unprocessed_pseudogene	ENSG00000186481	gene:ENSG00000186481:s:14179097-14179597	s|1e1.1o1|1e2.1o1	-0,216146912908713	0,549380650930009	0.00015627950764452066;0.0001562865007230796	0,661	0,370	FALSE	FALSE	TRUE	2	3	14179597-14183652;14179597-14183929	NA	dPSI >= 20%	Increasing	FALSE
ZNF226	protein_coding	ENSG00000167380	gene:ENSG00000167380:s:44172860-44173234	s|1e1.1o1|1e2.1o1	0,233483376205634	0,650240007657165	5.7159912108870094e-05;5.716256158316835e-05	0,427	0,703	FALSE	FALSE	TRUE	2	3	44172952-44174984;44172952-44175498	NA	dPSI >= 20%	Descreasing	FALSE
ZNF226	protein_coding	ENSG00000167380	gene:ENSG00000167380:s:44172860-44173234	s|1e1.1o1|1e2.1o1	-0,233483383952861	0,650239912970462	5.7159912108870094e-05;5.716256158316835e-05	0,573	0,297	FALSE	FALSE	TRUE	2	3	44172952-44174984;44172952-44175498	NA	dPSI >= 20%	Increasing	FALSE
METTL23	protein_coding	ENSG00000181038	gene:ENSG00000181038:t:76732656-76733215	t|1e1.1o1|1e2.1o4|1e2.2o4|1e2.3o4|1e3.1o1	0,227183851837267	0,657450199196326	0.17601675409133294;8.886576381428313e-06;0.001048805565242783;0.25986140828858995;1.4958078857565971e-05	0,537	0,779	TRUE	FALSE	TRUE	5	4	76726879-76732978;76727178-76732978;76727213-76732978;76727357-76732978;76729794-76732978	NA	dPSI >= 20%	Descreasing	FALSE
PTGIS	protein_coding	ENSG00000124212	gene:ENSG00000124212:s:49568043-49568137	s|1e1.1o1|1e2.1o1	0,290282136757949	0,859580474519225	1.8798559406782623e-06;1.8802004498885694e-06	0,015	0,338	FALSE	FALSE	TRUE	2	3	49560938-49568043;49550189-49568043	NA	dPSI >= 20%	Descreasing	FALSE
PTGIS	protein_coding	ENSG00000124212	gene:ENSG00000124212:s:49568043-49568137	s|1e1.1o1|1e2.1o1	-0,290282158434157	0,859580613640733	1.8798559406782623e-06;1.8802004498885694e-06	0,985	0,662	FALSE	FALSE	TRUE	2	3	49560938-49568043;49550189-49568043	NA	dPSI >= 20%	Increasing	FALSE
ZSCAN29	protein_coding	ENSG00000140265	gene:ENSG00000140265:s:43366110-43366808	s|1e1.1o2|1e1.2o2	-0,211537276974554	0,569539878072392	3.1881565237035225e-05;3.18798285401578e-05	0,295	0,059	FALSE	TRUE	FALSE	2	2	43364487-43366110;43364382-43366110	NA	dPSI >= 20%	Increasing	FALSE
ZSCAN29	protein_coding	ENSG00000140265	gene:ENSG00000140265:s:43366110-43366808	s|1e1.1o2|1e1.2o2	0,211537275696603	0,569539892844201	3.1881565237035225e-05;3.18798285401578e-05	0,705	0,941	FALSE	TRUE	FALSE	2	2	43364487-43366110;43364382-43366110	NA	dPSI >= 20%	Descreasing	FALSE
PKM	protein_coding	ENSG00000067225	gene:ENSG00000067225:s:72230896-72231113	s|1e1.1o1|2e2.1o1|2e3.1o1	0,215632884388332	0,603524322247049	1.953524784397193e-05;0.4666651938051776;1.380319043076117e-05	0,307	0,541	TRUE	FALSE	TRUE	3	4	72219110-72230900;72221284-72230896;72219110-72230896	NA	dPSI >= 20%	Descreasing	FALSE
PKM	protein_coding	ENSG00000067225	gene:ENSG00000067225:s:72230896-72231113	s|1e1.1o1|2e2.1o1|2e3.1o1	-0,226021437901387	0,661409868694860	1.953524784397193e-05;0.4666651938051776;1.380319043076117e-05	0,688	0,444	TRUE	FALSE	TRUE	3	4	72219110-72230900;72221284-72230896;72219110-72230896	NA	dPSI >= 20%	Increasing	FALSE
LINC00662	lincRNA	ENSG00000261824	gene:ENSG00000261824:t:27746021-27746340	t|1e1.1o3|1e2.1o2|1e2.2o2|1e3.1o1|i	-0,427739508809625	0,999999762437167	0.0;0.0;0.4748030492611117;0.2598034301132781;0.004350903703152442	0,544	0,124	TRUE	FALSE	TRUE	4	4	27746340-27793000;27746340-27771664;27746340-27771544;27746340-27750920	27746340-27750920	dPSI >= 20%	Increasing	TRUE
LINC00662	lincRNA	ENSG00000261824	gene:ENSG00000261824:t:27746021-27746340	t|1e1.1o3|1e2.1o2|1e2.2o2|1e3.1o1|i	-0,275463844341152	0,982932687583625	0.0;0.0;0.4748030492611117;0.2598034301132781;0.004350903703152442	0,298	0,007	TRUE	FALSE	TRUE	4	4	27746340-27793000;27746340-27771664;27746340-27771544;27746340-27750920	27746340-27750920	dPSI >= 20%	Increasing	TRUE
LINC00662	lincRNA	ENSG00000261824	gene:ENSG00000261824:t:27746021-27746340	t|1e1.1o3|1e2.1o2|1e2.2o2|1e3.1o1|i	0,804830285566706	1,000000000000000	0.0;0.0;0.4748030492611117;0.2598034301132781;0.004350903703152442	0,069	0,855	TRUE	FALSE	TRUE	4	4	27746340-27793000;27746340-27771664;27746340-27771544;27746340-27750920	27746340-27750920	dPSI >= 20%	Descreasing	TRUE
NDUFAF1	protein_coding	ENSG00000137806	gene:ENSG00000137806:s:41394859-41395044	s|1e1.1o1|1e2.1o1	0,211915736800282	0,572812584741709	2.9135007578586784e-05;2.9136451081601678e-05	0,278	0,508	FALSE	FALSE	TRUE	2	3	41394358-41394859;41388522-41394859	NA	dPSI >= 20%	Descreasing	FALSE
NDUFAF1	protein_coding	ENSG00000137806	gene:ENSG00000137806:s:41394859-41395044	s|1e1.1o1|1e2.1o1	-0,211915738997903	0,572812673254384	2.9135007578586784e-05;2.9136451081601678e-05	0,722	0,492	FALSE	FALSE	TRUE	2	3	41394358-41394859;41388522-41394859	NA	dPSI >= 20%	Increasing	FALSE
PARGP1	transcribed_unprocessed_pseudogene	ENSG00000239883	gene:ENSG00000239883:t:45953123-45953206	t|1e1.1o1|1e2.1o1	0,216928590583409	0,583854058301895	6.859166065142019e-05;6.859540998827018e-05	0,694	0,954	FALSE	FALSE	TRUE	2	3	45953206-45962811;45953206-45953334	NA	dPSI >= 20%	Descreasing	FALSE
PARGP1	transcribed_unprocessed_pseudogene	ENSG00000239883	gene:ENSG00000239883:t:45953123-45953206	t|1e1.1o1|1e2.1o1	-0,216928612832093	0,583854060508854	6.859166065142019e-05;6.859540998827018e-05	0,306	0,046	FALSE	FALSE	TRUE	2	3	45953206-45962811;45953206-45953334	NA	dPSI >= 20%	Increasing	FALSE
TEPSIN	protein_coding	ENSG00000167302	gene:ENSG00000167302:s:81238986-81239091	s|1e1.1o1|1e2.2o2|1e3.1o1	0,261771329982995	0,746216309950539	0.0077542698321432235;3.9500524222460754e-05;4.561654893853184e-05	0,643	0,939	FALSE	FALSE	TRUE	3	4	81238873-81238986;81237459-81238986;81236801-81238986	NA	dPSI >= 20%	Descreasing	FALSE
TEPSIN	protein_coding	ENSG00000167302	gene:ENSG00000167302:s:81238986-81239091	s|1e1.1o1|1e2.2o2|1e3.1o1	-0,239090078113510	0,670708878504674	0.0077542698321432235;3.9500524222460754e-05;4.561654893853184e-05	0,329	0,054	FALSE	FALSE	TRUE	3	4	81238873-81238986;81237459-81238986;81236801-81238986	NA	dPSI >= 20%	Increasing	FALSE
INPP5J	protein_coding	ENSG00000185133	gene:ENSG00000185133:s:31126613-31126721	s|1e1.1o1|1e2.1o1	0,212504770545095	0,568701094541575	3.339335918790582e-05;3.3395009001901954e-05	0,692	0,925	FALSE	FALSE	TRUE	2	3	31126721-31126921;31126721-31127357	NA	dPSI >= 20%	Descreasing	FALSE
INPP5J	protein_coding	ENSG00000185133	gene:ENSG00000185133:s:31126613-31126721	s|1e1.1o1|1e2.1o1	-0,212504794603402	0,568701171929734	3.339335918790582e-05;3.3395009001901954e-05	0,308	0,075	FALSE	FALSE	TRUE	2	3	31126721-31126921;31126721-31127357	NA	dPSI >= 20%	Increasing	FALSE
ZFPM1	protein_coding	ENSG00000179588	gene:ENSG00000179588:s:88489031-88489349	s|1e1.1o1|1e2.1o1	-0,331760402348849	0,942640480842862	4.589480533501167e-06;4.589274916608671e-06	0,941	0,596	FALSE	FALSE	TRUE	2	3	88489153-88514387;88489153-88526814	NA	dPSI >= 20%	Increasing	FALSE
ZFPM1	protein_coding	ENSG00000179588	gene:ENSG00000179588:s:88489031-88489349	s|1e1.1o1|1e2.1o1	0,331760386355514	0,942640515808884	4.589480533501167e-06;4.589274916608671e-06	0,059	0,404	FALSE	FALSE	TRUE	2	3	88489153-88514387;88489153-88526814	NA	dPSI >= 20%	Descreasing	FALSE
ARG2	protein_coding	ENSG00000081181	gene:ENSG00000081181:s:67648047-67648183	s|1e1.1o1|i	-0,243966433342477	0,753899746826477	2.35496325636797e-05;2.3547818141823393e-05	0,680	0,424	FALSE	FALSE	FALSE	1	2	67648183-67650715	67648183-67650715	dPSI >= 20%	Increasing	TRUE
ARG2	protein_coding	ENSG00000081181	gene:ENSG00000081181:s:67648047-67648183	s|1e1.1o1|i	0,243966410570104	0,753899791512465	2.35496325636797e-05;2.3547818141823393e-05	0,320	0,576	FALSE	FALSE	FALSE	1	2	67648183-67650715	67648183-67650715	dPSI >= 20%	Descreasing	TRUE
ATXN1	protein_coding	ENSG00000124788	gene:ENSG00000124788:t:16657776-16657901	t|1e1.1o1|1e2.1o2|1e3.1o1	0,411829867724190	0,984971117956985	4.069900690997171e-06;4.091019398133611e-06;0.025072728953875537	0,152	0,568	FALSE	FALSE	TRUE	3	4	16657901-16761298;16657901-16753233;16657901-16749976	NA	dPSI >= 20%	Descreasing	FALSE
ATXN1	protein_coding	ENSG00000124788	gene:ENSG00000124788:t:16657776-16657901	t|1e1.1o1|1e2.1o2|1e3.1o1	-0,414119912067537	0,985587375980334	4.069900690997171e-06;4.091019398133611e-06;0.025072728953875537	0,844	0,425	FALSE	FALSE	TRUE	3	4	16657901-16761298;16657901-16753233;16657901-16749976	NA	dPSI >= 20%	Increasing	FALSE
RWDD4	protein_coding	ENSG00000182552	gene:ENSG00000182552:s:183658929-183659203	s|1e1.2o2|1e2.1o2|1e2.2o2|1e3.1o1	-0,272152758233083	0,849416191162093	4.8125684363187204e-06;0.0009016807746133641;0.1816994390007296;2.2439206192283035e-05	0,786	0,501	FALSE	TRUE	TRUE	4	4	183655961-183658929;183651327-183658929;183651323-183658929;183651131-183658929	NA	dPSI >= 20%	Increasing	FALSE
RWDD4	protein_coding	ENSG00000182552	gene:ENSG00000182552:s:183658929-183659203	s|1e1.2o2|1e2.1o2|1e2.2o2|1e3.1o1	0,206910193321812	0,548033532305708	4.8125684363187204e-06;0.0009016807746133641;0.1816994390007296;2.2439206192283035e-05	0,156	0,382	FALSE	TRUE	TRUE	4	4	183655961-183658929;183651327-183658929;183651323-183658929;183651131-183658929	NA	dPSI >= 20%	Descreasing	FALSE
NA	NA	ENSG00000285822	gene:ENSG00000285822:s:27096365-27096413	s|1e1.1o1|1e2.1o1|1e3.1o1	-0,245034943426013	0,709919752137779	3.3541463219322054e-05;9.128488220475698e-05;0.001011376041939245	0,605	0,335	FALSE	FALSE	TRUE	3	4	27096413-27130963;27096413-27149305;27096413-27169201	NA	dPSI >= 20%	Increasing	FALSE
LINC01138	lincRNA	ENSG00000274020	gene:ENSG00000274020:t:148434774-148435354	t|1e1.1o1|1e2.1o1|2e3.1o1|2e4.1o1	-0,257086773268383	0,779847344032161	1.2260592916368829e-05;0.0025551678399302665;3.1185658132889434e-05;0.0498473761282453	0,930	0,653	FALSE	TRUE	TRUE	4	5	148435354-148459602;148435354-148436444;148435232-148459602;148435232-148436444	NA	dPSI >= 20%	Increasing	FALSE
SEPT2	protein_coding	ENSG00000168385	gene:ENSG00000168385:t:241317499-241317599	t|1e1.1o1|1e2.1o1|1e3.1o4|1e3.3o4|1e3.4o4	0,230027303558855	0,669499379855134	0.04416715014824246;1.8458229246838145e-05;6.419731756457381e-05;0.01770695924233001;0.01830968568153346	0,670	0,921	TRUE	FALSE	TRUE	5	4	241315610-241317499;241315982-241317499;241316540-241317499;241316555-241317499;241316575-241317499	NA	dPSI >= 20%	Descreasing	FALSE
KIAA1324L	protein_coding	ENSG00000164659	gene:ENSG00000164659:t:86944899-86945046	t|1e1.1o1|1e2.1o1	-0,230746208808213	0,670957755236420	1.4841628721895539e-05;1.4840920287676218e-05	0,291	0,039	FALSE	FALSE	TRUE	2	3	86945046-86964904;86945046-86947727	NA	dPSI >= 20%	Increasing	FALSE
KIAA1324L	protein_coding	ENSG00000164659	gene:ENSG00000164659:t:86944899-86945046	t|1e1.1o1|1e2.1o1	0,230746201505804	0,670957894582579	1.4841628721895539e-05;1.4840920287676218e-05	0,709	0,961	FALSE	FALSE	TRUE	2	3	86945046-86964904;86945046-86947727	NA	dPSI >= 20%	Descreasing	FALSE
DIP2C	protein_coding	ENSG00000151240	gene:ENSG00000151240:t:369494-369633	t|1e1.1o1|1e2.1o1	-0,280092751948895	0,864289907060214	4.142484879454678e-06;4.142326990511038e-06	0,454	0,159	FALSE	FALSE	TRUE	2	3	369633-382647;369633-369961	NA	dPSI >= 20%	Increasing	FALSE
DIP2C	protein_coding	ENSG00000151240	gene:ENSG00000151240:t:369494-369633	t|1e1.1o1|1e2.1o1	0,280092754926526	0,864290015185246	4.142484879454678e-06;4.142326990511038e-06	0,546	0,841	FALSE	FALSE	TRUE	2	3	369633-382647;369633-369961	NA	dPSI >= 20%	Descreasing	FALSE
NIPAL1	protein_coding	ENSG00000163293	gene:ENSG00000163293:t:48025068-48025334	t|1e1.1o1|1e2.1o2|1e2.2o2	0,213098631832316	0,575942824736868	0.11341836401633651;1.757689646345062e-05;1.7883330094226046e-05	0,079	0,311	TRUE	FALSE	TRUE	3	3	47914704-48025068;48016851-48025068;48016885-48025068	NA	dPSI >= 20%	Descreasing	FALSE
NIPAL1	protein_coding	ENSG00000163293	gene:ENSG00000163293:t:48025068-48025334	t|1e1.1o1|1e2.1o2|1e2.2o2	-0,213976174619104	0,581198928765018	0.11341836401633651;1.757689646345062e-05;1.7883330094226046e-05	0,918	0,685	TRUE	FALSE	TRUE	3	3	47914704-48025068;48016851-48025068;48016885-48025068	NA	dPSI >= 20%	Increasing	FALSE
MARK1	protein_coding	ENSG00000116141	gene:ENSG00000116141:s:220653098-220653352	s|1e1.1o1|1e2.1o1	0,330320758128603	0,919974233762308	1.2519369651462714e-05;1.2520007696581459e-05	0,582	0,932	FALSE	FALSE	TRUE	2	3	220653352-220657790;220653352-220661812	NA	dPSI >= 20%	Descreasing	FALSE
MARK1	protein_coding	ENSG00000116141	gene:ENSG00000116141:s:220653098-220653352	s|1e1.1o1|1e2.1o1	-0,330320812563604	0,919974262904201	1.2519369651462714e-05;1.2520007696581459e-05	0,418	0,068	FALSE	FALSE	TRUE	2	3	220653352-220657790;220653352-220661812	NA	dPSI >= 20%	Increasing	FALSE
LINS1	protein_coding	ENSG00000140471	gene:ENSG00000140471:s:100571894-100572065	s|1e1.1o2|1e2.1o1	-0,208309182231778	0,550845897692842	7.466706495984354e-05;7.466347441053412e-05	0,328	0,084	FALSE	FALSE	TRUE	2	3	100570660-100571894;100570117-100571894	NA	dPSI >= 20%	Increasing	FALSE
LINS1	protein_coding	ENSG00000140471	gene:ENSG00000140471:s:100571894-100572065	s|1e1.1o2|1e2.1o1	0,208309162097542	0,550845837477217	7.466706495984354e-05;7.466347441053412e-05	0,672	0,916	FALSE	FALSE	TRUE	2	3	100570660-100571894;100570117-100571894	NA	dPSI >= 20%	Descreasing	FALSE
EHMT1	protein_coding	ENSG00000181090	gene:ENSG00000181090:s:137743902-137744090	s|1e1.1o1|1e2.1o1|1e3.1o1	-0,212003961662351	0,586741491893316	0.4789284517760072;9.646993382128599e-06;9.908575282887871e-06	0,618	0,396	FALSE	FALSE	TRUE	3	4	137744090-137745473;137744090-137752331;137744090-137754171	NA	dPSI >= 20%	Increasing	FALSE
EHMT1	protein_coding	ENSG00000181090	gene:ENSG00000181090:s:137743902-137744090	s|1e1.1o1|1e2.1o1|1e3.1o1	0,211355650515336	0,582487701174619	0.4789284517760072;9.646993382128599e-06;9.908575282887871e-06	0,381	0,602	FALSE	FALSE	TRUE	3	4	137744090-137745473;137744090-137752331;137744090-137754171	NA	dPSI >= 20%	Descreasing	FALSE
RP11-577H5.5	protein_coding	ENSG00000267645	gene:ENSG00000267645:t:102666077-102666163	t|1e1.1o1|1e2.1o1|i	-0,219365727215264	0,639950462288500	0.0005759364495921648;1.4472303473511694e-05;0.0034048746612884394	0,411	0,187	FALSE	FALSE	TRUE	2	3	102666163-102668915;102666163-102667090	102666163-102667090	dPSI >= 20%	Increasing	TRUE
VLDLR	protein_coding	ENSG00000147852	gene:ENSG00000147852:s:2650370-2650516	s|1e1.1o1|1e2.1o1	0,295085407857525	0,838691440399417	2.9140419306317666e-05;2.9141989448699945e-05	0,327	0,647	FALSE	FALSE	TRUE	2	3	2650516-2651415;2650516-2651874	NA	dPSI >= 20%	Descreasing	FALSE
VLDLR	protein_coding	ENSG00000147852	gene:ENSG00000147852:s:2650370-2650516	s|1e1.1o1|1e2.1o1	-0,295085473355540	0,838691436245794	2.9140419306317666e-05;2.9141989448699945e-05	0,673	0,353	FALSE	FALSE	TRUE	2	3	2650516-2651415;2650516-2651874	NA	dPSI >= 20%	Increasing	FALSE
GNAS	protein_coding	ENSG00000087460	gene:ENSG00000087460:t:58850663-na	t|1e1.1o1|1e2.1o1	0,226545166037114	0,624754939400866	5.515579519588368e-05;5.515846558934445e-05	0,649	0,910	FALSE	FALSE	TRUE	2	3	58842545-58850663;58848917-58850663	NA	dPSI >= 20%	Descreasing	FALSE
GNAS	protein_coding	ENSG00000087460	gene:ENSG00000087460:t:58850663-na	t|1e1.1o1|1e2.1o1	-0,226545165266414	0,624754982766272	5.515579519588368e-05;5.515846558934445e-05	0,351	0,090	FALSE	FALSE	TRUE	2	3	58842545-58850663;58848917-58850663	NA	dPSI >= 20%	Increasing	FALSE
BBC3	protein_coding	ENSG00000105327	gene:ENSG00000105327:s:47232515-47232766	s|1e1.1o1|1e2.2o2|1e3.2o2	-0,297511480651141	0,918673424493491	1.6810077582141147e-06;0.0010491191446295386;3.137113332055156e-07	0,626	0,317	FALSE	FALSE	TRUE	3	4	47228446-47232515;47226754-47232515;47221918-47232515	NA	dPSI >= 20%	Increasing	FALSE
BBC3	protein_coding	ENSG00000105327	gene:ENSG00000105327:s:47232515-47232766	s|1e1.1o1|1e2.2o2|1e3.2o2	0,244240381386908	0,788810765132086	1.6810077582141147e-06;0.0010491191446295386;3.137113332055156e-07	0,051	0,304	FALSE	FALSE	TRUE	3	4	47228446-47232515;47226754-47232515;47221918-47232515	NA	dPSI >= 20%	Descreasing	FALSE
OXR1	protein_coding	ENSG00000164830	gene:ENSG00000164830:t:106737520-106737600	t|1e1.1o1|1e2.1o2|1e2.2o2	-0,211733562251030	0,567322945243804	3.525193511344504e-05;0.17913026093113038;2.636664233202161e-05	0,822	0,587	TRUE	FALSE	TRUE	3	3	106713985-106737520;106726257-106737520;106726309-106737520	NA	dPSI >= 20%	Increasing	FALSE
OXR1	protein_coding	ENSG00000164830	gene:ENSG00000164830:t:106737520-106737600	t|1e1.1o1|1e2.1o2|1e2.2o2	0,221671408848706	0,619720682662409	3.525193511344504e-05;0.17913026093113038;2.636664233202161e-05	0,166	0,410	TRUE	FALSE	TRUE	3	3	106713985-106737520;106726257-106737520;106726309-106737520	NA	dPSI >= 20%	Descreasing	FALSE
CABIN1	protein_coding	ENSG00000099991	gene:ENSG00000099991:t:24035444-24035520	t|1e1.1o1|1e2.1o2|1e2.2o2	-0,240827663806145	0,756593896921154	2.359206964785976e-06;4.2560798767500506e-05;0.0027404970069123073	0,434	0,185	TRUE	FALSE	TRUE	3	3	24011367-24035444;24011728-24035444;24011913-24035444	NA	dPSI >= 20%	Increasing	FALSE
AC108142.1	antisense	ENSG00000177822	gene:ENSG00000177822:s:182081756-182081826	s|1e1.1o1|1e2.1o1|1e3.1o1|i	0,210382358734525	0,591221137593382	1.9603119834880194e-06;0.4750000133239017;9.598766226304178e-12;0.04005569062902521	0,243	0,460	FALSE	FALSE	TRUE	3	4	182079876-182081756;182050800-182081756;182012819-182081756	182012819-182081756	dPSI >= 20%	Descreasing	TRUE
AC108142.1	antisense	ENSG00000177822	gene:ENSG00000177822:s:182081756-182081826	s|1e1.1o1|1e2.1o1|1e3.1o1|i	-0,285299382070319	0,957858266297519	1.9603119834880194e-06;0.4750000133239017;9.598766226304178e-12;0.04005569062902521	0,707	0,419	FALSE	FALSE	TRUE	3	4	182079876-182081756;182050800-182081756;182012819-182081756	182012819-182081756	dPSI >= 20%	Increasing	TRUE
ABHD12	protein_coding	ENSG00000100997	gene:ENSG00000100997:t:25294742-25295030	t|1e1.1o1|1e2.1o1|1e3.3o8|i	0,625066023010125	0,999999999971797	0.310264105402239;1.885822685570482e-12;0.16582866248971082;7.541745006278688e-13	0,359	0,970	FALSE	FALSE	TRUE	3	4	25295030-25306833;25295030-25302219;25295030-25300699	25295030-25300699	dPSI >= 20%	Descreasing	TRUE
ABHD12	protein_coding	ENSG00000100997	gene:ENSG00000100997:t:25294742-25295030	t|1e1.1o1|1e2.1o1|1e3.3o8|i	-0,615936005475306	0,999999999999988	0.310264105402239;1.885822685570482e-12;0.16582866248971082;7.541745006278688e-13	0,626	0,003	FALSE	FALSE	TRUE	3	4	25295030-25306833;25295030-25302219;25295030-25300699	25295030-25300699	dPSI >= 20%	Increasing	TRUE
ODF2L	protein_coding	ENSG00000122417	gene:ENSG00000122417:t:86354774-86355317	t|1e1.3o4|1e2.2o2|1e3.1o1	0,268464109634008	0,735338301073933	7.055430204534687e-05;8.17113339832698e-05;0.005305647413253456	0,353	0,666	FALSE	FALSE	TRUE	3	4	86354859-86358787;86354859-86356444;86354859-86355345	NA	dPSI >= 20%	Descreasing	FALSE
ODF2L	protein_coding	ENSG00000122417	gene:ENSG00000122417:t:86354774-86355317	t|1e1.3o4|1e2.2o2|1e3.1o1	-0,251440872351623	0,684840232174968	7.055430204534687e-05;8.17113339832698e-05;0.005305647413253456	0,593	0,292	FALSE	FALSE	TRUE	3	4	86354859-86358787;86354859-86356444;86354859-86355345	NA	dPSI >= 20%	Increasing	FALSE
DPY19L4	protein_coding	ENSG00000156162	gene:ENSG00000156162:s:94726331-94726441	s|1e1.1o1|1e2.1o1|1e3.1o2	0,217907898146409	0,605742140102523	3.084117401990014e-05;2.8742307781159937e-05;0.0669946247927774	0,616	0,858	FALSE	FALSE	TRUE	3	4	94726441-94734630;94726441-94738369;94726441-94739413	NA	dPSI >= 20%	Descreasing	FALSE
DPY19L4	protein_coding	ENSG00000156162	gene:ENSG00000156162:s:94726331-94726441	s|1e1.1o1|1e2.1o1|1e3.1o2	-0,215353545789817	0,593871709417036	3.084117401990014e-05;2.8742307781159937e-05;0.0669946247927774	0,363	0,126	FALSE	FALSE	TRUE	3	4	94726441-94734630;94726441-94738369;94726441-94739413	NA	dPSI >= 20%	Increasing	FALSE
PPP2R3B	protein_coding	ENSG00000167393	gene:ENSG00000167393:t:361405-361590	t|1e1.1o1|1e2.1o1|1e3.1o1	0,219002122280919	0,606124151706583	4.7418574605211244e-05;4.059277291323937e-05;0.015221215777326047	0,675	0,921	FALSE	FALSE	TRUE	3	4	361590-386368;361590-373532;361590-362255	NA	dPSI >= 20%	Descreasing	FALSE
PPP2R3B	protein_coding	ENSG00000167393	gene:ENSG00000167393:t:361405-361590	t|1e1.1o1|1e2.1o1|1e3.1o1	-0,224061753635269	0,631232229656973	4.7418574605211244e-05;4.059277291323937e-05;0.015221215777326047	0,321	0,072	FALSE	FALSE	TRUE	3	4	361590-386368;361590-373532;361590-362255	NA	dPSI >= 20%	Increasing	FALSE
LINC00662	lincRNA	ENSG00000261824	gene:ENSG00000261824:s:27771544-27771989	s|1e1.1o2|1e2.1o1|2e3.1o2|i	-0,609496826554204	0,999999999717531	6.044054146059352e-13;0.06012093497251603;0.09648555798012193;5.570164514800568e-11	0,627	0,030	TRUE	FALSE	TRUE	3	4	27746340-27771664;27732967-27771664;27746340-27771544	27746340-27771544	dPSI >= 20%	Increasing	TRUE
LINC00662	lincRNA	ENSG00000261824	gene:ENSG00000261824:s:27771544-27771989	s|1e1.1o2|1e2.1o1|2e3.1o2|i	0,720649931183624	0,999999999999893	6.044054146059352e-13;0.06012093497251603;0.09648555798012193;5.570164514800568e-11	0,247	0,949	TRUE	FALSE	TRUE	3	4	27746340-27771664;27732967-27771664;27746340-27771544	27746340-27771544	dPSI >= 20%	Descreasing	TRUE
FRMD4A	protein_coding	ENSG00000151474	gene:ENSG00000151474:t:13643706-13647035	t|1e1.1o1|1e2.1o1|i	0,233934728930773	0,676948394654206	7.058320081185576e-05;0.0032678428005633586;0.000560175063780699	0,694	0,951	FALSE	FALSE	TRUE	2	3	13647035-13654416;13647035-13651903	13647035-13651903	dPSI >= 20%	Descreasing	TRUE
PRKCE	protein_coding	ENSG00000171132	gene:ENSG00000171132:t:46086208-46086362	t|1e1.1o1|1e2.1o2|1e2.2o2	-0,282173104311147	0,865594258968736	0.00021844042478191827;5.01924120077657e-06;1.5908279548220608e-06	0,346	0,048	TRUE	FALSE	TRUE	3	3	46010517-46086208;46073960-46086208;46073998-46086208	NA	dPSI >= 20%	Increasing	FALSE
PRKCE	protein_coding	ENSG00000171132	gene:ENSG00000171132:t:46086208-46086362	t|1e1.1o1|1e2.1o2|1e2.2o2	0,472505972905215	0,997830025760820	0.00021844042478191827;5.01924120077657e-06;1.5908279548220608e-06	0,334	0,801	TRUE	FALSE	TRUE	3	3	46010517-46086208;46073960-46086208;46073998-46086208	NA	dPSI >= 20%	Descreasing	FALSE
ZMYM5	protein_coding	ENSG00000132950	gene:ENSG00000132950:s:19851355-19851448	s|1e1.1o1|1e2.1o1	-0,322003827430051	0,865108422949015	4.322549824609112e-05;4.32231870958437e-05	0,868	0,519	FALSE	FALSE	TRUE	2	3	19838985-19851355;19837821-19851355	NA	dPSI >= 20%	Increasing	FALSE
ZMYM5	protein_coding	ENSG00000132950	gene:ENSG00000132950:s:19851355-19851448	s|1e1.1o1|1e2.1o1	0,322003878483937	0,865108376016881	4.322549824609112e-05;4.32231870958437e-05	0,132	0,481	FALSE	FALSE	TRUE	2	3	19838985-19851355;19837821-19851355	NA	dPSI >= 20%	Descreasing	FALSE
PRELID2	protein_coding	ENSG00000186314	gene:ENSG00000186314:s:145835177-145835369	s|1e1.1o1|1e2.1o1|1e3.1o1	0,233830052948331	0,669074282750154	2.882389472320074e-05;0.00014795882466656085;0.0008347545074662843	0,153	0,415	FALSE	FALSE	TRUE	3	4	145834932-145835177;145826200-145835177;145823134-145835177	NA	dPSI >= 20%	Descreasing	FALSE
PAM16	protein_coding	ENSG00000217930	gene:ENSG00000217930:t:4331549-4331774	t|1e1.1o1|i	0,227467435780598	0,618535138261723	0.0002140496949500593;0.00021406647981936366	0,120	0,377	FALSE	FALSE	FALSE	1	2	4331774-4340920	4331774-4340920	dPSI >= 20%	Descreasing	TRUE
PAM16	protein_coding	ENSG00000217930	gene:ENSG00000217930:t:4331549-4331774	t|1e1.1o1|i	-0,227467384385214	0,618534962704768	0.0002140496949500593;0.00021406647981936366	0,880	0,623	FALSE	FALSE	FALSE	1	2	4331774-4340920	4331774-4340920	dPSI >= 20%	Increasing	TRUE
MICAL1	protein_coding	ENSG00000135596	gene:ENSG00000135596:s:109446136-109446412	s|1e1.1o2|1e1.2o2	-0,234608537290336	0,668036469882528	3.780135860032008e-05;3.7799263938423826e-05	0,320	0,056	FALSE	TRUE	FALSE	2	2	109445952-109446136;109445862-109446136	NA	dPSI >= 20%	Increasing	FALSE
MICAL1	protein_coding	ENSG00000135596	gene:ENSG00000135596:s:109446136-109446412	s|1e1.1o2|1e1.2o2	0,234608556282970	0,668036515666679	3.780135860032008e-05;3.7799263938423826e-05	0,680	0,944	FALSE	TRUE	FALSE	2	2	109445952-109446136;109445862-109446136	NA	dPSI >= 20%	Descreasing	FALSE
EXOG	protein_coding	ENSG00000157036	gene:ENSG00000157036:t:38501162-38501502	t|1e1.1o1|1e2.1o4|1e2.3o4|1e3.1o1|1e4.1o1|1e5.1o1|1e6.1o1|2e7.2o4	-0,228570273352201	0,638010514499690	0.000284455182532235;0.020350117867236544;4.10138927668946e-05;0.06321019655740648;0.017678740476792708;0.0004282931692723081;0.0027962232072770155;0.032478600280385315	0,802	0,544	TRUE	TRUE	TRUE	8	8	38496530-38501355;38497684-38501355;38497778-38501355;38498836-38501355;38498989-38501355;38499747-38501355;38500164-38501355;38497689-38501416	NA	dPSI >= 20%	Increasing	FALSE
FRMD4A	protein_coding	ENSG00000151474	gene:ENSG00000151474:t:13674911-13675044	t|1e1.2o3|1e2.1o2	-0,223291585848175	0,600456613227020	8.422766395088654e-05;8.422359661231665e-05	0,627	0,366	FALSE	FALSE	TRUE	2	3	13675044-13693898;13675044-13693482	NA	dPSI >= 20%	Increasing	FALSE
FRMD4A	protein_coding	ENSG00000151474	gene:ENSG00000151474:t:13674911-13675044	t|1e1.2o3|1e2.1o2	0,223291623627504	0,600456687747855	8.422766395088654e-05;8.422359661231665e-05	0,373	0,634	FALSE	FALSE	TRUE	2	3	13675044-13693898;13675044-13693482	NA	dPSI >= 20%	Descreasing	FALSE
PPIP5K2	protein_coding	ENSG00000145725	gene:ENSG00000145725:t:103190842-103191058	t|1e1.1o1|1e2.1o1|1e3.1o1|1e4.1o1	-0,236035860925900	0,626883866280111	0.0013958171152063104;0.00010907844590235527;8.329074184353964e-05;0.015179542862675074	0,590	0,298	FALSE	FALSE	TRUE	4	5	103184744-103190842;103186439-103190842;103187376-103190842;103189226-103190842	NA	dPSI >= 20%	Increasing	FALSE
PPIP5K2	protein_coding	ENSG00000145725	gene:ENSG00000145725:t:103190842-103191058	t|1e1.1o1|1e2.1o1|1e3.1o1|1e4.1o1	0,254719705031219	0,687968142615474	0.0013958171152063104;0.00010907844590235527;8.329074184353964e-05;0.015179542862675074	0,225	0,530	FALSE	FALSE	TRUE	4	5	103184744-103190842;103186439-103190842;103187376-103190842;103189226-103190842	NA	dPSI >= 20%	Descreasing	FALSE
FAM45A	protein_coding	ENSG00000119979	gene:ENSG00000119979:s:119104086-119104197	s|1e1.1o1|1e2.1o1|1e3.1o2|1e3.2o2	0,246550023688750	0,805154188485337	3.7643761097054217e-07;0.46956255837944194;0.0003465184860416137;6.23759492354159e-05	0,472	0,725	FALSE	TRUE	TRUE	4	4	119104197-119104764;119104197-119105311;119104197-119107948;119104197-119107968	NA	dPSI >= 20%	Descreasing	FALSE
NSUN5P1	transcribed_unprocessed_pseudogene	ENSG00000223705	gene:ENSG00000223705:t:75415981-75416030	t|1e1.1o1|1e2.1o2|1e2.2o2	0,267371912065471	0,756116356817529	0.0054607163611032974;4.6025102524733624e-05;2.487179311672083e-05	0,396	0,702	TRUE	FALSE	TRUE	3	3	75415234-75415981;75415770-75415981;75415778-75415981	NA	dPSI >= 20%	Descreasing	FALSE
NSUN5P1	transcribed_unprocessed_pseudogene	ENSG00000223705	gene:ENSG00000223705:t:75415981-75416030	t|1e1.1o1|1e2.1o2|1e2.2o2	-0,304187436705724	0,859805043101799	0.0054607163611032974;4.6025102524733624e-05;2.487179311672083e-05	0,571	0,239	TRUE	FALSE	TRUE	3	3	75415234-75415981;75415770-75415981;75415778-75415981	NA	dPSI >= 20%	Increasing	FALSE
RP11-47I22.4	protein_coding	ENSG00000258989	gene:ENSG00000258989:s:61624307-61624410	s|1e1.1o1|2e1.1o1	0,301818886996260	0,836347819179723	5.168138126427095e-05;5.168412893552521e-05	0,501	0,837	TRUE	FALSE	FALSE	2	2	61624404-61650962;61624410-61650962	NA	dPSI >= 20%	Descreasing	FALSE
RP11-47I22.4	protein_coding	ENSG00000258989	gene:ENSG00000258989:s:61624307-61624410	s|1e1.1o1|2e1.1o1	-0,301818884471394	0,836347813820962	5.168138126427095e-05;5.168412893552521e-05	0,499	0,163	TRUE	FALSE	FALSE	2	2	61624404-61650962;61624410-61650962	NA	dPSI >= 20%	Increasing	FALSE
HERC2	protein_coding	ENSG00000128731	gene:ENSG00000128731:s:28321362-28321464	s|1e1.1o1|1e2.1o2	0,464316062484948	0,996697596449563	2.2057973375916352e-06;2.2064796626475314e-06	0,236	0,699	FALSE	FALSE	TRUE	2	3	28320464-28321362;28299516-28321362	NA	dPSI >= 20%	Descreasing	FALSE
HERC2	protein_coding	ENSG00000128731	gene:ENSG00000128731:s:28321362-28321464	s|1e1.1o1|1e2.1o2	-0,464316029264193	0,996697585365993	2.2057973375916352e-06;2.2064796626475314e-06	0,764	0,301	FALSE	FALSE	TRUE	2	3	28320464-28321362;28299516-28321362	NA	dPSI >= 20%	Increasing	FALSE
FAM172A	protein_coding	ENSG00000113391	gene:ENSG00000113391:t:94053126-94053227	t|1e1.1o1|1e2.1o1	-0,205025337701527	0,535390720674528	5.420370706665789e-05;5.420101137396891e-05	0,626	0,395	FALSE	FALSE	TRUE	2	3	94053227-94111511;94053227-94074646	NA	dPSI >= 20%	Increasing	FALSE
FAM172A	protein_coding	ENSG00000113391	gene:ENSG00000113391:t:94053126-94053227	t|1e1.1o1|1e2.1o1	0,205025328907992	0,535390802051686	5.420370706665789e-05;5.420101137396891e-05	0,374	0,605	FALSE	FALSE	TRUE	2	3	94053227-94111511;94053227-94074646	NA	dPSI >= 20%	Descreasing	FALSE
SLC25A40	protein_coding	ENSG00000075303	gene:ENSG00000075303:t:87858631-87858751	t|1e1.1o1|1e2.1o1	-0,309311663169441	0,931128279328575	2.2272495070474463e-06;2.2270762532167506e-06	0,802	0,482	FALSE	FALSE	TRUE	2	3	87858751-87860572;87858751-87860072	NA	dPSI >= 20%	Increasing	FALSE
SLC25A40	protein_coding	ENSG00000075303	gene:ENSG00000075303:t:87858631-87858751	t|1e1.1o1|1e2.1o1	0,309311657401874	0,931128284781131	2.2272495070474463e-06;2.2270762532167506e-06	0,198	0,518	FALSE	FALSE	TRUE	2	3	87858751-87860572;87858751-87860072	NA	dPSI >= 20%	Descreasing	FALSE
ZFPM1	protein_coding	ENSG00000179588	gene:ENSG00000179588:t:88526814-88526916	t|1e1.1o2|1e2.1o1	0,280959302448204	0,886988712502241	1.0147955345206306e-06;1.0147962941076116e-06	0,036	0,327	FALSE	FALSE	TRUE	2	3	88489153-88526814;88514520-88526814	NA	dPSI >= 20%	Descreasing	FALSE
ZFPM1	protein_coding	ENSG00000179588	gene:ENSG00000179588:t:88526814-88526916	t|1e1.1o2|1e2.1o1	-0,280959295613085	0,886988712004818	1.0147955345206306e-06;1.0147962941076116e-06	0,964	0,673	FALSE	FALSE	TRUE	2	3	88489153-88526814;88514520-88526814	NA	dPSI >= 20%	Increasing	FALSE
TRIM39	protein_coding	ENSG00000204599	gene:ENSG00000204599:s:30326905-30326995	s|1e1.3o4|1e1.4o4|1e2.1o2|1e2.2o2	0,273530643049911	0,809410222918371	0.000616524553232356;0.005284821183964394;0.00012089513992497025;1.9580945846464287e-05	0,149	0,449	FALSE	TRUE	TRUE	4	3	30326995-30327647;30326995-30327652;30326995-30328889;30326995-30328909	NA	dPSI >= 20%	Descreasing	FALSE
ECHDC1	protein_coding	ENSG00000093144	gene:ENSG00000093144:s:127326881-127327144	s|1e1.1o1|1e2.1o1|1e3.2o2|1e4.2o2|1e5.1o1|2e5.1o1	0,204120446891089	0,536040302616645	0.4718402758772463;2.0073352299166896e-05;0.48346165071650166;0.48346165071650166;1.3903076349075505e-05;0.48346165071650166	0,449	0,673	TRUE	FALSE	TRUE	6	6	127326574-127327002;127316502-127327002;127315974-127327002;127315138-127327002;127314896-127327002;127314896-127326998	NA	dPSI >= 20%	Descreasing	FALSE
ECHDC1	protein_coding	ENSG00000093144	gene:ENSG00000093144:s:127326881-127327144	s|1e1.1o1|1e2.1o1|1e3.2o2|1e4.2o2|1e5.1o1|2e5.1o1	-0,214729232479900	0,603125053237933	0.4718402758772463;2.0073352299166896e-05;0.48346165071650166;0.48346165071650166;1.3903076349075505e-05;0.48346165071650166	0,549	0,314	TRUE	FALSE	TRUE	6	6	127326574-127327002;127316502-127327002;127315974-127327002;127315138-127327002;127314896-127327002;127314896-127326998	NA	dPSI >= 20%	Increasing	FALSE
MFSD14C	protein_coding	ENSG00000196312	gene:ENSG00000196312:t:96918643-96918826	t|1e1.1o2|1e2.1o2	-0,232728751803471	0,653453758108324	4.741195806634568e-05;4.740938355915248e-05	0,520	0,252	FALSE	FALSE	TRUE	2	3	96918826-96949555;96918826-96933795	NA	dPSI >= 20%	Increasing	FALSE
MFSD14C	protein_coding	ENSG00000196312	gene:ENSG00000196312:t:96918643-96918826	t|1e1.1o2|1e2.1o2	0,232728794942690	0,653453877536316	4.741195806634568e-05;4.740938355915248e-05	0,480	0,748	FALSE	FALSE	TRUE	2	3	96918826-96949555;96918826-96933795	NA	dPSI >= 20%	Descreasing	FALSE
PATZ1	protein_coding	ENSG00000100105	gene:ENSG00000100105:s:31342897-31343591	s|1e1.1o1|1e2.1o1	0,200849699278403	0,508417999086543	1.8076837401640158e-05;1.8077860496124032e-05	0,305	0,519	FALSE	FALSE	TRUE	2	3	31341683-31342897;31335863-31342897	NA	dPSI >= 20%	Descreasing	FALSE
PATZ1	protein_coding	ENSG00000100105	gene:ENSG00000100105:s:31342897-31343591	s|1e1.1o1|1e2.1o1	-0,200849685292806	0,508417949209015	1.8076837401640158e-05;1.8077860496124032e-05	0,695	0,481	FALSE	FALSE	TRUE	2	3	31341683-31342897;31335863-31342897	NA	dPSI >= 20%	Increasing	FALSE
LINC00632	lincRNA	ENSG00000203930	gene:ENSG00000203930:t:140772078-140774307	t|1e1.1o1|1e2.1o2|1e3.1o1|1e4.1o1	0,217696740542367	0,601007641982523	0.1837700318320591;2.7005056330785563e-05;2.8431029992170842e-05;0.1837700318320591	0,131	0,370	FALSE	FALSE	TRUE	4	5	140711656-140772078;140733964-140772078;140764698-140772078;140768406-140772078	NA	dPSI >= 20%	Descreasing	FALSE
LINC00632	lincRNA	ENSG00000203930	gene:ENSG00000203930:t:140772078-140774307	t|1e1.1o1|1e2.1o2|1e3.1o1|1e4.1o1	-0,217167628828362	0,597790398987926	0.1837700318320591;2.7005056330785563e-05;2.8431029992170842e-05;0.1837700318320591	0,864	0,625	FALSE	FALSE	TRUE	4	5	140711656-140772078;140733964-140772078;140764698-140772078;140768406-140772078	NA	dPSI >= 20%	Increasing	FALSE
ZNF821	protein_coding	ENSG00000102984	gene:ENSG00000102984:s:71867893-71868037	s|1e1.1o1|1e2.1o2|2e3.1o1|2e4.1o2	0,242776127936103	0,677528313068494	5.910257277688853e-05;0.004138115670884401;0.00012297669160010738;0.004165710713789017	0,327	0,608	TRUE	FALSE	TRUE	4	5	71865048-71867912;71864242-71867912;71865048-71867893;71864242-71867893	NA	dPSI >= 20%	Descreasing	FALSE
SLC5A3	protein_coding	ENSG00000198743	gene:ENSG00000198743:s:34073578-34073745	s|1e1.1o1|1e2.1o1	0,241013062107180	0,713982548541754	1.7970995319928563e-05;1.797184851826117e-05	0,265	0,525	FALSE	FALSE	TRUE	2	3	34073745-34074136;34073745-34094863	NA	dPSI >= 20%	Descreasing	FALSE
SLC5A3	protein_coding	ENSG00000198743	gene:ENSG00000198743:s:34073578-34073745	s|1e1.1o1|1e2.1o1	-0,241013076038099	0,713982531671520	1.7970995319928563e-05;1.797184851826117e-05	0,735	0,475	FALSE	FALSE	TRUE	2	3	34073745-34074136;34073745-34094863	NA	dPSI >= 20%	Increasing	FALSE
TP73-AS1	unitary_pseudogene	ENSG00000227372	gene:ENSG00000227372:s:3743061-3743261	s|1e1.1o5|1e1.2o5|1e1.3o5|1e1.4o5	-0,267507188884140	0,769266895556844	0.007242730935440508;4.4191744936306065e-05;0.001152761620268894;0.00010419716563072083	0,438	0,138	FALSE	TRUE	FALSE	4	2	3742983-3743061;3742960-3743061;3742957-3743061;3742911-3743061	NA	dPSI >= 20%	Increasing	FALSE
TP73-AS1	unitary_pseudogene	ENSG00000227372	gene:ENSG00000227372:s:3743061-3743261	s|1e1.1o5|1e1.2o5|1e1.3o5|1e1.4o5	0,223820200805784	0,589128656932302	0.007242730935440508;4.4191744936306065e-05;0.001152761620268894;0.00010419716563072083	0,261	0,541	FALSE	TRUE	FALSE	4	2	3742983-3743061;3742960-3743061;3742957-3743061;3742911-3743061	NA	dPSI >= 20%	Descreasing	FALSE
GATS	protein_coding	ENSG00000239521	gene:ENSG00000239521:t:100211584-100211994	t|1e1.2o2|1e2.1o4|1e2.2o4|1e2.3o4	0,240105999719287	0,635660559131375	0.005082303287819556;0.00011517157258112733;0.0001390257141240525;0.015083670695033358	0,267	0,569	TRUE	FALSE	TRUE	4	3	100211994-100222597;100211994-100213047;100211994-100213023;100211994-100212953	NA	dPSI >= 20%	Descreasing	FALSE
GATS	protein_coding	ENSG00000239521	gene:ENSG00000239521:t:100211584-100211994	t|1e1.2o2|1e2.1o4|1e2.2o4|1e2.3o4	-0,217509276493558	0,561834026156793	0.005082303287819556;0.00011517157258112733;0.0001390257141240525;0.015083670695033358	0,693	0,407	TRUE	FALSE	TRUE	4	3	100211994-100222597;100211994-100213047;100211994-100213023;100211994-100212953	NA	dPSI >= 20%	Increasing	FALSE
ENO4	protein_coding	ENSG00000188316	gene:ENSG00000188316:t:116889094-116889279	t|1e1.1o1|i	-0,358346884271915	0,937802448157822	7.632539345725498e-05;7.631880639332884e-05	0,598	0,228	FALSE	FALSE	FALSE	1	2	116886566-116889094	116886566-116889094	dPSI >= 20%	Increasing	TRUE
ENO4	protein_coding	ENSG00000188316	gene:ENSG00000188316:t:116889094-116889279	t|1e1.1o1|i	0,358346919290239	0,937802506650804	7.632539345725498e-05;7.631880639332884e-05	0,402	0,772	FALSE	FALSE	FALSE	1	2	116886566-116889094	116886566-116889094	dPSI >= 20%	Descreasing	TRUE
LINC01503	lincRNA	ENSG00000233901	gene:ENSG00000233901:s:129341350-129342043	s|1e1.1o1|1e2.1o1	0,305762868094112	0,877562575733119	9.508026816523192e-06;9.508460611984404e-06	0,616	0,942	FALSE	FALSE	TRUE	2	3	129342043-129347226;129342043-129355458	NA	dPSI >= 20%	Descreasing	FALSE
LINC01503	lincRNA	ENSG00000233901	gene:ENSG00000233901:s:129341350-129342043	s|1e1.1o1|1e2.1o1	-0,305762865711249	0,877562644600859	9.508026816523192e-06;9.508460611984404e-06	0,384	0,058	FALSE	FALSE	TRUE	2	3	129342043-129347226;129342043-129355458	NA	dPSI >= 20%	Increasing	FALSE
SRGAP2	protein_coding	ENSG00000266028	gene:ENSG00000266028:s:206454878-206455024	s|1e1.1o1|1e2.1o1|1e3.1o1|i	-0,265053948316784	0,817198515303247	0.47235620918710425;0.04026347189110749;1.994201480126634e-05;0.00011921415098313424	0,528	0,254	FALSE	FALSE	TRUE	3	4	206455024-206455773;206455024-206458371;206455024-206458623	206455024-206458623	dPSI >= 20%	Increasing	TRUE
SRGAP2	protein_coding	ENSG00000266028	gene:ENSG00000266028:s:206454878-206455024	s|1e1.1o1|1e2.1o1|1e3.1o1|i	0,227181349930973	0,638680248613790	0.47235620918710425;0.04026347189110749;1.994201480126634e-05;0.00011921415098313424	0,426	0,669	FALSE	FALSE	TRUE	3	4	206455024-206455773;206455024-206458371;206455024-206458623	206455024-206458623	dPSI >= 20%	Descreasing	TRUE
XXbac-B562F10.12	protein_coding	ENSG00000277971	gene:ENSG00000277971:t:20430429-20430908	t|1e1.1o1|2e2.1o1|2e3.1o1	0,277236638879292	0,827089260427154	1.5022803646801588e-05;0.22389562113701567;1.8652946825792327e-05	0,266	0,563	FALSE	TRUE	TRUE	3	4	20430908-20437582;20430557-20446443;20430557-20437582	NA	dPSI >= 20%	Descreasing	FALSE
XXbac-B562F10.12	protein_coding	ENSG00000277971	gene:ENSG00000277971:t:20430429-20430908	t|1e1.1o1|2e2.1o1|2e3.1o1	-0,267845105258955	0,796660119627554	1.5022803646801588e-05;0.22389562113701567;1.8652946825792327e-05	0,723	0,434	FALSE	TRUE	TRUE	3	4	20430908-20437582;20430557-20446443;20430557-20437582	NA	dPSI >= 20%	Increasing	FALSE
NSMAF	protein_coding	ENSG00000035681	gene:ENSG00000035681:t:58642984-58643073	t|1e1.1o1|1e2.1o1	0,202201275761361	0,524805731771016	1.1114742959546631e-05;1.1115345828871526e-05	0,740	0,952	FALSE	FALSE	TRUE	2	3	58643073-58659573;58643073-58659195	NA	dPSI >= 20%	Descreasing	FALSE
NSMAF	protein_coding	ENSG00000035681	gene:ENSG00000035681:t:58642984-58643073	t|1e1.1o1|1e2.1o1	-0,202201233908779	0,524805619584120	1.1114742959546631e-05;1.1115345828871526e-05	0,260	0,048	FALSE	FALSE	TRUE	2	3	58643073-58659573;58643073-58659195	NA	dPSI >= 20%	Increasing	FALSE
ARMC4	protein_coding	ENSG00000169126	gene:ENSG00000169126:t:27940563-27940805	t|1e1.2o2|1e2.1o1	0,238964598119260	0,640643415297979	8.87626280043904e-05;8.876750835640213e-05	0,155	0,442	FALSE	FALSE	TRUE	2	3	27940805-27944816;27940805-27944222	NA	dPSI >= 20%	Descreasing	FALSE
ARMC4	protein_coding	ENSG00000169126	gene:ENSG00000169126:t:27940563-27940805	t|1e1.2o2|1e2.1o1	-0,238964635188336	0,640643487937400	8.87626280043904e-05;8.876750835640213e-05	0,845	0,558	FALSE	FALSE	TRUE	2	3	27940805-27944816;27940805-27944222	NA	dPSI >= 20%	Increasing	FALSE
STEAP3	protein_coding	ENSG00000115107	gene:ENSG00000115107:t:119239363-119239430	t|1e1.1o1|1e2.1o1|i	0,227132384381626	0,672699369719723	0.0011273031270681022;8.907224740324796e-05;0.0064449034410818395	0,032	0,280	FALSE	FALSE	TRUE	2	3	119223888-119239363;119231034-119239363	119231034-119239363	dPSI >= 20%	Descreasing	TRUE
SLCO2A1	protein_coding	ENSG00000174640	gene:ENSG00000174640:s:134029707-134029925	s|1e1.1o1|1e2.1o1|1e3.1o1	0,217296352105841	0,591148855610759	1.889930698339981e-05;0.012041537007776548;1.1721140188507702e-05	0,733	0,974	FALSE	FALSE	TRUE	3	4	134017490-134029707;133998786-134029707;133979618-134029707	NA	dPSI >= 20%	Descreasing	FALSE
PUS10	protein_coding	ENSG00000162927	gene:ENSG00000162927:s:61011765-61011905	s|1e1.1o1|1e2.1o1	0,260851885792006	0,743968544142884	4.669689422229075e-05;4.669914000177133e-05	0,466	0,763	FALSE	FALSE	TRUE	2	3	61010888-61011765;61009015-61011765	NA	dPSI >= 20%	Descreasing	FALSE
PUS10	protein_coding	ENSG00000162927	gene:ENSG00000162927:s:61011765-61011905	s|1e1.1o1|1e2.1o1	-0,260851863767810	0,743968485660727	4.669689422229075e-05;4.669914000177133e-05	0,534	0,237	FALSE	FALSE	TRUE	2	3	61010888-61011765;61009015-61011765	NA	dPSI >= 20%	Increasing	FALSE
RWDD4	protein_coding	ENSG00000182552	gene:ENSG00000182552:t:183650984-183651131	t|1e1.1o1|1e2.1o1|1e3.2o2	-0,270171728897576	0,846824619108286	2.6153594588106475e-05;0.0007081032855629591;4.239000234718127e-06	0,760	0,474	FALSE	FALSE	TRUE	3	4	183651131-183658929;183651131-183655881;183651131-183651218	NA	dPSI >= 20%	Increasing	FALSE
GNG4	protein_coding	ENSG00000168243	gene:ENSG00000168243:t:235583740-235583848	t|1e1.1o1|1e2.1o1|1e3.1o1|1e4.1o1|1e5.1o1	-0,295824002953975	0,886376637793430	0.020402466456926255;0.020402466456926255;0.0001267690322380036;9.042104381240534e-06;0.000897177727635895	0,360	0,045	FALSE	FALSE	TRUE	5	6	235583848-235650549;235583848-235595400;235583848-235588997;235583848-235588869;235583848-235586747	NA	dPSI >= 20%	Increasing	FALSE
ARHGEF9	protein_coding	ENSG00000131089	gene:ENSG00000131089:t:63724532-63724711	t|1e1.1o1|1e2.1o1|1e3.1o2|1e3.2o2|1e4.2o2|1e5.1o4|1e5.2o4|1e5.3o4|1e6.1o1|1e7.1o1|1e8.1o1|1e9.1o1|1e10.1o1|1e11.1o1|1e12.1o1	0,264373452674329	0,786469743487721	1.8097270013507148e-05;0.023163947190660457;0.07548325958373177;0.04305204375359041;1.980295655112929e-05;0.0004557944617866738;0.16626337401085464;0.0019939215640810692;0.04196973227105592;0.050407496065918406;0.07548325958373177;0.050407496065918406;0.07548325958373177;0.07548325958373177;0.07548325958373177	0,259	0,546	TRUE	FALSE	TRUE	15	13	63724711-63785116;63724711-63755834;63724711-63755208;63724711-63755158;63724711-63754921;63724711-63754315;63724711-63754308;63724711-63754304;63724711-63743369;63724711-63736990;63724711-63732006;63724711-63727191;63724711-63726646;63724711-63725683;63724711-63724796	NA	dPSI >= 20%	Descreasing	FALSE
OXR1	protein_coding	ENSG00000164830	gene:ENSG00000164830:s:106726012-106726309	s|1e1.1o1|2e1.1o1|2e2.1o1	0,231219180652195	0,640857486245328	0.03544136318847191;5.712955298901812e-05;7.436532033011645e-05	0,253	0,523	TRUE	FALSE	TRUE	3	3	106726257-106737520;106726309-106737520;106726309-106739458	NA	dPSI >= 20%	Descreasing	FALSE
OXR1	protein_coding	ENSG00000164830	gene:ENSG00000164830:s:106726012-106726309	s|1e1.1o1|2e1.1o1|2e2.1o1	-0,213881542098666	0,568690011284174	0.03544136318847191;5.712955298901812e-05;7.436532033011645e-05	0,730	0,473	TRUE	FALSE	TRUE	3	3	106726257-106737520;106726309-106737520;106726309-106739458	NA	dPSI >= 20%	Increasing	FALSE
SFI1	protein_coding	ENSG00000198089	gene:ENSG00000198089:s:31528690-31529067	s|1e1.1o1|1e2.1o1|1e3.1o1	0,336380151753057	0,923153215384174	0.07537551004358589;1.4696491938269054e-05;1.4718433569260725e-05	0,277	0,629	FALSE	FALSE	TRUE	3	4	31528863-31530592;31528863-31531058;31528863-31546861	NA	dPSI >= 20%	Descreasing	FALSE
SFI1	protein_coding	ENSG00000198089	gene:ENSG00000198089:s:31528690-31529067	s|1e1.1o1|1e2.1o1|1e3.1o1	-0,336753514479354	0,923516273746726	0.07537551004358589;1.4696491938269054e-05;1.4718433569260725e-05	0,719	0,367	FALSE	FALSE	TRUE	3	4	31528863-31530592;31528863-31531058;31528863-31546861	NA	dPSI >= 20%	Increasing	FALSE
PRMT2	protein_coding	ENSG00000160310	gene:ENSG00000160310:t:46663383-46663554	t|1e1.1o3|1e2.1o1	0,217631695878458	0,645357819076240	6.648988634649246e-07;6.649299854055712e-07	0,076	0,301	FALSE	FALSE	TRUE	2	3	46649739-46663383;46661936-46663383	NA	dPSI >= 20%	Descreasing	FALSE
PRMT2	protein_coding	ENSG00000160310	gene:ENSG00000160310:t:46663383-46663554	t|1e1.1o3|1e2.1o1	-0,217631678851078	0,645357531130371	6.648988634649246e-07;6.649299854055712e-07	0,924	0,699	FALSE	FALSE	TRUE	2	3	46649739-46663383;46661936-46663383	NA	dPSI >= 20%	Increasing	FALSE
TTC17	protein_coding	ENSG00000052841	gene:ENSG00000052841:s:43444056-43444505	s|1e1.1o1|1e2.2o2	-0,248526292231311	0,767378505449320	7.142344346289242e-06;7.141965134587252e-06	0,729	0,465	FALSE	FALSE	TRUE	2	3	43444209-43445931;43444209-43448002	NA	dPSI >= 20%	Increasing	FALSE
TTC17	protein_coding	ENSG00000052841	gene:ENSG00000052841:s:43444056-43444505	s|1e1.1o1|1e2.2o2	0,248526289675581	0,767378533792442	7.142344346289242e-06;7.141965134587252e-06	0,271	0,535	FALSE	FALSE	TRUE	2	3	43444209-43445931;43444209-43448002	NA	dPSI >= 20%	Descreasing	FALSE
TRIP12	protein_coding	ENSG00000153827	gene:ENSG00000153827:t:229859376-229859574	t|1e1.1o1|1e2.1o1	-0,203024569226200	0,528099389656202	6.238081721732236e-06;6.237781361123358e-06	0,691	0,484	FALSE	FALSE	TRUE	2	3	229859574-229879982;229859574-229860406	NA	dPSI >= 20%	Increasing	FALSE
TRIP12	protein_coding	ENSG00000153827	gene:ENSG00000153827:t:229859376-229859574	t|1e1.1o1|1e2.1o1	0,203024578726133	0,528099398395202	6.238081721732236e-06;6.237781361123358e-06	0,309	0,516	FALSE	FALSE	TRUE	2	3	229859574-229879982;229859574-229860406	NA	dPSI >= 20%	Descreasing	FALSE
NET1	protein_coding	ENSG00000173848	gene:ENSG00000173848:t:5451830-5451937	t|1e1.1o1|1e2.1o1	-0,313625987368467	0,945563647965594	1.1053281706585594e-06;1.105239919875544e-06	0,757	0,435	FALSE	FALSE	TRUE	2	3	5429229-5451830;5446858-5451830	NA	dPSI >= 20%	Increasing	FALSE
NET1	protein_coding	ENSG00000173848	gene:ENSG00000173848:t:5451830-5451937	t|1e1.1o1|1e2.1o1	0,313625894916552	0,945563623815558	1.1053281706585594e-06;1.105239919875544e-06	0,243	0,565	FALSE	FALSE	TRUE	2	3	5429229-5451830;5446858-5451830	NA	dPSI >= 20%	Descreasing	FALSE
RP11-874J12.4	antisense	ENSG00000266401	gene:ENSG00000266401:t:3654705-3654815	t|1e1.1o2|1e1.2o2|1e2.1o1	0,225555969731127	0,606568823597228	8.736527022198373e-05;6.055190256393228e-05;0.013591161455582786	0,263	0,533	TRUE	FALSE	TRUE	3	3	3653211-3654705;3653335-3654705;3653979-3654705	NA	dPSI >= 20%	Descreasing	FALSE
RP11-874J12.4	antisense	ENSG00000266401	gene:ENSG00000266401:t:3654705-3654815	t|1e1.1o2|1e1.2o2|1e2.1o1	-0,261281607343650	0,728095223865483	8.736527022198373e-05;6.055190256393228e-05;0.013591161455582786	0,731	0,433	TRUE	FALSE	TRUE	3	3	3653211-3654705;3653335-3654705;3653979-3654705	NA	dPSI >= 20%	Increasing	FALSE
NSUN5P2	transcribed_unprocessed_pseudogene	ENSG00000106133	gene:ENSG00000106133:s:72949103-72949491	s|1e1.1o1|2e1.1o1|3e2.1o1	0,283258682858680	0,799836395988356	0.00036027484115097597;0.0001501491321297399;4.0761310210101935e-05	0,382	0,697	TRUE	FALSE	TRUE	3	3	72949102-72949313;72949102-72949305;72948980-72949103	NA	dPSI >= 20%	Descreasing	FALSE
TRIM4	protein_coding	ENSG00000146833	gene:ENSG00000146833:s:99903218-99903315	s|1e1.1o1|1e2.1o1|1e3.1o1|1e4.1o1	0,231740875719765	0,680903383408595	1.1157790075747339e-05;0.0006568748708694577;1.900923255249154e-06;0.19960495522779306	0,150	0,399	FALSE	FALSE	TRUE	4	5	99902174-99903218;99900967-99903218;99892746-99903218;99877051-99903218	NA	dPSI >= 20%	Descreasing	FALSE
TRIM4	protein_coding	ENSG00000146833	gene:ENSG00000146833:s:99903218-99903315	s|1e1.1o1|1e2.1o1|1e3.1o1|1e4.1o1	-0,324600477522985	0,950048963788057	1.1157790075747339e-05;0.0006568748708694577;1.900923255249154e-06;0.19960495522779306	0,718	0,384	FALSE	FALSE	TRUE	4	5	99902174-99903218;99900967-99903218;99892746-99903218;99877051-99903218	NA	dPSI >= 20%	Increasing	FALSE
INSIG2	protein_coding	ENSG00000125629	gene:ENSG00000125629:s:118088452-118088541	s|1e1.2o2|1e2.1o1	-0,204125526520513	0,511581212794950	4.8906381040603186e-05;4.8903537015466576e-05	0,946	0,711	FALSE	FALSE	TRUE	2	3	118088541-118096419;118088541-118103197	NA	dPSI >= 20%	Increasing	FALSE
INSIG2	protein_coding	ENSG00000125629	gene:ENSG00000125629:s:118088452-118088541	s|1e1.2o2|1e2.1o1	0,204125537394559	0,511581239719587	4.8906381040603186e-05;4.8903537015466576e-05	0,054	0,289	FALSE	FALSE	TRUE	2	3	118088541-118096419;118088541-118103197	NA	dPSI >= 20%	Descreasing	FALSE
CTD-2015H6.3	antisense	ENSG00000249042	gene:ENSG00000249042:s:80487773-80488095	s|1e1.1o1|1e2.1o1|2e2.1o1	0,313837350434226	0,975561276442883	2.1552201801413283e-08;3.716037833934038e-05;2.3403461210214083e-05	0,491	0,808	TRUE	FALSE	TRUE	3	3	80486220-80487778;80485561-80487778;80485561-80487773	NA	dPSI >= 20%	Descreasing	FALSE
CAMLG	protein_coding	ENSG00000164615	gene:ENSG00000164615:t:134750759-134752157	t|1e1.1o1|1e2.1o1|1e3.1o1	0,249893186174863	0,799935264247570	1.1944066609204107e-05;0.00939668666479665;1.8466002176737366e-06	0,597	0,860	FALSE	FALSE	TRUE	3	4	134738792-134750759;134741523-134750759;134744052-134750759	NA	dPSI >= 20%	Descreasing	FALSE
BPHL	protein_coding	ENSG00000137274	gene:ENSG00000137274:s:3137362-3137493	s|1e1.1o1|2e1.1o1|2e2.1o2	-0,215910439215921	0,574680160642587	0.0006445150015036809;0.00016773007959806766;8.739632403520492e-05	0,862	0,601	TRUE	FALSE	TRUE	3	3	3137422-3138041;3137493-3138041;3137493-3140386	NA	dPSI >= 20%	Increasing	FALSE
IMPDH1	protein_coding	ENSG00000106348	gene:ENSG00000106348:s:128409755-128410252	s|1e1.2o2|1e2.1o2|1e2.2o2|1e3.5o5|1e4.1o1|2e5.1o5	-0,230695168560224	0,653390292376380	0.004597042058912926;0.014171509705485256;0.0715630720671645;3.7570734940262085e-05;0.0017935264049305788;3.7304933763835534e-05	0,613	0,356	TRUE	TRUE	TRUE	6	6	128409484-128409756;128409366-128409756;128409352-128409756;128405865-128409756;128403754-128409756;128406197-128409755	NA	dPSI >= 20%	Increasing	FALSE
ORC3	protein_coding	ENSG00000135336	gene:ENSG00000135336:s:87594353-87594407	s|1e1.1o1|1e2.1o1|1e3.1o1	0,242530348842389	0,690312841675844	3.86960473781811e-05;2.9017960540556054e-05;0.02170856475877739	0,168	0,441	FALSE	FALSE	TRUE	3	4	87594407-87594527;87594407-87601784;87594407-87603384	NA	dPSI >= 20%	Descreasing	FALSE
ORC3	protein_coding	ENSG00000135336	gene:ENSG00000135336:s:87594353-87594407	s|1e1.1o1|1e2.1o1|1e3.1o1	-0,261685558728278	0,760245708612620	3.86960473781811e-05;2.9017960540556054e-05;0.02170856475877739	0,829	0,539	FALSE	FALSE	TRUE	3	4	87594407-87594527;87594407-87601784;87594407-87603384	NA	dPSI >= 20%	Increasing	FALSE
TPM2	protein_coding	ENSG00000198467	gene:ENSG00000198467:t:35684488-35684550	t|1e1.1o1|1e2.2o2	0,211738590918894	0,592574657439895	9.608600366397734e-15;5.483391518623648e-13	0,427	0,631	FALSE	FALSE	TRUE	2	3	35684550-35685064;35684550-35684732	NA	dPSI >= 20%	Descreasing	FALSE
TPM2	protein_coding	ENSG00000198467	gene:ENSG00000198467:t:35684488-35684550	t|1e1.1o1|1e2.2o2	-0,211738580420652	0,592574766197713	9.608600366397734e-15;5.483391518623648e-13	0,573	0,369	FALSE	FALSE	TRUE	2	3	35684550-35685064;35684550-35684732	NA	dPSI >= 20%	Increasing	FALSE
HERC3	protein_coding	ENSG00000138641	gene:ENSG00000138641:t:88595557-88595614	t|1e1.1o1|1e2.1o1|1e3.1o2|1e3.2o2	-0,331096234204980	0,923383268533142	1.4369535862313043e-05;0.0027592312220981515;2.807140504249608e-05;0.014245073193033808	0,936	0,588	TRUE	FALSE	TRUE	4	4	88592574-88595557;88593337-88595557;88593420-88595557;88593494-88595557	NA	dPSI >= 20%	Increasing	FALSE
HERC3	protein_coding	ENSG00000138641	gene:ENSG00000138641:t:88595557-88595614	t|1e1.1o1|1e2.1o1|1e3.1o2|1e3.2o2	0,257895602307834	0,759332396579028	1.4369535862313043e-05;0.0027592312220981515;2.807140504249608e-05;0.014245073193033808	0,053	0,336	TRUE	FALSE	TRUE	4	4	88592574-88595557;88593337-88595557;88593420-88595557;88593494-88595557	NA	dPSI >= 20%	Descreasing	FALSE
PATJ	protein_coding	ENSG00000132849	gene:ENSG00000132849:s:62084515-62084648	s|1e1.1o1|1e2.1o1|1e3.1o2	0,218280563350769	0,600183196472901	3.654523618345132e-05;5.625433672873381e-05;0.01607958502157103	0,058	0,307	FALSE	FALSE	TRUE	3	4	62084648-62100319;62084648-62108437;62084648-62114053	NA	dPSI >= 20%	Descreasing	FALSE
PATJ	protein_coding	ENSG00000132849	gene:ENSG00000132849:s:62084515-62084648	s|1e1.1o1|1e2.1o1|1e3.1o2	-0,206753409739912	0,542433676539357	3.654523618345132e-05;5.625433672873381e-05;0.01607958502157103	0,919	0,677	FALSE	FALSE	TRUE	3	4	62084648-62100319;62084648-62108437;62084648-62114053	NA	dPSI >= 20%	Increasing	FALSE
TTC28	protein_coding	ENSG00000100154	gene:ENSG00000100154:s:28001374-28001553	s|1e1.1o1|i	0,257794680253045	0,747550746994889	0.000177706617602381;0.0001777198658110546	0,379	0,661	FALSE	FALSE	FALSE	1	2	27999260-28001374	27999260-28001374	dPSI >= 20%	Descreasing	TRUE
TTC28	protein_coding	ENSG00000100154	gene:ENSG00000100154:s:28001374-28001553	s|1e1.1o1|i	-0,257794692762947	0,747550706114919	0.000177706617602381;0.0001777198658110546	0,621	0,339	FALSE	FALSE	FALSE	1	2	27999260-28001374	27999260-28001374	dPSI >= 20%	Increasing	TRUE
KMT2A	protein_coding	ENSG00000118058	gene:ENSG00000118058:s:118436490-118436944	s|1e1.2o3|1e2.1o1|1e3.2o2	-0,271877542763501	0,793844238128517	0.00028302358815599383;0.00020827003366489052;2.777316409685593e-05	0,588	0,290	FALSE	FALSE	TRUE	3	4	118436944-118439024;118436944-118447625;118436944-118468775	NA	dPSI >= 20%	Increasing	FALSE
POLR2J2	protein_coding	ENSG00000228049	gene:ENSG00000228049:t:102665368-102666163	t|1e1.1o1|1e2.1o1|i	-0,219365727215264	0,639950462288500	0.0005759364495921648;1.4472303473511694e-05;0.0034048746612884394	0,411	0,187	FALSE	FALSE	TRUE	2	3	102666163-102668915;102666163-102667090	102666163-102667090	dPSI >= 20%	Increasing	TRUE
UNKL	protein_coding	ENSG00000059145	gene:ENSG00000059145:t:1371519-1371611	t|1e1.1o1|1e2.1o1|1e3.1o2|1e3.2o2|1e4.1o1|i	-0,201981479555353	0,517963220677709	0.08126701990462207;0.0004638029720413334;0.11892479894433172;0.0002026599821356445;0.12934342990719605;0.03577968882473953	0,489	0,264	TRUE	FALSE	TRUE	5	5	1371611-1390632;1371611-1385208;1371611-1379594;1371611-1379533;1371611-1378914	1371611-1378914	dPSI >= 20%	Increasing	TRUE
FGFR1	protein_coding	ENSG00000077782	gene:ENSG00000077782:t:38428346-38428444	t|1e1.2o3|2e2.1o1|2e3.2o2|2e4.2o3|2e5.1o1	0,270358591821119	0,784830609435412	0.013698032210790901;0.013698032210790901;3.901452261042061e-05;2.0586534053235184e-05;0.007324069463393207	0,486	0,782	FALSE	TRUE	TRUE	5	6	38428444-38429682;38428435-38467672;38428435-38457356;38428435-38429682;38428435-38429247	NA	dPSI >= 20%	Descreasing	FALSE
FGFR1	protein_coding	ENSG00000077782	gene:ENSG00000077782:t:38428346-38428444	t|1e1.2o3|2e2.1o1|2e3.2o2|2e4.2o3|2e5.1o1	-0,307422952090468	0,887178528533245	0.013698032210790901;0.013698032210790901;3.901452261042061e-05;2.0586534053235184e-05;0.007324069463393207	0,507	0,182	FALSE	TRUE	TRUE	5	6	38428444-38429682;38428435-38467672;38428435-38457356;38428435-38429682;38428435-38429247	NA	dPSI >= 20%	Increasing	FALSE
DTNA	protein_coding	ENSG00000134769	gene:ENSG00000134769:t:34755976-34756043	t|1e1.1o1|1e2.1o1|1e3.1o1|1e4.1o1	-0,305654606352908	0,862238263038683	2.774564451479833e-05;0.03169338346554844;0.03169338346554844;2.999466321406688e-05	0,559	0,229	FALSE	FALSE	TRUE	4	5	34679592-34755976;34683694-34755976;34708226-34755976;34710445-34755976	NA	dPSI >= 20%	Increasing	FALSE
DTNA	protein_coding	ENSG00000134769	gene:ENSG00000134769:t:34755976-34756043	t|1e1.1o1|1e2.1o1|1e3.1o1|1e4.1o1	0,301562749086623	0,851838739738521	2.774564451479833e-05;0.03169338346554844;0.03169338346554844;2.999466321406688e-05	0,436	0,762	FALSE	FALSE	TRUE	4	5	34679592-34755976;34683694-34755976;34708226-34755976;34710445-34755976	NA	dPSI >= 20%	Descreasing	FALSE
GAS6-AS1	antisense	ENSG00000233695	gene:ENSG00000233695:t:113838069-113838247	t|1e1.1o1|1e2.1o1|2e3.1o1|2e4.1o1|i	0,262152435923809	0,821537724361672	0.0060600899210386805;0.006254251363151275;2.3599012384132208e-05;0.00960657013685412;0.0008258908392212438	0,064	0,342	FALSE	TRUE	TRUE	4	5	113828711-113838069;113835629-113838069;113834764-113838077;113837110-113838077	113837110-113838077	dPSI >= 20%	Descreasing	TRUE
RASAL2	protein_coding	ENSG00000075391	gene:ENSG00000075391:s:na-178324409	s|1e1.1o1|1e2.1o1	-0,247986962548952	0,676157019699474	8.125600134101241e-05;8.125170280633295e-05	0,664	0,368	FALSE	FALSE	TRUE	2	3	178324409-178335636;178324409-178338729	NA	dPSI >= 20%	Increasing	FALSE
RASAL2	protein_coding	ENSG00000075391	gene:ENSG00000075391:s:na-178324409	s|1e1.1o1|1e2.1o1	0,247986978881248	0,676157057985862	8.125600134101241e-05;8.125170280633295e-05	0,336	0,632	FALSE	FALSE	TRUE	2	3	178324409-178335636;178324409-178338729	NA	dPSI >= 20%	Descreasing	FALSE
PHKA1	protein_coding	ENSG00000067177	gene:ENSG00000067177:t:72619214-72619305	t|1e1.1o1|1e2.1o1	0,213959366087903	0,577399117480721	3.725800557469695e-05;3.7259723200455674e-05	0,035	0,279	FALSE	FALSE	TRUE	2	3	72619305-72623109;72619305-72620725	NA	dPSI >= 20%	Descreasing	FALSE
PHKA1	protein_coding	ENSG00000067177	gene:ENSG00000067177:t:72619214-72619305	t|1e1.1o1|1e2.1o1	-0,213959353343046	0,577399214736872	3.725800557469695e-05;3.7259723200455674e-05	0,965	0,721	FALSE	FALSE	TRUE	2	3	72619305-72623109;72619305-72620725	NA	dPSI >= 20%	Increasing	FALSE
IFT80	protein_coding	ENSG00000068885	gene:ENSG00000068885:t:160381605-160381726	t|1e1.3o5|2e1.2o5|2e1.3o5|3e2.1o1	-0,354023527780498	0,965146448381698	0.03146162146491349;0.03380094541761031;4.3850937206935114e-06;3.2696020295508874e-06	0,468	0,103	TRUE	TRUE	TRUE	4	3	160381726-160384564;160381724-160384589;160381724-160384564;160381718-160383437	NA	dPSI >= 20%	Increasing	FALSE
IFT80	protein_coding	ENSG00000068885	gene:ENSG00000068885:t:160381605-160381726	t|1e1.3o5|2e1.2o5|2e1.3o5|3e2.1o1	0,378954241635050	0,980306994711347	0.03146162146491349;0.03380094541761031;4.3850937206935114e-06;3.2696020295508874e-06	0,503	0,889	TRUE	TRUE	TRUE	4	3	160381726-160384564;160381724-160384589;160381724-160384564;160381718-160383437	NA	dPSI >= 20%	Descreasing	FALSE
AP2B1	protein_coding	ENSG00000006125	gene:ENSG00000006125:s:35657599-35657791	s|1e1.1o1|1e2.1o1|1e3.1o1	-0,205605112626144	0,545918633958984	0.47010298032518805;1.8509473800566518e-05;6.982377458442102e-07	0,707	0,496	FALSE	FALSE	TRUE	3	4	35657791-35659764;35657791-35670857;35657791-35671754	NA	dPSI >= 20%	Increasing	FALSE
ATF7IP	protein_coding	ENSG00000171681	gene:ENSG00000171681:t:14423761-14425473	t|1e1.1o1|1e2.1o1|1e3.1o1|1e4.1o1|1e5.1o1|1e6.1o1|1e7.1o1|1e8.1o1|1e9.1o1|1e10.2o2|1e11.1o1	-0,381390101143400	0,992980617888640	1.6774324418378228e-07;0.2843101628774569;0.2843101628774569;0.2843101628774569;4.918176228909521e-07;0.184102832449472;0.20866118989379928;0.04463842450348751;0.2843101628774569;0.2843101628774569;0.19978729655781008	0,681	0,300	FALSE	FALSE	TRUE	11	12	14365827-14423909;14367352-14423909;14367449-14423909;14369324-14423909;14385400-14423909;14395252-14423909;14408544-14423909;14416948-14423909;14419190-14423909;14419361-14423909;14420446-14423909	NA	dPSI >= 20%	Increasing	FALSE
ATF7IP	protein_coding	ENSG00000171681	gene:ENSG00000171681:t:14423761-14425473	t|1e1.1o1|1e2.1o1|1e3.1o1|1e4.1o1|1e5.1o1|1e6.1o1|1e7.1o1|1e8.1o1|1e9.1o1|1e10.2o2|1e11.1o1	0,350303085288800	0,978829758121550	1.6774324418378228e-07;0.2843101628774569;0.2843101628774569;0.2843101628774569;4.918176228909521e-07;0.184102832449472;0.20866118989379928;0.04463842450348751;0.2843101628774569;0.2843101628774569;0.19978729655781008	0,278	0,630	FALSE	FALSE	TRUE	11	12	14365827-14423909;14367352-14423909;14367449-14423909;14369324-14423909;14385400-14423909;14395252-14423909;14408544-14423909;14416948-14423909;14419190-14423909;14419361-14423909;14420446-14423909	NA	dPSI >= 20%	Descreasing	FALSE
RP11-206L10.2	transcribed_unprocessed_pseudogene	ENSG00000228327	gene:ENSG00000228327:s:756077-756141	s|1e1.1o1|1e2.1o1|1e3.1o1	-0,210325031077387	0,562143631575696	0.0005921935007027358;4.1255473515855456e-05;0.00015541290822869717	0,559	0,326	FALSE	FALSE	TRUE	3	4	753852-756077;749381-756077;746818-756077	NA	dPSI >= 20%	Increasing	FALSE
PHKA1	protein_coding	ENSG00000067177	gene:ENSG00000067177:s:72623109-72623275	s|1e1.1o1|1e2.1o1	-0,201249396927798	0,495120739470319	8.836168338355321e-06;8.835727460123187e-06	0,983	0,757	FALSE	FALSE	TRUE	2	3	72620901-72623109;72619305-72623109	NA	dPSI >= 20%	Increasing	FALSE
PHKA1	protein_coding	ENSG00000067177	gene:ENSG00000067177:s:72623109-72623275	s|1e1.1o1|1e2.1o1	0,201249406386082	0,495120730438734	8.836168338355321e-06;8.835727460123187e-06	0,017	0,243	FALSE	FALSE	TRUE	2	3	72620901-72623109;72619305-72623109	NA	dPSI >= 20%	Descreasing	FALSE
LINC00662	lincRNA	ENSG00000261824	gene:ENSG00000261824:t:27772057-27774252	t|1e1.1o3|1e2.1o6|1e3.2o3|i	0,275131133616146	0,907571339597339	1.3947327596075532e-05;0.4728110436650269;0.0030787680085637703;4.354533168639017e-07	0,548	0,831	FALSE	FALSE	TRUE	3	4	27774252-27793000;27774252-27778711;27774252-27774638	27774252-27774638	dPSI >= 20%	Descreasing	TRUE
DCHS2	protein_coding	ENSG00000197410	gene:ENSG00000197410:t:154377253-154377444	t|1e1.1o1|1e2.1o1|1e3.1o1	-0,315529299011375	0,859378744726139	3.525681900951039e-05;2.424054497103678e-05;0.016330941587145764	0,842	0,499	FALSE	FALSE	TRUE	3	4	154377444-154489304;154377444-154466254;154377444-154384368	NA	dPSI >= 20%	Increasing	FALSE
DCHS2	protein_coding	ENSG00000197410	gene:ENSG00000197410:t:154377253-154377444	t|1e1.1o1|1e2.1o1|1e3.1o1	0,336445938273962	0,902240138004634	3.525681900951039e-05;2.424054497103678e-05;0.016330941587145764	0,137	0,494	FALSE	FALSE	TRUE	3	4	154377444-154489304;154377444-154466254;154377444-154384368	NA	dPSI >= 20%	Descreasing	FALSE
MRPL33	protein_coding	ENSG00000243147	gene:ENSG00000243147:t:27987993-27988087	t|1e1.1o1|1e2.1o1|1e3.1o1	-0,268305901533976	0,887836610117111	1.7330136437010424e-08;1.3391058203354886e-07;0.4750010011378717	0,604	0,336	FALSE	FALSE	TRUE	3	4	27929908-27987993;27978374-27987993;27980586-27987993	NA	dPSI >= 20%	Increasing	FALSE
MRPL33	protein_coding	ENSG00000243147	gene:ENSG00000243147:t:27987993-27988087	t|1e1.1o1|1e2.1o1|1e3.1o1	0,248081243551542	0,805549046673064	1.7330136437010424e-08;1.3391058203354886e-07;0.4750010011378717	0,388	0,636	FALSE	FALSE	TRUE	3	4	27929908-27987993;27978374-27987993;27980586-27987993	NA	dPSI >= 20%	Descreasing	FALSE
RPL23AP7	transcribed_processed_pseudogene	ENSG00000240356	gene:ENSG00000240356:t:113625609-113625729	t|1e1.1o3|1e1.2o3|1e1.3o3|1e2.1o1	-0,251338756157652	0,775099563157562	7.191292192509913e-06;0.00013640178402781614;0.0006509455155084688;0.001909565857402054	0,649	0,382	TRUE	FALSE	TRUE	4	3	113625729-113627038;113625729-113626881;113625729-113626830;113625729-113626478	NA	dPSI >= 20%	Increasing	FALSE
PYM1	protein_coding	ENSG00000170473	gene:ENSG00000170473:t:55903387-55903480	t|1e1.1o1|1e2.1o1|1e3.1o1|1e4.1o1|1e5.1o3	0,322565678895162	0,929044127294306	0.1467528139481537;5.647755210946717e-06;0.1467528139481537;0.005129030170807236;6.474938762601745e-06	0,271	0,607	FALSE	FALSE	TRUE	5	6	55903480-55932529;55903480-55927725;55903480-55927318;55903480-55927076;55903480-55914276	NA	dPSI >= 20%	Descreasing	FALSE
PYM1	protein_coding	ENSG00000170473	gene:ENSG00000170473:t:55903387-55903480	t|1e1.1o1|1e2.1o1|1e3.1o1|1e4.1o1|1e5.1o3	-0,322533944330899	0,926715267211433	0.1467528139481537;5.647755210946717e-06;0.1467528139481537;0.005129030170807236;6.474938762601745e-06	0,634	0,297	FALSE	FALSE	TRUE	5	6	55903480-55932529;55903480-55927725;55903480-55927318;55903480-55927076;55903480-55914276	NA	dPSI >= 20%	Increasing	FALSE
AC002456.2	antisense	ENSG00000223969	gene:ENSG00000223969:t:90591716-90591901	t|1e1.1o1|1e2.1o2|1e2.2o2	0,240025775159827	0,667664045225160	0.00015933972340187452;0.0012429077708073777;5.9373086028593255e-05	0,518	0,799	TRUE	FALSE	TRUE	3	3	90591901-90597197;90591901-90595733;90591901-90595728	NA	dPSI >= 20%	Descreasing	FALSE
DPP8	protein_coding	ENSG00000074603	gene:ENSG00000074603:s:65512295-65512831	s|1e1.1o1|1e2.1o1	0,226694752097581	0,639406653679189	3.31981198206067e-05;3.31997233664616e-05	0,243	0,491	FALSE	FALSE	TRUE	2	3	65512108-65512295;65507355-65512295	NA	dPSI >= 20%	Descreasing	FALSE
DPP8	protein_coding	ENSG00000074603	gene:ENSG00000074603:s:65512295-65512831	s|1e1.1o1|1e2.1o1	-0,226694767219241	0,639406679243088	3.31981198206067e-05;3.31997233664616e-05	0,757	0,509	FALSE	FALSE	TRUE	2	3	65512108-65512295;65507355-65512295	NA	dPSI >= 20%	Increasing	FALSE
RHBDD1	protein_coding	ENSG00000144468	gene:ENSG00000144468:t:226864604-226865126	t|1e1.1o1|1e2.1o2|1e3.1o1|1e4.3o3|2e5.1o2	-0,238132514089487	0,652296681575855	0.020655749556205777;8.103240405821222e-05;0.008079595901402503;6.238443895173007e-05;0.020655749556205777	0,532	0,244	FALSE	TRUE	TRUE	5	6	226835663-226864604;226836087-226864604;226838154-226864604;226839627-226864604;226836087-226864630	NA	dPSI >= 20%	Increasing	FALSE
RHBDD1	protein_coding	ENSG00000144468	gene:ENSG00000144468:t:226864604-226865126	t|1e1.1o1|1e2.1o2|1e3.1o1|1e4.3o3|2e5.1o2	0,269287462980207	0,747830737063477	0.020655749556205777;8.103240405821222e-05;0.008079595901402503;6.238443895173007e-05;0.020655749556205777	0,410	0,724	FALSE	TRUE	TRUE	5	6	226835663-226864604;226836087-226864604;226838154-226864604;226839627-226864604;226836087-226864630	NA	dPSI >= 20%	Descreasing	FALSE
SLC44A2	protein_coding	ENSG00000129353	gene:ENSG00000129353:t:10626253-10626301	t|1e1.1o1|1e2.1o1|1e3.1o1	-0,256270198127049	0,823287097373003	1.46103605691561e-06;0.44956657209843087;1.9697085669109e-06	0,767	0,498	FALSE	FALSE	TRUE	3	4	10602561-10626253;10625549-10626253;10625670-10626253	NA	dPSI >= 20%	Increasing	FALSE
SLC44A2	protein_coding	ENSG00000129353	gene:ENSG00000129353:t:10626253-10626301	t|1e1.1o1|1e2.1o1|1e3.1o1	0,249662365183007	0,794708558106996	1.46103605691561e-06;0.44956657209843087;1.9697085669109e-06	0,232	0,494	FALSE	FALSE	TRUE	3	4	10602561-10626253;10625549-10626253;10625670-10626253	NA	dPSI >= 20%	Descreasing	FALSE
TBRG1	protein_coding	ENSG00000154144	gene:ENSG00000154144:t:124626799-124627050	t|1e1.1o1|2e2.1o1|2e3.1o1|2e4.1o1|2e5.1o1|2e6.1o1	0,222276231480059	0,618727692173448	0.0009191775834277438;0.11951689498356888;0.06536274760806164;3.9514282106603724e-05;6.603347770950396e-05;0.037417767105871066	0,498	0,747	FALSE	TRUE	TRUE	6	7	124625903-124626813;124623233-124626904;124625001-124626904;124625903-124626904;124626609-124626904;124626751-124626904	NA	dPSI >= 20%	Descreasing	FALSE
ZNF821	protein_coding	ENSG00000102984	gene:ENSG00000102984:t:71864754-71865048	t|1e1.2o3|1e2.1o2|1e2.2o2	-0,223950901395396	0,609213923196753	0.001483283339559785;0.00012963841360386595;6.698720297704241e-05	0,541	0,277	TRUE	FALSE	TRUE	3	3	71865048-71879907;71865048-71867912;71865048-71867893	NA	dPSI >= 20%	Increasing	FALSE
ZNF404	protein_coding	ENSG00000176222	gene:ENSG00000176222:s:43900868-43900954	s|1e1.1o1|1e2.1o1|1e3.1o1|1e4.1o2|i	0,321095257396520	0,926583638667908	2.6676298407112893e-05;0.028593068195955862;0.02278364194179941;0.00017216055491919846;0.004421074785620038	0,258	0,595	FALSE	FALSE	TRUE	4	5	43899355-43900868;43897968-43900868;43894476-43900868;43884051-43900868	43884051-43900868	dPSI >= 20%	Descreasing	TRUE
ZNF404	protein_coding	ENSG00000176222	gene:ENSG00000176222:s:43900868-43900954	s|1e1.1o1|1e2.1o1|1e3.1o1|1e4.1o2|i	-0,224631522897736	0,640619867857644	2.6676298407112893e-05;0.028593068195955862;0.02278364194179941;0.00017216055491919846;0.004421074785620038	0,446	0,200	FALSE	FALSE	TRUE	4	5	43899355-43900868;43897968-43900868;43894476-43900868;43884051-43900868	43884051-43900868	dPSI >= 20%	Increasing	TRUE
AGO3	protein_coding	ENSG00000126070	gene:ENSG00000126070:s:35973375-35973592	s|1e1.1o1|1e2.1o1|i	-0,209836842442877	0,555050933369641	0.00036963564968889876;0.0002766649317478276;0.030272842814346057	0,675	0,433	FALSE	FALSE	TRUE	2	3	35973511-35982621;35973511-36004341	35973511-36004341	dPSI >= 20%	Increasing	TRUE
ZNF655	protein_coding	ENSG00000197343	gene:ENSG00000197343:t:99571688-99571792	t|1e1.1o2|1e2.1o1|1e3.2o2|1e4.1o2	-0,207859565425516	0,549862471534683	0.0001925787092943044;0.029792987901795187;0.0012846888642596421;2.5948798819119823e-05	0,269	0,039	FALSE	FALSE	TRUE	4	5	99560695-99571688;99561973-99571688;99562494-99571688;99571379-99571688	NA	dPSI >= 20%	Increasing	FALSE
CLASP1	protein_coding	ENSG00000074054	gene:ENSG00000074054:t:121430073-121430177	t|1e1.1o1|1e2.1o1|1e3.1o1	-0,324859165526793	0,942129894235089	2.9666585821264135e-06;2.9464725003858534e-06;0.1510056535035582	0,825	0,486	FALSE	FALSE	TRUE	3	4	121430177-121447337;121430177-121445449;121430177-121444939	NA	dPSI >= 20%	Increasing	FALSE
CLASP1	protein_coding	ENSG00000074054	gene:ENSG00000074054:t:121430073-121430177	t|1e1.1o1|1e2.1o1|1e3.1o1	0,324044533873615	0,941356607084764	2.9666585821264135e-06;2.9464725003858534e-06;0.1510056535035582	0,173	0,510	FALSE	FALSE	TRUE	3	4	121430177-121447337;121430177-121445449;121430177-121444939	NA	dPSI >= 20%	Descreasing	FALSE
CLTCL1	protein_coding	ENSG00000070371	gene:ENSG00000070371:s:19239275-19239388	s|1e1.1o1|1e2.1o1|i	-0,201543772721051	0,513157438239506	0.0005055473499589699;0.00016837010295900345;0.010830555539996262	0,412	0,191	FALSE	FALSE	TRUE	2	3	19236779-19239275;19235869-19239275	19235869-19239275	dPSI >= 20%	Increasing	TRUE
DENND4A	protein_coding	ENSG00000174485	gene:ENSG00000174485:t:65697267-65697383	t|1e1.1o1|1e2.1o1	-0,236995278978822	0,652126433802962	7.14395982253091e-05;7.143618208756849e-05	0,666	0,389	FALSE	FALSE	TRUE	2	3	65697383-65701051;65697383-65700544	NA	dPSI >= 20%	Increasing	FALSE
DENND4A	protein_coding	ENSG00000174485	gene:ENSG00000174485:t:65697267-65697383	t|1e1.1o1|1e2.1o1	0,236995245173716	0,652126390029781	7.14395982253091e-05;7.143618208756849e-05	0,334	0,611	FALSE	FALSE	TRUE	2	3	65697383-65701051;65697383-65700544	NA	dPSI >= 20%	Descreasing	FALSE
ZNF467	protein_coding	ENSG00000181444	gene:ENSG00000181444:s:149769090-149769200	s|1e1.1o2|1e1.2o2	-0,231705681651505	0,695928251463039	5.275745586175162e-06;5.275451625131219e-06	0,941	0,696	FALSE	TRUE	FALSE	2	2	149766239-149769090;149764678-149769090	NA	dPSI >= 20%	Increasing	FALSE
ZNF467	protein_coding	ENSG00000181444	gene:ENSG00000181444:s:149769090-149769200	s|1e1.1o2|1e1.2o2	0,231705699277366	0,695928305490740	5.275745586175162e-06;5.275451625131219e-06	0,059	0,304	FALSE	TRUE	FALSE	2	2	149766239-149769090;149764678-149769090	NA	dPSI >= 20%	Descreasing	FALSE
SMARCA1	protein_coding	ENSG00000102038	gene:ENSG00000102038:s:129496750-129496871	s|1e1.1o1|1e2.1o1	0,213394316796323	0,579933210819744	2.8467494486286218e-05;2.846889783614248e-05	0,271	0,507	FALSE	FALSE	TRUE	2	3	129493075-129496750;129492093-129496750	NA	dPSI >= 20%	Descreasing	FALSE
SMARCA1	protein_coding	ENSG00000102038	gene:ENSG00000102038:s:129496750-129496871	s|1e1.1o1|1e2.1o1	-0,213394318934542	0,579933234399270	2.8467494486286218e-05;2.846889783614248e-05	0,729	0,493	FALSE	FALSE	TRUE	2	3	129493075-129496750;129492093-129496750	NA	dPSI >= 20%	Increasing	FALSE
CAMK2D	protein_coding	ENSG00000145349	gene:ENSG00000145349:s:113759115-113759414	s|1e1.1o1|1e2.1o1	0,352230056850299	0,959664610522704	6.983949628168586e-07;6.982438012226311e-07	0,017	0,389	FALSE	FALSE	TRUE	2	3	113755090-113759320;113661772-113759320	NA	dPSI >= 20%	Descreasing	FALSE
CAMK2D	protein_coding	ENSG00000145349	gene:ENSG00000145349:s:113759115-113759414	s|1e1.1o1|1e2.1o1	-0,352230071751613	0,959664621680417	6.983949628168586e-07;6.982438012226311e-07	0,983	0,611	FALSE	FALSE	TRUE	2	3	113755090-113759320;113661772-113759320	NA	dPSI >= 20%	Increasing	FALSE
MARCH2	protein_coding	ENSG00000099785	gene:ENSG00000099785:t:8426609-8426804	t|1e1.1o1|1e2.3o3|1e3.1o1	-0,267435131048345	0,930762561560426	0.38647411150833766;5.548833614810178e-10;3.97297063518531e-09	0,976	0,704	FALSE	FALSE	TRUE	3	4	8413420-8426609;8422016-8426609;8424280-8426609	NA	dPSI >= 20%	Increasing	FALSE
MARCH2	protein_coding	ENSG00000099785	gene:ENSG00000099785:t:8426609-8426804	t|1e1.1o1|1e2.3o3|1e3.1o1	0,244378142747512	0,838666928923472	0.38647411150833766;5.548833614810178e-10;3.97297063518531e-09	0,022	0,274	FALSE	FALSE	TRUE	3	4	8413420-8426609;8422016-8426609;8424280-8426609	NA	dPSI >= 20%	Descreasing	FALSE
DHRS2	protein_coding	ENSG00000100867	gene:ENSG00000100867:t:23641222-23641311	t|1e1.3o3|1e2.1o1|i	0,279190457707105	0,787171270924548	0.0006820492598870508;0.062326869401720074;0.000774653729276209	0,080	0,390	FALSE	FALSE	TRUE	2	3	23639895-23641222;23640431-23641222	23640431-23641222	dPSI >= 20%	Descreasing	TRUE
DHRS2	protein_coding	ENSG00000100867	gene:ENSG00000100867:t:23641222-23641311	t|1e1.3o3|1e2.1o1|i	-0,301246967209208	0,823277359690178	0.0006820492598870508;0.062326869401720074;0.000774653729276209	0,917	0,587	FALSE	FALSE	TRUE	2	3	23639895-23641222;23640431-23641222	23640431-23641222	dPSI >= 20%	Increasing	TRUE
CPSF1	protein_coding	ENSG00000071894	gene:ENSG00000071894:t:144402867-144402990	t|1e1.1o1|1e2.1o2|1e2.2o2	-0,301256522394928	0,859679123366010	2.49135954251134e-05;0.00033858742125703056;5.889015958999949e-06	0,445	0,119	TRUE	FALSE	TRUE	3	3	144402990-144409015;144402990-144405170;144402990-144405165	NA	dPSI >= 20%	Increasing	FALSE
CPSF1	protein_coding	ENSG00000071894	gene:ENSG00000071894:t:144402867-144402990	t|1e1.1o1|1e2.1o2|1e2.2o2	0,465751510913956	0,993925045322930	2.49135954251134e-05;0.00033858742125703056;5.889015958999949e-06	0,300	0,762	TRUE	FALSE	TRUE	3	3	144402990-144409015;144402990-144405170;144402990-144405165	NA	dPSI >= 20%	Descreasing	FALSE
TCFL5	protein_coding	ENSG00000101190	gene:ENSG00000101190:t:62845138-62846147	t|1e1.1o1|2e1.1o1|i	0,295212678364048	0,837366553072563	0.0008914363238063938;0.0008518172359641696;0.00020185346277319498	0,519	0,837	FALSE	TRUE	FALSE	2	2	62846147-62854016;62846117-62854016	62846117-62854016	dPSI >= 20%	Descreasing	TRUE
ATG10	protein_coding	ENSG00000152348	gene:ENSG00000152348:s:81972023-81972591	s|1e1.1o1|1e2.1o1|1e3.2o2|2e3.2o2	0,202297927347991	0,521248198086123	0.08415908675734513;8.164014864154123e-05;7.91077392333639e-05;0.08415908675734513	0,459	0,701	TRUE	FALSE	TRUE	4	4	81972306-81973155;81972306-81976193;81972306-81987559;81972591-81987559	NA	dPSI >= 20%	Descreasing	FALSE
ATG10	protein_coding	ENSG00000152348	gene:ENSG00000152348:s:81972023-81972591	s|1e1.1o1|1e2.1o1|1e3.2o2|2e3.2o2	-0,204216703904282	0,529677071291858	0.08415908675734513;8.164014864154123e-05;7.91077392333639e-05;0.08415908675734513	0,536	0,293	TRUE	FALSE	TRUE	4	4	81972306-81973155;81972306-81976193;81972306-81987559;81972591-81987559	NA	dPSI >= 20%	Increasing	FALSE
GSTO2	protein_coding	ENSG00000065621	gene:ENSG00000065621:s:104274685-104274949	s|1e1.2o2|1e2.1o1	-0,202460833492051	0,516903038131935	3.106817581166599e-05;3.1066463468068235e-05	0,919	0,691	FALSE	FALSE	TRUE	2	3	104274949-104275226;104274949-104277894	NA	dPSI >= 20%	Increasing	FALSE
GSTO2	protein_coding	ENSG00000065621	gene:ENSG00000065621:s:104274685-104274949	s|1e1.2o2|1e2.1o1	0,202460871767998	0,516903282608005	3.106817581166599e-05;3.1066463468068235e-05	0,081	0,309	FALSE	FALSE	TRUE	2	3	104274949-104275226;104274949-104277894	NA	dPSI >= 20%	Descreasing	FALSE
DMTF1	protein_coding	ENSG00000135164	gene:ENSG00000135164:s:87152361-87152555	s|1e1.1o1|1e2.1o2|1e3.4o4|1e4.1o1|1e5.1o1	0,253793703295285	0,732543503142665	0.006101158093636316;0.00023875398836881168;0.0035529531123145164;3.9876894285155005e-05;0.039390255979082946	0,540	0,827	FALSE	FALSE	TRUE	5	6	87152555-87154228;87152555-87154390;87152555-87163239;87152555-87163495;87152555-87164934	NA	dPSI >= 20%	Descreasing	FALSE
LINC01296	transcribed_processed_pseudogene	ENSG00000244306	gene:ENSG00000244306:s:19337580-19337730	s|1e1.1o1|1e2.1o1|1e3.1o3|1e4.2o3|i	-0,248606105261162	0,851760340508068	0.0008262681997889132;4.9463167006713604e-08;0.025247288305461777;0.9999999942503843;0.008782132097975489	0,542	0,283	FALSE	FALSE	TRUE	4	5	19335462-19337580;19333813-19337580;19331972-19337580;19331617-19337580	19331617-19337580	dPSI >= 20%	Increasing	TRUE
GPBP1L1	protein_coding	ENSG00000159592	gene:ENSG00000159592:s:45686412-45686653	s|1e1.1o1|1e2.1o1	0,217510811667960	0,610393810590149	1.181083277711194e-05;1.1811491167135202e-05	0,296	0,523	FALSE	FALSE	TRUE	2	3	45685620-45686412;45661225-45686412	NA	dPSI >= 20%	Descreasing	FALSE
GPBP1L1	protein_coding	ENSG00000159592	gene:ENSG00000159592:s:45686412-45686653	s|1e1.1o1|1e2.1o1	-0,217510819636298	0,610393841837791	1.181083277711194e-05;1.1811491167135202e-05	0,704	0,477	FALSE	FALSE	TRUE	2	3	45685620-45686412;45661225-45686412	NA	dPSI >= 20%	Increasing	FALSE
ACYP2	protein_coding	ENSG00000170634	gene:ENSG00000170634:t:54135453-54135469	t|1e1.1o1|1e2.1o1	-0,217927264728441	0,587147764139713	7.87298185830343e-05;7.872624603619396e-05	0,397	0,138	FALSE	FALSE	TRUE	2	3	54057360-54135453;54115756-54135453	NA	dPSI >= 20%	Increasing	FALSE
ACYP2	protein_coding	ENSG00000170634	gene:ENSG00000170634:t:54135453-54135469	t|1e1.1o1|1e2.1o1	0,217927265149726	0,587147769773290	7.87298185830343e-05;7.872624603619396e-05	0,603	0,862	FALSE	FALSE	TRUE	2	3	54057360-54135453;54115756-54135453	NA	dPSI >= 20%	Descreasing	FALSE
MMP25-AS1	antisense	ENSG00000261971	gene:ENSG00000261971:t:3055736-3056232	t|1e1.1o1|1e2.1o2|1e3.2o2	0,232992570649416	0,631487309723083	0.001438834336021766;0.00018636102634406182;8.106426963961597e-05	0,144	0,426	FALSE	FALSE	TRUE	3	4	3055945-3058996;3055945-3058540;3055945-3057050	NA	dPSI >= 20%	Descreasing	FALSE
